# Supplementary material for: Proximal Cysteines that Enhance Lysine N-Acetylation of Cytosolic Proteins in Mice Are Less Conserved in Longer-Living Species
Source: Cell Rep. 2018 Aug 7;24(6):1445–55. doi: 10.1016/j.celrep.2018.07.007 (PMC6092265; doi:10.1016/j.celrep.2018.07.007)
Supplement: Table S1. Proximity of Surface Residues, Related to Figure 1 — Distance between reactive atoms on the surface of modeled proteins acetylated in mouse liver. [file mmc2.xlsx]

## Sheet: A-Key
Table S1 Proximity of surface residues on 622 modelled proteins acetylated in mouse liver. Related to Figure 1.
A list of mouse liver peptides containing an acetyllysine residue (Weinert et al., 2015). The acetyllysine dataset has been generated from mouse liver using an anti-acetyllysine purification and can be found in Dataset EV1 of Weinert et al. (2015). Values contained in the column 'Median estimated stoichiometry' were the values used in this analysis. The acylcysteine dataset has been generated fro…
Lysine acetylation from Weinert, B. T., Moustafa, T., Iesmantavicius, V., Zechner, R. & Choudhary, C. 2015. Analysis of acetylation stoichiometry suggests that sirt3 repairs nonenzymatic acetylation lesions. EMBO J, 34, 2620-32.
Cysteine acylation from Gould, N. S., Evans, P., Martinez-Acedo, P., Marino, S. M., Gladyshev, V. N., Carroll, K. S. & Ischiropoulos, H. 2015. Site-specific proteomic mapping identifies selectively modified regulatory cysteine residues in functionally distinct protein networks. Chem Biol, 22, 965-75.
B-CysLys All <15A	All CysLys pairs <15A apart and where both the NZ and SG atoms of the lysine and the cysteine have a surface exposed area of >5 Å2
Protein (UniProt)	UniProt ID of the mouse sequence
Protein Name	Protein name
Model Used	Modelled mouse structure used to generate distances
PDB template used	PDB identifier of the molecular structure upon which the mouse model is based
PDB sequence identity	Sequence identity between the mouse sequence and the structural template
Lysine Position	Position of the lysine residue in the mouse sequence
Lysine Acetylated?	Is the lysine acetylated in mouse liver
%	Data from Dataset EV1 of Weinert et al. (2015). Values contained in the column 'Median estimated stoichiometry' were the values used in this analysis.
Cysteine Position	Position of the proximal cysteine residue in the mouse sequence
Cysteine Acetylation	Is the proximal cysteine acylated in mouse liver
Distance NZ to SG in Å	Distance between the amine NZ atom of the lysine residue and the SG atom of the thiol
Lys Surface NZ (Å2)	Exposed surface area of the lysine NZ atom
Cys Surface SG (Å2)	Exposed surface area of the cysteine SG atom
Mitochondrial Matrix?	Is the protein found in the matrix compartment - does not include proteins with dual localisation
Cytosolic?	Is the protein found in the cytosolic compartment using gene ontology and the human protein atlas - does not include proteins with dual localisation
C-SerLys All <15A	All SerLys pairs <15A apart and where both the NZ and OG atoms of the lysine and the serine have a surface exposed area of >5 Å2
Protein (UniProt)	UniProt ID of the mouse sequence
Protein Name	Protein name
Model Used	Modelled mouse structure used to generate distances
PDB template used	PDB identifier of the molecular structure upon which the mouse model is based
PDB sequence identity	Sequence identity between the mouse sequence and the structural template
Lysine Position	Position of the lysine residue in the mouse sequence
Lysine Acetylated?	Is the lysine acetylated in mouse liver
%	Data from Dataset EV1 of Weinert et al. (2015). Values contained in the column 'Median estimated stoichiometry' were the values used in this analysis.
Serine Position	Position of the proximal serine residue in the mouse sequence
Distance NZ to OG in Å	Distance between the amine NZ atom of the lysine residue and the OG atom of the hydroxyl
Lys Surface NZ (Å2)	Exposed surface area of the lysine NZ atom
Ser Surface OG (Å2)	Exposed surface area of the serine OG atom
Mitochondrial Matrix?	Is the protein found in the matrix compartment - does not include proteins with dual localisation
Cytosolic?	Is the protein found in the cytosolic compartment using gene ontology and the human protein atlas - does not include proteins with dual localisation
D-GluLys Acetylated <15A	GluLys pairs <15A apart, where the NZ atom is acetylated and both the NZ and either the OE1 or OE2 atoms of the lysine and the glutamate have a surface exposed area of >5 Å2
Protein (UniProt)	UniProt ID of the mouse sequence
Protein Name	Protein name
Model Used	Modelled mouse structure used to generate distances
PDB template used	PDB identifier of the molecular structure upon which the mouse model is based
PDB sequence identity	Sequence identity between the mouse sequence and the structural template
Lysine Position	Position of the lysine residue in the mouse sequence
Lysine Acetylated?	Is the lysine acetylated in mouse liver
%	Data from Dataset EV1 of Weinert et al. (2015). Values contained in the column 'Median estimated stoichiometry' were the values used in this analysis.
Glutamate Position	Position of the proximal glutamate residue in the mouse sequence
Distance NZ to OE1/OE2 in Å	Distance between the amine NZ atom of the lysine residue and the closest of the OE1 and OE2 atoms with > 5 Å2 surface exposure
Lys Surface NZ (Å2)	Exposed surface area of the lysine NZ atom
Glu Surface OE1/OE2 (Å2)	Exposed surface area of the nearest glutamate OE1 or OE2 atom
Mitochondrial Matrix?	Is the protein found in the matrix compartment - does not include proteins with dual localisation
Cytosolic?	Is the protein found in the cytosolic compartment using gene ontology and the human protein atlas - does not include proteins with dual localisation
E-AspLys Acetylated <15A	AspLys pairs <15A apart, where the NZ atom is acetylated and both the NZ and either the OD1 or OD2 atoms of the lysine and the aspartate have a surface exposed area of >5 Å2
Protein (UniProt)	UniProt ID of the mouse sequence
Protein Name	Protein name
Model Used	Modelled mouse structure used to generate distances
PDB template used	PDB identifier of the molecular structure upon which the mouse model is based
PDB sequence identity	Sequence identity between the mouse sequence and the structural template
Lysine Position	Position of the lysine residue in the mouse sequence
Lysine Acetylated?	Is the lysine acetylated in mouse liver
%	Data from Dataset EV1 of Weinert et al. (2015). Values contained in the column 'Median estimated stoichiometry' were the values used in this analysis.
Aspartate Position	Position of the proximal aspartate residue in the mouse sequence
Distance NZ to OD1/OD2 in Å	Distance between the amine NZ atom of the lysine residue and the closest of the OD1 and OD2 atoms with > 5 Å2 surface exposure
Lys Surface NZ (Å2)	Exposed surface area of the lysine NZ atom
Asp Surface OD1/OD2 (Å2)	Exposed surface area of the nearest aspartate OD1 or OD2 atom
Mitochondrial Matrix?	Is the protein found in the matrix compartment - does not include proteins with dual localisation
Cytosolic?	Is the protein found in the cytosolic compartment using gene ontology and the human protein atlas - does not include proteins with dual localisation
F-HisLys Acetylated <15A	HisLys pairs <15A apart, where the NZ atom is acetylated and both the NZ and either the ND1 or NE2 atoms of the lysine and the histidine have a surface exposed area of >5 Å2
Protein (UniProt)	UniProt ID of the mouse sequence
Protein Name	Protein name
Model Used	Modelled mouse structure used to generate distances
PDB template used	PDB identifier of the molecular structure upon which the mouse model is based
PDB sequence identity	Sequence identity between the mouse sequence and the structural template
Lysine Position	Position of the lysine residue in the mouse sequence
Lysine Acetylated?	Is the lysine acetylated in mouse liver
%	Data from Dataset EV1 of Weinert et al. (2015). Values contained in the column 'Median estimated stoichiometry' were the values used in this analysis.
Histidine Position	Position of the proximal histidine residue in the mouse sequence
Distance NZ to ND1/NE2 in Å	Distance between the amine NZ atom of the lysine residue and the closest of the ND1 and NE2 atoms with > 5 Å2 surface exposure
Lys Surface NZ (Å2)	Exposed surface area of the lysine NZ atom
His Surface ND1/NE2 (Å2)	Exposed surface area of the nearest histidine ND1 or NE2 atom
Mitochondrial Matrix?	Is the protein found in the matrix compartment - does not include proteins with dual localisation
Cytosolic?	Is the protein found in the cytosolic compartment using gene ontology and the human protein atlas - does not include proteins with dual localisation
G-ArgLys Acetylated <15A	ArgLys pairs <15A apart, where the NZ atom is acetylated and both the NZ and either the NH1 or NH2 atoms of the lysine and the arginine have a surface exposed area of >5 Å2
Protein (UniProt)	UniProt ID of the mouse sequence
Protein Name	Protein name
Model Used	Modelled mouse structure used to generate distances
PDB template used	PDB identifier of the molecular structure upon which the mouse model is based
PDB sequence identity	Sequence identity between the mouse sequence and the structural template
Lysine Position	Position of the lysine residue in the mouse sequence
Lysine Acetylated?	Is the lysine acetylated in mouse liver
%	Data from Dataset EV1 of Weinert et al. (2015). Values contained in the column 'Median estimated stoichiometry' were the values used in this analysis.
Arginine Position	Position of the proximal arginine residue in the mouse sequence
Distance NZ to NH1/NH2 in Å	Distance between the amine NZ atom of the lysine residue and the closest of the NH1 and NH2 atoms with > 5 Å2 surface exposure
Lys Surface NZ (Å2)	Exposed surface area of the lysine NZ atom
Arg Surface NH1/NH2 (Å2)	Exposed surface area of the nearest arginine NH1 or NH2 atom
Mitochondrial Matrix?	Is the protein found in the matrix compartment - does not include proteins with dual localisation
Cytosolic?	Is the protein found in the cytosolic compartment using gene ontology and the human protein atlas - does not include proteins with dual localisation
H-LysLys Acetylated <15A	LysLys pairs <15A apart, where the NZ atom is acetylated and both the acetylated NZ and NZ atom of the proximal lysine have a surface exposed area of >5 Å2
Protein (UniProt)	UniProt ID of the mouse sequence
Protein Name	Protein name
Model Used	Modelled mouse structure used to generate distances
PDB template used	PDB identifier of the molecular structure upon which the mouse model is based
PDB sequence identity	Sequence identity between the mouse sequence and the structural template
Lysine Position	Position of the lysine residue in the mouse sequence
Lysine Acetylated?	Is the lysine acetylated in mouse liver
%	Data from Dataset EV1 of Weinert et al. (2015). Values contained in the column 'Median estimated stoichiometry' were the values used in this analysis.
Lysine Position	Position of the proximal lysine residue in the mouse sequence
Distance NZ to NZ in Å	Distance between the amine NZ atom of the lysine residue and the NZ atom of the second lysine
Lys Surface NZ (Å2)	Exposed surface area of the lysine NZ atom
Lys Surface NZ (Å2)	Exposed surface area of the lysine NZ atom
Mitochondrial Matrix?	Is the protein found in the matrix compartment - does not include proteins with dual localisation
Cytosolic?	Is the protein found in the cytosolic compartment using gene ontology and the human protein atlas - does not include proteins with dual localisation
J-CysLys All Closest	Distance from each acetylated lysine NZ atom to only the nearest cysteine SG atom where both the NZ and SG atoms of the lysine and the cysteine have a surface exposed area of >5 Å2 irrespective of distance
Protein (UniProt)	UniProt ID of the mouse sequence
Protein Name	Protein name
Model Used	Modelled mouse structure used to generate distances
PDB template used	PDB identifier of the molecular structure upon which the mouse model is based
PDB sequence identity	Sequence identity between the mouse sequence and the structural template
Lysine Position	Position of the lysine residue in the mouse sequence
Lysine Acetylated?	Is the lysine acetylated in mouse liver
%	Data from Dataset EV1 of Weinert et al. (2015). Values contained in the column 'Median estimated stoichiometry' were the values used in this analysis.
Cysteine Position	Position of the proximal cysteine residue in the mouse sequence
Cysteine Acetylation	Is the proximal cysteine acylated in mouse liver
Distance NZ to SG in Å	Distance between the amine NZ atom of the lysine residue and the SG atom of the thiol
Lys Surface NZ (Å2)	Exposed surface area of the lysine NZ atom
Cys Surface SG (Å2)	Exposed surface area of the cysteine SG atom
Mitochondrial Matrix?	Is the protein found in the matrix compartment - does not include proteins with dual localisation
Cytosolic?	Is the protein found in the cytosolic compartment using gene ontology and the human protein atlas - does not include proteins with dual localisation

## Sheet: B-CysLys All <15A
Protein (UniProt)	Protein Name	Model Used	PDB template used	PDB sequence identity	Lysine Position	Lysine Acetylated?	%	Cysteine Position	Cysteine Acetylation	Distance NZ to SG in Å	Lys Surface NZ (Å2)	Cys Surface SG (Å2)	Mitochondrial Matrix?	Cytosolic?
Q91VA0	Acyl-coenzyme A synthetase ACSM1, mitochondrial	Q91VA0.B99990003.pdb	3c5eA	57	200	x	0.0473061	196		8.95579	43.5	19.5	matrix
Q8CHR6	Dihydropyrimidine dehydrogenase [NADP(+)]	Q8CHR6.B99990002.pdb	1gteA	89	384	x	0.0288727	49		5.11165	15.2	37.5		cytosol
Q8CHR6	Dihydropyrimidine dehydrogenase [NADP(+)]	Q8CHR6.B99990002.pdb	1gteA	89	384	x	0.0288727	52		5.77523	15.2	8.8		cytosol
Q9DCM0	Persulfide dioxygenase ETHE1, mitochondrial	Q9DCM0.B99990005.pdb	4chlA	93	172	x	0.0234418	170		8.61117	46.2	40.3	matrix
Q9DCM0	Persulfide dioxygenase ETHE1, mitochondrial	Q9DCM0.B99990005.pdb	4chlA	93	172	x	0.0234418	219		4.59004	46.2	17	matrix
O08997	Copper transport protein ATOX1	O08997.B99990005.pdb	3iwlA	88	60	x	0.0222765	12		9.21733	43	50		cytosol
O08997	Copper transport protein ATOX1	O08997.B99990005.pdb	3iwlA	88	60	x	0.0222765	15		4.17508	43	16.2		cytosol
Q91X77	Cytochrome P450 2C50	Q91X77.B99990001.pdb	5a5iA	74	105	x	0.0209497	239		13.9858	53.5	34
P11983	T-complex protein 1 subunit alpha	P11983.B99990002.pdb	4b2tA	96	400	x	0.0176706	397		6.35973	44.5	22.7		cytosol
Q91X77	Cytochrome P450 2C50	Q91X77.B99990001.pdb	5a5iA	74	200	x	0.0135258	239		4.25029	16.8	34
P38647	Stress-70 protein, mitochondrial	P38647.B99990003.pdb	4kboA	99	300	x	0.0124037	317		14.8466	8.3	66.5	matrix
Q76MZ3	Serine/threonine-protein phosphatase 2A 65 kDa regulatory subunit A alpha isoform	Q76MZ3.B99990005.pdb	1b3uA	100	280	x	0.0105296	329		14.1492	28.2	13		cytosol
P07356	Annexin A2	P07356.B99990005.pdb	4hreA	100	227	x	0.0103038	223		5.88753	12.8	14.2		cytosol
Q9CYW4	Haloacid dehalogenase-like hydrolase domain-containing protein 3	Q9CYW4.B99990004.pdb	3k1zA	77	15	x	0.00970013	196		9.68717	57.8	28	matrix
P05202	Aspartate aminotransferase, mitochondrial	P05202.B99990005.pdb	3pd6A	100	185	x	0.00939408	187	x	10.356	50.2	12.3	matrix
Q8BWT1	3-ketoacyl-CoA thiolase, mitochondrial	Q8BWT1.B99990001.pdb	4c2jA	88	171	x	0.00902173	287	x	10.5593	50	5.2	matrix
Q9WTP7	GTP:AMP phosphotransferase AK3, mitochondrial	Q9WTP7.B99990005.pdb	2ak3A	89	80	x	0.00836735	85		13.4158	36.7	5.3	matrix
Q8R0Y6	Cytosolic 10-formyltetrahydrofolate dehydrogenase	Q8R0Y6.B99990004.pdb	2o2pA	98	703	x	0.00722967	707		9.72141	41.7	8.2
Q9DCX2	ATP synthase subunit d, mitochondrial	Q9DCX2.B99990004.pdb	2clyB	78	95	x	0.00718287	101	x	12.8715	55.8	43.8	matrix
Q8BGC4	Zinc-binding alcohol dehydrogenase domain-containing protein 2	Q8BGC4.B99990002.pdb	2c0cA	89	35	x	0.00703401	55		5.0254	32.2	10
Q9QXG4	Acetyl-coenzyme A synthetase, cytoplasmic	Q9QXG4.B99990002.pdb	1pg4A	54	418	x	0.00669426	610		10.2036	41.3	5.8		cytosol
Q9WTP7	GTP:AMP phosphotransferase AK3, mitochondrial	Q9WTP7.B99990005.pdb	2ak3A	89	34	x	0.00652749	85		4.96592	43.5	5.3	matrix
Q6P1B1	Xaa-Pro aminopeptidase 1	Q6P1B1.B99990001.pdb	3ctzA	96	304	x	0.00586709	308		13.5842	33.2	9.8
Q6P1B1	Xaa-Pro aminopeptidase 1	Q6P1B1.B99990001.pdb	3ctzA	96	304	x	0.00586709	309		8.94521	33.2	27
P40936	Indolethylamine N-methyltransferase	P40936.B99990005.pdb	2a14A	58	219	x	0.00573877	236		7.06588	27	13.2		cytosol
P40936	Indolethylamine N-methyltransferase	P40936.B99990005.pdb	2a14A	58	219	x	0.00573877	238		6.2382	27	11.7		cytosol
P40936	Indolethylamine N-methyltransferase	P40936.B99990005.pdb	2a14A	58	219	x	0.00573877	254		7.49886	27	6.8		cytosol
Q9R0P3	S-formylglutathione hydrolase	Q9R0P3.B99990005.pdb	3fcxA	92	200	x	0.00568941	206		6.05652	43	37.3		cytosol
P19096	Fatty acid synthase	P19096.B99990002.pdb	2vz8B	79	786	x	0.00486335	779		8.54613	35.5	31.8		cytosol
Q9CQ62	2,4-dienoyl-CoA reductase, mitochondrial	Q9CQ62.B99990004.pdb	1w6uA	85	260	x	0.00485957	268		13.2518	48	6	matrix
A8DUK4	Protein Hbb-bt	A8DUK4.B99990004.pdb	1jebB	100	96	x	0.00470228	94	x	8.9863	42	26.2		cytosol
P05202	Aspartate aminotransferase, mitochondrial	P05202.B99990005.pdb	3pd6A	100	302	x	0.00452008	106	x	14.6452	48.3	17.7	matrix
Q9CQ62	2,4-dienoyl-CoA reductase, mitochondrial	Q9CQ62.B99990004.pdb	1w6uA	85	315	x	0.00402484	268		12.7573	46.3	6	matrix
Q71RI9-2	Kynurenine--oxoglutarate transaminase 3	Q71RI9-2.B99990005.pdb	3e2yA	100	82	x	0.00394186	78		5.66101	58.8	27.5	matrix
Q8C196	Carbamoyl-phosphate synthase [ammonia], mitochondrial	Q8C196.B99990002.pdb	5dotA	96	603	x	0.00383729	600		10.4643	24.7	19.5	matrix
P05202	Aspartate aminotransferase, mitochondrial	P05202.B99990005.pdb	3pd6A	100	387	x	0.00380353	187	x	8.44191	38.2	12.3	matrix
P97364	Selenide, water dikinase 2	P97364.B99990003.pdb	3fd5B	79	274	x	0.00378723	63		12.9831	42.3	60.2
P97364	Selenide, water dikinase 2	P97364.B99990003.pdb	3fd5B	79	274	x	0.00378723	65		13.0535	42.3	9
Q9Z1J3-2	Cysteine desulfurase, mitochondrial	Q9Z1J3-2.B99990003.pdb	3lvmA	59	97	x	0.0037386	321		10.7739	20.5	48.7
G3X9Y6	Protein Akr1c19	G3X9Y6.B99990003.pdb	1q5mA	73	175	x	0.00361031	145		7.47228	20	18.2		cytosol
Q91W43	Glycine dehydrogenase (decarboxylating), mitochondrial	Q91W43.B99990002.pdb	4lhdA	57	452	x	0.00360808	449		10.953	59	74.2	matrix
P38060	Hydroxymethylglutaryl-CoA lyase, mitochondrial	P38060.B99990005.pdb	2cw6A	88	111	x	0.00349162	141	x	13.7105	58.7	11.3	matrix
P62242	40S ribosomal protein S8	P62242.B99990005.pdb	4kzyI	100	193	x	0.00349049	174		14.8926	31.7	6.5		cytosol
Q91WS0	CDGSH iron-sulfur domain-containing protein 1	Q91WS0.B99990004.pdb	4ezfA	88	68	x	0.00343151	83		14.2818	42.2	6.8
Q99KI0	Aconitate hydratase, mitochondrial	Q99KI0.B99990004.pdb	1c96A	97	50	x	0.00320117	27		14.2332	21.8	56.2	matrix
P12382	ATP-dependent 6-phosphofructokinase, liver type	P12382.B99990003.pdb	4xyjA	70	726	x	0.00319293	518		14.9942	8	7.8		cytosol
Q91VA0	Acyl-coenzyme A synthetase ACSM1, mitochondrial	Q91VA0.B99990003.pdb	3c5eA	57	352	x	0.00308119	310		13.597	13	6.7	matrix
P61089	Ubiquitin-conjugating enzyme E2 N	P61089.B99990002.pdb	4onlB	97	92	x	0.00307732	87		9.12018	38.8	48		cytosol
Q9WVM8	Kynurenine/alpha-aminoadipate aminotransferase, mitochondrial	Q9WVM8.B99990003.pdb	2xh1A	74	263	x	0.00306688	117		6.40595	7.8	19.7	matrix
Q9DCX2	ATP synthase subunit d, mitochondrial	Q9DCX2.B99990004.pdb	2clyB	78	99	x	0.00300116	101	x	11.7636	52.7	43.8	matrix
P16858	Glyceraldehyde-3-phosphate dehydrogenase	P16858.B99990001.pdb	4o59O	95	213	x	0.0029301	150		14.6409	32.7	15		cytosol
Q9DBF1-2	Alpha-aminoadipic semialdehyde dehydrogenase	Q9DBF1-2.B99990004.pdb	4zulA	89	486	x	0.00275248	494		14.4664	34	26.7
P08113	Endoplasmin	P08113.B99990001.pdb	2o1uA	99	161	x	0.00271707	10		14.871	49.3	61.5		cytosol
O35490	Betaine--homocysteine S-methyltransferase 1	O35490.B99990003.pdb	1umyA	97	132	x	0.00271491	131		8.93648	52.3	62		cytosol
Q8BWT1	3-ketoacyl-CoA thiolase, mitochondrial	Q8BWT1.B99990001.pdb	4c2jA	88	25	x	0.00270911	128		13.6682	40.3	28.2	matrix
Q8QZS1	3-hydroxyisobutyryl-CoA hydrolase, mitochondrial	Q8QZS1.B99990001.pdb	3bptA	84	232	x	0.00260943	44	x	8.33995	51.5	16.5	matrix
Q8C196	Carbamoyl-phosphate synthase [ammonia], mitochondrial	Q8C196.B99990002.pdb	5dotA	96	55	x	0.00254269	600		11.2858	21.5	19.5	matrix
P68040	Guanine nucleotide-binding protein subunit beta-2-like 1	P68040.B99990005.pdb	4aowA	100	130	x	0.00253726	182		11.5338	20.5	8.5		cytosol
Q91W43	Glycine dehydrogenase (decarboxylating), mitochondrial	Q91W43.B99990002.pdb	4lhdA	57	111	x	0.00246456	608		12.9262	54.2	35.8	matrix
Q61425	Hydroxyacyl-coenzyme A dehydrogenase, mitochondrial	Q61425.B99990001.pdb	3rqsB	90	185	x	0.00241552	211	x	11.9057	36.2	12.7	matrix
Q8R0Y6	Cytosolic 10-formyltetrahydrofolate dehydrogenase	Q8R0Y6.B99990004.pdb	2o2pA	98	35	x	0.00239693	17	x	5.43768	51.7	34.2
Q91WU0	Carboxylic ester hydrolase	Q91WU0.B99990004.pdb	3k9bC	75	288	x	0.00230905	273	x	4.18328	26.3	15.7		cytosol
P24549	Retinal dehydrogenase 1	P24549.B99990002.pdb	4wj9A	88	353	x	0.00227209	303		12.8972	33.5	16.7		cytosol
P05064	Fructose-bisphosphate aldolase A	P05064.B99990001.pdb	3dfqA	98	200	x	0.00224081	240		9.54929	55.2	7.7		cytosol
Q61598	Rab GDP dissociation inhibitor beta	Q61598.B99990002.pdb	1d5tA	87	210	x	0.00214847	203		9.10057	35.3	18.3		cytosol
O70325-2	Phospholipid hydroperoxide glutathione peroxidase, mitochondrial	O70325-2.B99990005.pdb	5l71A	100	31	x	0.00213525	28		9.86963	27.5	18.7		cytosol
Q8K2C6	NAD-dependent protein deacylase sirtuin-5, mitochondrial	Q8K2C6.B99990001.pdb	2b4yA	90	203	x	0.00208608	181		8.32105	15.3	12.2	matrix
P54869	Hydroxymethylglutaryl-CoA synthase, mitochondrial	P54869.B99990003.pdb	2wyaA	91	243	x	0.00206748	166		8.31526	6.7	11.5	matrix
Q9D6Y7-2	Mitochondrial peptide methionine sulfoxide reductase	Q9D6Y7-2.B99990005.pdb	2l90A	100	163	x	0.00206634	207		13.8372	44.3	26.8		cytosol
O88844	Isocitrate dehydrogenase [NADP]cytoplasmic	O88844.B99990003.pdb	4umxA	95	243	x	0.00205257	245	x	9.05422	55.3	53.8		cytosol
Q8BGL3	Sulfotransferase	Q8BGL3.B99990005.pdb	4ifbB	61	238	x	0.00203272	232		12.7812	42.8	64.7		cytosol
Q9CQ62	2,4-dienoyl-CoA reductase, mitochondrial	Q9CQ62.B99990004.pdb	1w6uA	85	244	x	0.00196859	268		14.251	49.2	6	matrix
Q99L13	3-hydroxyisobutyrate dehydrogenase, mitochondrial	Q99L13.B99990001.pdb	2gf2A	94	148	x	0.00196491	31		12.8554	50	34.3	matrix
Q8K411-2	Presequence protease, mitochondrial	Q8K411-2.B99990002.pdb	4l3tA	88	758	x	0.00193989	691		12.0508	45.7	22.2	matrix
Q80YD1	ATP-dependent RNA helicase SUPV3L1, mitochondrial	Q80YD1.B99990002.pdb	3rc3A	92	99	x	0.00190665	149		10.513	11.8	17.3	matrix
Q3TNA1	Xylulose kinase	Q3TNA1.B99990004.pdb	4bc3A	89	372	x	0.00189184	368		10.1738	20	39.5		cytosol
Q9DCM0	Persulfide dioxygenase ETHE1, mitochondrial	Q9DCM0.B99990005.pdb	4chlA	93	32	x	0.00180625	34		11.1375	48.7	22.7	matrix
Q78JT3	3-hydroxyanthranilate 3,4-dioxygenase	Q78JT3.B99990003.pdb	2qnkA	86	33	x	0.00178683	134		7.21852	5.2	5.7		cytosol
P38647	Stress-70 protein, mitochondrial	P38647.B99990003.pdb	4kboA	99	360	x	0.00176461	366		5.4525	5.2	9.3	matrix
Q9R0Q7	Prostaglandin E synthase 3	Q9R0Q7.B99990005.pdb	1ejfA	100	33	x	0.00175162	58		4.54717	59.3	43.3		cytosol
Q64442	Sorbitol dehydrogenase	Q64442.B99990001.pdb	3qe3A	85	134	x	0.00173673	130		12.7243	34.2	5.5		cytosol
G5E8R3	Pyruvate carboxylase	G5E8R3.B99990001.pdb	3bg3A	97	319	x	0.00171116	265		12.5938	40.3	7.7	matrix
P11725	Ornithine carbamoyltransferase, mitochondrial	P11725.B99990005.pdb	1othA	95	307	x	0.00170912	303	x	7.98884	14.5	7.8	matrix
Q64374	Regucalcin	Q64374.B99990005.pdb	4gn8A	100	244	x	0.00165982	16		9.45285	15.7	21.2		cytosol
Q9JLJ2	4-trimethylaminobutyraldehyde dehydrogenase	Q9JLJ2.B99990003.pdb	1a4sA	70	30	x	0.00165394	45		13.004	28.2	39.7
P17751	Triosephosphate isomerase	P17751.B99990002.pdb	1r2rA	96	288	x	0.00158756	71		10.7263	55.7	55.3		cytosol
Q99LC5	Electron transfer flavoprotein subunit alpha, mitochondrial	Q99LC5.B99990004.pdb	1efvA	96	69	x	0.00157979	68		7.88761	45.5	9.2	matrix
Q99LC5	Electron transfer flavoprotein subunit alpha, mitochondrial	Q99LC5.B99990004.pdb	1efvA	96	62	x	0.00153945	68		11.9432	38.2	9.2	matrix
P06151	L-lactate dehydrogenase A chain	P06151.B99990003.pdb	4aj2A	97	126	x	0.00150377	84		9.43357	50.7	58.8		cytosol
Q8BVI4	Dihydropteridine reductase	Q8BVI4.B99990004.pdb	1dhrA	98	99	x	0.00149931	101		11.1855	46.2	6.5	matrix
P15105	Glutamine synthetase	P15105.B99990001.pdb	2ojwA	95	14	x	0.00149916	42		13.5863	24.5	27.7		cytosol
P12710	Fatty acid-binding protein, liver	P12710.B99990005.pdb	1lfoA	94	78	x	0.00145829	69		11.0896	25.3	37.2		cytosol
Q6PF96	Etfdh protein	Q6PF96.B99990004.pdb	2gmhA	95	162	x	0.00145545	525		14.3482	51.3	8.7	matrix
P56382	ATP synthase subunit epsilon, mitochondrial	P56382.B99990005.pdb	1h8eI	94	21	x	0.00145403	19		12.1661	45	27.8	matrix
P06151	L-lactate dehydrogenase A chain	P06151.B99990003.pdb	4aj2A	97	81	x	0.00143799	84		11.2701	40.7	58.8		cytosol
E9Q5K4	Protein Cyp2c44	E9Q5K4.B99990002.pdb	5a5iA	65	274	x	0.00143055	270		8.53159	34.7	10
Q61425	Hydroxyacyl-coenzyme A dehydrogenase, mitochondrial	Q61425.B99990001.pdb	3rqsB	90	212	x	0.00142806	211	x	9.54771	59	12.7	matrix
P11352	Glutathione peroxidase 1	P11352.B99990001.pdb	1gp1A	90	119	x	0.0014044	154		12.3449	39.2	42.5
Q9CZD3	Glycine--tRNA ligase	Q9CZD3.B99990001.pdb	5e6mA	96	194	x	0.00138184	201		14.1486	58.7	52.2		cytosol
P61922	4-aminobutyrate aminotransferase, mitochondrial	P61922.B99990005.pdb	4y0hA	93	47	x	0.00137719	75		13.9752	44.3	8.5	matrix
Q8VC28	Aldo-keto reductase family 1 member C13	Q8VC28.B99990005.pdb	3ln3A	97	246	x	0.00137664	242		14.0529	5.8	24.3		cytosol
Q8BH95	Enoyl-CoA hydratase, mitochondrial	Q8BH95.B99990002.pdb	1mj3A	97	228	x	0.00137062	225		7.0208	52.7	15.2	matrix
P20108	Thioredoxin-dependent peroxide reductase, mitochondrial	P20108.B99990003.pdb	5jcgA	94	254	x	0.0013405	230		14.0989	12.7	18.2	matrix
G5E8R3	Pyruvate carboxylase	G5E8R3.B99990001.pdb	3bg3A	97	661	x	0.00131546	663	x	12.8037	58.8	19.8	matrix
Q8K411-2	Presequence protease, mitochondrial	Q8K411-2.B99990002.pdb	4l3tA	88	124	x	0.00127897	111		10.3279	20.3	9.3	matrix
Q8K411-2	Presequence protease, mitochondrial	Q8K411-2.B99990002.pdb	4l3tA	88	124	x	0.00127897	170		13.0627	20.3	20	matrix
Q9CQ62	2,4-dienoyl-CoA reductase, mitochondrial	Q9CQ62.B99990004.pdb	1w6uA	85	42	x	0.00127575	268		14.7219	55.2	6	matrix
Q8R5L1	p32-RACK	Q8R5L1.B99990002.pdb	1p32A	90	89	x	0.00125199	7		7.44613	47	60.3
Q8R5L1	p32-RACK	Q8R5L1.B99990002.pdb	1p32A	90	89	x	0.00125199	67		10.9092	47	19.7
Q9QXF8	Glycine N-methyltransferase	Q9QXF8.B99990001.pdb	3thrA	96	272	x	0.00125005	283		12.5855	51.5	30.8
P68037	Ubiquitin-conjugating enzyme E2 L3	P68037.B99990004.pdb	4q5eC	99	82	x	0.00122849	86		13.5123	34	52.2
P38647	Stress-70 protein, mitochondrial	P38647.B99990003.pdb	4kboA	99	368	x	0.00122723	366		10.3518	52.8	9.3	matrix
Q9R0P3	S-formylglutathione hydrolase	Q9R0P3.B99990005.pdb	3fcxA	92	198	x	0.00116249	206		14.9404	28.3	37.3		cytosol
P16331	Phenylalanine-4-hydroxylase	P16331.B99990004.pdb	5denA	98	450	x	0.00115938	445	x	9.9116	39.2	43		cytosol
Q8BH95	Enoyl-CoA hydratase, mitochondrial	Q8BH95.B99990002.pdb	1mj3A	97	115	x	0.00113839	111		10.4283	50.7	20.7	matrix
G3X9Y6	Protein Akr1c19	G3X9Y6.B99990003.pdb	1q5mA	73	246	x	0.00112775	242		7.16422	58.7	61		cytosol
P34914	Bifunctional epoxide hydrolase 2	P34914.B99990002.pdb	1cqzA	100	113	x	0.00110803	141		14.8052	14.3	66		cytosol
P35235-2	Tyrosine-protein phosphatase non-receptor type 11	P35235-2.B99990002.pdb	4ohiA	100	198	x	0.0010938	259		9.94032	43.3	26.3		cytosol
Q8VCH0	3-ketoacyl-CoA thiolase B, peroxisomal	Q8VCH0.B99990005.pdb	2iikB	88	173	x	0.00109299	177		9.23984	37	37.2
Q91WK5	Glycine cleavage system H protein, mitochondrial	Q91WK5.B99990001.pdb	2edgA	96	163	x	0.00109275	23		14.4818	17.3	25.8	matrix
Q91WK5	Glycine cleavage system H protein, mitochondrial	Q91WK5.B99990001.pdb	2edgA	96	163	x	0.00109275	28		14.4325	17.3	23.8	matrix
O88844	Isocitrate dehydrogenase [NADP]cytoplasmic	O88844.B99990003.pdb	4umxA	95	224	x	0.00107909	245	x	14.8554	43.7	53.8		cytosol
Q99L13	3-hydroxyisobutyrate dehydrogenase, mitochondrial	Q99L13.B99990001.pdb	2gf2A	94	120	x	0.00107664	31		14.2857	51.7	34.3	matrix
Q99L13	3-hydroxyisobutyrate dehydrogenase, mitochondrial	Q99L13.B99990001.pdb	2gf2A	94	140	x	0.00106836	198		14.8481	56	6.8	matrix
Q64516-1	Glycerol kinase	Q64516-1.B99990004.pdb	2d4wA	53	74	x	0.00106824	72		11.5618	43.5	25.7		cytosol
Q9CR09	Ubiquitin-fold modifier-conjugating enzyme 1	Q9CR09.B99990003.pdb	2z6oA	97	122	x	0.00104648	116		8.221	52.2	35.2
Q8K0Z7	Translational activator of cytochrome c oxidase 1	Q8K0Z7.B99990003.pdb	5ekzA	100	224	x	0.00102765	249		12.232	56.8	30	matrix
P19096	Fatty acid synthase	P19096.B99990002.pdb	2vz8B	79	1518	x	0.00102565	1452		9.20805	36.5	46.8		cytosol
P19096	Fatty acid synthase	P19096.B99990002.pdb	2vz8B	79	1518	x	0.00102565	1557		12.1969	36.5	27.3		cytosol
Q91X77	Cytochrome P450 2C50	Q91X77.B99990001.pdb	5a5iA	74	375	x	0.00102166	372	x	13.8523	22.5	25
Q924Y0	Gamma-butyrobetaine dioxygenase	Q924Y0.B99990004.pdb	4c5wA	89	92	x	0.00101293	3		8.66868	7.3	36.2		cytosol
Q924Y0	Gamma-butyrobetaine dioxygenase	Q924Y0.B99990004.pdb	4c5wA	89	92	x	0.00101293	95		5.88914	7.3	9.7		cytosol
Q8K183	Pyridoxal kinase	Q8K183.B99990005.pdb	1lhpA	88	258	x	0.00100564	5		14.7356	24.2	21.7		cytosol
Q99LC5	Electron transfer flavoprotein subunit alpha, mitochondrial	Q99LC5.B99990004.pdb	1efvA	96	139	x	0.000991622	155	x	9.27604	16.7	39.3	matrix
Q8BWF0	Succinate-semialdehyde dehydrogenase, mitochondrial	Q8BWF0.B99990002.pdb	2w8nA	89	278	x	0.000989513	422		14.4195	39.7	53.5	matrix
Q9DCW4	Electron transfer flavoprotein subunit beta	Q9DCW4.B99990002.pdb	1efvB	92	35	x	0.000982266	42	x	14.1147	31.3	9.2	matrix
Q9DCW4	Electron transfer flavoprotein subunit beta	Q9DCW4.B99990002.pdb	1efvB	92	35	x	0.000982266	71		14.6865	31.3	7.7	matrix
P70195	Proteasome subunit beta type-7	P70195.B99990002.pdb	5le5H	97	237	x	0.000975904	74		14.5106	54.3	9		cytosol
Q6GT24	Peroxiredoxin-6	Q6GT24.B99990003.pdb	5b6mD	90	204	x	0.00096735	201		12.9747	35.5	23.2		cytosol
Q6XVG2	Cytochrome P450 2C54	Q6XVG2.B99990004.pdb	5a5iA	72	375	x	0.000960893	372	x	13.8582	39	26
P15105	Glutamine synthetase	P15105.B99990001.pdb	2ojwA	95	276	x	0.000939215	269	x	10.4604	48.2	18.5		cytosol
P38647	Stress-70 protein, mitochondrial	P38647.B99990003.pdb	4kboA	99	394	x	0.000937508	317		12.2347	31.7	66.5	matrix
P10639	Thioredoxin	P10639.B99990001.pdb	4oo4A	86	39	x	0.000894428	32		13.4192	46.8	10.5		cytosol
P10639	Thioredoxin	P10639.B99990001.pdb	4oo4A	86	39	x	0.000894428	46		12.676	46.8	12.8		cytosol
P16858	Glyceraldehyde-3-phosphate dehydrogenase	P16858.B99990001.pdb	4o59O	95	217	x	0.000893121	150		13.8548	5.3	15		cytosol
Q6ZWV3	60S ribosomal protein L10	Q6ZWV3.B99990002.pdb	2pa2A	100	198	x	0.000891553	195		14.6671	14.2	64.8		cytosol
Q6XVG2	Cytochrome P450 2C54	Q6XVG2.B99990004.pdb	5a5iA	72	200	x	0.000890814	175		13.6374	28.7	5.3
P50544	Very long-chain specific acyl-CoA dehydrogenase, mitochondrial	P50544.B99990003.pdb	3b96A	87	240	x	0.000886079	238		3.85332	56	21	matrix
Q62264	Thyroid hormone-inducible hepatic protein	Q62264.B99990004.pdb	3ontA	100	10	x	0.000880655	12		9.51476	9	19.5		cytosol
O70325-2	Phospholipid hydroperoxide glutathione peroxidase, mitochondrial	O70325-2.B99990005.pdb	5l71A	100	20	x	0.00085271	28		13.6439	17	18.7		cytosol
O70325-2	Phospholipid hydroperoxide glutathione peroxidase, mitochondrial	O70325-2.B99990005.pdb	5l71A	100	20	x	0.00085271	107		9.31197	17	48		cytosol
Q64458	Cytochrome P450 2C29	Q64458.B99990005.pdb	5a5iA	76	432	x	0.000846233	372		10.5836	12.3	26.5
P23589	Carbonic anhydrase 5A, mitochondrial	P23589.B99990002.pdb	1keqA	98	189	x	0.00084563	213		9.73991	31.7	42.8	matrix
Q9R0P5	Destrin	Q9R0P5.B99990005.pdb	1ak6A	96	69	x	0.000829857	147		13.8547	12.5	9.3
P09103	Protein disulfide-isomerase	P09103.B99990004.pdb	4ekzA	95	426	x	0.000828569	402		8.11867	28.8	9.2
P19096	Fatty acid synthase	P19096.B99990002.pdb	2vz8B	79	1234	x	0.000828219	2285		13.5123	59	38		cytosol
Q99KR3	Beta-lactamase-like protein 2	Q99KR3.B99990005.pdb	4ad9A	84	102	x	0.000817313	100		5.65532	32.7	21.8		cytosol
Q99LC5	Electron transfer flavoprotein subunit alpha, mitochondrial	Q99LC5.B99990004.pdb	1efvA	96	158	x	0.000809482	155	x	13.412	24.5	39.3	matrix
P07724	Serum albumin	P07724.B99990005.pdb	1n5uA	73	438	x	0.000806237	511	x	11.3604	17.2	14.7
P52825	Carnitine O-palmitoyltransferase 2, mitochondrial	P52825.B99990003.pdb	2debA	93	544	x	0.000792051	489		12.5456	59	14.5	matrix
P17182	Alpha-enolase	P17182.B99990003.pdb	3b97A	95	202	x	0.000791525	399		12.7277	26.8	37.5		cytosol
P18760	Cofilin-1	P18760.B99990002.pdb	5l6wC	98	44	x	0.000787965	39		12.3451	46.3	19.3
H3BL49	T-complex protein 1 subunit theta	H3BL49.B99990004.pdb	4b2tQ	85	259	x	0.000766207	185		13.2262	34.2	45.3		cytosol
H3BL49	T-complex protein 1 subunit theta	H3BL49.B99990004.pdb	4b2tQ	85	259	x	0.000766207	266		14.8445	34.2	22.8		cytosol
Q91V92	ATP-citrate synthase	Q91V92.B99990005.pdb	3pffA	98	159	x	0.000763839	20		13.9983	58.8	66		cytosol
P07724	Serum albumin	P07724.B99990005.pdb	1n5uA	73	97	x	0.000763131	58	x	12.0621	19.8	6
Q9WTP6-2	Adenylate kinase 2, mitochondrial	Q9WTP6-2.B99990004.pdb	1ak2A	95	93	x	0.000759143	40		14.3549	46.2	57.2	matrix
Q9R0Q7	Prostaglandin E synthase 3	Q9R0Q7.B99990005.pdb	1ejfA	100	65	x	0.00073869	76		8.08105	32.3	15.7		cytosol
P42125	Enoyl-CoA delta isomerase 1, mitochondrial	P42125.B99990002.pdb	1xx4A	89	48	x	0.00073403	61		14.6004	40.3	9.7	matrix
P42125	Enoyl-CoA delta isomerase 1, mitochondrial	P42125.B99990002.pdb	1xx4A	89	48	x	0.00073403	87		10.2292	40.3	52.3	matrix
P24456	Cytochrome P450 2D10	P24456.B99990004.pdb	3tbgA	71	432	x	0.00073157	446		11.7764	30.3	32.2
Q91X77	Cytochrome P450 2C50	Q91X77.B99990001.pdb	5a5iA	74	333	x	0.000721248	338		14.5246	28.2	8.3
P00329	Alcohol dehydrogenase 1	P00329.B99990002.pdb	1u3wA	85	85	x	0.000700234	83		8.94997	30.2	38.2		cytosol
Q9QXF8	Glycine N-methyltransferase	Q9QXF8.B99990001.pdb	3thrA	96	191	x	0.000697405	186		9.89406	23.2	57.5
Q9QXF8	Glycine N-methyltransferase	Q9QXF8.B99990001.pdb	3thrA	96	191	x	0.000697405	283		5.14426	23.2	30.8
Q91WS0	CDGSH iron-sulfur domain-containing protein 1	Q91WS0.B99990004.pdb	4ezfA	88	104	x	0.000696482	83		13.1991	30	6.8
P07724	Serum albumin	P07724.B99990005.pdb	1n5uA	73	499	x	0.000678329	511	x	3.3031	9.2	14.7
P19096	Fatty acid synthase	P19096.B99990002.pdb	2vz8B	79	967	x	0.000672032	609		11.6128	18.7	52.5		cytosol
P70349	Histidine triad nucleotide-binding protein 1	P70349.B99990001.pdb	5i2fB	95	30	x	0.000666389	84	x	13.4131	46.2	5.7		cytosol
Q91WT7	Protein Akr1c14	Q91WT7.B99990004.pdb	1afsA	87	247	x	0.000665071	242		14.123	29.3	32.8		cytosol
O70475	UDP-glucose 6-dehydrogenase	O70475.B99990003.pdb	2q3eA	98	107	x	0.000662675	112		12.4161	53.2	7.2		cytosol
P50544	Very long-chain specific acyl-CoA dehydrogenase, mitochondrial	P50544.B99990003.pdb	3b96A	87	317	x	0.000656784	238		8.8385	29.8	21	matrix
P19096	Fatty acid synthase	P19096.B99990002.pdb	2vz8B	79	1276	x	0.000643219	1354		12.896	40.8	36.3		cytosol
Q64516-1	Glycerol kinase	Q64516-1.B99990004.pdb	2d4wA	53	347	x	0.000639242	390		11.2428	59	19.5		cytosol
Q9D6Y7-2	Mitochondrial peptide methionine sulfoxide reductase	Q9D6Y7-2.B99990005.pdb	2l90A	100	90	x	0.000632991	87		11.5422	44.5	59.8		cytosol
P15105	Glutamine synthetase	P15105.B99990001.pdb	2ojwA	95	259	x	0.000627224	269	x	13.6082	58.3	18.5		cytosol
Q8VC28	Aldo-keto reductase family 1 member C13	Q8VC28.B99990005.pdb	3ln3A	97	161	x	0.000626467	7		10.8496	29.5	24.5		cytosol
P19096	Fatty acid synthase	P19096.B99990002.pdb	2vz8B	79	1478	x	0.000626006	1590		7.90312	14.8	8.3		cytosol
D3YXP6	Phosphomevalonate kinase	D3YXP6.B99990005.pdb	3ch4B	85	48	x	0.000622875	78		11.8044	11.5	56.2		cytosol
Q9CZS1	Aldehyde dehydrogenase X, mitochondrial	Q9CZS1.B99990002.pdb	1o04A	75	508	x	0.000611575	171		14.8152	41.2	9	matrix
P68040	Guanine nucleotide-binding protein subunit beta-2-like 1	P68040.B99990005.pdb	4aowA	100	183	x	0.000596918	182		9.53876	56.5	8.5		cytosol
P19157	Glutathione S-transferase P 1	P19157.B99990005.pdb	1bayA	100	116	x	0.000594354	170		8.45106	35.8	6		cytosol
Q05421	Cytochrome P450 2E1	Q05421.B99990003.pdb	3e6iA	79	94	x	0.000593758	437	x	14.7406	26	32.5
Q64458	Cytochrome P450 2C29	Q64458.B99990005.pdb	5a5iA	76	375	x	0.000588663	372		13.1199	53.2	26.5
Q8C196	Carbamoyl-phosphate synthase [ammonia], mitochondrial	Q8C196.B99990002.pdb	5dotA	96	560	x	0.000584353	711		11.2233	59.3	16.7	matrix
Q9WTL7	Acyl-protein thioesterase 2	Q9WTL7.B99990003.pdb	1fj2A	69	108	x	0.000582138	2		12.7731	32.7	54
Q9D7G0	Ribose-phosphate pyrophosphokinase 1	Q9D7G0.B99990002.pdb	3s5jB	100	194	x	0.000577569	230		12.0841	20.7	20.8
Q91ZJ5	UTP--glucose-1-phosphate uridylyltransferase	Q91ZJ5.B99990001.pdb	4r7pA	99	438	x	0.000569815	123		8.63678	38.7	28.2		cytosol
O88533	Aromatic-L-amino-acid decarboxylase	O88533.B99990004.pdb	3rchA	89	443	x	0.000561375	438		10.7764	21.2	11.7		cytosol
P18760	Cofilin-1	P18760.B99990002.pdb	5l6wC	98	144	x	0.000561082	139		9.20592	58.3	24.2
P18760	Cofilin-1	P18760.B99990002.pdb	5l6wC	98	144	x	0.000561082	147		14.0633	58.3	56.2
P15105	Glutamine synthetase	P15105.B99990001.pdb	2ojwA	95	268	x	0.000560127	269	x	7.06397	35.2	18.5		cytosol
Q5SW88	Protein Rab1a	Q5SW88.B99990005.pdb	3sfvA	99	137	x	0.000555916	123		14.7406	37.7	40.7		cytosol
Q9QZ85	Interferon-inducible GTPase 1	Q9QZ85.B99990001.pdb	1tqdB	100	202	x	0.000555475	236		10.5084	23.8	35.7
F8WIT2	Annexin	F8WIT2.B99990001.pdb	1m9iA	93	75	x	0.000546935	59	x	10.8615	42.8	5.2		cytosol
F8WIT2	Annexin	F8WIT2.B99990001.pdb	1m9iA	93	75	x	0.000546935	96	x	13.702	42.8	5.2		cytosol
Q64458	Cytochrome P450 2C29	Q64458.B99990005.pdb	5a5iA	76	383	x	0.000545428	372		10.1602	59.7	26.5
Q8R0Y6	Cytosolic 10-formyltetrahydrofolate dehydrogenase	Q8R0Y6.B99990004.pdb	2o2pA	98	726	x	0.000537208	707		12.768	14.5	8.2
Q8C196	Carbamoyl-phosphate synthase [ammonia], mitochondrial	Q8C196.B99990002.pdb	5dotA	96	1309	x	0.000535891	1337		13.7934	6	6.7	matrix
Q07417	Short-chain specific acyl-CoA dehydrogenase, mitochondrial	Q07417.B99990001.pdb	1jqiA	99	313	x	0.000526985	289		13.9047	18.2	14	matrix
Q64459	Cytochrome P450 3A11	Q64459.B99990005.pdb	4d6zA	74	250	x	0.000521088	239		12.7457	50.3	5.7
Q8BWF0	Succinate-semialdehyde dehydrogenase, mitochondrial	Q8BWF0.B99990002.pdb	2w8nA	89	506	x	0.000517876	490		9.27111	59.2	54.2	matrix
P07724	Serum albumin	P07724.B99990005.pdb	1n5uA	73	229	x	0.000509087	511	x	12.2637	29.2	14.7
G5E8R3	Pyruvate carboxylase	G5E8R3.B99990001.pdb	3bg3A	97	1119	x	0.000492597	1138		10.2336	25.5	7.8	matrix
E0CXN5	Glycerol-3-phosphate dehydrogenase [NAD(+)]	E0CXN5.B99990004.pdb	1x0vA	89	107	x	0.000491629	79		12.9899	31.2	18.7		cytosol
F8WIT2	Annexin	F8WIT2.B99990001.pdb	1m9iA	93	63	x	0.000484187	59	x	10.5734	45.5	5.2		cytosol
Q922B2	Aspartate--tRNA ligase, cytoplasmic	Q922B2.B99990004.pdb	4j15A	97	374	x	0.00047815	334		13.9309	13.3	9.2		cytosol
P62852	40S ribosomal protein S25	P62852.B99990005.pdb	4kzyZ	100	94	x	0.000474845	59		10.0921	30.7	47.5		cytosol
Q91ZJ5	UTP--glucose-1-phosphate uridylyltransferase	Q91ZJ5.B99990001.pdb	4r7pA	99	177	x	0.000467533	123		14.5817	28	28.2		cytosol
Q91ZJ5	UTP--glucose-1-phosphate uridylyltransferase	Q91ZJ5.B99990001.pdb	4r7pA	99	177	x	0.000467533	181		7.84649	28	29.5		cytosol
Q99L27	GMP reductase 2	Q99L27.B99990005.pdb	2c6qG	96	13	x	0.0004642	224		14.8523	22.3	49.2		cytosol
P34884	Macrophage migration inhibitory factor	P34884.B99990001.pdb	2gdgA	100	78	x	0.000462865	81		8.14802	59	15.2		cytosol
Q99L04	Dehydrogenase/reductase SDR family member 1	Q99L04.B99990002.pdb	2qq5A	89	220	x	0.000461217	256		10.7198	27.8	50.5
Q3UZZ6	Sulfotransferase 1 family member D1	Q3UZZ6.B99990002.pdb	2zptX	100	209	x	0.000457981	202		9.98778	59	51.5
O09131	Glutathione S-transferase omega-1	O09131.B99990004.pdb	3vlnA	72	59	x	0.000454056	32		9.98909	32.2	12		cytosol
P29758	Ornithine aminotransferase, mitochondrial	P29758.B99990001.pdb	2oatA	92	151	x	0.000443557	150		8.41177	27.3	7	matrix
P40936	Indolethylamine N-methyltransferase	P40936.B99990005.pdb	2a14A	58	224	x	0.00044165	231		14.5654	46	6.3		cytosol
P40936	Indolethylamine N-methyltransferase	P40936.B99990005.pdb	2a14A	58	224	x	0.00044165	236		11.6915	46	13.2		cytosol
P40936	Indolethylamine N-methyltransferase	P40936.B99990005.pdb	2a14A	58	224	x	0.00044165	238		13.1132	46	11.7		cytosol
P40936	Indolethylamine N-methyltransferase	P40936.B99990005.pdb	2a14A	58	224	x	0.00044165	254		12.3271	46	6.8		cytosol
P70266	6-phosphofructo-2-kinase/fructose-2,6-bisphosphatase 1	P70266.B99990004.pdb	1k6mA	95	195	x	0.000431618	199		8.35842	42.2	5.3		cytosol
Q3U3J1	Branched chain ketoacid dehydrogenase E1, alpha polypeptide	Q3U3J1.B99990003.pdb	2bffA	95	105	x	0.000426573	198		13.9044	20.7	10	matrix
O09061	Proteasome subunit beta type-1	O09061.B99990005.pdb	5le5L	98	203	x	0.000420983	223		12.08	25.2	10.8		cytosol
Q9WUA2	Phenylalanine--tRNA ligase beta subunit	Q9WUA2.B99990005.pdb	3l4gB	94	88	x	0.00040372	335		13.9454	23.2	14.8		cytosol
Q91X83	S-adenosylmethionine synthase isoform type-1	Q91X83.B99990002.pdb	1qm4A	98	308	x	0.000399417	150		6.51759	52.7	7		cytosol
Q60931	Voltage-dependent anion-selective channel protein 3	Q60931.B99990002.pdb	4bumX	72	61	x	0.000390641	65		12.6642	48.7	59.5
P00329	Alcohol dehydrogenase 1	P00329.B99990002.pdb	1u3wA	85	331	x	0.000389883	83		14.7377	54	38.2		cytosol
Q8K411-2	Presequence protease, mitochondrial	Q8K411-2.B99990002.pdb	4l3tA	88	83	x	0.00038326	33		14.6929	54.3	24.5	matrix
Q61425	Hydroxyacyl-coenzyme A dehydrogenase, mitochondrial	Q61425.B99990001.pdb	3rqsB	90	75	x	0.000378799	99		14.7827	31.3	14.7	matrix
P97823	Acyl-protein thioesterase 1	P97823.B99990004.pdb	1fj2A	92	97	x	0.000373836	2		11.973	14	42.8		cytosol
P10639	Thioredoxin	P10639.B99990001.pdb	4oo4A	86	94	x	0.0003721	32		12.298	13.8	10.5		cytosol
Q01853	Transitional endoplasmic reticulum ATPase	Q01853.B99990004.pdb	5c1bA	100	109	x	0.000370758	105		12.7092	55.8	5.8		cytosol
Q99L04	Dehydrogenase/reductase SDR family member 1	Q99L04.B99990002.pdb	2qq5A	89	265	x	0.000367543	256		12.656	58.5	50.5
Q91WT9-2	Cystathionine beta-synthase	Q91WT9-2.B99990005.pdb	4cooA	89	477	x	0.000362555	476		4.99272	47.8	43		cytosol
P34914	Bifunctional epoxide hydrolase 2	P34914.B99990002.pdb	1cqzA	100	57	x	0.000361951	154		8.74315	25.8	6.3		cytosol
Q9DCD0	6-phosphogluconate dehydrogenase, decarboxylating	Q9DCD0.B99990002.pdb	2jkvA	94	147	x	0.000359578	113		12.2656	7.3	7.8		cytosol
O09173	Homogentisate 1,2-dioxygenase	O09173.B99990005.pdb	1eybA	93	98	x	0.000357691	416		8.4	13	13.2		cytosol
O09173	Homogentisate 1,2-dioxygenase	O09173.B99990005.pdb	1eybA	93	98	x	0.000357691	418		8.62682	13	51.5		cytosol
O09173	Homogentisate 1,2-dioxygenase	O09173.B99990005.pdb	1eybA	93	98	x	0.000357691	426		6.66696	13	23.3		cytosol
Q9JLI0	Protein Akr1c12	Q9JLI0.B99990005.pdb	3ln3A	91	25	x	0.000354185	39		14.3583	15.5	11		cytosol
Q9WU78	Programmed cell death 6-interacting protein	Q9WU78.B99990005.pdb	2xs1A	95	101	x	0.000351357	231		10.9031	34.2	6.2		cytosol
P08228	Superoxide dismutase [Cu-Zn]	P08228.B99990001.pdb	3gttA	100	10	x	0.000350535	58		10.4464	58.8	8.5		cytosol
P47740	Fatty aldehyde dehydrogenase	P47740.B99990002.pdb	4qgkA	86	428	x	0.000350071	425		13.609	47.2	27.2	matrix
P68372	Tubulin beta-4B chain	P68372.B99990003.pdb	1ffxB	99	58	x	0.000349765	127		8.11408	27.3	64.5		cytosol
P68372	Tubulin beta-4B chain	P68372.B99990003.pdb	1ffxB	99	58	x	0.000349765	129		11.3899	27.3	20		cytosol
Q99LC5	Electron transfer flavoprotein subunit alpha, mitochondrial	Q99LC5.B99990004.pdb	1efvA	96	75	x	0.000347142	68		13.074	35.2	9.2	matrix
Q9D6Y9	1,4-alpha-glucan-branching enzyme	Q9D6Y9.B99990004.pdb	4bzyA	93	162	x	0.00034594	81		12.3499	39.5	26.7		cytosol
Q9D6Y9	1,4-alpha-glucan-branching enzyme	Q9D6Y9.B99990004.pdb	4bzyA	93	162	x	0.00034594	350		13.8404	39.5	26.5		cytosol
P24549	Retinal dehydrogenase 1	P24549.B99990002.pdb	4wj9A	88	435	x	0.000343941	456		14.3944	38.5	11.7		cytosol
P25444	40S ribosomal protein S2	P25444.B99990005.pdb	4kzyC	96	108	x	0.000339187	188		11.4939	15.2	9		cytosol
P25444	40S ribosomal protein S2	P25444.B99990005.pdb	4kzyC	96	108	x	0.000339187	229		10.322	15.2	35.7		cytosol
P28271	Cytoplasmic aconitate hydratase	P28271.B99990005.pdb	2b3yA	93	632	x	0.000338251	165		9.19135	48.5	57.3		cytosol
Q8R0Y6	Cytosolic 10-formyltetrahydrofolate dehydrogenase	Q8R0Y6.B99990004.pdb	2o2pA	98	411	x	0.000332947	404		10.8015	25.3	64.8
Q91W43	Glycine dehydrogenase (decarboxylating), mitochondrial	Q91W43.B99990002.pdb	4lhdA	57	687	x	0.000310452	719		12.7433	37.8	9.2	matrix
P62259	14-3-3 protein epsilon	P62259.B99990002.pdb	2br9A	100	106	x	0.000309326	98		13.7791	59.7	23.7		cytosol
Q8CIM7	Cytochrome P450 2D26	Q8CIM7.B99990002.pdb	3tbgA	72	432	x	0.000308715	446		12.1131	35.2	33
D3Z2H9	Protein Tpm3-rs7	D3Z2H9.B99990005.pdb	1c1gA	67	223	x	0.000307221	226		7.30948	48.3	54.2		cytosol
D3Z2H9	Protein Tpm3-rs7	D3Z2H9.B99990005.pdb	1c1gA	67	223	x	0.000307221	233		13.4988	48.3	30.3		cytosol
O35386	Phytanoyl-CoA dioxygenase, peroxisomal	O35386.B99990001.pdb	2a1xA	83	120	x	0.000301821	89		14.4261	19.7	5.8
Q9R0P5	Destrin	Q9R0P5.B99990005.pdb	1ak6A	96	19	x	0.000298269	12		7.23627	10.2	47.7
Q9R0P5	Destrin	Q9R0P5.B99990005.pdb	1ak6A	96	19	x	0.000298269	23		11.5744	10.2	6.5
P24456	Cytochrome P450 2D10	P24456.B99990004.pdb	3tbgA	71	158	x	0.000296949	164		11.1482	17.5	13.2
G5E8R3	Pyruvate carboxylase	G5E8R3.B99990001.pdb	3bg3A	97	273	x	0.00029608	265		10.0679	28.8	7.7	matrix
P35486	Pyruvate dehydrogenase E1 component subunit alpha, somatic form, mitochondrial	P35486.B99990002.pdb	3exgA	99	267	x	0.000290594	41	x	13.5068	34.5	5.3	matrix
Q91XD4	Formimidoyltransferase-cyclodeaminase	Q91XD4.B99990004.pdb	2pfdA	98	427	x	0.00028031	419	x	12.3766	41.2	16		cytosol
Q91XD4	Formimidoyltransferase-cyclodeaminase	Q91XD4.B99990004.pdb	2pfdA	98	427	x	0.00028031	438	x	13.445	41.2	38		cytosol
P06801	NADP-dependent malic enzyme	P06801.B99990005.pdb	3wjaA	90	60	x	0.000280307	47		13.5478	34	67		cytosol
Q8BGT5	Alanine aminotransferase 2	Q8BGT5.B99990002.pdb	3ihjA	95	502	x	0.000277103	476		12.8737	34.7	18.8	matrix
P58252	Elongation factor 2	P58252.B99990004.pdb	1n0uA	67	337	x	0.000275297	41		14.6161	50.7	39.8		cytosol
Q8BP40	Lysophosphatidic acid phosphatase type 6	Q8BP40.B99990003.pdb	4jocA	80	226	x	0.000275039	259		14.6452	40.2	18.5
Q8CHT0	Delta-1-pyrroline-5-carboxylate dehydrogenase, mitochondrial	Q8CHT0.B99990005.pdb	4e3xA	99	508	x	0.000271863	347		13.8684	16.5	9.3	matrix
P08228	Superoxide dismutase [Cu-Zn]	P08228.B99990001.pdb	3gttA	100	123	x	0.000271453	58		14.8526	48.3	8.5		cytosol
Q60931	Voltage-dependent anion-selective channel protein 3	Q60931.B99990002.pdb	4bumX	72	224	x	0.000264859	229		12.562	48.3	72.3
P80316	T-complex protein 1 subunit epsilon	P80316.B99990003.pdb	4b2te	97	376	x	0.000264507	377		9.29323	22.3	61.7		cytosol
Q99LX0	Protein deglycase DJ-1	Q99LX0.B99990004.pdb	2rk3A	91	41	x	0.000263521	53		13.1808	58.3	47.8		cytosol
Q3TXN1	Prostaglandin reductase 2	Q3TXN1.B99990004.pdb	2zb3A	99	293	x	0.000261531	253		14.8498	16.7	12.8		cytosol
P99025	GTP cyclohydrolase 1 feedback regulatory protein	P99025.B99990002.pdb	1jg5A	96	59	x	0.00025941	62	x	7.90014	30.3	23.2		cytosol
Q91V92	ATP-citrate synthase	Q91V92.B99990005.pdb	3pffA	98	1067	x	0.000253148	835		12.3833	5.3	8		cytosol
Q9D0I9	Arginine--tRNA ligase, cytoplasmic	Q9D0I9.B99990004.pdb	4r3zB	92	570	x	0.000248286	615		10.0405	17.7	8		cytosol
P70694	Estradiol 17 beta-dehydrogenase 5	P70694.B99990002.pdb	1q5mA	80	185	x	0.000244285	145		12.9249	37.5	14		cytosol
P58252	Elongation factor 2	P58252.B99990004.pdb	1n0uA	67	42	x	0.000242918	41		11.3038	10.7	39.8		cytosol
Q8QZR5	Alanine aminotransferase 1	Q8QZR5.B99990001.pdb	3ihjA	69	490	x	0.000237451	442		10.81	36.8	7.7		cytosol
Q3TWV4	Adaptor protein complex AP-2, mu1, isoform CRA_a	Q3TWV4.B99990005.pdb	2jkrM	100	254	x	0.000236728	86		13.124	44	12.2		cytosol
P11499	Heat shock protein HSP 90-beta	P11499.B99990004.pdb	2cg9A	66	538	x	0.00023538	589		14.5601	28.3	6		cytosol
P11499	Heat shock protein HSP 90-beta	P11499.B99990004.pdb	2cg9A	66	538	x	0.00023538	590		12.0451	28.3	8.5		cytosol
Q9Z2G9	Oxidoreductase HTATIP2	Q9Z2G9.B99990001.pdb	2fmuA	100	36	x	0.000235222	172	x	12.9362	58.7	72.7		cytosol
P84244	Histone H3	P84244.B99990001.pdb	1kx5A	96	123	x	0.000233146	111		9.45939	47.3	13.2
P68037	Ubiquitin-conjugating enzyme E2 L3	P68037.B99990004.pdb	4q5eC	99	9	x	0.000228119	17		12.5286	9.2	55.3
P00920	Carbonic anhydrase 2	P00920.B99990004.pdb	4qk3A	82	158	x	0.000227199	181		12.7508	54.5	58.3		cytosol
Q9CQN1	Heat shock protein 75 kDa, mitochondrial	Q9CQN1.B99990004.pdb	4ipeA	82	278	x	0.000224149	3		12.5381	23.8	57.2	matrix
Q8R5L1	p32-RACK	Q8R5L1.B99990002.pdb	1p32A	90	92	x	0.00022402	7		13.7033	39.2	60.3
Q569X9	Protein Cyp2c67	Q569X9.B99990004.pdb	5a5iA	67	241	x	0.000222005	204		11.8607	16.3	7.3
P24549	Retinal dehydrogenase 1	P24549.B99990002.pdb	4wj9A	88	128	x	0.000218027	303		14.2661	9.2	16.7		cytosol
P24549	Retinal dehydrogenase 1	P24549.B99990002.pdb	4wj9A	88	128	x	0.000218027	456		14.977	9.2	11.7		cytosol
P24549	Retinal dehydrogenase 1	P24549.B99990002.pdb	4wj9A	88	128	x	0.000218027	464		8.37824	9.2	11.5		cytosol
Q6GT24	Peroxiredoxin-6	Q6GT24.B99990003.pdb	5b6mD	90	173	x	0.000215431	201		9.85644	35.7	23.2		cytosol
Q91W43	Glycine dehydrogenase (decarboxylating), mitochondrial	Q91W43.B99990002.pdb	4lhdA	57	342	x	0.00021474	1005		12.0788	23.5	14.7	matrix
O09173	Homogentisate 1,2-dioxygenase	O09173.B99990005.pdb	1eybA	93	380	x	0.000211577	377		6.51455	28.5	16.3		cytosol
Q8BH95	Enoyl-CoA hydratase, mitochondrial	Q8BH95.B99990002.pdb	1mj3A	97	211	x	0.000207865	225		6.15917	32.3	15.2	matrix
P30115	Glutathione S-transferase A3	P30115.B99990001.pdb	2vcvA	78	211	x	0.000207012	212	x	6.70808	35	32
Q99LX0	Protein deglycase DJ-1	Q99LX0.B99990004.pdb	2rk3A	91	148	x	0.00020609	121		10.2212	25.8	17.2		cytosol
Q9JJU8	SH3 domain-binding glutamic acid-rich-like protein	Q9JJU8.B99990002.pdb	1u6tA	95	37	x	0.000206086	73		11.1397	40.5	42
P50247	Adenosylhomocysteinase	P50247.B99990001.pdb	5axaA	100	166	x	0.000201988	278		12.8815	50.7	44.3		cytosol
Q9R0P5	Destrin	Q9R0P5.B99990005.pdb	1ak6A	96	132	x	0.000197927	12		9.99107	5.7	47.7
Q9R0P5	Destrin	Q9R0P5.B99990005.pdb	1ak6A	96	132	x	0.000197927	23		12.9521	5.7	6.5
P19783	Cytochrome c oxidase subunit 4 isoform 1, mitochondrial	P19783.B99990004.pdb	5b1aD	85	78	x	0.000197583	20		8.02279	17	42.5	matrix
E0CXN5	Glycerol-3-phosphate dehydrogenase [NAD(+)]	E0CXN5.B99990004.pdb	1x0vA	89	87	x	0.000196783	7		8.50281	40.8	14.2		cytosol
Q569X9	Protein Cyp2c67	Q569X9.B99990004.pdb	5a5iA	67	247	x	0.000195181	175		12.1582	18	8.2
P12710	Fatty acid-binding protein, liver	P12710.B99990005.pdb	1lfoA	94	46	x	0.000189733	69		13.752	42.3	37.2		cytosol
Q8VCX1	3-oxo-5-beta-steroid 4-dehydrogenase	Q8VCX1.B99990005.pdb	3buvA	82	272	x	0.000186611	224		6.03448	29	60.2		cytosol
Q8VCC2	Liver carboxylesterase 1	Q8VCC2.B99990002.pdb	3k9bC	80	288	x	0.000183937	284		4.53313	15.2	17.2
Q8QZR5	Alanine aminotransferase 1	Q8QZR5.B99990001.pdb	3ihjA	69	483	x	0.000181914	442		14.701	14.5	7.7		cytosol
Q8QZR5	Alanine aminotransferase 1	Q8QZR5.B99990001.pdb	3ihjA	69	483	x	0.000181914	450		13.172	14.5	9.7		cytosol
Q64471	Glutathione S-transferase theta-1	Q64471.B99990005.pdb	2c3nA	82	216	x	0.000178777	220		9.31789	46.3	12.5		cytosol
P11499	Heat shock protein HSP 90-beta	P11499.B99990004.pdb	2cg9A	66	354	x	0.000178613	366		14.8426	26.5	46.2		cytosol
P00329	Alcohol dehydrogenase 1	P00329.B99990002.pdb	1u3wA	85	316	x	0.000177965	287		14.4398	11	54.8		cytosol
F8WIT2	Annexin	F8WIT2.B99990001.pdb	1m9iA	93	68	x	0.000177266	59	x	13.9868	27.7	5.2		cytosol
P07901	Heat shock protein HSP 90-alpha	P07901.B99990001.pdb	2cg9A	65	577	x	0.000177254	573		8.49557	34.8	21.8		cytosol
Q8C2Q8	ATP synthase subunit gamma	Q8C2Q8.B99990001.pdb	1e1rG	98	31	x	0.000173277	79		14.8365	52.3	8	matrix
P57780	Alpha-actinin-4	P57780.B99990001.pdb	4d1eA	78	780	x	0.000171017	794		14.7951	47.5	18		cytosol
D3Z2H9	Protein Tpm3-rs7	D3Z2H9.B99990005.pdb	1c1gA	67	215	x	0.000167421	226		14.7864	55.5	54.2		cytosol
P16015	Carbonic anhydrase 3	P16015.B99990005.pdb	1fljA	97	153	x	0.000166756	182		6.4889	7.7	6.7		cytosol
P16015	Carbonic anhydrase 3	P16015.B99990005.pdb	1fljA	97	153	x	0.000166756	187		13.6583	7.7	27.8		cytosol
A8DUK4	Protein Hbb-bt	A8DUK4.B99990004.pdb	1jebB	100	145	x	0.000166061	94	x	8.04366	32	26.2		cytosol
P07901	Heat shock protein HSP 90-alpha	P07901.B99990001.pdb	2cg9A	65	490	x	0.00016404	482		9.45077	36.5	38.2		cytosol
P17182	Alpha-enolase	P17182.B99990003.pdb	3b97A	95	193	x	0.000159961	399		8.75617	51	37.5		cytosol
Q9CR68	Cytochrome b-c1 complex subunit Rieske, mitochondrial	Q9CR68.B99990002.pdb	2a06E	97	168	x	0.000159198	222		14.819	39.3	22.8	matrix
Q91V77	Protein S100	Q91V77.B99990001.pdb	2jptA	94	57	x	0.000156217	86		13.437	53	30.7
P16332	Methylmalonyl-CoA mutase, mitochondrial	P16332.B99990005.pdb	2xijA	96	463	x	0.000152681	469		12.5978	7.3	7.3	matrix
P63158	High mobility group protein B1	P63158.B99990005.pdb	2yrqA	100	30	x	0.000151947	23		8.57344	18.7	14		cytosol
Q80ZP8	Mesencephalic astrocyte-derived neurotrophic factor	Q80ZP8.B99990005.pdb	2rqyA	97	87	x	0.000148267	16		12.0376	40.2	8.5
P55264-2	Adenosine kinase	P55264-2.B99990001.pdb	1bx4A	92	145	x	0.000145646	143		5.11872	35	18.2		cytosol
Q9QXF8	Glycine N-methyltransferase	Q9QXF8.B99990001.pdb	3thrA	96	196	x	0.000144999	283		12.5734	59.2	30.8
Q8C196	Carbamoyl-phosphate synthase [ammonia], mitochondrial	Q8C196.B99990002.pdb	5dotA	96	1269	x	0.000137342	1337		13.7286	30.8	6.7	matrix
P25444	40S ribosomal protein S2	P25444.B99990005.pdb	4kzyC	96	257	x	0.000134934	182		14.4111	26.3	22.8		cytosol
E9Q1Q9	Ketohexokinase	E9Q1Q9.B99990003.pdb	3nbvA	87	242	x	0.000129415	334		14.9779	40.2	20.3		cytosol
Q6XVG2	Cytochrome P450 2C54	Q6XVG2.B99990004.pdb	5a5iA	72	383	x	0.000121813	372	x	8.33956	49.5	26
Q8CC86	Nicotinate phosphoribosyltransferase	Q8CC86.B99990004.pdb	4yubA	85	414	x	0.000109368	48		12.0783	40	43.2		cytosol
P29758	Ornithine aminotransferase, mitochondrial	P29758.B99990001.pdb	2oatA	92	102	x	0.000104955	93		10.6043	57.8	47	matrix
Q8CHR6	Dihydropyrimidine dehydrogenase [NADP(+)]	Q8CHR6.B99990002.pdb	1gteA	89	381	x	0.000104202	49		14.1155	47	37.5		cytosol
Q8CHR6	Dihydropyrimidine dehydrogenase [NADP(+)]	Q8CHR6.B99990002.pdb	1gteA	89	381	x	0.000104202	52		13.1152	47	8.8		cytosol
P19783	Cytochrome c oxidase subunit 4 isoform 1, mitochondrial	P19783.B99990004.pdb	5b1aD	85	67	x	0.000102114	20		14.6894	39.3	42.5	matrix
P07724	Serum albumin	P07724.B99990005.pdb	1n5uA	73	65	x	0.000101856	58	x	14.0362	39.7	6
G5E8R3	Pyruvate carboxylase	G5E8R3.B99990001.pdb	3bg3A	97	748	x	0.000100537	752		6.60243	58	54.2	matrix
P19096	Fatty acid synthase	P19096.B99990002.pdb	2vz8B	79	1386	x	0.0001002	1128		12.5106	40.5	21.3		cytosol
Q99LX0	Protein deglycase DJ-1	Q99LX0.B99990004.pdb	2rk3A	91	132	x	9.62709e-05	106		10.8054	19.2	14.8		cytosol
Q8VCN5	Cystathionine gamma-lyase	Q8VCN5.B99990004.pdb	3elpB	88	303	x	9.57747e-05	306		12.9608	23.5	5.7
Q8BFY9-2	Transportin-1	Q8BFY9-2.B99990001.pdb	1qbkB	100	73	x	9.49026e-05	95		13.6468	7.3	21		cytosol
O35945	Aldehyde dehydrogenase, cytosolic 1	O35945.B99990003.pdb	4wj9A	85	353	x	9.35682e-05	303		13.5662	11.7	19.8		cytosol
Q91ZJ5	UTP--glucose-1-phosphate uridylyltransferase	Q91ZJ5.B99990001.pdb	4r7pA	99	184	x	9.11814e-05	181		12.0896	41.5	29.5		cytosol
P55264-2	Adenosine kinase	P55264-2.B99990001.pdb	1bx4A	92	46	x	8.90423e-05	143		12.8777	42.7	18.2		cytosol
P07901	Heat shock protein HSP 90-alpha	P07901.B99990001.pdb	2cg9A	65	444	x	8.4838e-05	375		13.9442	59.5	13.7		cytosol
Q8VCH0	3-ketoacyl-CoA thiolase B, peroxisomal	Q8VCH0.B99990005.pdb	2iikB	88	395	x	8.20684e-05	218	x	14.5081	39.8	12.5
Q9QXD6	Fructose-1,6-bisphosphatase 1	Q9QXD6.B99990002.pdb	2jjkA	86	73	x	7.68283e-05	129		14.2326	50.5	15.2		cytosol
P11983	T-complex protein 1 subunit alpha	P11983.B99990002.pdb	4b2tA	96	532	x	7.66525e-05	76		11.8922	26.3	6.5		cytosol
P07901	Heat shock protein HSP 90-alpha	P07901.B99990001.pdb	2cg9A	65	547	x	7.49459e-05	573		12.7459	18.8	21.8		cytosol
P07901	Heat shock protein HSP 90-alpha	P07901.B99990001.pdb	2cg9A	65	547	x	7.49459e-05	599		12.3591	18.8	15.3		cytosol
Q80ZP8	Mesencephalic astrocyte-derived neurotrophic factor	Q80ZP8.B99990005.pdb	2rqyA	97	116	x	7.14976e-05	16		12.5815	40	8.5
Q921I1	Serotransferrin	Q921I1.B99990005.pdb	4x1bA	74	696	x	6.76213e-05	692	x	9.91943	31.8	16.8
P07724	Serum albumin	P07724.B99990005.pdb	1n5uA	73	376	x	6.4573e-05	393		11.2717	56.7	8
P07724	Serum albumin	P07724.B99990005.pdb	1n5uA	73	588	x	6.129e-05	583		12.9374	38.2	5.7
P57780	Alpha-actinin-4	P57780.B99990001.pdb	4d1eA	78	418	x	4.90816e-05	496		13.8246	35.2	19.8		cytosol
P07724	Serum albumin	P07724.B99990005.pdb	1n5uA	73	205	x	3.97347e-05	201		5.48017	52.2	6.3
P50247	Adenosylhomocysteinase	P50247.B99990001.pdb	5axaA	100	188	x	3.4181e-05	195	x	13.8202	38	6.3		cytosol
P19096	Fatty acid synthase	P19096.B99990002.pdb	2vz8B	79	2419	x	1.51435e-05	1590		11.877	7	8.3		cytosol
P70296	Phosphatidylethanolamine-binding protein 1	P70296.B99990002.pdb	2iqyA	93	150	x	5.59837e-06	13		14.8538	16.5	36.5		cytosol
A0JNY3	Gphn protein	A0JNY3.B99990001.pdb	5erqA	100	57			320		11.9633	52.5	26.7
A0JNY3	Gphn protein	A0JNY3.B99990001.pdb	5erqA	100	138			133		13.8345	9.2	16
A0JNY3	Gphn protein	A0JNY3.B99990001.pdb	5erqA	100	148			154		14.8516	54.2	56.3
A0JNY3	Gphn protein	A0JNY3.B99990001.pdb	5erqA	100	149			320		7.60502	33.2	26.7
A0JNY3	Gphn protein	A0JNY3.B99990001.pdb	5erqA	100	177			320		12.7625	39	26.7
A0JNY3	Gphn protein	A0JNY3.B99990001.pdb	5erqA	100	324			320		10.1021	36.7	26.7
A0JNY3	Gphn protein	A0JNY3.B99990001.pdb	5erqA	100	324			329		11.6411	36.7	54.2
A0JNY3	Gphn protein	A0JNY3.B99990001.pdb	5erqA	100	332			329		10.8552	55.7	54.2
A0JNY3	Gphn protein	A0JNY3.B99990001.pdb	5erqA	100	501			505		13.0657	54.2	43
A0JNY3	Gphn protein	A0JNY3.B99990001.pdb	5erqA	100	509			26		8.38402	56.7	69.7
A0JNY3	Gphn protein	A0JNY3.B99990001.pdb	5erqA	100	509			505		8.4313	56.7	43
A0JNY3	Gphn protein	A0JNY3.B99990001.pdb	5erqA	100	694			26		13.5303	36.2	69.7
A0JNY3	Gphn protein	A0JNY3.B99990001.pdb	5erqA	100	760			699		9.51347	59.2	11.3
A2AMW0	F-actin-capping protein subunit beta	A2AMW0.B99990003.pdb	1iznB	92	36			50		12.8506	32.7	15.5		cytosol
A2AMW0	F-actin-capping protein subunit beta	A2AMW0.B99990003.pdb	1iznB	92	123			50		12.768	28.2	15.5		cytosol
A2AMW0	F-actin-capping protein subunit beta	A2AMW0.B99990003.pdb	1iznB	92	255			260		11.1599	18.3	69.2		cytosol
A2AMW0	F-actin-capping protein subunit beta	A2AMW0.B99990003.pdb	1iznB	92	257			260		14.8309	58.7	69.2		cytosol
A2AS89	Agmatinase, mitochondrial	A2AS89.B99990003.pdb	3nioA	62	204			144		6.95245	53.2	26.5	matrix
A2BIN1	Protein Mup10	A2BIN1.B99990005.pdb	2lb6A	99	32			15		14.6363	55	66
A2BIN1	Protein Mup10	A2BIN1.B99990005.pdb	2lb6A	99	73			82		14.8009	55.7	15.3
B2RXZ2	Protein Cyp2a22	B2RXZ2.B99990001.pdb	4ejiA	73	157			154		7.48212	55.8	25.5
B2RXZ2	Protein Cyp2a22	B2RXZ2.B99990001.pdb	4ejiA	73	157			163		13.971	55.8	55
B2RXZ2	Protein Cyp2a22	B2RXZ2.B99990001.pdb	4ejiA	73	175			154		10.6382	15.8	25.5
B2RXZ2	Protein Cyp2a22	B2RXZ2.B99990001.pdb	4ejiA	73	175			163		14.9186	15.8	55
B2RXZ2	Protein Cyp2a22	B2RXZ2.B99990001.pdb	4ejiA	73	423			437		13.109	12.5	31.2
B2RXZ2	Protein Cyp2a22	B2RXZ2.B99990001.pdb	4ejiA	73	444			437		10.6467	7.2	31.2
D3YTT4	Isobutyryl-CoA dehydrogenase, mitochondrial	D3YTT4.B99990001.pdb	1rx0A	92	323			32		11.7581	32.3	14.8	matrix
D3YWF6	Ubiquitin thioesterase OTUB1	D3YWF6.B99990004.pdb	4ddgA	99	54			61		10.7438	33	9.3
D3YWF6	Ubiquitin thioesterase OTUB1	D3YWF6.B99990004.pdb	4ddgA	99	183			61		12.5573	38	9.3
D3YWF6	Ubiquitin thioesterase OTUB1	D3YWF6.B99990004.pdb	4ddgA	99	183			182		10.1839	38	41.8
D3Z2H9	Protein Tpm3-rs7	D3Z2H9.B99990005.pdb	1c1gA	67	169			170		9.36261	31.7	46.7		cytosol
D3Z2H9	Protein Tpm3-rs7	D3Z2H9.B99990005.pdb	1c1gA	67	177			170		11.7864	53.2	46.7		cytosol
D3Z2H9	Protein Tpm3-rs7	D3Z2H9.B99990005.pdb	1c1gA	67	225			226		9.15241	53.7	54.2		cytosol
D3Z2H9	Protein Tpm3-rs7	D3Z2H9.B99990005.pdb	1c1gA	67	225			233		14.2343	53.7	30.3		cytosol
D3Z2H9	Protein Tpm3-rs7	D3Z2H9.B99990005.pdb	1c1gA	67	228			226		11.9358	35.7	54.2		cytosol
D3Z2H9	Protein Tpm3-rs7	D3Z2H9.B99990005.pdb	1c1gA	67	228			233		11.3886	35.7	30.3		cytosol
D3Z645	Vacuolar protein sorting-associated protein 29	D3Z645.B99990001.pdb	1z2wA	100	23			15		12.7206	37.2	18.5		cytosol
D3Z645	Vacuolar protein sorting-associated protein 29	D3Z645.B99990001.pdb	1z2wA	100	23			41		14.6056	37.2	15.2		cytosol
D6RH49	40S ribosomal protein S27	D6RH49.B99990005.pdb	4kzyb	96	36			40		13.2727	53.3	32		cytosol
D6RH49	40S ribosomal protein S27	D6RH49.B99990005.pdb	4kzyb	96	36			59		14.771	53.3	5.3		cytosol
D6RH49	40S ribosomal protein S27	D6RH49.B99990005.pdb	4kzyb	96	42			40		6.60219	42.5	32		cytosol
D6RH49	40S ribosomal protein S27	D6RH49.B99990005.pdb	4kzyb	96	42			59		10.1631	42.5	5.3		cytosol
E0CXN5	Glycerol-3-phosphate dehydrogenase [NAD(+)]	E0CXN5.B99990004.pdb	1x0vA	89	5			7		12.3355	45.5	14.2		cytosol
E0CXN5	Glycerol-3-phosphate dehydrogenase [NAD(+)]	E0CXN5.B99990004.pdb	1x0vA	89	77			7		11.6089	44.2	14.2		cytosol
E0CXN5	Glycerol-3-phosphate dehydrogenase [NAD(+)]	E0CXN5.B99990004.pdb	1x0vA	89	77			79		12.1138	44.2	18.7		cytosol
E0CXN5	Glycerol-3-phosphate dehydrogenase [NAD(+)]	E0CXN5.B99990004.pdb	1x0vA	89	83			79		12.059	59.7	18.7		cytosol
E9PYT3	Atlastin-3	E9PYT3.B99990003.pdb	4idoB	69	124			127		13.5394	22.5	53.2
E9PYT3	Atlastin-3	E9PYT3.B99990003.pdb	4idoB	69	129			127		12.5099	58.8	53.2
E9PYT3	Atlastin-3	E9PYT3.B99990003.pdb	4idoB	69	130			127		12.355	31.2	53.2
E9PYT3	Atlastin-3	E9PYT3.B99990003.pdb	4idoB	69	300			127		14.3567	58.8	53.2
E9PYT3	Atlastin-3	E9PYT3.B99990003.pdb	4idoB	69	310			127		11.7288	39.3	53.2
E9PYT3	Atlastin-3	E9PYT3.B99990003.pdb	4idoB	69	417			424		6.33622	30.3	22.7
E9PYT3	Atlastin-3	E9PYT3.B99990003.pdb	4idoB	69	425			424		9.47628	40.5	22.7
E9PYT3	Atlastin-3	E9PYT3.B99990003.pdb	4idoB	69	430			424		11.1833	6.5	22.7
E9Q1Q9	Ketohexokinase	E9Q1Q9.B99990003.pdb	3nbvA	87	22			32		10.4239	40.2	5.3		cytosol
E9Q1Q9	Ketohexokinase	E9Q1Q9.B99990003.pdb	3nbvA	87	219			141		14.7063	39.3	46.8		cytosol
E9Q1Q9	Ketohexokinase	E9Q1Q9.B99990003.pdb	3nbvA	87	238			327		13.2214	37.7	8.8		cytosol
E9Q1Q9	Ketohexokinase	E9Q1Q9.B99990003.pdb	3nbvA	87	238			334		12.9874	37.7	20.3		cytosol
E9Q1S3	Protein transport protein Sec23A	E9Q1S3.B99990001.pdb	5kynB	95	81			85		7.10978	55.8	73.7		cytosol
E9Q1S3	Protein transport protein Sec23A	E9Q1S3.B99990001.pdb	5kynB	95	169			248		9.6966	59	6.8		cytosol
E9Q1S3	Protein transport protein Sec23A	E9Q1S3.B99990001.pdb	5kynB	95	179			248		9.25463	54.3	6.8		cytosol
E9Q1S3	Protein transport protein Sec23A	E9Q1S3.B99990001.pdb	5kynB	95	386			66		13.568	32.7	33.7		cytosol
E9Q1S3	Protein transport protein Sec23A	E9Q1S3.B99990001.pdb	5kynB	95	386			403		7.22312	32.7	19		cytosol
E9Q1S3	Protein transport protein Sec23A	E9Q1S3.B99990001.pdb	5kynB	95	386			415		11.6407	32.7	16.5		cytosol
E9Q1S3	Protein transport protein Sec23A	E9Q1S3.B99990001.pdb	5kynB	95	400			403		12.8805	21.8	19		cytosol
E9Q1S3	Protein transport protein Sec23A	E9Q1S3.B99990001.pdb	5kynB	95	400			415		9.11338	21.8	16.5		cytosol
E9Q1S3	Protein transport protein Sec23A	E9Q1S3.B99990001.pdb	5kynB	95	418			415		14.4167	15.5	16.5		cytosol
E9Q5K4	Protein Cyp2c44	E9Q5K4.B99990002.pdb	5a5iA	65	136			270		14.2452	51.2	10
E9Q5K4	Protein Cyp2c44	E9Q5K4.B99990002.pdb	5a5iA	65	136			439		13.0713	51.2	31.7
E9Q5K4	Protein Cyp2c44	E9Q5K4.B99990002.pdb	5a5iA	65	142			270		12.1596	27.3	10
E9Q5K4	Protein Cyp2c44	E9Q5K4.B99990002.pdb	5a5iA	65	162			155		8.79941	41.5	26.8
E9Q5K4	Protein Cyp2c44	E9Q5K4.B99990002.pdb	5a5iA	65	326			422		11.6618	36	41.7
E9Q5K4	Protein Cyp2c44	E9Q5K4.B99990002.pdb	5a5iA	65	346			439		13.9528	9.3	31.7
E9Q5K4	Protein Cyp2c44	E9Q5K4.B99990002.pdb	5a5iA	65	348			422		13.9993	30.5	41.7
E9Q5K4	Protein Cyp2c44	E9Q5K4.B99990002.pdb	5a5iA	65	419			422		10.5516	52.2	41.7
E9Q5K4	Protein Cyp2c44	E9Q5K4.B99990002.pdb	5a5iA	65	424			422		11.3235	23.7	41.7
E9Q5K4	Protein Cyp2c44	E9Q5K4.B99990002.pdb	5a5iA	65	425			422		14.6518	55.7	41.7
E9Q5K4	Protein Cyp2c44	E9Q5K4.B99990002.pdb	5a5iA	65	459			155		12.3068	45.5	26.8
E9Q6L7	Glutathione S-transferase	E9Q6L7.B99990005.pdb	1f3aA	95	117			112		7.29497	32	8.2		cytosol
E9Q6L7	Glutathione S-transferase	E9Q6L7.B99990005.pdb	1f3aA	95	120			112		5.62882	58.3	8.2		cytosol
E9Q6L7	Glutathione S-transferase	E9Q6L7.B99990005.pdb	1f3aA	95	125			112		13.1254	46.2	8.2		cytosol
E9Q7H5	Uncharacterized protein	E9Q7H5.B99990001.pdb	2lyvA	86	35			72		14.5052	51.7	55.7
E9Q7H5	Uncharacterized protein	E9Q7H5.B99990001.pdb	2lyvA	86	104			72		14.171	24	55.7
E9Q7H5	Uncharacterized protein	E9Q7H5.B99990001.pdb	2lyvA	86	129			72		9.98722	54.5	55.7
E9Q7Q3	Tropomyosin alpha-3 chain	E9Q7Q3.B99990005.pdb	1c1gA	80	153			154		10.1993	33	46.3		cytosol
E9QLB2	Lysophospholipase-like protein 1	E9QLB2.B99990005.pdb	3u0vA	79	43			13		9.50136	38.5	9.8		cytosol
E9QLB2	Lysophospholipase-like protein 1	E9QLB2.B99990005.pdb	3u0vA	79	56			13		11.1605	30.3	9.8		cytosol
E9QLB2	Lysophospholipase-like protein 1	E9QLB2.B99990005.pdb	3u0vA	79	83			88		7.18189	59	18.8		cytosol
E9QLB2	Lysophospholipase-like protein 1	E9QLB2.B99990005.pdb	3u0vA	79	154			88		11.5684	28.5	18.8		cytosol
E9QPI5	Sister chromatid cohesion protein PDS5 homolog A	E9QPI5.B99990001.pdb	5hdtB	77	7			13		13.5455	52.3	48.5		cytosol
E9QPI5	Sister chromatid cohesion protein PDS5 homolog A	E9QPI5.B99990001.pdb	5hdtB	77	21			13		12.6197	52	48.5		cytosol
E9QPI5	Sister chromatid cohesion protein PDS5 homolog A	E9QPI5.B99990001.pdb	5hdtB	77	113			159		9.64878	11	36.5		cytosol
E9QPI5	Sister chromatid cohesion protein PDS5 homolog A	E9QPI5.B99990001.pdb	5hdtB	77	289			326		14.8539	9.2	32.2		cytosol
E9QPI5	Sister chromatid cohesion protein PDS5 homolog A	E9QPI5.B99990001.pdb	5hdtB	77	426			429		12.0781	29.2	14.8		cytosol
E9QPI5	Sister chromatid cohesion protein PDS5 homolog A	E9QPI5.B99990001.pdb	5hdtB	77	426			485		11.3662	29.2	14.7		cytosol
E9QPI5	Sister chromatid cohesion protein PDS5 homolog A	E9QPI5.B99990001.pdb	5hdtB	77	427			429		13.864	35.7	14.8		cytosol
E9QPI5	Sister chromatid cohesion protein PDS5 homolog A	E9QPI5.B99990001.pdb	5hdtB	77	436			429		9.53036	56.3	14.8		cytosol
E9QPI5	Sister chromatid cohesion protein PDS5 homolog A	E9QPI5.B99990001.pdb	5hdtB	77	436			485		13.2964	56.3	14.7		cytosol
E9QPI5	Sister chromatid cohesion protein PDS5 homolog A	E9QPI5.B99990001.pdb	5hdtB	77	441			429		13.0073	37.5	14.8		cytosol
E9QPI5	Sister chromatid cohesion protein PDS5 homolog A	E9QPI5.B99990001.pdb	5hdtB	77	446			429		4.09211	22.2	14.8		cytosol
E9QPI5	Sister chromatid cohesion protein PDS5 homolog A	E9QPI5.B99990001.pdb	5hdtB	77	446			485		12.1608	22.2	14.7		cytosol
E9QPI5	Sister chromatid cohesion protein PDS5 homolog A	E9QPI5.B99990001.pdb	5hdtB	77	466			507		13.6857	8.5	21.2		cytosol
E9QPI5	Sister chromatid cohesion protein PDS5 homolog A	E9QPI5.B99990001.pdb	5hdtB	77	506			507		6.82243	52.2	21.2		cytosol
E9QPI5	Sister chromatid cohesion protein PDS5 homolog A	E9QPI5.B99990001.pdb	5hdtB	77	537			531		12.8396	19.7	53.5		cytosol
E9QPI5	Sister chromatid cohesion protein PDS5 homolog A	E9QPI5.B99990001.pdb	5hdtB	77	543			507		12.9586	49.8	21.2		cytosol
E9QPI5	Sister chromatid cohesion protein PDS5 homolog A	E9QPI5.B99990001.pdb	5hdtB	77	556			531		7.00027	35	53.5		cytosol
E9QPI5	Sister chromatid cohesion protein PDS5 homolog A	E9QPI5.B99990001.pdb	5hdtB	77	632			685		13.5707	52	10.3		cytosol
E9QPI5	Sister chromatid cohesion protein PDS5 homolog A	E9QPI5.B99990001.pdb	5hdtB	77	636			485		14.8304	45.5	14.7		cytosol
E9QPI5	Sister chromatid cohesion protein PDS5 homolog A	E9QPI5.B99990001.pdb	5hdtB	77	663			685		11.7797	11.7	10.3		cytosol
E9QPI5	Sister chromatid cohesion protein PDS5 homolog A	E9QPI5.B99990001.pdb	5hdtB	77	692			685		12.9867	29	10.3		cytosol
E9QPI5	Sister chromatid cohesion protein PDS5 homolog A	E9QPI5.B99990001.pdb	5hdtB	77	726			741		10.1718	41.2	66.2		cytosol
E9QPI5	Sister chromatid cohesion protein PDS5 homolog A	E9QPI5.B99990001.pdb	5hdtB	77	736			741		10.9273	8.5	66.2		cytosol
E9QPI5	Sister chromatid cohesion protein PDS5 homolog A	E9QPI5.B99990001.pdb	5hdtB	77	749			924		13.2698	36.7	44.8		cytosol
E9QPI5	Sister chromatid cohesion protein PDS5 homolog A	E9QPI5.B99990001.pdb	5hdtB	77	816			741		8.04391	35.3	66.2		cytosol
E9QPI5	Sister chromatid cohesion protein PDS5 homolog A	E9QPI5.B99990001.pdb	5hdtB	77	819			741		13.3553	24.7	66.2		cytosol
E9QPI5	Sister chromatid cohesion protein PDS5 homolog A	E9QPI5.B99990001.pdb	5hdtB	77	819			924		13.4563	24.7	44.8		cytosol
E9QPI5	Sister chromatid cohesion protein PDS5 homolog A	E9QPI5.B99990001.pdb	5hdtB	77	877			970		13.8712	54.7	35.3		cytosol
E9QPI5	Sister chromatid cohesion protein PDS5 homolog A	E9QPI5.B99990001.pdb	5hdtB	77	961			970		7.48587	18.5	35.3		cytosol
E9QPI5	Sister chromatid cohesion protein PDS5 homolog A	E9QPI5.B99990001.pdb	5hdtB	77	1027			1078		12.7012	32.2	21		cytosol
E9QPI5	Sister chromatid cohesion protein PDS5 homolog A	E9QPI5.B99990001.pdb	5hdtB	77	1050			1083		12.4923	21.8	5.7		cytosol
E9QPI5	Sister chromatid cohesion protein PDS5 homolog A	E9QPI5.B99990001.pdb	5hdtB	77	1051			1083		13.6171	38.8	5.7		cytosol
E9QPI5	Sister chromatid cohesion protein PDS5 homolog A	E9QPI5.B99990001.pdb	5hdtB	77	1057			507		11.7093	25	21.2		cytosol
E9QPI5	Sister chromatid cohesion protein PDS5 homolog A	E9QPI5.B99990001.pdb	5hdtB	77	1057			1083		14.7404	25	5.7		cytosol
E9QPI5	Sister chromatid cohesion protein PDS5 homolog A	E9QPI5.B99990001.pdb	5hdtB	77	1069			970		8.97542	32	35.3		cytosol
E9QPI5	Sister chromatid cohesion protein PDS5 homolog A	E9QPI5.B99990001.pdb	5hdtB	77	1105			1115		10.9806	43.3	32		cytosol
E9QPI5	Sister chromatid cohesion protein PDS5 homolog A	E9QPI5.B99990001.pdb	5hdtB	77	1112			1115		8.94488	59.2	32		cytosol
E9QPI5	Sister chromatid cohesion protein PDS5 homolog A	E9QPI5.B99990001.pdb	5hdtB	77	1118			1115		11.8457	58.8	32		cytosol
E9QPI5	Sister chromatid cohesion protein PDS5 homolog A	E9QPI5.B99990001.pdb	5hdtB	77	1135			507		11.7927	30.2	21.2		cytosol
E9QPI5	Sister chromatid cohesion protein PDS5 homolog A	E9QPI5.B99990001.pdb	5hdtB	77	1145			507		13.5829	53.7	21.2		cytosol
E9QPI5	Sister chromatid cohesion protein PDS5 homolog A	E9QPI5.B99990001.pdb	5hdtB	77	1310			1078		3.11951	16.7	21		cytosol
E9QPI5	Sister chromatid cohesion protein PDS5 homolog A	E9QPI5.B99990001.pdb	5hdtB	77	1313			1078		8.77008	40	21		cytosol
F8WIT2	Annexin	F8WIT2.B99990001.pdb	1m9iA	93	53			59	x	11.8114	23	5.2		cytosol
F8WIT2	Annexin	F8WIT2.B99990001.pdb	1m9iA	93	99			59	x	14.6256	20.2	5.2		cytosol
F8WIT2	Annexin	F8WIT2.B99990001.pdb	1m9iA	93	99			96	x	9.96641	20.2	5.2		cytosol
F8WIT2	Annexin	F8WIT2.B99990001.pdb	1m9iA	93	354			358		9.65251	49	54.8		cytosol
G3UXL2	Protein Prps1l3	G3UXL2.B99990003.pdb	3s5jB	100	33			41		3.16356	10.5	22		cytosol
G3UXL2	Protein Prps1l3	G3UXL2.B99990003.pdb	3s5jB	100	34			41		12.4307	19.7	22		cytosol
G3UXL2	Protein Prps1l3	G3UXL2.B99990003.pdb	3s5jB	100	34			60		7.24476	19.7	40.8		cytosol
G3UXL2	Protein Prps1l3	G3UXL2.B99990003.pdb	3s5jB	100	194			230		10.9095	27.7	21.2		cytosol
G3UXL2	Protein Prps1l3	G3UXL2.B99990003.pdb	3s5jB	100	235			230		13.6598	28.2	21.2		cytosol
G3UXL2	Protein Prps1l3	G3UXL2.B99990003.pdb	3s5jB	100	235			265		13.1406	28.2	32.2		cytosol
G3UXL2	Protein Prps1l3	G3UXL2.B99990003.pdb	3s5jB	100	280			60		12.0011	33.2	40.8		cytosol
G3UXL2	Protein Prps1l3	G3UXL2.B99990003.pdb	3s5jB	100	280			91		13.987	33.2	11.8		cytosol
G3UXL2	Protein Prps1l3	G3UXL2.B99990003.pdb	3s5jB	100	286			230		11.2522	49.2	21.2		cytosol
G3UXL2	Protein Prps1l3	G3UXL2.B99990003.pdb	3s5jB	100	286			265		9.80488	49.2	32.2		cytosol
G3X925	Pyruvate kinase	G3X925.B99990001.pdb	4imaD	95	465			467		12.5693	58.8	8.7		cytosol
G3X982	Aldehyde oxidase 3	G3X982.B99990001.pdb	3zyvA	100	111			198		13.9895	19.7	32.5		cytosol
G3X982	Aldehyde oxidase 3	G3X982.B99990001.pdb	3zyvA	100	181			182		8.25584	58.8	54.8		cytosol
G3X982	Aldehyde oxidase 3	G3X982.B99990001.pdb	3zyvA	100	181			183		11.5789	58.8	58		cytosol
G3X982	Aldehyde oxidase 3	G3X982.B99990001.pdb	3zyvA	100	200			173		5.61427	34.3	66.7		cytosol
G3X982	Aldehyde oxidase 3	G3X982.B99990001.pdb	3zyvA	100	200			174		11.2825	34.3	47.5		cytosol
G3X982	Aldehyde oxidase 3	G3X982.B99990001.pdb	3zyvA	100	200			198		9.44975	34.3	32.5		cytosol
G3X982	Aldehyde oxidase 3	G3X982.B99990001.pdb	3zyvA	100	205			168		14.9743	31.7	45		cytosol
G3X982	Aldehyde oxidase 3	G3X982.B99990001.pdb	3zyvA	100	205			173		11.4959	31.7	66.7		cytosol
G3X982	Aldehyde oxidase 3	G3X982.B99990001.pdb	3zyvA	100	205			174		11.9036	31.7	47.5		cytosol
G3X982	Aldehyde oxidase 3	G3X982.B99990001.pdb	3zyvA	100	205			198		7.30485	31.7	32.5		cytosol
G3X982	Aldehyde oxidase 3	G3X982.B99990001.pdb	3zyvA	100	276			47		6.89821	30	13.3		cytosol
G3X982	Aldehyde oxidase 3	G3X982.B99990001.pdb	3zyvA	100	328			335		5.13438	50.3	23.8		cytosol
G3X982	Aldehyde oxidase 3	G3X982.B99990001.pdb	3zyvA	100	330			335		13.2627	49.7	23.8		cytosol
G3X982	Aldehyde oxidase 3	G3X982.B99990001.pdb	3zyvA	100	339			335		10.3645	33.8	23.8		cytosol
G3X982	Aldehyde oxidase 3	G3X982.B99990001.pdb	3zyvA	100	342			335		9.78615	20.8	23.8		cytosol
G3X982	Aldehyde oxidase 3	G3X982.B99990001.pdb	3zyvA	100	446			335		13.1237	10.7	23.8		cytosol
G3X982	Aldehyde oxidase 3	G3X982.B99990001.pdb	3zyvA	100	450			484		10.27	35.7	60		cytosol
G3X982	Aldehyde oxidase 3	G3X982.B99990001.pdb	3zyvA	100	619			666		13.2878	29.8	9		cytosol
G3X982	Aldehyde oxidase 3	G3X982.B99990001.pdb	3zyvA	100	850			931		14.9708	33.2	7.3		cytosol
G3X982	Aldehyde oxidase 3	G3X982.B99990001.pdb	3zyvA	100	852			730		12.5716	40.5	16.5		cytosol
G3X982	Aldehyde oxidase 3	G3X982.B99990001.pdb	3zyvA	100	852			931		13.4439	40.5	7.3		cytosol
G3X982	Aldehyde oxidase 3	G3X982.B99990001.pdb	3zyvA	100	860			730		12.6932	28.3	16.5		cytosol
G3X982	Aldehyde oxidase 3	G3X982.B99990001.pdb	3zyvA	100	862			730		4.2711	26.2	16.5		cytosol
G3X982	Aldehyde oxidase 3	G3X982.B99990001.pdb	3zyvA	100	895			730		12.2734	25.5	16.5		cytosol
G3X982	Aldehyde oxidase 3	G3X982.B99990001.pdb	3zyvA	100	938			931		12.8661	48	7.3		cytosol
G3X982	Aldehyde oxidase 3	G3X982.B99990001.pdb	3zyvA	100	1217			1327		10.8122	11.7	56.7		cytosol
G3X982	Aldehyde oxidase 3	G3X982.B99990001.pdb	3zyvA	100	1325			1326		5.55648	44.7	50.5		cytosol
G3X982	Aldehyde oxidase 3	G3X982.B99990001.pdb	3zyvA	100	1325			1327		11.4278	44.7	56.7		cytosol
G3X982	Aldehyde oxidase 3	G3X982.B99990001.pdb	3zyvA	100	1328			1326		13.9896	21.7	50.5		cytosol
G3X982	Aldehyde oxidase 3	G3X982.B99990001.pdb	3zyvA	100	1328			1327		11.864	21.7	56.7		cytosol
G3X9Y6	Protein Akr1c19	G3X9Y6.B99990003.pdb	1q5mA	73	4			7		14.5496	35.2	27		cytosol
G3X9Y6	Protein Akr1c19	G3X9Y6.B99990003.pdb	1q5mA	73	9			7		10.9445	41.2	27		cytosol
G3X9Y6	Protein Akr1c19	G3X9Y6.B99990003.pdb	1q5mA	73	25			217	x	12.2124	31.2	22.2		cytosol
G3X9Y6	Protein Akr1c19	G3X9Y6.B99990003.pdb	1q5mA	73	75			7		14.6033	58.3	27		cytosol
G3X9Y6	Protein Akr1c19	G3X9Y6.B99990003.pdb	1q5mA	73	84			217	x	9.17631	5.5	22.2		cytosol
G3X9Y6	Protein Akr1c19	G3X9Y6.B99990003.pdb	1q5mA	73	153			145		14.6034	46.5	18.2		cytosol
G3X9Y6	Protein Akr1c19	G3X9Y6.B99990003.pdb	1q5mA	73	161			7		12.1022	24.8	27		cytosol
G3X9Y6	Protein Akr1c19	G3X9Y6.B99990003.pdb	1q5mA	73	185			145		14.8758	25	18.2		cytosol
G3X9Y6	Protein Akr1c19	G3X9Y6.B99990003.pdb	1q5mA	73	209			145		14.7336	47.8	18.2		cytosol
G3X9Y6	Protein Akr1c19	G3X9Y6.B99990003.pdb	1q5mA	73	247			242		13.9962	23.8	61		cytosol
G5E8M7	MCG21728, isoform CRA_c	G5E8M7.B99990001.pdb	2dc5A	77	83			87		11.8023	9	8.3
G5E8R3	Pyruvate carboxylase	G5E8R3.B99990001.pdb	3bg3A	97	3			265		12.823	43.2	7.7	matrix
G5E8R3	Pyruvate carboxylase	G5E8R3.B99990001.pdb	3bg3A	97	148			372		10.9319	51.8	42.2	matrix
G5E8R3	Pyruvate carboxylase	G5E8R3.B99990001.pdb	3bg3A	97	148			376		11.0933	51.8	15	matrix
G5E8R3	Pyruvate carboxylase	G5E8R3.B99990001.pdb	3bg3A	97	152			372		9.76316	58.8	42.2	matrix
G5E8R3	Pyruvate carboxylase	G5E8R3.B99990001.pdb	3bg3A	97	456			372		14.9758	45.2	42.2	matrix
G5E8R3	Pyruvate carboxylase	G5E8R3.B99990001.pdb	3bg3A	97	717			786		12.3163	40.2	28.7	matrix
G5E8R3	Pyruvate carboxylase	G5E8R3.B99990001.pdb	3bg3A	97	855			850		14.6859	58.7	39.3	matrix
G5E8R3	Pyruvate carboxylase	G5E8R3.B99990001.pdb	3bg3A	97	1021			265		6.47614	10.7	7.7	matrix
G5E8R3	Pyruvate carboxylase	G5E8R3.B99990001.pdb	3bg3A	97	1103			1138		13.3561	34	7.8	matrix
G5E8R3	Pyruvate carboxylase	G5E8R3.B99990001.pdb	3bg3A	97	1124			1138		9.03446	52.2	7.8	matrix
G5E8R3	Pyruvate carboxylase	G5E8R3.B99990001.pdb	3bg3A	97	1164			1138		11.0517	32.3	7.8	matrix
G5E8T9	Hydroxyacylglutathione hydrolase, mitochondrial	G5E8T9.B99990003.pdb	1qh5A	91	41			35		13.1566	41.3	51.2
H3BL49	T-complex protein 1 subunit theta	H3BL49.B99990004.pdb	4b2tQ	85	195			185		7.44094	33.2	45.3		cytosol
H3BL49	T-complex protein 1 subunit theta	H3BL49.B99990004.pdb	4b2tQ	85	267			266		4.23678	51.2	22.8		cytosol
H3BL49	T-complex protein 1 subunit theta	H3BL49.B99990004.pdb	4b2tQ	85	276			185		6.96566	23.5	45.3		cytosol
H3BL49	T-complex protein 1 subunit theta	H3BL49.B99990004.pdb	4b2tQ	85	308			266		11.3673	23	22.8		cytosol
H3BL49	T-complex protein 1 subunit theta	H3BL49.B99990004.pdb	4b2tQ	85	380			371		10.5672	39.2	15.7		cytosol
H7BWY7	E3 ubiquitin-protein ligase ARIH1	H7BWY7.B99990002.pdb	4kblA	100	204			201		12.5917	20.5	25		cytosol
H7BWY7	E3 ubiquitin-protein ligase ARIH1	H7BWY7.B99990002.pdb	4kblA	100	204			206		11.1219	20.5	66.3		cytosol
H7BWY7	E3 ubiquitin-protein ligase ARIH1	H7BWY7.B99990002.pdb	4kblA	100	204			209		13.8888	20.5	33.8		cytosol
H7BWY7	E3 ubiquitin-protein ligase ARIH1	H7BWY7.B99990002.pdb	4kblA	100	204			267		10.435	20.5	8.2		cytosol
H7BWY7	E3 ubiquitin-protein ligase ARIH1	H7BWY7.B99990002.pdb	4kblA	100	217			229		11.0888	48.2	36.7		cytosol
H7BWY7	E3 ubiquitin-protein ligase ARIH1	H7BWY7.B99990002.pdb	4kblA	100	253			267		13.7648	55.7	8.2		cytosol
H7BWY7	E3 ubiquitin-protein ligase ARIH1	H7BWY7.B99990002.pdb	4kblA	100	284			295		13.7328	42.7	51.2		cytosol
H7BWY7	E3 ubiquitin-protein ligase ARIH1	H7BWY7.B99990002.pdb	4kblA	100	284			297		13.8513	42.7	16.5		cytosol
H7BWY7	E3 ubiquitin-protein ligase ARIH1	H7BWY7.B99990002.pdb	4kblA	100	291			295		11.6081	24.8	51.2		cytosol
H7BWY7	E3 ubiquitin-protein ligase ARIH1	H7BWY7.B99990002.pdb	4kblA	100	291			297		7.64321	24.8	16.5		cytosol
H7BWY7	E3 ubiquitin-protein ligase ARIH1	H7BWY7.B99990002.pdb	4kblA	100	296			295		6.64267	44.2	51.2		cytosol
H7BWY7	E3 ubiquitin-protein ligase ARIH1	H7BWY7.B99990002.pdb	4kblA	100	296			297		12.062	44.2	16.5		cytosol
H7BWY7	E3 ubiquitin-protein ligase ARIH1	H7BWY7.B99990002.pdb	4kblA	100	328			334		14.2138	23.5	14.7		cytosol
H7BWY7	E3 ubiquitin-protein ligase ARIH1	H7BWY7.B99990002.pdb	4kblA	100	364			297		8.1251	8.8	16.5		cytosol
H7BX88	Carnitine O-acetyltransferase	H7BX88.B99990004.pdb	1ndbA	100	398			541		14.6255	59.2	5.7	matrix
H7BX88	Carnitine O-acetyltransferase	H7BX88.B99990004.pdb	1ndbA	100	538			541		11.1262	54.7	5.7	matrix
J3QMN4	Thioredoxin reductase 2, mitochondrial	J3QMN4.B99990002.pdb	3dgzA	93	94			86		6.75281	21.8	10	matrix
J3QMN4	Thioredoxin reductase 2, mitochondrial	J3QMN4.B99990002.pdb	3dgzA	93	94			91		6.48249	21.8	14	matrix
J3QMN4	Thioredoxin reductase 2, mitochondrial	J3QMN4.B99990002.pdb	3dgzA	93	95			86		10.5748	59	10	matrix
J3QMN4	Thioredoxin reductase 2, mitochondrial	J3QMN4.B99990002.pdb	3dgzA	93	95			91		8.65233	59	14	matrix
J3QMN4	Thioredoxin reductase 2, mitochondrial	J3QMN4.B99990002.pdb	3dgzA	93	373			452		10.715	24.8	41.5	matrix
J3QMN4	Thioredoxin reductase 2, mitochondrial	J3QMN4.B99990002.pdb	3dgzA	93	376			91		14.6013	58.8	14	matrix
J3QMN4	Thioredoxin reductase 2, mitochondrial	J3QMN4.B99990002.pdb	3dgzA	93	401			415		9.49565	28.8	6.7	matrix
J3QMN4	Thioredoxin reductase 2, mitochondrial	J3QMN4.B99990002.pdb	3dgzA	93	401			469		9.25536	28.8	11.5	matrix
J3QMN4	Thioredoxin reductase 2, mitochondrial	J3QMN4.B99990002.pdb	3dgzA	93	401			491		10.4476	28.8	62.7	matrix
J3QMN4	Thioredoxin reductase 2, mitochondrial	J3QMN4.B99990002.pdb	3dgzA	93	451			452		8.82182	20	41.5	matrix
J3QMN4	Thioredoxin reductase 2, mitochondrial	J3QMN4.B99990002.pdb	3dgzA	93	475			415		14.231	10.2	6.7	matrix
J3QMN4	Thioredoxin reductase 2, mitochondrial	J3QMN4.B99990002.pdb	3dgzA	93	475			469		10.3689	10.2	11.5	matrix
K7N6C2	Protein Cyp2c68	K7N6C2.B99990001.pdb	5a5iA	66	48			53		12.0036	9.8	47.5
K7N6C2	Protein Cyp2c68	K7N6C2.B99990001.pdb	5a5iA	66	59			53		9.88736	40.2	47.5
K7N6C2	Protein Cyp2c68	K7N6C2.B99990001.pdb	5a5iA	66	121			372		12.2635	35.7	47.8
K7N6C2	Protein Cyp2c68	K7N6C2.B99990001.pdb	5a5iA	66	157			486		14.6656	45.8	8.7
K7N6C2	Protein Cyp2c68	K7N6C2.B99990001.pdb	5a5iA	66	158			164		10.8325	7.2	21
K7N6C2	Protein Cyp2c68	K7N6C2.B99990001.pdb	5a5iA	66	190			164		11.9409	13.8	21
K7N6C2	Protein Cyp2c68	K7N6C2.B99990001.pdb	5a5iA	66	200			204		8.56952	32	9
K7N6C2	Protein Cyp2c68	K7N6C2.B99990001.pdb	5a5iA	66	232			204		9.2475	30.3	9
K7N6C2	Protein Cyp2c68	K7N6C2.B99990001.pdb	5a5iA	66	235			204		10.4837	43.5	9
K7N6C2	Protein Cyp2c68	K7N6C2.B99990001.pdb	5a5iA	66	247			179		9.14813	29.5	6.2
K7N6C2	Protein Cyp2c68	K7N6C2.B99990001.pdb	5a5iA	66	375			372		13.1211	33.2	47.8
K7N6C2	Protein Cyp2c68	K7N6C2.B99990001.pdb	5a5iA	66	383			372		5.18181	58	47.8
K7N6C2	Protein Cyp2c68	K7N6C2.B99990001.pdb	5a5iA	66	432			372		12.3487	16.2	47.8
K7N6C2	Protein Cyp2c68	K7N6C2.B99990001.pdb	5a5iA	66	457			486		13.1791	34.3	8.7
K7N6C2	Protein Cyp2c68	K7N6C2.B99990001.pdb	5a5iA	66	459			486		8.17828	48.7	8.7
O08573-2	Galectin-9	O08573-2.B99990003.pdb	3wv6A	72	285			294		11.9549	44.3	10.7
O08573-2	Galectin-9	O08573-2.B99990003.pdb	3wv6A	72	301			227	x	11.0215	36.3	8.8
O08749	Dihydrolipoyl dehydrogenase, mitochondrial	O08749.B99990005.pdb	1zmdA	95	89			80		7.94737	10	12.7	matrix
O08749	Dihydrolipoyl dehydrogenase, mitochondrial	O08749.B99990005.pdb	1zmdA	95	89			85		6.12962	10	24.7	matrix
O08749	Dihydrolipoyl dehydrogenase, mitochondrial	O08749.B99990005.pdb	1zmdA	95	127			80		13.7593	18.2	12.7	matrix
O08749	Dihydrolipoyl dehydrogenase, mitochondrial	O08749.B99990005.pdb	1zmdA	95	127			85		13.4482	18.2	24.7	matrix
O08749	Dihydrolipoyl dehydrogenase, mitochondrial	O08749.B99990005.pdb	1zmdA	95	404			388		12.4154	22.7	33.2	matrix
O08997	Copper transport protein ATOX1	O08997.B99990005.pdb	3iwlA	88	3			41		7.51634	59.3	24		cytosol
O08997	Copper transport protein ATOX1	O08997.B99990005.pdb	3iwlA	88	38			12		7.87907	39.3	50		cytosol
O08997	Copper transport protein ATOX1	O08997.B99990005.pdb	3iwlA	88	38			15		8.63842	39.3	16.2		cytosol
O08997	Copper transport protein ATOX1	O08997.B99990005.pdb	3iwlA	88	39			41		11.31	34.2	24		cytosol
O08997	Copper transport protein ATOX1	O08997.B99990005.pdb	3iwlA	88	68			41		11.7556	50.5	24		cytosol
O09012-2	Peroxisomal targeting signal 1 receptor	O09012-2.B99990002.pdb	1fchA	96	243			529		11.0821	21.2	5.2		cytosol
O09012-2	Peroxisomal targeting signal 1 receptor	O09012-2.B99990002.pdb	1fchA	96	364			360		12.0788	59	51		cytosol
O09061	Proteasome subunit beta type-1	O09061.B99990005.pdb	5le5L	98	72			223		9.50467	36.2	10.8		cytosol
O09131	Glutathione S-transferase omega-1	O09131.B99990004.pdb	3vlnA	72	57			32		10.5932	23.8	12		cytosol
O09173	Homogentisate 1,2-dioxygenase	O09173.B99990005.pdb	1eybA	93	57			14		11.0301	16.5	7.3		cytosol
O09173	Homogentisate 1,2-dioxygenase	O09173.B99990005.pdb	1eybA	93	57			51		9.47809	16.5	29.7		cytosol
O09173	Homogentisate 1,2-dioxygenase	O09173.B99990005.pdb	1eybA	93	171			21		14.9264	26.7	21.8		cytosol
O09173	Homogentisate 1,2-dioxygenase	O09173.B99990005.pdb	1eybA	93	304			51		13.6321	12.5	29.7		cytosol
O09173	Homogentisate 1,2-dioxygenase	O09173.B99990005.pdb	1eybA	93	383			377		11.8966	54.8	16.3		cytosol
O09173	Homogentisate 1,2-dioxygenase	O09173.B99990005.pdb	1eybA	93	414			416		11.8985	27	13.2		cytosol
O09173	Homogentisate 1,2-dioxygenase	O09173.B99990005.pdb	1eybA	93	414			418		5.72755	27	51.5		cytosol
O09173	Homogentisate 1,2-dioxygenase	O09173.B99990005.pdb	1eybA	93	414			426		9.73143	27	23.3		cytosol
O09173	Homogentisate 1,2-dioxygenase	O09173.B99990005.pdb	1eybA	93	425			418		14.09	58.8	51.5		cytosol
O09173	Homogentisate 1,2-dioxygenase	O09173.B99990005.pdb	1eybA	93	425			426		11.4552	58.8	23.3		cytosol
O35215	D-dopachrome decarboxylase	O35215.B99990002.pdb	3kerA	100	110			24	x	11.4254	12.7	20.8
O35386	Phytanoyl-CoA dioxygenase, peroxisomal	O35386.B99990001.pdb	2a1xA	83	94			89		14.5756	58.3	5.8
O35386	Phytanoyl-CoA dioxygenase, peroxisomal	O35386.B99990001.pdb	2a1xA	83	276			89		6.65514	21.7	5.8
O35386	Phytanoyl-CoA dioxygenase, peroxisomal	O35386.B99990001.pdb	2a1xA	83	321			289		3.60303	28.5	5.5
O35423-2	Serine--pyruvate aminotransferase, mitochondrial	O35423-2.B99990004.pdb	3kgwA	100	209			84		13.5811	17.3	27.8	matrix
O35490	Betaine--homocysteine S-methyltransferase 1	O35490.B99990003.pdb	1umyA	97	35			300		9.62011	12.5	9		cytosol
O35490	Betaine--homocysteine S-methyltransferase 1	O35490.B99990003.pdb	1umyA	97	377			131		14.0104	56.3	62		cytosol
O35945	Aldehyde dehydrogenase, cytosolic 1	O35945.B99990003.pdb	4wj9A	85	435			456		13.0839	49.2	21.3		cytosol
O54950	5'-AMP-activated protein kinase subunit gamma-1	O54950.B99990004.pdb	2v8qE	99	78			130		14.1634	38.2	41.3		cytosol
O55022	Membrane-associated progesterone receptor component 1	O55022.B99990001.pdb	4x8yA	98	132			129		12.2956	58.3	32.3
O55022	Membrane-associated progesterone receptor component 1	O55022.B99990001.pdb	4x8yA	98	136			129		12.8249	19.2	32.3
O55060	Thiopurine S-methyltransferase	O55060.B99990002.pdb	2gb4A	100	25			127		7.54707	51.8	12.2
O55060	Thiopurine S-methyltransferase	O55060.B99990002.pdb	2gb4A	100	46			211		11.9814	41.3	10.7
O55060	Thiopurine S-methyltransferase	O55060.B99990002.pdb	2gb4A	100	117			127		14.4638	49.3	12.2
O55060	Thiopurine S-methyltransferase	O55060.B99990002.pdb	2gb4A	100	233			211		4.75107	36.2	10.7
O55135	Eukaryotic translation initiation factor 6	O55135.B99990001.pdb	1g62A	75	18			15		10.85	20.8	19.2
O55135	Eukaryotic translation initiation factor 6	O55135.B99990001.pdb	1g62A	75	18			56		14.2942	20.8	28.7
O55135	Eukaryotic translation initiation factor 6	O55135.B99990001.pdb	1g62A	75	18			152	x	11.2901	20.8	6.2
O55135	Eukaryotic translation initiation factor 6	O55135.B99990001.pdb	1g62A	75	18			203		13.8093	20.8	6.7
O55137	Acyl-coenzyme A thioesterase 1	O55137.B99990001.pdb	3hlkA	78	328			352		14.3271	49	12.7
O55137	Acyl-coenzyme A thioesterase 1	O55137.B99990001.pdb	3hlkA	78	345			412		13.7264	37	22
O55137	Acyl-coenzyme A thioesterase 1	O55137.B99990001.pdb	3hlkA	78	347			352		10.6717	21.8	12.7
O55137	Acyl-coenzyme A thioesterase 1	O55137.B99990001.pdb	3hlkA	78	406			412		5.73796	52.7	22
O70325-2	Phospholipid hydroperoxide glutathione peroxidase, mitochondrial	O70325-2.B99990005.pdb	5l71A	100	99			66		11.4561	28.8	42		cytosol
O70325-2	Phospholipid hydroperoxide glutathione peroxidase, mitochondrial	O70325-2.B99990005.pdb	5l71A	100	105			107		8.47342	15.2	48		cytosol
O70325-2	Phospholipid hydroperoxide glutathione peroxidase, mitochondrial	O70325-2.B99990005.pdb	5l71A	100	118			10		12.7458	17.3	61.2		cytosol
O70325-2	Phospholipid hydroperoxide glutathione peroxidase, mitochondrial	O70325-2.B99990005.pdb	5l71A	100	118			107		10.9261	17.3	48		cytosol
O70325-2	Phospholipid hydroperoxide glutathione peroxidase, mitochondrial	O70325-2.B99990005.pdb	5l71A	100	125			148		9.94752	52.2	30.8		cytosol
O70325-2	Phospholipid hydroperoxide glutathione peroxidase, mitochondrial	O70325-2.B99990005.pdb	5l71A	100	125			168		10.0127	52.2	53.8		cytosol
O70325-2	Phospholipid hydroperoxide glutathione peroxidase, mitochondrial	O70325-2.B99990005.pdb	5l71A	100	145			66		11.0207	43.8	42		cytosol
O70325-2	Phospholipid hydroperoxide glutathione peroxidase, mitochondrial	O70325-2.B99990005.pdb	5l71A	100	145			148		12.9655	43.8	30.8		cytosol
O70325-2	Phospholipid hydroperoxide glutathione peroxidase, mitochondrial	O70325-2.B99990005.pdb	5l71A	100	145			168		9.40218	43.8	53.8		cytosol
O70325-2	Phospholipid hydroperoxide glutathione peroxidase, mitochondrial	O70325-2.B99990005.pdb	5l71A	100	151			168		10.8635	53.8	53.8		cytosol
O70325-2	Phospholipid hydroperoxide glutathione peroxidase, mitochondrial	O70325-2.B99990005.pdb	5l71A	100	164			168		14.0185	56.2	53.8		cytosol
O70475	UDP-glucose 6-dehydrogenase	O70475.B99990003.pdb	2q3eA	98	220			276		6.25471	10.3	45.8		cytosol
O70475	UDP-glucose 6-dehydrogenase	O70475.B99990003.pdb	2q3eA	98	279			112		13.3327	12.3	7.2		cytosol
O70475	UDP-glucose 6-dehydrogenase	O70475.B99990003.pdb	2q3eA	98	279			276		4.92514	12.3	45.8		cytosol
O70475	UDP-glucose 6-dehydrogenase	O70475.B99990003.pdb	2q3eA	98	339			276		11.9839	45.5	45.8		cytosol
O88587-2	Catechol O-methyltransferase	O88587-2.B99990005.pdb	4p7fA	100	5			33		8.093	50.3	10.5		cytosol
O88587-2	Catechol O-methyltransferase	O88587-2.B99990005.pdb	4p7fA	100	5			69		9.75664	50.3	16.8		cytosol
O88587-2	Catechol O-methyltransferase	O88587-2.B99990005.pdb	4p7fA	100	36			33		9.81023	42.7	10.5		cytosol
O88587-2	Catechol O-methyltransferase	O88587-2.B99990005.pdb	4p7fA	100	36			69		14.307	42.7	16.8		cytosol
O88587-2	Catechol O-methyltransferase	O88587-2.B99990005.pdb	4p7fA	100	46			33		8.79341	16.5	10.5		cytosol
O88587-2	Catechol O-methyltransferase	O88587-2.B99990005.pdb	4p7fA	100	46			69		6.50004	16.5	16.8		cytosol
O88587-2	Catechol O-methyltransferase	O88587-2.B99990005.pdb	4p7fA	100	128			157		10.4206	58.7	8		cytosol
O88844	Isocitrate dehydrogenase [NADP]cytoplasmic	O88844.B99990003.pdb	4umxA	95	212			269		10.6349	46.3	10.5		cytosol
O88844	Isocitrate dehydrogenase [NADP]cytoplasmic	O88844.B99990003.pdb	4umxA	95	236			245	x	7.78307	53.2	53.8		cytosol
O88844	Isocitrate dehydrogenase [NADP]cytoplasmic	O88844.B99990003.pdb	4umxA	95	260			245	x	13.9345	42.7	53.8		cytosol
O88844	Isocitrate dehydrogenase [NADP]cytoplasmic	O88844.B99990003.pdb	4umxA	95	270			269		5.29335	8.2	10.5		cytosol
O88844	Isocitrate dehydrogenase [NADP]cytoplasmic	O88844.B99990003.pdb	4umxA	95	374			379		12.2421	54.3	9		cytosol
O88844	Isocitrate dehydrogenase [NADP]cytoplasmic	O88844.B99990003.pdb	4umxA	95	381			379		12.4351	56.8	9		cytosol
O88986	2-amino-3-ketobutyrate coenzyme A ligase, mitochondrial	O88986.B99990003.pdb	3tqxA	58	115			302		13.1574	29.8	9.7	matrix
O88986	2-amino-3-ketobutyrate coenzyme A ligase, mitochondrial	O88986.B99990003.pdb	3tqxA	58	262			230		4.49749	7.2	5.5	matrix
O88986	2-amino-3-ketobutyrate coenzyme A ligase, mitochondrial	O88986.B99990003.pdb	3tqxA	58	305			302		10.0769	35.8	9.7	matrix
P00186	Cytochrome P450 1A2	P00186.B99990002.pdb	2hi4A	74	463			456		9.99334	17	32.8
P00186	Cytochrome P450 1A2	P00186.B99990002.pdb	2hi4A	74	498			456		14.621	9.2	32.8
P00329	Alcohol dehydrogenase 1	P00329.B99990002.pdb	1u3wA	85	9			133		12.5596	53.5	14.5		cytosol
P00329	Alcohol dehydrogenase 1	P00329.B99990002.pdb	1u3wA	85	11			133		10.1876	38	14.5		cytosol
P00329	Alcohol dehydrogenase 1	P00329.B99990002.pdb	1u3wA	85	134			133		7.83311	59.2	14.5		cytosol
P00329	Alcohol dehydrogenase 1	P00329.B99990002.pdb	1u3wA	85	136			133		8.25297	31.7	14.5		cytosol
P00329	Alcohol dehydrogenase 1	P00329.B99990002.pdb	1u3wA	85	160			83		10.7759	18.8	38.2		cytosol
P00329	Alcohol dehydrogenase 1	P00329.B99990002.pdb	1u3wA	85	229			47		13.1254	6.7	9		cytosol
P01027	Complement C3	P01027.B99990002.pdb	2b39A	79	363			626		8.05081	17.5	20.5
P01027	Complement C3	P01027.B99990002.pdb	2b39A	79	363			661		9.4558	17.5	20.7
P01027	Complement C3	P01027.B99990002.pdb	2b39A	79	556			559		13.8639	37	6.8
P01027	Complement C3	P01027.B99990002.pdb	2b39A	79	609			559		14.297	33.8	6.8
P01027	Complement C3	P01027.B99990002.pdb	2b39A	79	621			626		14.7539	47.7	20.5
P01027	Complement C3	P01027.B99990002.pdb	2b39A	79	621			661		13.2103	47.7	20.7
P01027	Complement C3	P01027.B99990002.pdb	2b39A	79	632			626		14.9462	44	20.5
P01027	Complement C3	P01027.B99990002.pdb	2b39A	79	663			626		12.2695	53.8	20.5
P01027	Complement C3	P01027.B99990002.pdb	2b39A	79	663			661		11.9551	53.8	20.7
P01027	Complement C3	P01027.B99990002.pdb	2b39A	79	681			693		12.7962	14.2	9
P01027	Complement C3	P01027.B99990002.pdb	2b39A	79	681			707		11.588	14.2	10.5
P01027	Complement C3	P01027.B99990002.pdb	2b39A	79	688			693		14.0335	53.3	9
P01027	Complement C3	P01027.B99990002.pdb	2b39A	79	692			693		9.52286	32.2	9
P01027	Complement C3	P01027.B99990002.pdb	2b39A	79	722			693		11.1568	22.8	9
P01027	Complement C3	P01027.B99990002.pdb	2b39A	79	733			707		12.1032	59.2	10.5
P01027	Complement C3	P01027.B99990002.pdb	2b39A	79	813			559		8.79766	8.2	6.8
P01027	Complement C3	P01027.B99990002.pdb	2b39A	79	904			873	x	12.4988	58.2	7.2
P01027	Complement C3	P01027.B99990002.pdb	2b39A	79	1391			1458		11.3917	46.7	21.7
P01027	Complement C3	P01027.B99990002.pdb	2b39A	79	1450			1458		11.3075	11.5	21.7
P01027	Complement C3	P01027.B99990002.pdb	2b39A	79	1526			1537	x	14.2228	5.2	6.8
P01027	Complement C3	P01027.B99990002.pdb	2b39A	79	1526			1637		14.5626	5.2	26.8
P01027	Complement C3	P01027.B99990002.pdb	2b39A	79	1526			1646		12.7671	5.2	6.2
P01027	Complement C3	P01027.B99990002.pdb	2b39A	79	1526			1661		13.9754	5.2	18.7
P01027	Complement C3	P01027.B99990002.pdb	2b39A	79	1535			1537	x	11.14	44	6.8
P01027	Complement C3	P01027.B99990002.pdb	2b39A	79	1535			1661		12.3941	44	18.7
P01027	Complement C3	P01027.B99990002.pdb	2b39A	79	1570			1537	x	9.54484	17.3	6.8
P01027	Complement C3	P01027.B99990002.pdb	2b39A	79	1570			1661		7.77611	17.3	18.7
P01027	Complement C3	P01027.B99990002.pdb	2b39A	79	1595			1511		14.8205	59	15.2
P01027	Complement C3	P01027.B99990002.pdb	2b39A	79	1600			1637		13.252	21.7	26.8
P01027	Complement C3	P01027.B99990002.pdb	2b39A	79	1600			1646		12.5589	21.7	6.2
P01027	Complement C3	P01027.B99990002.pdb	2b39A	79	1601			1637		11.5767	52.2	26.8
P01027	Complement C3	P01027.B99990002.pdb	2b39A	79	1601			1646		10.7956	52.2	6.2
P01027	Complement C3	P01027.B99990002.pdb	2b39A	79	1624			873	x	14.2128	58.8	7.2
P01027	Complement C3	P01027.B99990002.pdb	2b39A	79	1641			1637		14.7965	49.5	26.8
P01027	Complement C3	P01027.B99990002.pdb	2b39A	79	1644			1637		14.2923	59.5	26.8
P01027	Complement C3	P01027.B99990002.pdb	2b39A	79	1644			1646		14.1629	59.5	6.2
P05064	Fructose-bisphosphate aldolase A	P05064.B99990001.pdb	3dfqA	98	243			240		8.09472	32.2	7.7		cytosol
P05201	Aspartate aminotransferase, cytoplasmic	P05201.B99990003.pdb	1ajsA	89	166			160		12.2327	49.8	58.3		cytosol
P05201	Aspartate aminotransferase, cytoplasmic	P05201.B99990003.pdb	1ajsA	89	236			192		7.10414	45	16.2		cytosol
P05201	Aspartate aminotransferase, cytoplasmic	P05201.B99990003.pdb	1ajsA	89	259			192		13.7814	25.8	16.2		cytosol
P05201	Aspartate aminotransferase, cytoplasmic	P05201.B99990003.pdb	1ajsA	89	321			192		13.1394	22.2	16.2		cytosol
P05202	Aspartate aminotransferase, mitochondrial	P05202.B99990005.pdb	3pd6A	100	107			106	x	8.30515	17.7	17.7	matrix
P05202	Aspartate aminotransferase, mitochondrial	P05202.B99990005.pdb	3pd6A	100	309			106	x	10.2384	42.3	17.7	matrix
P06151	L-lactate dehydrogenase A chain	P06151.B99990003.pdb	4aj2A	97	22			84		8.01092	9.7	58.8		cytosol
P06151	L-lactate dehydrogenase A chain	P06151.B99990003.pdb	4aj2A	97	76			84		12.4428	34.2	58.8		cytosol
P06801	NADP-dependent malic enzyme	P06801.B99990005.pdb	3wjaA	90	26			556		13.3781	7.2	52.2		cytosol
P07309	Transthyretin	P07309.B99990004.pdb	1kgiA	95	29			30		6.76706	25.5	54.3
P07356	Annexin A2	P07356.B99990005.pdb	4hreA	100	10			9		10.5751	59	32.8		cytosol
P07356	Annexin A2	P07356.B99990005.pdb	4hreA	100	266			223		14.6333	9	14.2		cytosol
P07356	Annexin A2	P07356.B99990005.pdb	4hreA	100	302			223		14.2227	34.8	14.2		cytosol
P07724	Serum albumin	P07724.B99990005.pdb	1n5uA	73	2			511	x	13.5181	37.7	14.7
P07724	Serum albumin	P07724.B99990005.pdb	1n5uA	73	57			58	x	9.49145	18.7	6
P07724	Serum albumin	P07724.B99990005.pdb	1n5uA	73	198			201		10.3763	39.3	6.3
P07724	Serum albumin	P07724.B99990005.pdb	1n5uA	73	223			224		8.15429	11.2	17.7
P07724	Serum albumin	P07724.B99990005.pdb	1n5uA	73	223			269	x	11.998	11.2	5.5
P07724	Serum albumin	P07724.B99990005.pdb	1n5uA	73	264			269	x	10.2814	52	5.5
P07724	Serum albumin	P07724.B99990005.pdb	1n5uA	73	267			224		9.61711	43.8	17.7
P07724	Serum albumin	P07724.B99990005.pdb	1n5uA	73	267			269	x	11.6902	43.8	5.5
P07724	Serum albumin	P07724.B99990005.pdb	1n5uA	73	347			393		12.7985	18.2	8
P07724	Serum albumin	P07724.B99990005.pdb	1n5uA	73	375			393		13.9369	29.8	8
P07724	Serum albumin	P07724.B99990005.pdb	1n5uA	73	383			393		4.02789	12	8
P07724	Serum albumin	P07724.B99990005.pdb	1n5uA	73	545			583		6.27998	7.7	5.7
P07724	Serum albumin	P07724.B99990005.pdb	1n5uA	73	548			583		11.8359	50.5	5.7
P07724	Serum albumin	P07724.B99990005.pdb	1n5uA	73	584			583		5.92896	43.8	5.7
P07901	Heat shock protein HSP 90-alpha	P07901.B99990001.pdb	2cg9A	65	411			375		13.1728	23	13.7		cytosol
P07901	Heat shock protein HSP 90-alpha	P07901.B99990001.pdb	2cg9A	65	479			482		8.3895	49.8	38.2		cytosol
P07901	Heat shock protein HSP 90-alpha	P07901.B99990001.pdb	2cg9A	65	486			482		11.7086	7.7	38.2		cytosol
P07901	Heat shock protein HSP 90-alpha	P07901.B99990001.pdb	2cg9A	65	514			599		12.8666	28	15.3		cytosol
P07901	Heat shock protein HSP 90-alpha	P07901.B99990001.pdb	2cg9A	65	540			482		3.05358	10	38.2		cytosol
P07901	Heat shock protein HSP 90-alpha	P07901.B99990001.pdb	2cg9A	65	566			573		5.90828	32.8	21.8		cytosol
P07901	Heat shock protein HSP 90-alpha	P07901.B99990001.pdb	2cg9A	65	566			599		14.4904	32.8	15.3		cytosol
P07901	Heat shock protein HSP 90-alpha	P07901.B99990001.pdb	2cg9A	65	568			573		13.1098	14.8	21.8		cytosol
P07901	Heat shock protein HSP 90-alpha	P07901.B99990001.pdb	2cg9A	65	574			573		4.84531	15.5	21.8		cytosol
P07901	Heat shock protein HSP 90-alpha	P07901.B99990001.pdb	2cg9A	65	586			573		9.02175	39.3	21.8		cytosol
P07901	Heat shock protein HSP 90-alpha	P07901.B99990001.pdb	2cg9A	65	586			599		13.1698	39.3	15.3		cytosol
P07901	Heat shock protein HSP 90-alpha	P07901.B99990001.pdb	2cg9A	65	633			599		13.541	16.7	15.3		cytosol
P09103	Protein disulfide-isomerase	P09103.B99990004.pdb	4ekzA	95	59			55		8.71663	41.7	8.3
P09103	Protein disulfide-isomerase	P09103.B99990004.pdb	4ekzA	95	59			58		9.664	41.7	12.5
P09103	Protein disulfide-isomerase	P09103.B99990004.pdb	4ekzA	95	403			402		6.97722	49	9.2
P10639	Thioredoxin	P10639.B99990001.pdb	4oo4A	86	3			46		11.8931	32.2	12.8		cytosol
P10639	Thioredoxin	P10639.B99990001.pdb	4oo4A	86	21			46		10.4513	52.2	12.8		cytosol
P10639	Thioredoxin	P10639.B99990001.pdb	4oo4A	86	36			32		10.0448	53	10.5		cytosol
P10639	Thioredoxin	P10639.B99990001.pdb	4oo4A	86	48			46		11.705	25.3	12.8		cytosol
P10639	Thioredoxin	P10639.B99990001.pdb	4oo4A	86	72			73	x	10.368	51.2	50.3		cytosol
P10639	Thioredoxin	P10639.B99990001.pdb	4oo4A	86	85			73	x	14.7482	30	50.3		cytosol
P10639	Thioredoxin	P10639.B99990001.pdb	4oo4A	86	96			73	x	14.8084	44.8	50.3		cytosol
P11499	Heat shock protein HSP 90-beta	P11499.B99990004.pdb	2cg9A	66	348			366		11.7733	8.5	46.2		cytosol
P11499	Heat shock protein HSP 90-beta	P11499.B99990004.pdb	2cg9A	66	350			366		14.9677	38.2	46.2		cytosol
P11499	Heat shock protein HSP 90-beta	P11499.B99990004.pdb	2cg9A	66	505			590		13.3318	43.7	8.5		cytosol
P11499	Heat shock protein HSP 90-beta	P11499.B99990004.pdb	2cg9A	66	557			589		14.0216	35.8	6		cytosol
P11499	Heat shock protein HSP 90-beta	P11499.B99990004.pdb	2cg9A	66	557			590		14.8558	35.8	8.5		cytosol
P11499	Heat shock protein HSP 90-beta	P11499.B99990004.pdb	2cg9A	66	641			589		10.3505	6.8	6		cytosol
P11714	Cytochrome P450 2D9	P11714.B99990002.pdb	3tbgA	71	91			97		11.7322	31	14.2
P11714	Cytochrome P450 2D9	P11714.B99990002.pdb	3tbgA	71	432			446		12.1054	32.7	31.2
P11725	Ornithine carbamoyltransferase, mitochondrial	P11725.B99990005.pdb	1othA	95	29			27	x	11.2708	44.3	43.3	matrix
P11983	T-complex protein 1 subunit alpha	P11983.B99990002.pdb	4b2tA	96	43			76		14.076	22.2	6.5		cytosol
P11983	T-complex protein 1 subunit alpha	P11983.B99990002.pdb	4b2tA	96	73			76		8.75693	35.7	6.5		cytosol
P11983	T-complex protein 1 subunit alpha	P11983.B99990002.pdb	4b2tA	96	84			76		13.1576	37	6.5		cytosol
P11983	T-complex protein 1 subunit alpha	P11983.B99990002.pdb	4b2tA	96	159			397		11.8897	23.3	22.7		cytosol
P11983	T-complex protein 1 subunit alpha	P11983.B99990002.pdb	4b2tA	96	321			397		13.9946	37	22.7		cytosol
P11983	T-complex protein 1 subunit alpha	P11983.B99990002.pdb	4b2tA	96	406			147		11.8821	18.3	39.8		cytosol
P11983	T-complex protein 1 subunit alpha	P11983.B99990002.pdb	4b2tA	96	484			147		11.7992	37.7	39.8		cytosol
P11983	T-complex protein 1 subunit alpha	P11983.B99990002.pdb	4b2tA	96	499			147		7.85853	30.2	39.8		cytosol
P12382	ATP-dependent 6-phosphofructokinase, liver type	P12382.B99990003.pdb	4xyjA	70	689			518		13.2327	28.3	7.8		cytosol
P12382	ATP-dependent 6-phosphofructokinase, liver type	P12382.B99990003.pdb	4xyjA	70	696			518		10.9283	21.3	7.8		cytosol
P12710	Fatty acid-binding protein, liver	P12710.B99990005.pdb	1lfoA	94	80			69		7.85625	42	37.2		cytosol
P13516	Acyl-CoA desaturase 1	P13516.B99990003.pdb	4ymkA	100	93			97		11.5465	19.8	21.8
P13516	Acyl-CoA desaturase 1	P13516.B99990003.pdb	4ymkA	100	93			233		10.6081	19.8	45.7
P13745	Glutathione S-transferase A1	P13745.B99990005.pdb	1f3aA	100	120			112		5.83987	43.8	7.3		cytosol
P13745	Glutathione S-transferase A1	P13745.B99990005.pdb	1f3aA	100	125			112		13.6198	40.5	7.3		cytosol
P13745	Glutathione S-transferase A1	P13745.B99990005.pdb	1f3aA	100	205			18		13.6088	13.5	18.3		cytosol
P14131	40S ribosomal protein S16	P14131.B99990001.pdb	4kzyQ	100	17			127		12.3808	33.8	46.8		cytosol
P14131	40S ribosomal protein S16	P14131.B99990001.pdb	4kzyQ	100	130			127		12.5656	35.7	46.8		cytosol
P14131	40S ribosomal protein S16	P14131.B99990001.pdb	4kzyQ	100	131			127		10.1414	14.8	46.8		cytosol
P14211	Calreticulin	P14211.B99990002.pdb	3rg0A	100	111			105	x	14.6756	9.2	13.3		cytosol
P14211	Calreticulin	P14211.B99990002.pdb	3rg0A	100	142			105	x	12.6971	29.3	13.3		cytosol
P14211	Calreticulin	P14211.B99990002.pdb	3rg0A	100	142			137		12.1364	29.3	39.5		cytosol
P14211	Calreticulin	P14211.B99990002.pdb	3rg0A	100	143			105	x	13.5363	20	13.3		cytosol
P14211	Calreticulin	P14211.B99990002.pdb	3rg0A	100	143			137		12.7712	20	39.5		cytosol
P14211	Calreticulin	P14211.B99990002.pdb	3rg0A	100	322			105	x	11.1209	28.3	13.3		cytosol
P14211	Calreticulin	P14211.B99990002.pdb	3rg0A	100	322			137		12.1422	28.3	39.5		cytosol
P14246	Solute carrier family 2, facilitated glucose transporter member 2	P14246.B99990004.pdb	5eqgA	56	125			232		11.0014	39.8	17.7		cytosol
P14246	Solute carrier family 2, facilitated glucose transporter member 2	P14246.B99990004.pdb	5eqgA	56	145			143		13.1087	11.3	48.7		cytosol
P15105	Glutamine synthetase	P15105.B99990001.pdb	2ojwA	95	25			49		7.04878	25.7	43.2		cytosol
P15105	Glutamine synthetase	P15105.B99990001.pdb	2ojwA	95	43			42		9.97833	13.2	27.7		cytosol
P15105	Glutamine synthetase	P15105.B99990001.pdb	2ojwA	95	52			49		7.86116	42.8	43.2		cytosol
P15105	Glutamine synthetase	P15105.B99990001.pdb	2ojwA	95	52			53		8.99292	42.8	22.7		cytosol
P15105	Glutamine synthetase	P15105.B99990001.pdb	2ojwA	95	118			53		13.4084	58.3	22.7		cytosol
P15105	Glutamine synthetase	P15105.B99990001.pdb	2ojwA	95	169			163		12.2805	19.7	26.3		cytosol
P15105	Glutamine synthetase	P15105.B99990001.pdb	2ojwA	95	279			269	x	14.2253	32.7	18.5		cytosol
P15105	Glutamine synthetase	P15105.B99990001.pdb	2ojwA	95	333			269	x	14.2806	58.8	18.5		cytosol
P15105	Glutamine synthetase	P15105.B99990001.pdb	2ojwA	95	334			269	x	14.3946	17	18.5		cytosol
P15626	Glutathione S-transferase Mu 2	P15626.B99990001.pdb	1b4pA	91	83			87		13.739	28	20.5
P16015	Carbonic anhydrase 3	P16015.B99990005.pdb	1fljA	97	212			187		6.4877	55.8	27.8		cytosol
P16331	Phenylalanine-4-hydroxylase	P16331.B99990004.pdb	5denA	98	320			374		5.09095	32	43		cytosol
P16331	Phenylalanine-4-hydroxylase	P16331.B99990004.pdb	5denA	98	363			374		14.2596	24.3	43		cytosol
P16331	Phenylalanine-4-hydroxylase	P16331.B99990004.pdb	5denA	98	371			374		10.8896	38.3	43		cytosol
P16331	Phenylalanine-4-hydroxylase	P16331.B99990004.pdb	5denA	98	452			445	x	14.414	53.8	43		cytosol
P16332	Methylmalonyl-CoA mutase, mitochondrial	P16332.B99990005.pdb	2xijA	96	208			531		14.6398	31.8	9.7	matrix
P16332	Methylmalonyl-CoA mutase, mitochondrial	P16332.B99990005.pdb	2xijA	96	520			531		13.5051	18.8	9.7	matrix
P16332	Methylmalonyl-CoA mutase, mitochondrial	P16332.B99990005.pdb	2xijA	96	739			740		9.11272	48.7	30	matrix
P16332	Methylmalonyl-CoA mutase, mitochondrial	P16332.B99990005.pdb	2xijA	96	744			740		8.46963	54.5	30	matrix
P16460	Argininosuccinate synthase	P16460.B99990005.pdb	2nz2A	97	229			337		14.6799	39	22.2		cytosol
P16460	Argininosuccinate synthase	P16460.B99990005.pdb	2nz2A	97	316			337		12.8052	6.2	22.2		cytosol
P16460	Argininosuccinate synthase	P16460.B99990005.pdb	2nz2A	97	340			337		10.4456	45.2	22.2		cytosol
P16858	Glyceraldehyde-3-phosphate dehydrogenase	P16858.B99990001.pdb	4o59O	95	25			22		10.1473	43.7	38.5		cytosol
P16858	Glyceraldehyde-3-phosphate dehydrogenase	P16858.B99990001.pdb	4o59O	95	53			22		14.9109	6.3	38.5		cytosol
P17156	Heat shock-related 70 kDa protein 2	P17156.B99990005.pdb	1yuwA	89	576			577		10.8972	58.7	45.2		cytosol
P17182	Alpha-enolase	P17182.B99990003.pdb	3b97A	95	197			399		12.8663	24.2	37.5		cytosol
P17751	Triosephosphate isomerase	P17751.B99990002.pdb	1r2rA	96	69			71		13.9742	58.8	55.3		cytosol
P17751	Triosephosphate isomerase	P17751.B99990002.pdb	1r2rA	96	70			71		9.31122	42.5	55.3		cytosol
P17751	Triosephosphate isomerase	P17751.B99990002.pdb	1r2rA	96	70			77		9.79371	42.5	66		cytosol
P17751	Triosephosphate isomerase	P17751.B99990002.pdb	1r2rA	96	105			71		14.3126	58	55.3		cytosol
P17751	Triosephosphate isomerase	P17751.B99990002.pdb	1r2rA	96	105			77		10.7022	58	66		cytosol
P18760	Cofilin-1	P18760.B99990002.pdb	5l6wC	98	33			39		13.0322	14.5	19.3
P18760	Cofilin-1	P18760.B99990002.pdb	5l6wC	98	45			39		13.5736	22	19.3
P18760	Cofilin-1	P18760.B99990002.pdb	5l6wC	98	53			39		10.7544	32.8	19.3
P18760	Cofilin-1	P18760.B99990002.pdb	5l6wC	98	114			139		11.0634	29.3	24.2
P19096	Fatty acid synthase	P19096.B99990002.pdb	2vz8B	79	55			1010		11.7962	37	59.2		cytosol
P19096	Fatty acid synthase	P19096.B99990002.pdb	2vz8B	79	489			496		4.76353	31.8	48.3		cytosol
P19096	Fatty acid synthase	P19096.B99990002.pdb	2vz8B	79	611			609		5.8919	51.7	52.5		cytosol
P19096	Fatty acid synthase	P19096.B99990002.pdb	2vz8B	79	772			779		8.57184	19	31.8		cytosol
P19096	Fatty acid synthase	P19096.B99990002.pdb	2vz8B	79	776			779		10.5035	38.7	31.8		cytosol
P19096	Fatty acid synthase	P19096.B99990002.pdb	2vz8B	79	1020			1010		14.7577	22.8	59.2		cytosol
P19096	Fatty acid synthase	P19096.B99990002.pdb	2vz8B	79	1020			1142		12.2287	22.8	25.3		cytosol
P19096	Fatty acid synthase	P19096.B99990002.pdb	2vz8B	79	1020			1181		9.28495	22.8	24.8		cytosol
P19096	Fatty acid synthase	P19096.B99990002.pdb	2vz8B	79	1143			1142		8.50057	12.8	25.3		cytosol
P19096	Fatty acid synthase	P19096.B99990002.pdb	2vz8B	79	1143			1181		9.23245	12.8	24.8		cytosol
P19096	Fatty acid synthase	P19096.B99990002.pdb	2vz8B	79	1152			1181		13.3879	31.5	24.8		cytosol
P19096	Fatty acid synthase	P19096.B99990002.pdb	2vz8B	79	1220			1222		7.19549	58.8	71.7		cytosol
P19096	Fatty acid synthase	P19096.B99990002.pdb	2vz8B	79	1236			2305		11.7466	26.5	8.8		cytosol
P19096	Fatty acid synthase	P19096.B99990002.pdb	2vz8B	79	1236			2311		9.29079	26.5	26.3		cytosol
P19096	Fatty acid synthase	P19096.B99990002.pdb	2vz8B	79	1281			2305		11.6706	13	8.8		cytosol
P19096	Fatty acid synthase	P19096.B99990002.pdb	2vz8B	79	1281			2311		9.59821	13	26.3		cytosol
P19096	Fatty acid synthase	P19096.B99990002.pdb	2vz8B	79	1405			1397		10.4558	32.8	10.5		cytosol
P19096	Fatty acid synthase	P19096.B99990002.pdb	2vz8B	79	1455			1452		7.22668	18.8	46.8		cytosol
P19096	Fatty acid synthase	P19096.B99990002.pdb	2vz8B	79	1455			1821		9.13963	18.8	32		cytosol
P19096	Fatty acid synthase	P19096.B99990002.pdb	2vz8B	79	1780			1686		10.7278	32	44.3		cytosol
P19096	Fatty acid synthase	P19096.B99990002.pdb	2vz8B	79	1808			1452		12.6857	19.8	46.8		cytosol
P19096	Fatty acid synthase	P19096.B99990002.pdb	2vz8B	79	1808			1821		3.6413	19.8	32		cytosol
P19096	Fatty acid synthase	P19096.B99990002.pdb	2vz8B	79	1817			1397		9.88801	31.2	10.5		cytosol
P19096	Fatty acid synthase	P19096.B99990002.pdb	2vz8B	79	1820			1821		8.36327	46.8	32		cytosol
P19096	Fatty acid synthase	P19096.B99990002.pdb	2vz8B	79	1840			1397		12.0474	56	10.5		cytosol
P19096	Fatty acid synthase	P19096.B99990002.pdb	2vz8B	79	1844			1397		7.68183	12.7	10.5		cytosol
P19096	Fatty acid synthase	P19096.B99990002.pdb	2vz8B	79	2107			1128		9.16909	59.2	21.3		cytosol
P19096	Fatty acid synthase	P19096.B99990002.pdb	2vz8B	79	2108			1128		12.991	6.7	21.3		cytosol
P19096	Fatty acid synthase	P19096.B99990002.pdb	2vz8B	79	2287			2285		6.95683	58.2	38		cytosol
P19096	Fatty acid synthase	P19096.B99990002.pdb	2vz8B	79	2287			2305		13.7409	58.2	8.8		cytosol
P19096	Fatty acid synthase	P19096.B99990002.pdb	2vz8B	79	2366			2362		12.6092	28	14		cytosol
P19096	Fatty acid synthase	P19096.B99990002.pdb	2vz8B	79	2366			2461		14.7446	28	35.3		cytosol
P19157	Glutathione S-transferase P 1	P19157.B99990005.pdb	1bayA	100	45			48		14.4722	56.3	54.5		cytosol
P19536	Cytochrome c oxidase subunit 5B, mitochondrial	P19536.B99990003.pdb	5b1aF	88	67			90		14.0976	12.3	6.3
P19639	Glutathione S-transferase Mu 3	P19639.B99990004.pdb	3fygA	85	83			87		12.9024	46.2	21
P19639	Glutathione S-transferase Mu 3	P19639.B99990004.pdb	3fygA	85	211			116		14.362	9.3	51.5
P19783	Cytochrome c oxidase subunit 4 isoform 1, mitochondrial	P19783.B99990004.pdb	5b1aD	85	63			20		6.31892	18.7	42.5	matrix
P19783	Cytochrome c oxidase subunit 4 isoform 1, mitochondrial	P19783.B99990004.pdb	5b1aD	85	65			20		14.8833	36.3	42.5	matrix
P20108	Thioredoxin-dependent peroxide reductase, mitochondrial	P20108.B99990003.pdb	5jcgA	94	218			230		12.6721	34.7	18.2	matrix
P21981	Protein-glutamine gamma-glutamyltransferase 2	P21981.B99990005.pdb	4pygA	84	265			269		9.59166	46.8	12.8		cytosol
P21981	Protein-glutamine gamma-glutamyltransferase 2	P21981.B99990005.pdb	4pygA	84	273			269		14.7453	38.3	12.8		cytosol
P21981	Protein-glutamine gamma-glutamyltransferase 2	P21981.B99990005.pdb	4pygA	84	549			510		13.6578	55.5	7.3		cytosol
P21981	Protein-glutamine gamma-glutamyltransferase 2	P21981.B99990005.pdb	4pygA	84	549			553		11.3779	55.5	35.7		cytosol
P21981	Protein-glutamine gamma-glutamyltransferase 2	P21981.B99990005.pdb	4pygA	84	673			553		13.7635	56.3	35.7		cytosol
P22315	Ferrochelatase, mitochondrial	P22315.B99990004.pdb	3hcnA	92	410			403		13.3102	49.2	6.7
P22315	Ferrochelatase, mitochondrial	P22315.B99990004.pdb	3hcnA	92	410			408		12.3453	49.2	14.5
P22315	Ferrochelatase, mitochondrial	P22315.B99990004.pdb	3hcnA	92	412			193		12.0604	20.7	12.5
P22315	Ferrochelatase, mitochondrial	P22315.B99990004.pdb	3hcnA	92	412			403		9.35031	20.7	6.7
P22315	Ferrochelatase, mitochondrial	P22315.B99990004.pdb	3hcnA	92	412			408		9.86991	20.7	14.5
P23589	Carbonic anhydrase 5A, mitochondrial	P23589.B99990002.pdb	1keqA	98	121			104		12.8793	19.3	13.5	matrix
P23589	Carbonic anhydrase 5A, mitochondrial	P23589.B99990002.pdb	1keqA	98	179			218		12.4232	50.3	24.2	matrix
P23589	Carbonic anhydrase 5A, mitochondrial	P23589.B99990002.pdb	1keqA	98	243			218		5.12795	30.5	24.2	matrix
P23589	Carbonic anhydrase 5A, mitochondrial	P23589.B99990002.pdb	1keqA	98	296			218		14.2792	56.2	24.2	matrix
P24270	Catalase	P24270.B99990003.pdb	3rgpA	92	221			425		8.57221	6.8	41.8
P24270	Catalase	P24270.B99990003.pdb	3rgpA	92	320			377	x	14.6185	21.8	34.7
P24456	Cytochrome P450 2D10	P24456.B99990004.pdb	3tbgA	71	91			97		12.7516	45	15.3
P24456	Cytochrome P450 2D10	P24456.B99990004.pdb	3tbgA	71	210			186		13.5684	54.7	6.8
P24527	Leukotriene A-4 hydrolase	P24527.B99990004.pdb	3u9wA	93	288			330		14.611	41.7	6		cytosol
P24527	Leukotriene A-4 hydrolase	P24527.B99990004.pdb	3u9wA	93	566			330		12.8893	25.3	6		cytosol
P25444	40S ribosomal protein S2	P25444.B99990005.pdb	4kzyC	96	125			188		10.3195	45.8	9		cytosol
P25444	40S ribosomal protein S2	P25444.B99990005.pdb	4kzyC	96	125			229		13.7445	45.8	35.7		cytosol
P25444	40S ribosomal protein S2	P25444.B99990005.pdb	4kzyC	96	142			188		14.4068	52.7	9		cytosol
P25444	40S ribosomal protein S2	P25444.B99990005.pdb	4kzyC	96	183			182		7.70431	42.7	22.8		cytosol
P25444	40S ribosomal protein S2	P25444.B99990005.pdb	4kzyC	96	238			188		3.96337	49.5	9		cytosol
P25444	40S ribosomal protein S2	P25444.B99990005.pdb	4kzyC	96	246			182		11.456	35.7	22.8		cytosol
P25444	40S ribosomal protein S2	P25444.B99990005.pdb	4kzyC	96	246			188		12.4801	35.7	9		cytosol
P27773	Protein disulfide-isomerase A3	P27773.B99990002.pdb	3f8uA	93	61			57		11.7732	55	11.8
P27773	Protein disulfide-isomerase A3	P27773.B99990002.pdb	3f8uA	93	61			60		10.1036	55	10.2
P27773	Protein disulfide-isomerase A3	P27773.B99990002.pdb	3f8uA	93	82			57		14.7524	7.3	11.8
P27773	Protein disulfide-isomerase A3	P27773.B99990002.pdb	3f8uA	93	82			60		8.58977	7.3	10.2
P28271	Cytoplasmic aconitate hydratase	P28271.B99990005.pdb	2b3yA	93	113			165		13.2824	35	57.3		cytosol
P28474	Alcohol dehydrogenase class-3	P28474.B99990004.pdb	2fzwA	93	120			60		10.6601	49.5	52.8		cytosol
P28474	Alcohol dehydrogenase class-3	P28474.B99990004.pdb	2fzwA	93	228			45		13.0523	10.3	25.8		cytosol
P28665	Murinoglobulin-1	P28665.B99990003.pdb	4acqC	61	172			634		14.0916	30.8	15.2
P28665	Murinoglobulin-1	P28665.B99990003.pdb	4acqC	61	172			680		14.6691	30.8	28.8
P28665	Murinoglobulin-1	P28665.B99990003.pdb	4acqC	61	204			634		10.6051	34.5	15.2
P28665	Murinoglobulin-1	P28665.B99990003.pdb	4acqC	61	204			680		10.951	34.5	28.8
P28665	Murinoglobulin-1	P28665.B99990003.pdb	4acqC	61	234			288		7.01182	58.8	17.2
P28665	Murinoglobulin-1	P28665.B99990003.pdb	4acqC	61	258			288		14.5933	20.2	17.2
P28665	Murinoglobulin-1	P28665.B99990003.pdb	4acqC	61	265			269		13.91	27	9.7
P28665	Murinoglobulin-1	P28665.B99990003.pdb	4acqC	61	265			276		13.6161	27	13.8
P28665	Murinoglobulin-1	P28665.B99990003.pdb	4acqC	61	301			421		13.4553	38.5	60.3
P28665	Murinoglobulin-1	P28665.B99990003.pdb	4acqC	61	302			421		11.0588	36.8	60.3
P28665	Murinoglobulin-1	P28665.B99990003.pdb	4acqC	61	302			426		13.8322	36.8	12.2
P28665	Murinoglobulin-1	P28665.B99990003.pdb	4acqC	61	332			426		14.438	27.2	12.2
P28665	Murinoglobulin-1	P28665.B99990003.pdb	4acqC	61	339			426		12.4685	23.2	12.2
P28665	Murinoglobulin-1	P28665.B99990003.pdb	4acqC	61	377			426		6.36202	5.7	12.2
P28665	Murinoglobulin-1	P28665.B99990003.pdb	4acqC	61	412			426		11.3018	36	12.2
P28665	Murinoglobulin-1	P28665.B99990003.pdb	4acqC	61	435			426		8.65951	25.5	12.2
P28665	Murinoglobulin-1	P28665.B99990003.pdb	4acqC	61	554			555		9.81321	30.7	6
P28665	Murinoglobulin-1	P28665.B99990003.pdb	4acqC	61	559			555		5.2603	17.2	6
P28665	Murinoglobulin-1	P28665.B99990003.pdb	4acqC	61	600			634		11.3255	24.3	15.2
P28665	Murinoglobulin-1	P28665.B99990003.pdb	4acqC	61	600			680		10.2216	24.3	28.8
P28665	Murinoglobulin-1	P28665.B99990003.pdb	4acqC	61	620			634		9.33249	7.8	15.2
P28665	Murinoglobulin-1	P28665.B99990003.pdb	4acqC	61	620			680		10.7508	7.8	28.8
P28665	Murinoglobulin-1	P28665.B99990003.pdb	4acqC	61	1358			1469		13.3627	39.3	8.7
P29758	Ornithine aminotransferase, mitochondrial	P29758.B99990001.pdb	2oatA	92	66			93		5.29175	30	47	matrix
P29758	Ornithine aminotransferase, mitochondrial	P29758.B99990001.pdb	2oatA	92	169			150		14.3779	28.7	7	matrix
P29758	Ornithine aminotransferase, mitochondrial	P29758.B99990001.pdb	2oatA	92	386			388		10.4667	39.2	13	matrix
P29758	Ornithine aminotransferase, mitochondrial	P29758.B99990001.pdb	2oatA	92	392			388		7.08379	28.8	13	matrix
P29758	Ornithine aminotransferase, mitochondrial	P29758.B99990001.pdb	2oatA	92	434			388		14.7321	35.7	13	matrix
P30115	Glutathione S-transferase A3	P30115.B99990001.pdb	2vcvA	78	205			212	x	11.167	11	32
P30115	Glutathione S-transferase A3	P30115.B99990001.pdb	2vcvA	78	217			212	x	13.5338	58.8	32
P30115	Glutathione S-transferase A3	P30115.B99990001.pdb	2vcvA	78	218			212	x	13.1274	51.3	32
P30416	Peptidyl-prolyl cis-trans isomerase FKBP4	P30416.B99990001.pdb	1p5qA	89	7			202		13.6154	52	38.7		cytosol
P30416	Peptidyl-prolyl cis-trans isomerase FKBP4	P30416.B99990001.pdb	1p5qA	89	108			107		10.3904	56.8	49		cytosol
P30416	Peptidyl-prolyl cis-trans isomerase FKBP4	P30416.B99990001.pdb	1p5qA	89	213			189		12.4302	41.2	12.3		cytosol
P30416	Peptidyl-prolyl cis-trans isomerase FKBP4	P30416.B99990001.pdb	1p5qA	89	232			202		9.3389	20	38.7		cytosol
P30416	Peptidyl-prolyl cis-trans isomerase FKBP4	P30416.B99990001.pdb	1p5qA	89	250			189		9.57148	25.7	12.3		cytosol
P30416	Peptidyl-prolyl cis-trans isomerase FKBP4	P30416.B99990001.pdb	1p5qA	89	285			189		11.0191	37	12.3		cytosol
P30416	Peptidyl-prolyl cis-trans isomerase FKBP4	P30416.B99990001.pdb	1p5qA	89	294			202		14.6745	51.2	38.7		cytosol
P31938	Dual specificity mitogen-activated protein kinase kinase 1	P31938.B99990002.pdb	3eqcA	100	97			207		6.30792	26.7	6.2		cytosol
P31938	Dual specificity mitogen-activated protein kinase kinase 1	P31938.B99990002.pdb	3eqcA	100	192			207		9.15164	7.3	6.2		cytosol
P31938	Dual specificity mitogen-activated protein kinase kinase 1	P31938.B99990002.pdb	3eqcA	100	205			207		11.1579	11	6.2		cytosol
P31938	Dual specificity mitogen-activated protein kinase kinase 1	P31938.B99990002.pdb	3eqcA	100	269			277		12.2012	41.3	59.3		cytosol
P31938	Dual specificity mitogen-activated protein kinase kinase 1	P31938.B99990002.pdb	3eqcA	100	324			277		12.3933	56.3	59.3		cytosol
P33267	Cytochrome P450 2F2	P33267.B99990003.pdb	1nr6A	56	422			436		14.199	43.7	35.5
P34022	Ran-specific GTPase-activating protein	P34022.B99990004.pdb	1k5dB	99	134			132		6.85172	22.5	50.8		cytosol
P34914	Bifunctional epoxide hydrolase 2	P34914.B99990002.pdb	1cqzA	100	55			154		12.3935	45.7	6.3		cytosol
P34914	Bifunctional epoxide hydrolase 2	P34914.B99990002.pdb	1cqzA	100	73			78		11.6174	30.5	74		cytosol
P34914	Bifunctional epoxide hydrolase 2	P34914.B99990002.pdb	1cqzA	100	76			78		9.21769	46.7	74		cytosol
P34914	Bifunctional epoxide hydrolase 2	P34914.B99990002.pdb	1cqzA	100	553			141		12.4985	58.3	66		cytosol
P35235-2	Tyrosine-protein phosphatase non-receptor type 11	P35235-2.B99990002.pdb	4ohiA	100	178			174		10.2304	42.2	19.2		cytosol
P35235-2	Tyrosine-protein phosphatase non-receptor type 11	P35235-2.B99990002.pdb	4ohiA	100	199			259		13.5966	56.3	26.3		cytosol
P35235-2	Tyrosine-protein phosphatase non-receptor type 11	P35235-2.B99990002.pdb	4ohiA	100	260			259		7.33018	20.2	26.3		cytosol
P35235-2	Tyrosine-protein phosphatase non-receptor type 11	P35235-2.B99990002.pdb	4ohiA	100	317			318		6.70389	55	68.3		cytosol
P35235-2	Tyrosine-protein phosphatase non-receptor type 11	P35235-2.B99990002.pdb	4ohiA	100	324			318		11.3571	48.5	68.3		cytosol
P35235-2	Tyrosine-protein phosphatase non-receptor type 11	P35235-2.B99990002.pdb	4ohiA	100	482			318		6.34927	50.2	68.3		cytosol
P35293	Ras-related protein Rab-18	P35293.B99990005.pdb	1x3sA	100	48			155		13.0642	40	47.5
P35293	Ras-related protein Rab-18	P35293.B99990005.pdb	1x3sA	100	48			160		14.0043	40	56.3
P35293	Ras-related protein Rab-18	P35293.B99990005.pdb	1x3sA	100	123			155		14.7393	43.5	47.5
P35293	Ras-related protein Rab-18	P35293.B99990005.pdb	1x3sA	100	153			155		12.2167	32.7	47.5
P35486	Pyruvate dehydrogenase E1 component subunit alpha, somatic form, mitochondrial	P35486.B99990002.pdb	3exgA	99	39			41	x	9.13365	40.7	5.3	matrix
P35486	Pyruvate dehydrogenase E1 component subunit alpha, somatic form, mitochondrial	P35486.B99990002.pdb	3exgA	99	40			41	x	8.78959	37.8	5.3	matrix
P35486	Pyruvate dehydrogenase E1 component subunit alpha, somatic form, mitochondrial	P35486.B99990002.pdb	3exgA	99	244			41	x	13.0405	35.8	5.3	matrix
P35486	Pyruvate dehydrogenase E1 component subunit alpha, somatic form, mitochondrial	P35486.B99990002.pdb	3exgA	99	277			41	x	14.5592	40.2	5.3	matrix
P35505	Fumarylacetoacetase	P35505.B99990004.pdb	1hyoA	100	278			288		14.2667	46.5	28		cytosol
P35505	Fumarylacetoacetase	P35505.B99990004.pdb	1hyoA	100	282			288		6.25727	59.3	28		cytosol
P36552	Oxygen-dependent coproporphyrinogen-III oxidase, mitochondrial	P36552.B99990002.pdb	2aexA	89	239			362		9.8525	49.5	7.2	matrix
P36552	Oxygen-dependent coproporphyrinogen-III oxidase, mitochondrial	P36552.B99990002.pdb	2aexA	89	359			362		9.79499	30.2	7.2	matrix
P36552	Oxygen-dependent coproporphyrinogen-III oxidase, mitochondrial	P36552.B99990002.pdb	2aexA	89	360			362		12.7794	23	7.2	matrix
P37040	NADPH--cytochrome P450 reductase	P37040.B99990001.pdb	4yafB	99	130			228		10.64	35	8
P38060	Hydroxymethylglutaryl-CoA lyase, mitochondrial	P38060.B99990005.pdb	2cw6A	88	191			141	x	14.0603	37.8	11.3	matrix
P38060	Hydroxymethylglutaryl-CoA lyase, mitochondrial	P38060.B99990005.pdb	2cw6A	88	298			323		14.4667	53.3	42.8	matrix
P38060	Hydroxymethylglutaryl-CoA lyase, mitochondrial	P38060.B99990005.pdb	2cw6A	88	313			323		14.8098	41.2	42.8	matrix
P38060	Hydroxymethylglutaryl-CoA lyase, mitochondrial	P38060.B99990005.pdb	2cw6A	88	317			323		14.3087	48.2	42.8	matrix
P38060	Hydroxymethylglutaryl-CoA lyase, mitochondrial	P38060.B99990005.pdb	2cw6A	88	324			323		9.38771	54.8	42.8	matrix
P38647	Stress-70 protein, mitochondrial	P38647.B99990003.pdb	4kboA	99	291			317		12.7203	6.7	66.5	matrix
P38647	Stress-70 protein, mitochondrial	P38647.B99990003.pdb	4kboA	99	314			317		14.8632	29.7	66.5	matrix
P38647	Stress-70 protein, mitochondrial	P38647.B99990003.pdb	4kboA	99	377			366		14.287	53.2	9.3	matrix
P38647	Stress-70 protein, mitochondrial	P38647.B99990003.pdb	4kboA	99	467			487		9.29868	57.2	21.8	matrix
P38647	Stress-70 protein, mitochondrial	P38647.B99990003.pdb	4kboA	99	485			487		11.8004	24.3	21.8	matrix
P40936	Indolethylamine N-methyltransferase	P40936.B99990005.pdb	2a14A	58	210			169		14.6002	47.3	10.5		cytosol
P40936	Indolethylamine N-methyltransferase	P40936.B99990005.pdb	2a14A	58	235			231		13.3154	7.8	6.3		cytosol
P40936	Indolethylamine N-methyltransferase	P40936.B99990005.pdb	2a14A	58	235			236		9.14901	7.8	13.2		cytosol
P40936	Indolethylamine N-methyltransferase	P40936.B99990005.pdb	2a14A	58	235			238		12.057	7.8	11.7		cytosol
P40936	Indolethylamine N-methyltransferase	P40936.B99990005.pdb	2a14A	58	235			254		10.5824	7.8	6.8		cytosol
P40936	Indolethylamine N-methyltransferase	P40936.B99990005.pdb	2a14A	58	260			231		7.99312	19.3	6.3		cytosol
P42125	Enoyl-CoA delta isomerase 1, mitochondrial	P42125.B99990002.pdb	1xx4A	89	32			61		11.3554	48.8	9.7	matrix
P42125	Enoyl-CoA delta isomerase 1, mitochondrial	P42125.B99990002.pdb	1xx4A	89	71			61		14.7737	7	9.7	matrix
P42125	Enoyl-CoA delta isomerase 1, mitochondrial	P42125.B99990002.pdb	1xx4A	89	158			87		9.26579	23.2	52.3	matrix
P45376	Aldose reductase	P45376.B99990002.pdb	1us0A	86	263			299		12.979	18.3	13.3		cytosol
P45376	Aldose reductase	P45376.B99990002.pdb	1us0A	86	306			304		11.8818	40.7	7		cytosol
P45952	Medium-chain specific acyl-CoA dehydrogenase, mitochondrial	P45952.B99990001.pdb	4p13A	90	142			95		6.59627	41.5	8.5	matrix
P45952	Medium-chain specific acyl-CoA dehydrogenase, mitochondrial	P45952.B99990001.pdb	4p13A	90	143			95		10.5514	56.8	8.5	matrix
P45952	Medium-chain specific acyl-CoA dehydrogenase, mitochondrial	P45952.B99990001.pdb	4p13A	90	144			95		13.8245	57.5	8.5	matrix
P46425	Glutathione S-transferase P 2	P46425.B99990005.pdb	1bayA	97	45			48		9.47753	29	47.2		cytosol
P46656	Adrenodoxin, mitochondrial	P46656.B99990005.pdb	3p1mA	90	88			159		13.7005	29.8	39.3	matrix
P46656	Adrenodoxin, mitochondrial	P46656.B99990005.pdb	3p1mA	90	130			159		14.3095	42.3	39.3	matrix
P46656	Adrenodoxin, mitochondrial	P46656.B99990005.pdb	3p1mA	90	162			159		14.6198	56.3	39.3	matrix
P47199	Quinone oxidoreductase	P47199.B99990002.pdb	1yb5A	81	294			137	x	13.0216	26.8	7.2
P47199	Quinone oxidoreductase	P47199.B99990002.pdb	1yb5A	81	323			250		13.499	37.8	20.5
P47738	Aldehyde dehydrogenase, mitochondrial	P47738.B99990004.pdb	1o04A	96	146			474		13.8765	45.5	17.3	matrix
P47738	Aldehyde dehydrogenase, mitochondrial	P47738.B99990004.pdb	1o04A	96	211			321		14.657	6.8	19.2	matrix
P47738	Aldehyde dehydrogenase, mitochondrial	P47738.B99990004.pdb	1o04A	96	371			321		12.0626	49.8	19.2	matrix
P47740	Fatty aldehyde dehydrogenase	P47740.B99990002.pdb	4qgkA	86	86			425		12.8372	36.3	27.2	matrix
P47740	Fatty aldehyde dehydrogenase	P47740.B99990002.pdb	4qgkA	86	135			241		14.9364	14.7	26.3	matrix
P47791-2	Glutathione reductase, mitochondrial	P47791-2.B99990002.pdb	3dk9A	88	62			54		8.06602	18.3	13
P47791-2	Glutathione reductase, mitochondrial	P47791-2.B99990002.pdb	3dk9A	88	62			59		6.15501	18.3	20.8
P47791-2	Glutathione reductase, mitochondrial	P47791-2.B99990002.pdb	3dk9A	88	63			54		10.9012	44.8	13
P47791-2	Glutathione reductase, mitochondrial	P47791-2.B99990002.pdb	3dk9A	88	63			59		10.2761	44.8	20.8
P47791-2	Glutathione reductase, mitochondrial	P47791-2.B99990002.pdb	3dk9A	88	89			86		14.3483	58.7	50.5
P47791-2	Glutathione reductase, mitochondrial	P47791-2.B99990002.pdb	3dk9A	88	98			86		13.7456	37.8	50.5
P47791-2	Glutathione reductase, mitochondrial	P47791-2.B99990002.pdb	3dk9A	88	344			352		14.4557	42.5	55.7
P47791-2	Glutathione reductase, mitochondrial	P47791-2.B99990002.pdb	3dk9A	88	353			352		10.6662	26.2	55.7
P49429	4-hydroxyphenylpyruvate dioxygenase	P49429.B99990002.pdb	1sqiA	96	94			72	x	11.2486	12.2	10.8		cytosol
P49962	Signal recognition particle 9 kDa protein	P49962.B99990001.pdb	1914A	100	30			39		6.93934	56	12.2		cytosol
P49962	Signal recognition particle 9 kDa protein	P49962.B99990001.pdb	1914A	100	30			48		11.9748	56	22.7		cytosol
P49962	Signal recognition particle 9 kDa protein	P49962.B99990001.pdb	1914A	100	41			39		7.70377	44.8	12.2		cytosol
P49962	Signal recognition particle 9 kDa protein	P49962.B99990001.pdb	1914A	100	41			48		4.11311	44.8	22.7		cytosol
P49962	Signal recognition particle 9 kDa protein	P49962.B99990001.pdb	1914A	100	61			39		14.6835	24.3	12.2		cytosol
P50247	Adenosylhomocysteinase	P50247.B99990001.pdb	5axaA	100	186			195	x	8.34235	8.3	6.3		cytosol
P50247	Adenosylhomocysteinase	P50247.B99990001.pdb	5axaA	100	226			195	x	12.2902	23.3	6.3		cytosol
P50396	Rab GDP dissociation inhibitor alpha	P50396.B99990004.pdb	1d5tA	98	293			402		14.4466	28.3	22.8		cytosol
P50396	Rab GDP dissociation inhibitor alpha	P50396.B99990004.pdb	1d5tA	98	418			402		13.8405	21.2	22.8		cytosol
P50396	Rab GDP dissociation inhibitor alpha	P50396.B99990004.pdb	1d5tA	98	422			402		13.3451	44.5	22.8		cytosol
P50431	Serine hydroxymethyltransferase, cytosolic	P50431.B99990001.pdb	1ejiA	100	66			62		11.1591	24	51.3		cytosol
P50431	Serine hydroxymethyltransferase, cytosolic	P50431.B99990001.pdb	1ejiA	100	265			104		9.57095	42.3	38.3		cytosol
P50516	V-type proton ATPase catalytic subunit A	P50516.B99990001.pdb	5d80A	67	14			32		11.0186	34.2	17.2		cytosol
P50516	V-type proton ATPase catalytic subunit A	P50516.B99990001.pdb	5d80A	67	256			254		8.77563	12.7	8.8		cytosol
P50516	V-type proton ATPase catalytic subunit A	P50516.B99990001.pdb	5d80A	67	437			254		8.17031	27	8.8		cytosol
P50516	V-type proton ATPase catalytic subunit A	P50516.B99990001.pdb	5d80A	67	438			254		13.18	46.3	8.8		cytosol
P51855	Glutathione synthetase	P51855.B99990004.pdb	2hgsA	89	138			132		7.23609	39.5	24		cytosol
P51855	Glutathione synthetase	P51855.B99990004.pdb	2hgsA	89	141			132		9.48073	11.3	24		cytosol
P51855	Glutathione synthetase	P51855.B99990004.pdb	2hgsA	89	400			132		12.9482	15.7	24		cytosol
P51855	Glutathione synthetase	P51855.B99990004.pdb	2hgsA	89	452			132		14.8588	7.3	24		cytosol
P51881	ADP/ATP translocase 2	P51881.B99990002.pdb	1okcA	90	171			129		11.2745	54.5	41.3	matrix
P52792-2	Glucokinase	P52792-2.B99990002.pdb	4iseA	96	136			129		13.6075	53.3	5.5		cytosol
P52792-2	Glucokinase	P52792-2.B99990002.pdb	4iseA	96	140			129		11.8222	24.2	5.5		cytosol
P52792-2	Glucokinase	P52792-2.B99990002.pdb	4iseA	96	142			461		12.8612	37.2	20		cytosol
P52792-2	Glucokinase	P52792-2.B99990002.pdb	4iseA	96	143			461		8.38605	26.3	20		cytosol
P52792-2	Glucokinase	P52792-2.B99990002.pdb	4iseA	96	458			461		10.0921	12.2	20		cytosol
P52792-2	Glucokinase	P52792-2.B99990002.pdb	4iseA	96	459			461		13.1954	35.2	20		cytosol
P52825	Carnitine O-palmitoyltransferase 2, mitochondrial	P52825.B99990003.pdb	2debA	93	164			13		14.6236	12.7	57.5	matrix
P52840	Sulfotransferase 1A1	P52840.B99990001.pdb	1cjmA	75	62			82		7.49068	54.7	28.7
P52840	Sulfotransferase 1A1	P52840.B99990001.pdb	1cjmA	75	129			289		7.32794	11.8	53.7
P52840	Sulfotransferase 1A1	P52840.B99990001.pdb	1cjmA	75	143			82		12.6196	11	28.7
P52840	Sulfotransferase 1A1	P52840.B99990001.pdb	1cjmA	75	173			283		5.45087	18	20.2
P52840	Sulfotransferase 1A1	P52840.B99990001.pdb	1cjmA	75	173			289		14.0272	18	53.7
P52840	Sulfotransferase 1A1	P52840.B99990001.pdb	1cjmA	75	261			289		14.0377	51.7	53.7
P53811	Phosphatidylinositol transfer protein beta isoform	P53811.B99990002.pdb	2a1lA	99	60			94		8.69347	21.2	18.7
P53811	Phosphatidylinositol transfer protein beta isoform	P53811.B99990002.pdb	2a1lA	99	86			94		14.0376	29.3	18.7
P53811	Phosphatidylinositol transfer protein beta isoform	P53811.B99990002.pdb	2a1lA	99	110			94		12.5308	37.8	18.7
P53811	Phosphatidylinositol transfer protein beta isoform	P53811.B99990002.pdb	2a1lA	99	169			187		12.2517	32.7	46.5
P53811	Phosphatidylinositol transfer protein beta isoform	P53811.B99990002.pdb	2a1lA	99	194			94		7.63963	12.5	18.7
P54071	Isocitrate dehydrogenase [NADP], mitochondrial	P54071.B99990003.pdb	4ja8A	97	413			418	x	11.9008	23.2	10.2	matrix
P54728	UV excision repair protein RAD23 homolog B	P54728.B99990004.pdb	1qzeA	84	399			397		10.0211	40.3	57.8		cytosol
P55264-2	Adenosine kinase	P55264-2.B99990001.pdb	1bx4A	92	102			336	x	12.3777	43.2	5.3		cytosol
P55264-2	Adenosine kinase	P55264-2.B99990001.pdb	1bx4A	92	148			143		11.0309	55.2	18.2		cytosol
P56593	Cytochrome P450 2A12	P56593.B99990004.pdb	4ejiA	74	157			154		9.44656	55.3	31.7
P56593	Cytochrome P450 2A12	P56593.B99990004.pdb	4ejiA	74	157			163		10.8811	55.3	55.5
P56654	Cytochrome P450 2C37	P56654.B99990001.pdb	5a5iA	74	48			51		5.12217	11.7	6.5
P56654	Cytochrome P450 2C37	P56654.B99990001.pdb	5a5iA	74	59			51		11.8312	13.7	6.5
P56654	Cytochrome P450 2C37	P56654.B99990001.pdb	5a5iA	74	158			151		8.89086	29.8	12.8
P56654	Cytochrome P450 2C37	P56654.B99990001.pdb	5a5iA	74	190			151		11.949	49.3	12.8
P56654	Cytochrome P450 2C37	P56654.B99990001.pdb	5a5iA	74	200			175		12.3268	25.5	5.3
P56654	Cytochrome P450 2C37	P56654.B99990001.pdb	5a5iA	74	206			226		14.385	58	46.7
P57780	Alpha-actinin-4	P57780.B99990001.pdb	4d1eA	78	274			283		14.8651	23.8	52.3		cytosol
P57780	Alpha-actinin-4	P57780.B99990001.pdb	4d1eA	78	284			283		10.3659	45	52.3		cytosol
P57780	Alpha-actinin-4	P57780.B99990001.pdb	4d1eA	78	347			352		14.1195	30.8	46.8		cytosol
P57780	Alpha-actinin-4	P57780.B99990001.pdb	4d1eA	78	351			352		8.53469	19.8	46.8		cytosol
P57780	Alpha-actinin-4	P57780.B99990001.pdb	4d1eA	78	422			496		13.4056	36.5	19.8		cytosol
P57780	Alpha-actinin-4	P57780.B99990001.pdb	4d1eA	78	498			496		11.8902	54.5	19.8		cytosol
P57780	Alpha-actinin-4	P57780.B99990001.pdb	4d1eA	78	498			500		12.9009	54.5	44.5		cytosol
P57780	Alpha-actinin-4	P57780.B99990001.pdb	4d1eA	78	792			794		11.1963	54.7	18		cytosol
P57780	Alpha-actinin-4	P57780.B99990001.pdb	4d1eA	78	860			880		13.5001	22.3	13.5		cytosol
P58044	Isopentenyl-diphosphate Delta-isomerase 1	P58044.B99990002.pdb	2dhoA	87	64			172		7.20002	32.8	39.8
P58044	Isopentenyl-diphosphate Delta-isomerase 1	P58044.B99990002.pdb	2dhoA	87	74			80		12.5903	21	13.2
P58044	Isopentenyl-diphosphate Delta-isomerase 1	P58044.B99990002.pdb	2dhoA	87	169			80		12.1152	38.3	13.2
P58044	Isopentenyl-diphosphate Delta-isomerase 1	P58044.B99990002.pdb	2dhoA	87	185			80		13.4072	46.3	13.2
P58044	Isopentenyl-diphosphate Delta-isomerase 1	P58044.B99990002.pdb	2dhoA	87	185			172		8.10563	46.3	39.8
P58044	Isopentenyl-diphosphate Delta-isomerase 1	P58044.B99990002.pdb	2dhoA	87	192			80		5.21383	29.7	13.2
P58044	Isopentenyl-diphosphate Delta-isomerase 1	P58044.B99990002.pdb	2dhoA	87	198			80		12.2627	38.7	13.2
P58252	Elongation factor 2	P58252.B99990004.pdb	1n0uA	67	32			41		14.8553	18.7	39.8		cytosol
P58252	Elongation factor 2	P58252.B99990004.pdb	1n0uA	67	407			67		12.5377	53.8	42		cytosol
P58252	Elongation factor 2	P58252.B99990004.pdb	1n0uA	67	512			567		14.8081	52.8	59.3		cytosol
P58252	Elongation factor 2	P58252.B99990004.pdb	1n0uA	67	519			567		5.39521	23.5	59.3		cytosol
P58252	Elongation factor 2	P58252.B99990004.pdb	1n0uA	67	559			567		14.2389	24.2	59.3		cytosol
P58252	Elongation factor 2	P58252.B99990004.pdb	1n0uA	67	676			651		9.05653	48	16.2		cytosol
P58252	Elongation factor 2	P58252.B99990004.pdb	1n0uA	67	688			651		13.6702	33.7	16.2		cytosol
P58252	Elongation factor 2	P58252.B99990004.pdb	1n0uA	67	785			812		13.4307	59	5.5		cytosol
P59999	Actin-related protein 2/3 complex subunit 4	P59999.B99990005.pdb	1k8kF	100	128			21		7.15838	49.3	51.3		cytosol
P60122	RuvB-like 1	P60122.B99990005.pdb	2c9oC	100	76			336		13.6436	5.3	16.2		cytosol
P60766	Cell division control protein 42 homolog	P60766.B99990002.pdb	2ngrA	100	27			18		12.471	57.8	23.5		cytosol
P60867	40S ribosomal protein S20	P60867.B99990005.pdb	4kzyU	100	75			70		11.8927	52.8	49.7		cytosol
P61079	Ubiquitin-conjugating enzyme E2 D3	P61079.B99990005.pdb	1x23A	100	66			85		14.4888	25	9		cytosol
P61079	Ubiquitin-conjugating enzyme E2 D3	P61079.B99990005.pdb	1x23A	100	128			85		12.4105	36.2	9		cytosol
P61087	Ubiquitin-conjugating enzyme E2 K	P61087.B99990001.pdb	3k9oA	100	164			170		10.2417	32.8	10.8
P61087	Ubiquitin-conjugating enzyme E2 K	P61087.B99990001.pdb	3k9oA	100	165			170		12.6546	50.7	10.8
P61089	Ubiquitin-conjugating enzyme E2 N	P61089.B99990002.pdb	4onlB	97	68			87		12.7653	36.8	48		cytosol
P61089	Ubiquitin-conjugating enzyme E2 N	P61089.B99990002.pdb	4onlB	97	94			87		11.3647	59	48		cytosol
P61089	Ubiquitin-conjugating enzyme E2 N	P61089.B99990002.pdb	4onlB	97	130			87		12.2692	34.3	48		cytosol
P61922	4-aminobutyrate aminotransferase, mitochondrial	P61922.B99990005.pdb	4y0hA	93	16			12		13.4277	34.2	60.8	matrix
P61922	4-aminobutyrate aminotransferase, mitochondrial	P61922.B99990005.pdb	4y0hA	93	173			163		12.3506	51.5	28.3	matrix
P61922	4-aminobutyrate aminotransferase, mitochondrial	P61922.B99990005.pdb	4y0hA	93	173			197		12.3408	51.5	22.5	matrix
P61922	4-aminobutyrate aminotransferase, mitochondrial	P61922.B99990005.pdb	4y0hA	93	173			205		11.0611	51.5	21.7	matrix
P61922	4-aminobutyrate aminotransferase, mitochondrial	P61922.B99990005.pdb	4y0hA	93	191			197		10.7373	34.2	22.5	matrix
P61922	4-aminobutyrate aminotransferase, mitochondrial	P61922.B99990005.pdb	4y0hA	93	191			205		14.2317	34.2	21.7	matrix
P61922	4-aminobutyrate aminotransferase, mitochondrial	P61922.B99990005.pdb	4y0hA	93	357			163		9.11395	37.2	28.3	matrix
P61922	4-aminobutyrate aminotransferase, mitochondrial	P61922.B99990005.pdb	4y0hA	93	388			163		7.82438	21	28.3	matrix
P61982	14-3-3 protein gamma	P61982.B99990001.pdb	4e2eA	100	198			194		9.73422	40.8	10.5		cytosol
P62137	Serine/threonine-protein phosphatase PP1-alpha catalytic subunit	P62137.B99990001.pdb	5inbA	98	60			291		10.7391	19.8	8.2		cytosol
P62137	Serine/threonine-protein phosphatase PP1-alpha catalytic subunit	P62137.B99990001.pdb	5inbA	98	168			291		12.4139	42.8	8.2		cytosol
P62242	40S ribosomal protein S8	P62242.B99990005.pdb	4kzyI	100	54			182		9.48893	36.2	39.2		cytosol
P62242	40S ribosomal protein S8	P62242.B99990005.pdb	4kzyI	100	98			174		7.93844	37.2	6.5		cytosol
P62242	40S ribosomal protein S8	P62242.B99990005.pdb	4kzyI	100	98			182		10.0514	37.2	39.2		cytosol
P62242	40S ribosomal protein S8	P62242.B99990005.pdb	4kzyI	100	154			71		13.2555	44.8	67.3		cytosol
P62242	40S ribosomal protein S8	P62242.B99990005.pdb	4kzyI	100	201			174		14.6987	56.5	6.5		cytosol
P62245	40S ribosomal protein S15a	P62245.B99990005.pdb	4kzyW	100	32			30		11.9209	55.3	7		cytosol
P62245	40S ribosomal protein S15a	P62245.B99990005.pdb	4kzyW	100	60			30		11.0274	34.7	7		cytosol
P62259	14-3-3 protein epsilon	P62259.B99990002.pdb	2br9A	100	28			98		12.5393	34.5	23.7		cytosol
P62259	14-3-3 protein epsilon	P62259.B99990002.pdb	2br9A	100	94			98		3.44769	32.5	23.7		cytosol
P62259	14-3-3 protein epsilon	P62259.B99990002.pdb	2br9A	100	125			98		13.1553	36	23.7		cytosol
P62259	14-3-3 protein epsilon	P62259.B99990002.pdb	2br9A	100	196			192		10.4327	44	15.7		cytosol
P62267	40S ribosomal protein S23	P62267.B99990004.pdb	4kzyX	100	3			4		10.4856	57.8	33.5		cytosol
P62267	40S ribosomal protein S23	P62267.B99990004.pdb	4kzyX	100	12			4		6.20553	58.2	33.5		cytosol
P62331	ADP-ribosylation factor 6	P62331.B99990003.pdb	3lvqE	96	123			155		9.16482	48.8	8
P62754	40S ribosomal protein S6	P62754.B99990001.pdb	4kzyG	100	64			83		10.2958	45.5	7		cytosol
P62754	40S ribosomal protein S6	P62754.B99990001.pdb	4kzyG	100	93			83		9.10432	45.2	7		cytosol
P62754	40S ribosomal protein S6	P62754.B99990001.pdb	4kzyG	100	95			83		5.44858	34.3	7		cytosol
P62774	Myotrophin	P62774.B99990005.pdb	3aaaC	99	4			2		7.15566	57.7	73.5		cytosol
P62774	Myotrophin	P62774.B99990005.pdb	3aaaC	99	4			45		14.7926	57.7	16.7		cytosol
P62774	Myotrophin	P62774.B99990005.pdb	3aaaC	99	11			2		14.8514	48.7	73.5		cytosol
P62774	Myotrophin	P62774.B99990005.pdb	3aaaC	99	11			45		6.05254	48.7	16.7		cytosol
P62774	Myotrophin	P62774.B99990005.pdb	3aaaC	99	24			2		11.345	54.2	73.5		cytosol
P62852	40S ribosomal protein S25	P62852.B99990005.pdb	4kzyZ	100	57			59		12.5943	21.8	47.5		cytosol
P62852	40S ribosomal protein S25	P62852.B99990005.pdb	4kzyZ	100	60			59		9.8955	54.3	47.5		cytosol
P62855	40S ribosomal protein S26	P62855.B99990001.pdb	4kzya	98	12			29		12.2553	15	32.5		cytosol
P62855	40S ribosomal protein S26	P62855.B99990001.pdb	4kzya	98	32			29		13.4402	47.2	32.5		cytosol
P62855	40S ribosomal protein S26	P62855.B99990001.pdb	4kzya	98	34			29		8.99635	51.3	32.5		cytosol
P62855	40S ribosomal protein S26	P62855.B99990001.pdb	4kzya	98	34			77		11.7495	51.3	12.8		cytosol
P62855	40S ribosomal protein S26	P62855.B99990001.pdb	4kzya	98	37			29		13.3277	21.7	32.5		cytosol
P62855	40S ribosomal protein S26	P62855.B99990001.pdb	4kzya	98	82			77		13.4702	59.3	12.8		cytosol
P62889	60S ribosomal protein L30	P62889.B99990001.pdb	3vi6A	100	32			92		11.1791	26.5	16.5		cytosol
P62889	60S ribosomal protein L30	P62889.B99990001.pdb	3vi6A	100	57			92		8.89093	21.7	16.5		cytosol
P63001	Ras-related C3 botulinum toxin substrate 1	P63001.B99990005.pdb	1ryfA	99	16			18		8.84827	20.3	27.5		cytosol
P63001	Ras-related C3 botulinum toxin substrate 1	P63001.B99990005.pdb	1ryfA	99	49			178		6.25681	30.2	54.2		cytosol
P63001	Ras-related C3 botulinum toxin substrate 1	P63001.B99990005.pdb	1ryfA	99	153			178		12.5223	55.2	54.2		cytosol
P63001	Ras-related C3 botulinum toxin substrate 1	P63001.B99990005.pdb	1ryfA	99	188			189		7.49006	10.5	67.5		cytosol
P63017	Heat shock cognate 71 kDa protein	P63017.B99990001.pdb	1yuwA	100	573			574		6.3889	58	59.3		cytosol
P63017	Heat shock cognate 71 kDa protein	P63017.B99990001.pdb	1yuwA	100	601			603		6.52568	59.2	60.8		cytosol
P63028	Translationally-controlled tumor protein	P63028.B99990002.pdb	2hr9A	96	171			172		8.39745	49.7	26.7		cytosol
P63101	14-3-3 protein zeta/delta	P63101.B99990002.pdb	2o02A	100	3			25		14.0759	28.8	13		cytosol
P63101	14-3-3 protein zeta/delta	P63101.B99990002.pdb	2o02A	100	9			25		3.944	29.3	13		cytosol
P63101	14-3-3 protein zeta/delta	P63101.B99990002.pdb	2o02A	100	11			25		10.8883	7.2	13		cytosol
P63101	14-3-3 protein zeta/delta	P63101.B99990002.pdb	2o02A	100	27			25		12.4841	29.8	13		cytosol
P63101	14-3-3 protein zeta/delta	P63101.B99990002.pdb	2o02A	100	187			189		9.74411	14	20.5		cytosol
P63101	14-3-3 protein zeta/delta	P63101.B99990002.pdb	2o02A	100	193			189		10.7196	36.7	20.5		cytosol
P63158	High mobility group protein B1	P63158.B99990005.pdb	2yrqA	100	28			23		12.5035	42	14		cytosol
P63158	High mobility group protein B1	P63158.B99990005.pdb	2yrqA	100	29			23		13.0524	59.2	14		cytosol
P63158	High mobility group protein B1	P63158.B99990005.pdb	2yrqA	100	44			23		10.8136	46.7	14		cytosol
P63158	High mobility group protein B1	P63158.B99990005.pdb	2yrqA	100	50			23		14.7141	30.2	14		cytosol
P63158	High mobility group protein B1	P63158.B99990005.pdb	2yrqA	100	57			23		12.423	31.7	14		cytosol
P63158	High mobility group protein B1	P63158.B99990005.pdb	2yrqA	100	59			23		8.43319	8.5	14		cytosol
P63242	Eukaryotic translation initiation factor 5A-1	P63242.B99990002.pdb	3cpfB	100	27			22		11.757	38.8	6.2		cytosol
P63242	Eukaryotic translation initiation factor 5A-1	P63242.B99990002.pdb	3cpfB	100	55			22		12.3881	43.3	6.2		cytosol
P63242	Eukaryotic translation initiation factor 5A-1	P63242.B99990002.pdb	3cpfB	100	126			129		7.29345	22	44		cytosol
P63260	Actin, cytoplasmic 2	P63260.B99990001.pdb	4m63E	98	284			272		11.8735	43.8	46.8		cytosol
P63330	Serine/threonine-protein phosphatase 2A catalytic subunit alpha isoform	P63330.B99990002.pdb	3fgaC	99	21			20		6.6037	29.3	26.5		cytosol
P68037	Ubiquitin-conjugating enzyme E2 L3	P68037.B99990004.pdb	4q5eC	99	16			17		8.32977	59	55.3
P68037	Ubiquitin-conjugating enzyme E2 L3	P68037.B99990004.pdb	4q5eC	99	20			17		4.91726	29.2	55.3
P68037	Ubiquitin-conjugating enzyme E2 L3	P68037.B99990004.pdb	4q5eC	99	48			137		12.6746	41	24.7
P68037	Ubiquitin-conjugating enzyme E2 L3	P68037.B99990004.pdb	4q5eC	99	67			86		14.0329	58.8	52.2
P68037	Ubiquitin-conjugating enzyme E2 L3	P68037.B99990004.pdb	4q5eC	99	100			17		9.83993	25.2	55.3
P68037	Ubiquitin-conjugating enzyme E2 L3	P68037.B99990004.pdb	4q5eC	99	131			137		14.7159	45.2	24.7
P68037	Ubiquitin-conjugating enzyme E2 L3	P68037.B99990004.pdb	4q5eC	99	134			137		8.53335	52.2	24.7
P68037	Ubiquitin-conjugating enzyme E2 L3	P68037.B99990004.pdb	4q5eC	99	135			137		11.4896	30.5	24.7
P68037	Ubiquitin-conjugating enzyme E2 L3	P68037.B99990004.pdb	4q5eC	99	138			137		11.1492	43.8	24.7
P68040	Guanine nucleotide-binding protein subunit beta-2-like 1	P68040.B99990005.pdb	4aowA	100	139			182		11.9845	5.2	8.5		cytosol
P68040	Guanine nucleotide-binding protein subunit beta-2-like 1	P68040.B99990005.pdb	4aowA	100	175			182		14.5058	5.8	8.5		cytosol
P68254-2	14-3-3 protein theta	P68254-2.B99990001.pdb	2btpA	100	68			229		14.9196	58.5	65.8		cytosol
P68254-2	14-3-3 protein theta	P68254-2.B99990001.pdb	2btpA	100	80			134		8.93163	56	59.3		cytosol
P68254-2	14-3-3 protein theta	P68254-2.B99990001.pdb	2btpA	100	139			134		12.8379	53.3	59.3		cytosol
P68254-2	14-3-3 protein theta	P68254-2.B99990001.pdb	2btpA	100	193			189		9.46061	31.7	7.7		cytosol
P68254-2	14-3-3 protein theta	P68254-2.B99990001.pdb	2btpA	100	193			238		14.8569	31.7	33.2		cytosol
P68368	Tubulin alpha-4A chain	P68368.B99990004.pdb	4i4tA	97	60			54		11.7881	36.7	26.3		cytosol
P68368	Tubulin alpha-4A chain	P68368.B99990004.pdb	4i4tA	97	124			54		14.3883	30.8	26.3		cytosol
P68368	Tubulin alpha-4A chain	P68368.B99990004.pdb	4i4tA	97	311			347		10.7403	15.7	10		cytosol
P68368	Tubulin alpha-4A chain	P68368.B99990004.pdb	4i4tA	97	336			347		12.8776	7.2	10		cytosol
P68368	Tubulin alpha-4A chain	P68368.B99990004.pdb	4i4tA	97	352			347		13.4236	46.7	10		cytosol
P68372	Tubulin beta-4B chain	P68372.B99990003.pdb	1ffxB	99	19			12		13.811	14.3	60.5		cytosol
P68372	Tubulin beta-4B chain	P68372.B99990003.pdb	1ffxB	99	252			129		10.7394	40.8	20		cytosol
P68372	Tubulin beta-4B chain	P68372.B99990003.pdb	1ffxB	99	350			354		11.9399	18.2	5.5		cytosol
P68373	Tubulin alpha-1C chain	P68373.B99990002.pdb	4i4tA	99	311			347		12.2275	17.3	9.2
P68373	Tubulin alpha-1C chain	P68373.B99990002.pdb	4i4tA	99	352			347		9.82913	22.3	9.2
P68510	14-3-3 protein eta	P68510.B99990003.pdb	2c63A	99	198			194		9.83997	25.2	15.8		cytosol
P70195	Proteasome subunit beta type-7	P70195.B99990002.pdb	5le5H	97	72			74		9.58075	41	9		cytosol
P70195	Proteasome subunit beta type-7	P70195.B99990002.pdb	5le5H	97	72			247		14.833	41	47		cytosol
P70195	Proteasome subunit beta type-7	P70195.B99990002.pdb	5le5H	97	238			247		10.2508	43.7	47		cytosol
P70195	Proteasome subunit beta type-7	P70195.B99990002.pdb	5le5H	97	249			247		12.496	51.5	47		cytosol
P70266	6-phosphofructo-2-kinase/fructose-2,6-bisphosphatase 1	P70266.B99990004.pdb	1k6mA	95	55			199		13.5204	7.3	5.3		cytosol
P70266	6-phosphofructo-2-kinase/fructose-2,6-bisphosphatase 1	P70266.B99990004.pdb	1k6mA	95	175			199		14.7252	26.8	5.3		cytosol
P70266	6-phosphofructo-2-kinase/fructose-2,6-bisphosphatase 1	P70266.B99990004.pdb	1k6mA	95	188			184		8.96964	40.5	64.8		cytosol
P70349	Histidine triad nucleotide-binding protein 1	P70349.B99990001.pdb	5i2fB	95	25			84	x	13.3478	27	5.7		cytosol
P70349	Histidine triad nucleotide-binding protein 1	P70349.B99990001.pdb	5i2fB	95	57			84	x	12.8936	14.7	5.7		cytosol
P70349	Histidine triad nucleotide-binding protein 1	P70349.B99990001.pdb	5i2fB	95	82			84	x	11.3497	54	5.7		cytosol
P70349	Histidine triad nucleotide-binding protein 1	P70349.B99990001.pdb	5i2fB	95	83			84	x	9.45641	51.3	5.7		cytosol
P70694	Estradiol 17 beta-dehydrogenase 5	P70694.B99990002.pdb	1q5mA	80	153			145		12.4489	20.8	14		cytosol
P70694	Estradiol 17 beta-dehydrogenase 5	P70694.B99990002.pdb	1q5mA	80	175			145		6.30935	52.8	14		cytosol
P70694	Estradiol 17 beta-dehydrogenase 5	P70694.B99990002.pdb	1q5mA	80	178			145		11.4314	48.7	14		cytosol
P70694	Estradiol 17 beta-dehydrogenase 5	P70694.B99990002.pdb	1q5mA	80	179			145		6.58769	6	14		cytosol
P80314	T-complex protein 1 subunit beta	P80314.B99990003.pdb	4b2tB	97	72			395	x	14.6516	17.5	13.2		cytosol
P80314	T-complex protein 1 subunit beta	P80314.B99990003.pdb	4b2tB	97	402			395	x	9.55132	9.8	13.2		cytosol
P80315	T-complex protein 1 subunit delta	P80315.B99990003.pdb	4b2tD	98	42			120		13.8295	21.3	6		cytosol
P80315	T-complex protein 1 subunit delta	P80315.B99990003.pdb	4b2tD	98	122			120		10.4984	46.8	6		cytosol
P80315	T-complex protein 1 subunit delta	P80315.B99990003.pdb	4b2tD	98	126			120		10.4678	15.3	6		cytosol
P80315	T-complex protein 1 subunit delta	P80315.B99990003.pdb	4b2tD	98	209			337		13.9902	17.2	35.2		cytosol
P80315	T-complex protein 1 subunit delta	P80315.B99990003.pdb	4b2tD	98	302			252		6.79257	30	13.7		cytosol
P80315	T-complex protein 1 subunit delta	P80315.B99990003.pdb	4b2tD	98	326			252		10.2744	46.5	13.7		cytosol
P80315	T-complex protein 1 subunit delta	P80315.B99990003.pdb	4b2tD	98	338			337		6.53702	57.3	35.2		cytosol
P80315	T-complex protein 1 subunit delta	P80315.B99990003.pdb	4b2tD	98	343			337		6.97517	54.8	35.2		cytosol
P80315	T-complex protein 1 subunit delta	P80315.B99990003.pdb	4b2tD	98	384			337		8.80069	30.5	35.2		cytosol
P80315	T-complex protein 1 subunit delta	P80315.B99990003.pdb	4b2tD	98	531			120		11.0546	9.8	6		cytosol
P80316	T-complex protein 1 subunit epsilon	P80316.B99990003.pdb	4b2te	97	176			493		14.3587	5.5	24.3		cytosol
P80316	T-complex protein 1 subunit epsilon	P80316.B99990003.pdb	4b2te	97	378			377		10.0639	44.8	61.7		cytosol
P80316	T-complex protein 1 subunit epsilon	P80316.B99990003.pdb	4b2te	97	439			429		13.6426	43.2	8.2		cytosol
P80316	T-complex protein 1 subunit epsilon	P80316.B99990003.pdb	4b2te	97	439			440		10.1993	43.2	24.8		cytosol
P80316	T-complex protein 1 subunit epsilon	P80316.B99990003.pdb	4b2te	97	496			493		8.03355	17.5	24.3		cytosol
P80316	T-complex protein 1 subunit epsilon	P80316.B99990003.pdb	4b2te	97	513			429		9.58329	25.3	8.2		cytosol
P80316	T-complex protein 1 subunit epsilon	P80316.B99990003.pdb	4b2te	97	513			493		12.1103	25.3	24.3		cytosol
P80316	T-complex protein 1 subunit epsilon	P80316.B99990003.pdb	4b2te	97	514			429		13.36	28.5	8.2		cytosol
P80317	T-complex protein 1 subunit zeta	P80317.B99990003.pdb	4b2tZ	98	138			406		4.37819	32.3	7.7
P80317	T-complex protein 1 subunit zeta	P80317.B99990003.pdb	4b2tZ	98	278			282		12.2382	58.7	65
P80317	T-complex protein 1 subunit zeta	P80317.B99990003.pdb	4b2tZ	98	278			343		14.4602	58.7	6.3
P80317	T-complex protein 1 subunit zeta	P80317.B99990003.pdb	4b2tZ	98	279			282		10.67	50.8	65
P80317	T-complex protein 1 subunit zeta	P80317.B99990003.pdb	4b2tZ	98	501			406		12.9392	10	7.7
P80317	T-complex protein 1 subunit zeta	P80317.B99990003.pdb	4b2tZ	98	502			406		10.5082	50.2	7.7
P80318	T-complex protein 1 subunit gamma	P80318.B99990003.pdb	4b2tG	98	139			475		14.5209	45.3	53.3		cytosol
P80318	T-complex protein 1 subunit gamma	P80318.B99990003.pdb	4b2tG	98	353			213		8.1988	36.2	48.7		cytosol
P80318	T-complex protein 1 subunit gamma	P80318.B99990003.pdb	4b2tG	98	354			213		14.9774	44.5	48.7		cytosol
P80318	T-complex protein 1 subunit gamma	P80318.B99990003.pdb	4b2tG	98	491			475		8.28859	46.8	53.3		cytosol
P84089	Enhancer of rudimentary homolog	P84089.B99990001.pdb	1w9gA	100	34			33		7.21699	42.8	7.7
P84089	Enhancer of rudimentary homolog	P84089.B99990001.pdb	1w9gA	100	88			33		13.1516	24.8	7.7
P84089	Enhancer of rudimentary homolog	P84089.B99990001.pdb	1w9gA	100	90			33		13.8312	41.7	7.7
P84244	Histone H3	P84244.B99990001.pdb	1kx5A	96	116			111		14.8843	54	13.2
P97351	40S ribosomal protein S3a	P97351.B99990002.pdb	4kzyB	99	83			111		12.0153	26.3	31.5		cytosol
P97351	40S ribosomal protein S3a	P97351.B99990002.pdb	4kzyB	99	115			111		10.3002	54.2	31.5		cytosol
P97351	40S ribosomal protein S3a	P97351.B99990002.pdb	4kzyB	99	116			111		14.4924	54.3	31.5		cytosol
P97364	Selenide, water dikinase 2	P97364.B99990003.pdb	3fd5B	79	61			63		8.99775	14.2	60.2
P97364	Selenide, water dikinase 2	P97364.B99990003.pdb	3fd5B	79	61			65		3.82911	14.2	9
P97364	Selenide, water dikinase 2	P97364.B99990003.pdb	3fd5B	79	66			63		12.7746	12.7	60.2
P97364	Selenide, water dikinase 2	P97364.B99990003.pdb	3fd5B	79	66			65		10.0517	12.7	9
P97429	Annexin A4	P97429.B99990002.pdb	2zhjA	95	192			198		13.7388	34	13.3
P97807-2	Fumarate hydratase, mitochondrial	P97807-2.B99990005.pdb	3e04A	96	294			290		11.5489	38.5	31.7
P97823	Acyl-protein thioesterase 1	P97823.B99990004.pdb	1fj2A	92	90			2		14.561	41.5	42.8		cytosol
P99025	GTP cyclohydrolase 1 feedback regulatory protein	P99025.B99990002.pdb	1jg5A	96	63			62	x	4.5074	29.5	23.2		cytosol
P99025	GTP cyclohydrolase 1 feedback regulatory protein	P99025.B99990002.pdb	1jg5A	96	83			62	x	9.32083	34.3	23.2		cytosol
P99025	GTP cyclohydrolase 1 feedback regulatory protein	P99025.B99990002.pdb	1jg5A	96	83			80		13.8112	34.3	18.2		cytosol
P99026	Proteasome subunit beta type-4	P99026.B99990001.pdb	5le5M	98	109			39		13.9764	33	60.3		cytosol
P99029-2	Peroxiredoxin-5, mitochondrial	P99029-2.B99990005.pdb	3mngA	91	127			152		12.4926	47.8	41.8
Q00519	Xanthine dehydrogenase/oxidase	Q00519.B99990004.pdb	3an1A	95	109			181		12.4884	24.7	16.5		cytosol
Q00519	Xanthine dehydrogenase/oxidase	Q00519.B99990004.pdb	3an1A	95	167			171		13.5712	54.7	20.3		cytosol
Q00519	Xanthine dehydrogenase/oxidase	Q00519.B99990004.pdb	3an1A	95	520			995		13.3842	8.3	24.3		cytosol
Q00519	Xanthine dehydrogenase/oxidase	Q00519.B99990004.pdb	3an1A	95	554			171		11.8396	6.2	20.3		cytosol
Q00519	Xanthine dehydrogenase/oxidase	Q00519.B99990004.pdb	3an1A	95	795			40		12.5702	30.7	12.3		cytosol
Q00519	Xanthine dehydrogenase/oxidase	Q00519.B99990004.pdb	3an1A	95	984			1002		9.32177	10.8	6.2		cytosol
Q00519	Xanthine dehydrogenase/oxidase	Q00519.B99990004.pdb	3an1A	95	989			995		14.5182	5.7	24.3		cytosol
Q00519	Xanthine dehydrogenase/oxidase	Q00519.B99990004.pdb	3an1A	95	1329			1328		12.175	53.8	34.5		cytosol
Q00897	Alpha-1-antitrypsin 1-4	Q00897.B99990005.pdb	3ne4A	64	277			250		12.3586	51.5	18.3
Q00898	Alpha-1-antitrypsin 1-5	Q00898.B99990002.pdb	3ne4A	64	277			250		12.9316	41.7	17
Q01853	Transitional endoplasmic reticulum ATPase	Q01853.B99990004.pdb	5c1bA	100	136			184		8.73251	17.3	22.5		cytosol
Q01853	Transitional endoplasmic reticulum ATPase	Q01853.B99990004.pdb	5c1bA	100	211			535		14.7854	24.5	5.3		cytosol
Q01853	Transitional endoplasmic reticulum ATPase	Q01853.B99990004.pdb	5c1bA	100	486			535		13.2662	10.2	5.3		cytosol
Q01853	Transitional endoplasmic reticulum ATPase	Q01853.B99990004.pdb	5c1bA	100	663			695		11.7023	33.7	5.8		cytosol
Q01853	Transitional endoplasmic reticulum ATPase	Q01853.B99990004.pdb	5c1bA	100	696			695		8.27541	26.8	5.8		cytosol
Q02053	Ubiquitin-like modifier-activating enzyme 1	Q02053.B99990003.pdb	4ii2A	55	18			23		11.9625	45	18.8		cytosol
Q02053	Ubiquitin-like modifier-activating enzyme 1	Q02053.B99990003.pdb	4ii2A	55	226			278		13.0534	55	45.7		cytosol
Q02053	Ubiquitin-like modifier-activating enzyme 1	Q02053.B99990003.pdb	4ii2A	55	268			278		11.4572	50.5	45.7		cytosol
Q02053	Ubiquitin-like modifier-activating enzyme 1	Q02053.B99990003.pdb	4ii2A	55	635			632		10.6462	38.8	64.2		cytosol
Q02053	Ubiquitin-like modifier-activating enzyme 1	Q02053.B99990003.pdb	4ii2A	55	746			632		7.83067	45.7	64.2		cytosol
Q02053	Ubiquitin-like modifier-activating enzyme 1	Q02053.B99990003.pdb	4ii2A	55	746			748		12.7249	45.7	17.8		cytosol
Q02053	Ubiquitin-like modifier-activating enzyme 1	Q02053.B99990003.pdb	4ii2A	55	802			719		13.6832	9.7	23		cytosol
Q02053	Ubiquitin-like modifier-activating enzyme 1	Q02053.B99990003.pdb	4ii2A	55	980			1039		11.9859	10	34.3		cytosol
Q05421	Cytochrome P450 2E1	Q05421.B99990003.pdb	3e6iA	79	140			261		13.0678	51.3	60.3
Q05421	Cytochrome P450 2E1	Q05421.B99990003.pdb	3e6iA	79	140			268		13.7463	51.3	18.2
Q05421	Cytochrome P450 2E1	Q05421.B99990003.pdb	3e6iA	79	187			268		14.808	5.2	18.2
Q05421	Cytochrome P450 2E1	Q05421.B99990003.pdb	3e6iA	79	275			268		10.614	27.2	18.2
Q07417	Short-chain specific acyl-CoA dehydrogenase, mitochondrial	Q07417.B99990001.pdb	1jqiA	99	227			109		14.8749	44	7.8	matrix
Q07417	Short-chain specific acyl-CoA dehydrogenase, mitochondrial	Q07417.B99990001.pdb	1jqiA	99	230			109		12.8215	13	7.8	matrix
Q07417	Short-chain specific acyl-CoA dehydrogenase, mitochondrial	Q07417.B99990001.pdb	1jqiA	99	292			289		7.44784	48	14	matrix
Q2TPA8	Hydroxysteroid dehydrogenase-like protein 2	Q2TPA8.B99990001.pdb	3kvoA	90	134			178		11.9612	39.3	18.8	matrix
Q2TPA8	Hydroxysteroid dehydrogenase-like protein 2	Q2TPA8.B99990001.pdb	3kvoA	90	141			218		12.6478	38.2	7.3	matrix
Q2TPA8	Hydroxysteroid dehydrogenase-like protein 2	Q2TPA8.B99990001.pdb	3kvoA	90	142			218		11.0458	16	7.3	matrix
Q2TPA8	Hydroxysteroid dehydrogenase-like protein 2	Q2TPA8.B99990001.pdb	3kvoA	90	144			218		11.1487	5.2	7.3	matrix
Q2TPA8	Hydroxysteroid dehydrogenase-like protein 2	Q2TPA8.B99990001.pdb	3kvoA	90	163			166		11.5595	55.2	28.2	matrix
Q2TPA8	Hydroxysteroid dehydrogenase-like protein 2	Q2TPA8.B99990001.pdb	3kvoA	90	220			218		10.2283	30.8	7.3	matrix
Q2TPA8	Hydroxysteroid dehydrogenase-like protein 2	Q2TPA8.B99990001.pdb	3kvoA	90	450			178		10.9948	28.7	18.8	matrix
Q3TNA1	Xylulose kinase	Q3TNA1.B99990004.pdb	4bc3A	89	242			176		14.508	6.8	29.2		cytosol
Q3TNA1	Xylulose kinase	Q3TNA1.B99990004.pdb	4bc3A	89	326			176		14.6419	57.5	29.2		cytosol
Q3TNA1	Xylulose kinase	Q3TNA1.B99990004.pdb	4bc3A	89	352			350		6.43018	49.2	25		cytosol
Q3TNA1	Xylulose kinase	Q3TNA1.B99990004.pdb	4bc3A	89	360			368		13.3934	31.2	39.5		cytosol
Q3TNA1	Xylulose kinase	Q3TNA1.B99990004.pdb	4bc3A	89	375			368		13.4792	54	39.5		cytosol
Q3TSG4	RNA demethylase ALKBH5	Q3TSG4.B99990005.pdb	4o7xA	99	133			201		12.5513	18.7	28.3
Q3TSG4	RNA demethylase ALKBH5	Q3TSG4.B99990005.pdb	4o7xA	99	275			201		13.1607	36.5	28.3
Q3TWV4	Adaptor protein complex AP-2, mu1, isoform CRA_a	Q3TWV4.B99990005.pdb	2jkrM	100	59			86		12.3754	11	12.2		cytosol
Q3TWV4	Adaptor protein complex AP-2, mu1, isoform CRA_a	Q3TWV4.B99990005.pdb	2jkrM	100	84			86		11.5376	17	12.2		cytosol
Q3TWV4	Adaptor protein complex AP-2, mu1, isoform CRA_a	Q3TWV4.B99990005.pdb	2jkrM	100	95			86		8.88672	10.8	12.2		cytosol
Q3TWV4	Adaptor protein complex AP-2, mu1, isoform CRA_a	Q3TWV4.B99990005.pdb	2jkrM	100	222			86		14.1425	6.7	12.2		cytosol
Q3TXN1	Prostaglandin reductase 2	Q3TXN1.B99990004.pdb	2zb3A	99	14			54		9.10659	29.2	21		cytosol
Q3TXN1	Prostaglandin reductase 2	Q3TXN1.B99990004.pdb	2zb3A	99	55			54		9.79151	13.8	21		cytosol
Q3TXN1	Prostaglandin reductase 2	Q3TXN1.B99990004.pdb	2zb3A	99	192			167		13.4646	48.5	25.3		cytosol
Q3U1J4	DNA damage-binding protein 1	Q3U1J4.B99990002.pdb	3ei3A	100	35			313		13.1367	34.3	21.8
Q3U1J4	DNA damage-binding protein 1	Q3U1J4.B99990002.pdb	3ei3A	100	60			313		13.8582	11	21.8
Q3U1J4	DNA damage-binding protein 1	Q3U1J4.B99990002.pdb	3ei3A	100	168			173		14.9865	14	8.7
Q3U1J4	DNA damage-binding protein 1	Q3U1J4.B99990002.pdb	3ei3A	100	168			313		10.9582	14	21.8
Q3U1J4	DNA damage-binding protein 1	Q3U1J4.B99990002.pdb	3ei3A	100	204			173		12.6939	58.8	8.7
Q3U1J4	DNA damage-binding protein 1	Q3U1J4.B99990002.pdb	3ei3A	100	723			363		12.4918	9.3	11.8
Q3U1J4	DNA damage-binding protein 1	Q3U1J4.B99990002.pdb	3ei3A	100	723			725		13.099	9.3	15.7
Q3U1J4	DNA damage-binding protein 1	Q3U1J4.B99990002.pdb	3ei3A	100	820			725		14.7187	44.7	15.7
Q3U1J4	DNA damage-binding protein 1	Q3U1J4.B99990002.pdb	3ei3A	100	915			363		10.149	24.3	11.8
Q3U1J4	DNA damage-binding protein 1	Q3U1J4.B99990002.pdb	3ei3A	100	915			725		11.8252	24.3	15.7
Q3U3J1	Branched chain ketoacid dehydrogenase E1, alpha polypeptide	Q3U3J1.B99990003.pdb	2bffA	95	199			198		9.52751	55.3	10	matrix
Q3UGR5	Haloacid dehalogenase-like hydrolase domain-containing protein 2	Q3UGR5.B99990004.pdb	2ho4A	99	224			206		13.3555	48.5	5.7
Q3UGR5	Haloacid dehalogenase-like hydrolase domain-containing protein 2	Q3UGR5.B99990004.pdb	2ho4A	99	227			206		6.41536	35.8	5.7
Q3UGR5	Haloacid dehalogenase-like hydrolase domain-containing protein 2	Q3UGR5.B99990004.pdb	2ho4A	99	229			206		8.61549	53.5	5.7
Q3UGR5	Haloacid dehalogenase-like hydrolase domain-containing protein 2	Q3UGR5.B99990004.pdb	2ho4A	99	235			206		5.24602	23.7	5.7
Q3ULD5	Methylcrotonoyl-CoA carboxylase beta chain, mitochondrial	Q3ULD5.B99990005.pdb	3u9rB	67	433			431		7.58773	55.5	21.5	matrix
Q3UNX5	Acyl-coenzyme A synthetase ACSM3, mitochondrial	Q3UNX5.B99990004.pdb	3c5eA	57	41			9		14.0595	18.5	54.5	matrix
Q3UNX5	Acyl-coenzyme A synthetase ACSM3, mitochondrial	Q3UNX5.B99990004.pdb	3c5eA	57	276			318	x	7.39796	17.2	11.5	matrix
Q3UX10	Tubulin alpha chain-like 3	Q3UX10.B99990001.pdb	5eypA	78	170			169		8.43969	54.2	49.5
Q3UX10	Tubulin alpha chain-like 3	Q3UX10.B99990001.pdb	5eypA	78	171			169		9.44415	36.7	49.5
Q3UX10	Tubulin alpha chain-like 3	Q3UX10.B99990001.pdb	5eypA	78	173			169		7.4822	5.3	49.5
Q3UZZ6	Sulfotransferase 1 family member D1	Q3UZZ6.B99990002.pdb	2zptX	100	206			202		5.69325	28	51.5
Q569X9	Protein Cyp2c67	Q569X9.B99990004.pdb	5a5iA	67	59			53		11.2196	50	13
Q569X9	Protein Cyp2c67	Q569X9.B99990004.pdb	5a5iA	67	108			175		14.8976	7.5	8.2
Q569X9	Protein Cyp2c67	Q569X9.B99990004.pdb	5a5iA	67	108			204		8.6368	7.5	7.3
Q569X9	Protein Cyp2c67	Q569X9.B99990004.pdb	5a5iA	67	121			372		10.6972	11.7	26
Q569X9	Protein Cyp2c67	Q569X9.B99990004.pdb	5a5iA	67	157			164		14.7839	34.8	21
Q569X9	Protein Cyp2c67	Q569X9.B99990004.pdb	5a5iA	67	158			164		12.3338	14.8	21
Q569X9	Protein Cyp2c67	Q569X9.B99990004.pdb	5a5iA	67	190			164		12.8205	32	21
Q569X9	Protein Cyp2c67	Q569X9.B99990004.pdb	5a5iA	67	200			175		12.3725	39.7	8.2
Q569X9	Protein Cyp2c67	Q569X9.B99990004.pdb	5a5iA	67	200			204		9.56198	39.7	7.3
Q569X9	Protein Cyp2c67	Q569X9.B99990004.pdb	5a5iA	67	232			204		9.32211	34.7	7.3
Q569X9	Protein Cyp2c67	Q569X9.B99990004.pdb	5a5iA	67	235			204		12.0467	53	7.3
Q569X9	Protein Cyp2c67	Q569X9.B99990004.pdb	5a5iA	67	275			272		5.35065	57.8	48
Q569X9	Protein Cyp2c67	Q569X9.B99990004.pdb	5a5iA	67	375			372		13.4547	26.8	26
Q569X9	Protein Cyp2c67	Q569X9.B99990004.pdb	5a5iA	67	383			372		7.573	58.2	26
Q569X9	Protein Cyp2c67	Q569X9.B99990004.pdb	5a5iA	67	432			372		11.7939	40	26
Q569X9	Protein Cyp2c67	Q569X9.B99990004.pdb	5a5iA	67	457			486		13.882	36.3	9
Q569X9	Protein Cyp2c67	Q569X9.B99990004.pdb	5a5iA	67	459			164		14.9415	36.3	21
Q569X9	Protein Cyp2c67	Q569X9.B99990004.pdb	5a5iA	67	459			486		6.63554	36.3	9
Q5SVG5	AP-1 complex subunit beta-1	Q5SVG5.B99990004.pdb	4uqiB	90	66			95		10.67	15	8		cytosol
Q5SVG5	AP-1 complex subunit beta-1	Q5SVG5.B99990004.pdb	4uqiB	90	67			112		11.1079	18	19.7		cytosol
Q5SVG5	AP-1 complex subunit beta-1	Q5SVG5.B99990004.pdb	4uqiB	90	78			112		5.77705	33.3	19.7		cytosol
Q5SVG5	AP-1 complex subunit beta-1	Q5SVG5.B99990004.pdb	4uqiB	90	93			95		9.23253	52	8		cytosol
Q5SVG5	AP-1 complex subunit beta-1	Q5SVG5.B99990004.pdb	4uqiB	90	128			95		9.36753	56.8	8		cytosol
Q5SVG5	AP-1 complex subunit beta-1	Q5SVG5.B99990004.pdb	4uqiB	90	139			112		11.0753	30.8	19.7		cytosol
Q5SVG5	AP-1 complex subunit beta-1	Q5SVG5.B99990004.pdb	4uqiB	90	147			112		3.03242	16.3	19.7		cytosol
Q5SVG5	AP-1 complex subunit beta-1	Q5SVG5.B99990004.pdb	4uqiB	90	179			112		12.6552	47.2	19.7		cytosol
Q5SVG5	AP-1 complex subunit beta-1	Q5SVG5.B99990004.pdb	4uqiB	90	205			198		10.5277	41.7	60.8		cytosol
Q5SVG5	AP-1 complex subunit beta-1	Q5SVG5.B99990004.pdb	4uqiB	90	205			214		12.5378	41.7	49		cytosol
Q5SVG5	AP-1 complex subunit beta-1	Q5SVG5.B99990004.pdb	4uqiB	90	467			406		12.4061	16.3	31.5		cytosol
Q5SVG5	AP-1 complex subunit beta-1	Q5SVG5.B99990004.pdb	4uqiB	90	468			406		11.6684	35.2	31.5		cytosol
Q5SVG5	AP-1 complex subunit beta-1	Q5SVG5.B99990004.pdb	4uqiB	90	511			406		10.115	26.3	31.5		cytosol
Q5SVG5	AP-1 complex subunit beta-1	Q5SVG5.B99990004.pdb	4uqiB	90	896			897		9.05382	58.7	14.7		cytosol
Q5SVG5	AP-1 complex subunit beta-1	Q5SVG5.B99990004.pdb	4uqiB	90	915			406		11.1249	10.5	31.5		cytosol
Q5SW88	Protein Rab1a	Q5SW88.B99990005.pdb	3sfvA	99	21			23		8.91396	14	36.7		cytosol
Q5SW88	Protein Rab1a	Q5SW88.B99990005.pdb	3sfvA	99	46			23		11.449	28.5	36.7		cytosol
Q5SW88	Protein Rab1a	Q5SW88.B99990005.pdb	3sfvA	99	122			23		7.49279	25.2	36.7		cytosol
Q5SW88	Protein Rab1a	Q5SW88.B99990005.pdb	3sfvA	99	122			123		12.7113	25.2	40.7		cytosol
Q5SW88	Protein Rab1a	Q5SW88.B99990005.pdb	3sfvA	99	129			123		5.83624	18.3	40.7		cytosol
Q5SW88	Protein Rab1a	Q5SW88.B99990005.pdb	3sfvA	99	153			23		9.68404	42.3	36.7		cytosol
Q5SW88	Protein Rab1a	Q5SW88.B99990005.pdb	3sfvA	99	153			123		11.1797	42.3	40.7		cytosol
Q60605-2	Myosin light polypeptide 6	Q60605-2.B99990005.pdb	1br1B	91	13			2		9.73163	34.2	60.8		cytosol
Q60605-2	Myosin light polypeptide 6	Q60605-2.B99990005.pdb	1br1B	91	79			2		11.4415	23.3	60.8		cytosol
Q60605-2	Myosin light polypeptide 6	Q60605-2.B99990005.pdb	1br1B	91	98			138		13.1008	59.2	40.3		cytosol
Q60710	Deoxynucleoside triphosphate triphosphohydrolase SAMHD1	Q60710.B99990002.pdb	4mz7B	80	64			15		9.12611	23.3	24.5
Q60710	Deoxynucleoside triphosphate triphosphohydrolase SAMHD1	Q60710.B99990002.pdb	4mz7B	80	73			15		14.0243	55.3	24.5
Q60710	Deoxynucleoside triphosphate triphosphohydrolase SAMHD1	Q60710.B99990002.pdb	4mz7B	80	186			178		14.9716	58.7	11.3
Q60710	Deoxynucleoside triphosphate triphosphohydrolase SAMHD1	Q60710.B99990002.pdb	4mz7B	80	313			380		13.6802	27	5.2
Q60710	Deoxynucleoside triphosphate triphosphohydrolase SAMHD1	Q60710.B99990002.pdb	4mz7B	80	333			178		9.72366	32.7	11.3
Q60710	Deoxynucleoside triphosphate triphosphohydrolase SAMHD1	Q60710.B99990002.pdb	4mz7B	80	333			321		10.2582	32.7	9.8
Q60710	Deoxynucleoside triphosphate triphosphohydrolase SAMHD1	Q60710.B99990002.pdb	4mz7B	80	337			178		13.1198	58.8	11.3
Q60710	Deoxynucleoside triphosphate triphosphohydrolase SAMHD1	Q60710.B99990002.pdb	4mz7B	80	389			380		14.766	47.7	5.2
Q60710	Deoxynucleoside triphosphate triphosphohydrolase SAMHD1	Q60710.B99990002.pdb	4mz7B	80	467			462		10.4753	48.2	12.3
Q60710	Deoxynucleoside triphosphate triphosphohydrolase SAMHD1	Q60710.B99990002.pdb	4mz7B	80	534			533		10.4398	56.5	34.2
Q60710	Deoxynucleoside triphosphate triphosphohydrolase SAMHD1	Q60710.B99990002.pdb	4mz7B	80	538			533		11.7708	31.2	34.2
Q60710	Deoxynucleoside triphosphate triphosphohydrolase SAMHD1	Q60710.B99990002.pdb	4mz7B	80	568			462		7.31984	48.8	12.3
Q60710	Deoxynucleoside triphosphate triphosphohydrolase SAMHD1	Q60710.B99990002.pdb	4mz7B	80	610			614		13.8442	41.7	61.3
Q60710	Deoxynucleoside triphosphate triphosphohydrolase SAMHD1	Q60710.B99990002.pdb	4mz7B	80	622			624		11.7119	58.7	58.7
Q60710	Deoxynucleoside triphosphate triphosphohydrolase SAMHD1	Q60710.B99990002.pdb	4mz7B	80	626			624		8.67338	59.3	58.7
Q60931	Voltage-dependent anion-selective channel protein 3	Q60931.B99990002.pdb	4bumX	72	12			8		13.3307	30.7	57
Q60931	Voltage-dependent anion-selective channel protein 3	Q60931.B99990002.pdb	4bumX	72	15			8		7.30543	29.2	57
Q60931	Voltage-dependent anion-selective channel protein 3	Q60931.B99990002.pdb	4bumX	72	32			36		14.8261	22.8	51.7
Q60931	Voltage-dependent anion-selective channel protein 3	Q60931.B99990002.pdb	4bumX	72	34			36		11.8708	51.5	51.7
Q60931	Voltage-dependent anion-selective channel protein 3	Q60931.B99990002.pdb	4bumX	72	34			65		13.1837	51.5	59.5
Q60931	Voltage-dependent anion-selective channel protein 3	Q60931.B99990002.pdb	4bumX	72	63			36		14.8357	40.5	51.7
Q60931	Voltage-dependent anion-selective channel protein 3	Q60931.B99990002.pdb	4bumX	72	63			65		9.38406	40.5	59.5
Q60931	Voltage-dependent anion-selective channel protein 3	Q60931.B99990002.pdb	4bumX	72	74			8		14.7635	23.7	57
Q60931	Voltage-dependent anion-selective channel protein 3	Q60931.B99990002.pdb	4bumX	72	96			8		12.6624	28.2	57
Q60931	Voltage-dependent anion-selective channel protein 3	Q60931.B99990002.pdb	4bumX	72	113			8		10.8532	44.8	57
Q60931	Voltage-dependent anion-selective channel protein 3	Q60931.B99990002.pdb	4bumX	72	115			8		8.7277	25	57
Q60931	Voltage-dependent anion-selective channel protein 3	Q60931.B99990002.pdb	4bumX	72	174			2		7.85386	22.8	28.5
Q60931	Voltage-dependent anion-selective channel protein 3	Q60931.B99990002.pdb	4bumX	72	174			8		13.1878	22.8	57
Q60931	Voltage-dependent anion-selective channel protein 3	Q60931.B99990002.pdb	4bumX	72	174			122		12.5562	22.8	27.5
Q60931	Voltage-dependent anion-selective channel protein 3	Q60931.B99990002.pdb	4bumX	72	197			229		12.7212	29.8	72.3
Q60931	Voltage-dependent anion-selective channel protein 3	Q60931.B99990002.pdb	4bumX	72	226			229		6.23891	57.2	72.3
Q60931	Voltage-dependent anion-selective channel protein 3	Q60931.B99990002.pdb	4bumX	72	256			229		12.8104	54.7	72.3
Q60932-2	Voltage-dependent anion-selective channel protein 1	Q60932-2.B99990001.pdb	4c69X	100	113			127		14.7624	15.3	31.5
Q60932-2	Voltage-dependent anion-selective channel protein 1	Q60932-2.B99990001.pdb	4c69X	100	115			127		12.3379	41	31.5
Q60936	Atypical kinase ADCK3, mitochondrial	Q60936.B99990001.pdb	4pedA	94	266			265	x	9.17104	23.3	54	matrix
Q61035	Histidine--tRNA ligase, cytoplasmic	Q61035.B99990001.pdb	4g84B	96	75			509		7.04472	10.5	14.5		cytosol
Q61035	Histidine--tRNA ligase, cytoplasmic	Q61035.B99990001.pdb	4g84B	96	85			509		12.3729	38.7	14.5		cytosol
Q61035	Histidine--tRNA ligase, cytoplasmic	Q61035.B99990001.pdb	4g84B	96	437			509		11.8252	20.8	14.5		cytosol
Q61133	Glutathione S-transferase theta-2	Q61133.B99990003.pdb	4mpgA	78	53			50		9.87728	55.2	44.7		cytosol
Q61425	Hydroxyacyl-coenzyme A dehydrogenase, mitochondrial	Q61425.B99990001.pdb	3rqsB	90	28			99		14.5004	59	14.7	matrix
Q61425	Hydroxyacyl-coenzyme A dehydrogenase, mitochondrial	Q61425.B99990001.pdb	3rqsB	90	67			99		9.97249	35.7	14.7	matrix
Q61425	Hydroxyacyl-coenzyme A dehydrogenase, mitochondrial	Q61425.B99990001.pdb	3rqsB	90	81			99		12.0062	34	14.7	matrix
Q61425	Hydroxyacyl-coenzyme A dehydrogenase, mitochondrial	Q61425.B99990001.pdb	3rqsB	90	95			99		3.78832	45.7	14.7	matrix
Q61578	NADPH:adrenodoxin oxidoreductase, mitochondrial	Q61578.B99990005.pdb	1cjcA	89	33			31		12.6086	45.7	67	matrix
Q61598	Rab GDP dissociation inhibitor beta	Q61598.B99990002.pdb	1d5tA	87	153			203		12.9851	58.5	18.3		cytosol
Q61598	Rab GDP dissociation inhibitor beta	Q61598.B99990002.pdb	1d5tA	87	164			203		11.0142	58.3	18.3		cytosol
Q61598	Rab GDP dissociation inhibitor beta	Q61598.B99990002.pdb	1d5tA	87	418			203		13.7642	29.5	18.3		cytosol
Q61696	Heat shock 70 kDa protein 1A	Q61696.B99990002.pdb	1yuwA	88	573			574		9.00786	53.5	62.5		cytosol
Q62264	Thyroid hormone-inducible hepatic protein	Q62264.B99990004.pdb	3ontA	100	6			12		11.5995	58.3	19.5		cytosol
Q62264	Thyroid hormone-inducible hepatic protein	Q62264.B99990004.pdb	3ontA	100	64			67		8.38172	47.5	14		cytosol
Q62264	Thyroid hormone-inducible hepatic protein	Q62264.B99990004.pdb	3ontA	100	83			12		14.1655	58.8	19.5		cytosol
Q62376-2	U1 small nuclear ribonucleoprotein 70 kDa	Q62376-2.B99990003.pdb	3cw1K	100	103			165		7.59077	6.8	59
Q62376-2	U1 small nuclear ribonucleoprotein 70 kDa	Q62376-2.B99990003.pdb	3cw1K	100	118			165		12.5303	44.3	59
Q64105	Sepiapterin reductase	Q64105.B99990003.pdb	1oaaA	100	227			235		11.0059	36.3	10.7
Q64374	Regucalcin	Q64374.B99990005.pdb	4gn8A	100	37			16		12.4604	38	21.2		cytosol
Q64374	Regucalcin	Q64374.B99990005.pdb	4gn8A	100	37			78		14.354	38	6.2		cytosol
Q64374	Regucalcin	Q64374.B99990005.pdb	4gn8A	100	76			78		7.26235	19.5	6.2		cytosol
Q64442	Sorbitol dehydrogenase	Q64442.B99990001.pdb	3qe3A	85	38			130		12.5558	41.8	5.5		cytosol
Q64442	Sorbitol dehydrogenase	Q64442.B99990001.pdb	3qe3A	85	64			130		14.9799	51.3	5.5		cytosol
Q64458	Cytochrome P450 2C29	Q64458.B99990005.pdb	5a5iA	76	108			435	x	14.9064	8	36
Q64458	Cytochrome P450 2C29	Q64458.B99990005.pdb	5a5iA	76	121			372		13.4486	46.3	26.5
Q64458	Cytochrome P450 2C29	Q64458.B99990005.pdb	5a5iA	76	158			151	x	11.2751	25.3	24.5
Q64458	Cytochrome P450 2C29	Q64458.B99990005.pdb	5a5iA	76	158			164		12.0216	25.3	20.5
Q64458	Cytochrome P450 2C29	Q64458.B99990005.pdb	5a5iA	76	160			164		13.6458	53.7	20.5
Q64458	Cytochrome P450 2C29	Q64458.B99990005.pdb	5a5iA	76	160			486		13.0731	53.7	12.8
Q64458	Cytochrome P450 2C29	Q64458.B99990005.pdb	5a5iA	76	190			151	x	10.9515	8.2	24.5
Q64458	Cytochrome P450 2C29	Q64458.B99990005.pdb	5a5iA	76	190			164		13.0234	8.2	20.5
Q64458	Cytochrome P450 2C29	Q64458.B99990005.pdb	5a5iA	76	421			435	x	14.3153	43.3	36
Q64458	Cytochrome P450 2C29	Q64458.B99990005.pdb	5a5iA	76	457			486		12.897	51.5	12.8
Q64458	Cytochrome P450 2C29	Q64458.B99990005.pdb	5a5iA	76	459			486		9.14265	59	12.8
Q64459	Cytochrome P450 3A11	Q64459.B99990005.pdb	4d6zA	74	116			239		11.831	37	5.7
Q64459	Cytochrome P450 3A11	Q64459.B99990005.pdb	4d6zA	74	209			239		11.9818	31.7	5.7
Q64459	Cytochrome P450 3A11	Q64459.B99990005.pdb	4d6zA	74	243			239		8.33567	24.2	5.7
Q64464	Cytochrome P450 3A13	Q64464.B99990002.pdb	2j0dA	77	34			64		14.3172	58.8	6.2
Q64464	Cytochrome P450 3A13	Q64464.B99990002.pdb	2j0dA	77	55			60		10.1852	43.3	7.5
Q64464	Cytochrome P450 3A13	Q64464.B99990002.pdb	2j0dA	77	55			64		12.6166	43.3	6.2
Q64464	Cytochrome P450 3A13	Q64464.B99990002.pdb	2j0dA	77	66			60		11.6047	50.8	7.5
Q64464	Cytochrome P450 3A13	Q64464.B99990002.pdb	2j0dA	77	66			64		10.5626	50.8	6.2
Q64464	Cytochrome P450 3A13	Q64464.B99990002.pdb	2j0dA	77	67			60		14.3924	53.5	7.5
Q64464	Cytochrome P450 3A13	Q64464.B99990002.pdb	2j0dA	77	67			64		11.0475	53.5	6.2
Q64464	Cytochrome P450 3A13	Q64464.B99990002.pdb	2j0dA	77	453			442		12.3322	6.2	33.7
Q64464	Cytochrome P450 3A13	Q64464.B99990002.pdb	2j0dA	77	479			60		11.5524	40.2	7.5
Q64464	Cytochrome P450 3A13	Q64464.B99990002.pdb	2j0dA	77	479			64		14.7368	40.2	6.2
Q64471	Glutathione S-transferase theta-1	Q64471.B99990005.pdb	2c3nA	82	37			220		9.71859	29	12.5		cytosol
Q64471	Glutathione S-transferase theta-1	Q64471.B99990005.pdb	2c3nA	82	52			65		13.423	40.3	9.7		cytosol
Q64471	Glutathione S-transferase theta-1	Q64471.B99990005.pdb	2c3nA	82	218			220		13.0389	59.2	12.5		cytosol
Q64471	Glutathione S-transferase theta-1	Q64471.B99990005.pdb	2c3nA	82	228			220		14.1526	26.7	12.5		cytosol
Q64471	Glutathione S-transferase theta-1	Q64471.B99990005.pdb	2c3nA	82	230			220		14.6661	38.8	12.5		cytosol
Q64481	Cytochrome P450 3A16	Q64481.B99990004.pdb	4d6zA	72	35			28		6.04093	30.7	58.8
Q64481	Cytochrome P450 3A16	Q64481.B99990004.pdb	4d6zA	72	391			28		9.57909	58.5	58.8
Q64481	Cytochrome P450 3A16	Q64481.B99990004.pdb	4d6zA	72	454			443		13.786	23.5	31.3
Q64516-1	Glycerol kinase	Q64516-1.B99990004.pdb	2d4wA	53	70			72		12.1119	52	25.7		cytosol
Q64516-1	Glycerol kinase	Q64516-1.B99990004.pdb	2d4wA	53	350			390		9.88594	11.3	19.5		cytosol
Q64516-1	Glycerol kinase	Q64516-1.B99990004.pdb	2d4wA	53	389			390		6.32362	40.8	19.5		cytosol
Q64516-1	Glycerol kinase	Q64516-1.B99990004.pdb	2d4wA	53	505			381		9.24709	50.5	64.2		cytosol
Q64516-1	Glycerol kinase	Q64516-1.B99990004.pdb	2d4wA	53	509			381		10.8843	56.5	64.2		cytosol
Q64727	Vinculin	Q64727.B99990004.pdb	1tr2A	99	267			313		13.6618	9.8	7.2		cytosol
Q64727	Vinculin	Q64727.B99990004.pdb	1tr2A	99	308			313		14.7666	23.7	7.2		cytosol
Q64727	Vinculin	Q64727.B99990004.pdb	1tr2A	99	316			313		11.8918	53.7	7.2		cytosol
Q64727	Vinculin	Q64727.B99990004.pdb	1tr2A	99	366			313		10.8637	14.2	7.2		cytosol
Q64727	Vinculin	Q64727.B99990004.pdb	1tr2A	99	373			313		10.8383	34.8	7.2		cytosol
Q64727	Vinculin	Q64727.B99990004.pdb	1tr2A	99	966			985		6.58138	56	11.7		cytosol
Q64727	Vinculin	Q64727.B99990004.pdb	1tr2A	99	970			985		14.5333	53.7	11.7		cytosol
Q6A4J8-3	Ubiquitin carboxyl-terminal hydrolase 7	Q6A4J8-3.B99990004.pdb	5jtvA	99	114			577		13.2711	10.3	13
Q6A4J8-3	Ubiquitin carboxyl-terminal hydrolase 7	Q6A4J8-3.B99990004.pdb	5jtvA	99	182			316		14.2937	46.7	40.8
Q6A4J8-3	Ubiquitin carboxyl-terminal hydrolase 7	Q6A4J8-3.B99990004.pdb	5jtvA	99	279			224		8.6112	6	6
Q6A4J8-3	Ubiquitin carboxyl-terminal hydrolase 7	Q6A4J8-3.B99990004.pdb	5jtvA	99	323			316		12.1011	10.7	40.8
Q6A4J8-3	Ubiquitin carboxyl-terminal hydrolase 7	Q6A4J8-3.B99990004.pdb	5jtvA	99	356			511		14.2233	21.7	35.8
Q6A4J8-3	Ubiquitin carboxyl-terminal hydrolase 7	Q6A4J8-3.B99990004.pdb	5jtvA	99	549			224		6.66715	8	6
Q6A4J8-3	Ubiquitin carboxyl-terminal hydrolase 7	Q6A4J8-3.B99990004.pdb	5jtvA	99	555			224		14.576	13.5	6
Q6A4J8-3	Ubiquitin carboxyl-terminal hydrolase 7	Q6A4J8-3.B99990004.pdb	5jtvA	99	589			224		13.2832	7.7	6
Q6A4J8-3	Ubiquitin carboxyl-terminal hydrolase 7	Q6A4J8-3.B99990004.pdb	5jtvA	99	589			577		3.7369	7.7	13
Q6A4J8-3	Ubiquitin carboxyl-terminal hydrolase 7	Q6A4J8-3.B99990004.pdb	5jtvA	99	696			722		14.4664	33.8	18.3
Q6A4J8-3	Ubiquitin carboxyl-terminal hydrolase 7	Q6A4J8-3.B99990004.pdb	5jtvA	99	756			722		11.4565	12.3	18.3
Q6A4J8-3	Ubiquitin carboxyl-terminal hydrolase 7	Q6A4J8-3.B99990004.pdb	5jtvA	99	802			800		9.91771	58.7	49
Q6A4J8-3	Ubiquitin carboxyl-terminal hydrolase 7	Q6A4J8-3.B99990004.pdb	5jtvA	99	825			800		13.3176	21.8	49
Q6A4J8-3	Ubiquitin carboxyl-terminal hydrolase 7	Q6A4J8-3.B99990004.pdb	5jtvA	99	883			722		14.021	11.2	18.3
Q6A4J8-3	Ubiquitin carboxyl-terminal hydrolase 7	Q6A4J8-3.B99990004.pdb	5jtvA	99	896			897		6.85108	34.2	54.5
Q6A4J8-3	Ubiquitin carboxyl-terminal hydrolase 7	Q6A4J8-3.B99990004.pdb	5jtvA	99	927			926		8.52084	54	53
Q6A4J8-3	Ubiquitin carboxyl-terminal hydrolase 7	Q6A4J8-3.B99990004.pdb	5jtvA	99	928			926		7.79036	54	53
Q6A4J8-3	Ubiquitin carboxyl-terminal hydrolase 7	Q6A4J8-3.B99990004.pdb	5jtvA	99	935			897		11.0494	30.7	54.5
Q6GT24	Peroxiredoxin-6	Q6GT24.B99990003.pdb	5b6mD	90	199			201		11.6129	42.7	23.2		cytosol
Q6P1B1	Xaa-Pro aminopeptidase 1	Q6P1B1.B99990001.pdb	3ctzA	96	4			48		11.4818	20	30.8
Q6P1B1	Xaa-Pro aminopeptidase 1	Q6P1B1.B99990001.pdb	3ctzA	96	130			309		8.91673	58.7	27
Q6P1B1	Xaa-Pro aminopeptidase 1	Q6P1B1.B99990001.pdb	3ctzA	96	134			309		14.8593	28.5	27
Q6P1B1	Xaa-Pro aminopeptidase 1	Q6P1B1.B99990001.pdb	3ctzA	96	164			48		14.0084	53.7	30.8
Q6P1B1	Xaa-Pro aminopeptidase 1	Q6P1B1.B99990001.pdb	3ctzA	96	164			163		9.40732	53.7	13.2
Q6P1B1	Xaa-Pro aminopeptidase 1	Q6P1B1.B99990001.pdb	3ctzA	96	188			316		14.4118	41	17
Q6P1B1	Xaa-Pro aminopeptidase 1	Q6P1B1.B99990001.pdb	3ctzA	96	269			163		11.0316	48.8	13.2
Q6P1B1	Xaa-Pro aminopeptidase 1	Q6P1B1.B99990001.pdb	3ctzA	96	287			308		5.13063	22.5	9.8
Q6P1B1	Xaa-Pro aminopeptidase 1	Q6P1B1.B99990001.pdb	3ctzA	96	287			309		10.7268	22.5	27
Q6P1B1	Xaa-Pro aminopeptidase 1	Q6P1B1.B99990001.pdb	3ctzA	96	293			309		12.4927	58.8	27
Q6P1B1	Xaa-Pro aminopeptidase 1	Q6P1B1.B99990001.pdb	3ctzA	96	293			316		10.0406	58.8	17
Q6P1B1	Xaa-Pro aminopeptidase 1	Q6P1B1.B99990001.pdb	3ctzA	96	441			582		13.7602	20	8
Q6P1B1	Xaa-Pro aminopeptidase 1	Q6P1B1.B99990001.pdb	3ctzA	96	449			582		11.7433	31.3	8
Q6P1B1	Xaa-Pro aminopeptidase 1	Q6P1B1.B99990001.pdb	3ctzA	96	464			316		14.1796	37	17
Q6P1B1	Xaa-Pro aminopeptidase 1	Q6P1B1.B99990001.pdb	3ctzA	96	580			582		13.3437	51	8
Q6P3A8	2-oxoisovalerate dehydrogenase subunit beta, mitochondrial	Q6P3A8.B99990004.pdb	2bfdB	97	164			205		5.846	30.3	7.7	matrix
Q6P3A8	2-oxoisovalerate dehydrogenase subunit beta, mitochondrial	Q6P3A8.B99990004.pdb	2bfdB	97	209			205		14.3966	23.7	7.7	matrix
Q6P5F9	Exportin-1	Q6P5F9.B99990005.pdb	3gjxA	100	129			34		14.8365	18.8	32.3		cytosol
Q6P5F9	Exportin-1	Q6P5F9.B99990005.pdb	3gjxA	100	192			199		11.7273	39.5	35.5		cytosol
Q6P5F9	Exportin-1	Q6P5F9.B99990005.pdb	3gjxA	100	195			199		5.57691	35.3	35.5		cytosol
Q6P5F9	Exportin-1	Q6P5F9.B99990005.pdb	3gjxA	100	531			528		10.249	8.5	25.2		cytosol
Q6P5F9	Exportin-1	Q6P5F9.B99990005.pdb	3gjxA	100	534			528		10.8876	7.7	25.2		cytosol
Q6P5F9	Exportin-1	Q6P5F9.B99990005.pdb	3gjxA	100	537			528		6.28102	51.3	25.2		cytosol
Q6P5F9	Exportin-1	Q6P5F9.B99990005.pdb	3gjxA	100	568			528		9.07538	35	25.2		cytosol
Q6P5F9	Exportin-1	Q6P5F9.B99990005.pdb	3gjxA	100	680			723		10.1656	51.3	31.7		cytosol
Q6P5F9	Exportin-1	Q6P5F9.B99990005.pdb	3gjxA	100	722			723		7.70809	26.8	31.7		cytosol
Q6P5F9	Exportin-1	Q6P5F9.B99990005.pdb	3gjxA	100	836			829		11.3627	39.8	9.2		cytosol
Q6P5F9	Exportin-1	Q6P5F9.B99990005.pdb	3gjxA	100	957			920		5.78955	5.5	19		cytosol
Q6P6M7	O-phosphoseryl-tRNA(Sec) selenium transferase	Q6P6M7.B99990003.pdb	3bc8A	100	40			331		9.23566	48	19.5
Q6P6M7	O-phosphoseryl-tRNA(Sec) selenium transferase	Q6P6M7.B99990003.pdb	3bc8A	100	107			70		13.5518	26.8	60
Q6P6M7	O-phosphoseryl-tRNA(Sec) selenium transferase	Q6P6M7.B99990003.pdb	3bc8A	100	127			331		12.4928	9.5	19.5
Q6P6M7	O-phosphoseryl-tRNA(Sec) selenium transferase	Q6P6M7.B99990003.pdb	3bc8A	100	336			331		14.568	39.3	19.5
Q6P8M1-2	Putative deoxyribonuclease TATDN1	Q6P8M1-2.B99990001.pdb	2xioA	91	125			150		12.1384	48.7	10.5
Q6P8M1-2	Putative deoxyribonuclease TATDN1	Q6P8M1-2.B99990001.pdb	2xioA	91	201			198		4.15909	48.7	19.3
Q6P8M1-2	Putative deoxyribonuclease TATDN1	Q6P8M1-2.B99990001.pdb	2xioA	91	229			198		9.82115	25.5	19.3
Q6PF96	Etfdh protein	Q6PF96.B99990004.pdb	2gmhA	95	44			326		13.7243	5.5	35	matrix
Q6PF96	Etfdh protein	Q6PF96.B99990004.pdb	2gmhA	95	44			525		8.15788	5.5	8.7	matrix
Q6PF96	Etfdh protein	Q6PF96.B99990004.pdb	2gmhA	95	44			528		10.6486	5.5	10.7	matrix
Q6PF96	Etfdh protein	Q6PF96.B99990004.pdb	2gmhA	95	44			531		12.4615	5.5	7.2	matrix
Q6PF96	Etfdh protein	Q6PF96.B99990004.pdb	2gmhA	95	193			525		13.655	6.2	8.7	matrix
Q6PF96	Etfdh protein	Q6PF96.B99990004.pdb	2gmhA	95	193			528		13.3103	6.2	10.7	matrix
Q6PF96	Etfdh protein	Q6PF96.B99990004.pdb	2gmhA	95	193			531		8.93795	6.2	7.2	matrix
Q6PF96	Etfdh protein	Q6PF96.B99990004.pdb	2gmhA	95	335			326		14.3288	17.7	35	matrix
Q6PF96	Etfdh protein	Q6PF96.B99990004.pdb	2gmhA	95	337			326		14.3351	6.2	35	matrix
Q6PF96	Etfdh protein	Q6PF96.B99990004.pdb	2gmhA	95	428			397		8.03392	12	8.7	matrix
Q6PF96	Etfdh protein	Q6PF96.B99990004.pdb	2gmhA	95	428			441		12.8833	12	12.2	matrix
Q6PF96	Etfdh protein	Q6PF96.B99990004.pdb	2gmhA	95	436			441		5.50367	54	12.2	matrix
Q6PF96	Etfdh protein	Q6PF96.B99990004.pdb	2gmhA	95	439			441		10.4801	44	12.2	matrix
Q6PF96	Etfdh protein	Q6PF96.B99990004.pdb	2gmhA	95	479			531		12.1793	46.2	7.2	matrix
Q6PF96	Etfdh protein	Q6PF96.B99990004.pdb	2gmhA	95	529			326		11.965	7.2	35	matrix
Q6PF96	Etfdh protein	Q6PF96.B99990004.pdb	2gmhA	95	529			525		8.43675	7.2	8.7	matrix
Q6PF96	Etfdh protein	Q6PF96.B99990004.pdb	2gmhA	95	529			528		8.95426	7.2	10.7	matrix
Q6PF96	Etfdh protein	Q6PF96.B99990004.pdb	2gmhA	95	529			531		9.0967	7.2	7.2	matrix
Q6PGB6-2	N-alpha-acetyltransferase 50	Q6PGB6-2.B99990003.pdb	2ob0C	99	2			78		14.851	35.8	10.3
Q6PGB6-2	N-alpha-acetyltransferase 50	Q6PGB6-2.B99990003.pdb	2ob0C	99	90			78		14.0625	58.8	10.3
Q6Q2Z6	Acyl-coenzyme A thioesterase 5	Q6Q2Z6.B99990004.pdb	3hlkA	76	181			14		7.4336	21	15.8		cytosol
Q6Q2Z6	Acyl-coenzyme A thioesterase 5	Q6Q2Z6.B99990004.pdb	3hlkA	76	349			354		10.7452	56.5	27.2		cytosol
Q6Q2Z6	Acyl-coenzyme A thioesterase 5	Q6Q2Z6.B99990004.pdb	3hlkA	76	357			354		14.9687	49.3	27.2		cytosol
Q6XVG2	Cytochrome P450 2C54	Q6XVG2.B99990004.pdb	5a5iA	72	121			372	x	11.1862	39.7	26
Q6XVG2	Cytochrome P450 2C54	Q6XVG2.B99990004.pdb	5a5iA	72	158			151		9.17596	37.8	29
Q6XVG2	Cytochrome P450 2C54	Q6XVG2.B99990004.pdb	5a5iA	72	158			164		12.4668	37.8	18.8
Q6XVG2	Cytochrome P450 2C54	Q6XVG2.B99990004.pdb	5a5iA	72	190			151		13.1721	59	29
Q6XVG2	Cytochrome P450 2C54	Q6XVG2.B99990004.pdb	5a5iA	72	247			175		12.0955	25.2	5.3
Q6XVG2	Cytochrome P450 2C54	Q6XVG2.B99990004.pdb	5a5iA	72	333			338		14.907	24.3	6.5
Q6XVG2	Cytochrome P450 2C54	Q6XVG2.B99990004.pdb	5a5iA	72	432			372	x	11.6972	14.5	26
Q6XVG2	Cytochrome P450 2C54	Q6XVG2.B99990004.pdb	5a5iA	72	459			486		7.12149	50.8	6.8
Q6ZQ38	Cullin-associated NEDD8-dissociated protein 1	Q6ZQ38.B99990001.pdb	1u6gC	99	262			264		12.1606	27.3	5.7		cytosol
Q6ZQ38	Cullin-associated NEDD8-dissociated protein 1	Q6ZQ38.B99990001.pdb	1u6gC	99	303			301		11.6334	23.2	10.7		cytosol
Q6ZQ38	Cullin-associated NEDD8-dissociated protein 1	Q6ZQ38.B99990001.pdb	1u6gC	99	348			264		12.3539	16.3	5.7		cytosol
Q6ZQ38	Cullin-associated NEDD8-dissociated protein 1	Q6ZQ38.B99990001.pdb	1u6gC	99	348			301		12.5702	16.3	10.7		cytosol
Q6ZQ38	Cullin-associated NEDD8-dissociated protein 1	Q6ZQ38.B99990001.pdb	1u6gC	99	548			506		7.30143	22	9.5		cytosol
Q6ZQ38	Cullin-associated NEDD8-dissociated protein 1	Q6ZQ38.B99990001.pdb	1u6gC	99	721			810		11.8105	31.8	26.3		cytosol
Q6ZQ38	Cullin-associated NEDD8-dissociated protein 1	Q6ZQ38.B99990001.pdb	1u6gC	99	812			810		6.36447	31.3	26.3		cytosol
Q6ZQ38	Cullin-associated NEDD8-dissociated protein 1	Q6ZQ38.B99990001.pdb	1u6gC	99	938			940		12.1781	25.5	11.7		cytosol
Q6ZQ38	Cullin-associated NEDD8-dissociated protein 1	Q6ZQ38.B99990001.pdb	1u6gC	99	1005			413		6.97941	22	67.3		cytosol
Q6ZQ38	Cullin-associated NEDD8-dissociated protein 1	Q6ZQ38.B99990001.pdb	1u6gC	99	1037			1096		12.3328	6.7	16.7		cytosol
Q6ZQ38	Cullin-associated NEDD8-dissociated protein 1	Q6ZQ38.B99990001.pdb	1u6gC	99	1120			1153		11.8637	7	5.5		cytosol
Q6ZQ38	Cullin-associated NEDD8-dissociated protein 1	Q6ZQ38.B99990001.pdb	1u6gC	99	1156			1153		8.68057	33	5.5		cytosol
Q6ZQ38	Cullin-associated NEDD8-dissociated protein 1	Q6ZQ38.B99990001.pdb	1u6gC	99	1168			1153		13.8354	22.3	5.5		cytosol
Q6ZQ38	Cullin-associated NEDD8-dissociated protein 1	Q6ZQ38.B99990001.pdb	1u6gC	99	1173			1153		7.86345	10	5.5		cytosol
Q6ZWN5	40S ribosomal protein S9	Q6ZWN5.B99990001.pdb	4kzyJ	100	11			9		12.1639	45.5	65.3		cytosol
Q6ZWN5	40S ribosomal protein S9	Q6ZWN5.B99990001.pdb	4kzyJ	100	52			9		14.8359	18	65.3		cytosol
Q6ZWV3	60S ribosomal protein L10	Q6ZWV3.B99990002.pdb	2pa2A	100	13			8		12.2239	44.8	24		cytosol
Q6ZWV3	60S ribosomal protein L10	Q6ZWV3.B99990002.pdb	2pa2A	100	13			12		7.8834	44.8	39.7		cytosol
Q6ZWV3	60S ribosomal protein L10	Q6ZWV3.B99990002.pdb	2pa2A	100	15			8		14.1442	56.2	24		cytosol
Q6ZWV3	60S ribosomal protein L10	Q6ZWV3.B99990002.pdb	2pa2A	100	15			12		10.2474	56.2	39.7		cytosol
Q6ZWV3	60S ribosomal protein L10	Q6ZWV3.B99990002.pdb	2pa2A	100	74			71		8.57888	29.8	19.2		cytosol
Q6ZWV3	60S ribosomal protein L10	Q6ZWV3.B99990002.pdb	2pa2A	100	74			105		9.74865	29.8	42.5		cytosol
Q6ZWV3	60S ribosomal protein L10	Q6ZWV3.B99990002.pdb	2pa2A	100	78			71		11.8951	54.7	19.2		cytosol
Q6ZWV3	60S ribosomal protein L10	Q6ZWV3.B99990002.pdb	2pa2A	100	101			105		10.2037	35.8	42.5		cytosol
Q6ZWV3	60S ribosomal protein L10	Q6ZWV3.B99990002.pdb	2pa2A	100	121			105		13.5753	8.2	42.5		cytosol
Q6ZWV3	60S ribosomal protein L10	Q6ZWV3.B99990002.pdb	2pa2A	100	158			71		3.27744	27.2	19.2		cytosol
Q6ZWX6	Eukaryotic translation initiation factor 2 subunit 1	Q6ZWX6.B99990002.pdb	1q8kA	98	12			6		10.8999	30.5	18.3		cytosol
Q6ZWX6	Eukaryotic translation initiation factor 2 subunit 1	Q6ZWX6.B99990002.pdb	1q8kA	98	101			6		14.7355	21.5	18.3		cytosol
Q6ZWX6	Eukaryotic translation initiation factor 2 subunit 1	Q6ZWX6.B99990002.pdb	1q8kA	98	261			218		10.4125	49.3	19.8		cytosol
Q6ZWZ6	40S ribosomal protein S12	Q6ZWZ6.B99990002.pdb	4kzyM	100	23			92		10.9816	10.2	41.7		cytosol
Q6ZWZ6	40S ribosomal protein S12	Q6ZWZ6.B99990002.pdb	4kzyM	100	63			56		12.7286	53	5.5		cytosol
Q6ZWZ6	40S ribosomal protein S12	Q6ZWZ6.B99990002.pdb	4kzyM	100	78			56		9.30052	54.7	5.5		cytosol
Q6ZWZ6	40S ribosomal protein S12	Q6ZWZ6.B99990002.pdb	4kzyM	100	83			92		12.1702	58.7	41.7		cytosol
Q6ZWZ6	40S ribosomal protein S12	Q6ZWZ6.B99990002.pdb	4kzyM	100	93			92		10.2148	47.8	41.7		cytosol
Q6ZWZ6	40S ribosomal protein S12	Q6ZWZ6.B99990002.pdb	4kzyM	100	99			92		10.1993	59.2	41.7		cytosol
Q6ZWZ6	40S ribosomal protein S12	Q6ZWZ6.B99990002.pdb	4kzyM	100	102			92		7.70915	38.3	41.7		cytosol
Q6ZWZ6	40S ribosomal protein S12	Q6ZWZ6.B99990002.pdb	4kzyM	100	129			130		10.4348	53.3	48.5		cytosol
Q6ZWZ6	40S ribosomal protein S12	Q6ZWZ6.B99990002.pdb	4kzyM	100	131			130		8.41314	28.5	48.5		cytosol
Q6ZWZ6	40S ribosomal protein S12	Q6ZWZ6.B99990002.pdb	4kzyM	100	132			130		7.03316	55	48.5		cytosol
Q71RI9-2	Kynurenine--oxoglutarate transaminase 3	Q71RI9-2.B99990005.pdb	3e2yA	100	74			78		9.067	59	27.5	matrix
Q71RI9-2	Kynurenine--oxoglutarate transaminase 3	Q71RI9-2.B99990005.pdb	3e2yA	100	296			78		6.19677	19.3	27.5	matrix
Q76MZ3	Serine/threonine-protein phosphatase 2A 65 kDa regulatory subunit A alpha isoform	Q76MZ3.B99990005.pdb	1b3uA	100	255			294		13.883	35.3	72		cytosol
Q76MZ3	Serine/threonine-protein phosphatase 2A 65 kDa regulatory subunit A alpha isoform	Q76MZ3.B99990005.pdb	1b3uA	100	307			390		7.32516	30.2	50.3		cytosol
Q76MZ3	Serine/threonine-protein phosphatase 2A 65 kDa regulatory subunit A alpha isoform	Q76MZ3.B99990005.pdb	1b3uA	100	331			329		10.963	24.5	13		cytosol
Q76MZ3	Serine/threonine-protein phosphatase 2A 65 kDa regulatory subunit A alpha isoform	Q76MZ3.B99990005.pdb	1b3uA	100	342			377		7.00076	25.2	10.5		cytosol
Q76MZ3	Serine/threonine-protein phosphatase 2A 65 kDa regulatory subunit A alpha isoform	Q76MZ3.B99990005.pdb	1b3uA	100	416			377		11.03	22.2	10.5		cytosol
Q78JT3	3-hydroxyanthranilate 3,4-dioxygenase	Q78JT3.B99990003.pdb	2qnkA	86	130			134		12.8526	42.7	5.7		cytosol
Q78JT3	3-hydroxyanthranilate 3,4-dioxygenase	Q78JT3.B99990003.pdb	2qnkA	86	135			134		8.53686	45	5.7		cytosol
Q78JT3	3-hydroxyanthranilate 3,4-dioxygenase	Q78JT3.B99990003.pdb	2qnkA	86	220			245		14.5382	56.5	10.5		cytosol
Q78JT3	3-hydroxyanthranilate 3,4-dioxygenase	Q78JT3.B99990003.pdb	2qnkA	86	238			245		4.63645	54	10.5		cytosol
Q78JT3	3-hydroxyanthranilate 3,4-dioxygenase	Q78JT3.B99990003.pdb	2qnkA	86	282			134		14.224	16.2	5.7		cytosol
Q78PY7	Staphylococcal nuclease domain-containing protein 1	Q78PY7.B99990002.pdb	3bdlA	98	25			31		10.5304	8.8	10		cytosol
Q78PY7	Staphylococcal nuclease domain-containing protein 1	Q78PY7.B99990002.pdb	3bdlA	98	102			152		14.1238	36.3	34.2		cytosol
Q78PY7	Staphylococcal nuclease domain-containing protein 1	Q78PY7.B99990002.pdb	3bdlA	98	157			31		9.34851	7.3	10		cytosol
Q78PY7	Staphylococcal nuclease domain-containing protein 1	Q78PY7.B99990002.pdb	3bdlA	98	227			228		4.04525	14	24.8		cytosol
Q78PY7	Staphylococcal nuclease domain-containing protein 1	Q78PY7.B99990002.pdb	3bdlA	98	386			549		7.25729	18.5	47.7		cytosol
Q78PY7	Staphylococcal nuclease domain-containing protein 1	Q78PY7.B99990002.pdb	3bdlA	98	408			440		12.5085	10.5	26.8		cytosol
Q78PY7	Staphylococcal nuclease domain-containing protein 1	Q78PY7.B99990002.pdb	3bdlA	98	413			440		13.0191	48.3	26.8		cytosol
Q78PY7	Staphylococcal nuclease domain-containing protein 1	Q78PY7.B99990002.pdb	3bdlA	98	488			549		13.0451	58	47.7		cytosol
Q78PY7	Staphylococcal nuclease domain-containing protein 1	Q78PY7.B99990002.pdb	3bdlA	98	496			549		13.3235	14.3	47.7		cytosol
Q78PY7	Staphylococcal nuclease domain-containing protein 1	Q78PY7.B99990002.pdb	3bdlA	98	546			549		10.6489	48.5	47.7		cytosol
Q78PY7	Staphylococcal nuclease domain-containing protein 1	Q78PY7.B99990002.pdb	3bdlA	98	629			440		14.9123	19.5	26.8		cytosol
Q78PY7	Staphylococcal nuclease domain-containing protein 1	Q78PY7.B99990002.pdb	3bdlA	98	867			440		14.7509	20.7	26.8		cytosol
Q80YD1	ATP-dependent RNA helicase SUPV3L1, mitochondrial	Q80YD1.B99990002.pdb	3rc3A	92	90			149		13.9947	46.5	17.3	matrix
Q80YD1	ATP-dependent RNA helicase SUPV3L1, mitochondrial	Q80YD1.B99990002.pdb	3rc3A	92	94			149		14.7356	22	17.3	matrix
Q80YD1	ATP-dependent RNA helicase SUPV3L1, mitochondrial	Q80YD1.B99990002.pdb	3rc3A	92	95			149		9.97488	55.2	17.3	matrix
Q80YD1	ATP-dependent RNA helicase SUPV3L1, mitochondrial	Q80YD1.B99990002.pdb	3rc3A	92	167			175		8.58372	22	15.2	matrix
Q80YD1	ATP-dependent RNA helicase SUPV3L1, mitochondrial	Q80YD1.B99990002.pdb	3rc3A	92	181			175		11.9613	58.8	15.2	matrix
Q80YD1	ATP-dependent RNA helicase SUPV3L1, mitochondrial	Q80YD1.B99990002.pdb	3rc3A	92	582			587		8.5074	40	6.8	matrix
Q80YD1	ATP-dependent RNA helicase SUPV3L1, mitochondrial	Q80YD1.B99990002.pdb	3rc3A	92	623			587		13.2069	26.5	6.8	matrix
Q80ZP8	Mesencephalic astrocyte-derived neurotrophic factor	Q80ZP8.B99990005.pdb	2rqyA	97	53			16		10.6244	36.2	8.5
Q80ZP8	Mesencephalic astrocyte-derived neurotrophic factor	Q80ZP8.B99990005.pdb	2rqyA	97	91			16		13.9431	41.3	8.5
Q80ZP8	Mesencephalic astrocyte-derived neurotrophic factor	Q80ZP8.B99990005.pdb	2rqyA	97	93			16		9.48086	13.2	8.5
Q80ZP8	Mesencephalic astrocyte-derived neurotrophic factor	Q80ZP8.B99990005.pdb	2rqyA	97	124			134		14.1558	43	23
Q80ZP8	Mesencephalic astrocyte-derived neurotrophic factor	Q80ZP8.B99990005.pdb	2rqyA	97	135			134		8.92964	57.3	23
Q80ZP8	Mesencephalic astrocyte-derived neurotrophic factor	Q80ZP8.B99990005.pdb	2rqyA	97	146			134		4.85843	42.8	23
Q8BFY9-2	Transportin-1	Q8BFY9-2.B99990001.pdb	1qbkB	100	56			145		14.2298	56.7	41		cytosol
Q8BFY9-2	Transportin-1	Q8BFY9-2.B99990001.pdb	1qbkB	100	77			95		12.0716	6.3	21		cytosol
Q8BFY9-2	Transportin-1	Q8BFY9-2.B99990001.pdb	1qbkB	100	92			95		11.009	7.7	21		cytosol
Q8BFY9-2	Transportin-1	Q8BFY9-2.B99990001.pdb	1qbkB	100	92			134		14.7994	7.7	33.3		cytosol
Q8BFY9-2	Transportin-1	Q8BFY9-2.B99990001.pdb	1qbkB	100	132			95		13.1082	23	21		cytosol
Q8BFY9-2	Transportin-1	Q8BFY9-2.B99990001.pdb	1qbkB	100	132			134		10.2215	23	33.3		cytosol
Q8BFY9-2	Transportin-1	Q8BFY9-2.B99990001.pdb	1qbkB	100	154			145		12.7598	6.5	41		cytosol
Q8BFY9-2	Transportin-1	Q8BFY9-2.B99990001.pdb	1qbkB	100	154			156		10.215	6.5	7.2		cytosol
Q8BFY9-2	Transportin-1	Q8BFY9-2.B99990001.pdb	1qbkB	100	154			197		6.37437	6.5	18		cytosol
Q8BFY9-2	Transportin-1	Q8BFY9-2.B99990001.pdb	1qbkB	100	178			134		14.445	46.8	33.3		cytosol
Q8BFY9-2	Transportin-1	Q8BFY9-2.B99990001.pdb	1qbkB	100	184			156		13.4545	5.8	7.2		cytosol
Q8BFY9-2	Transportin-1	Q8BFY9-2.B99990001.pdb	1qbkB	100	377			277		13.2699	7.5	6.8		cytosol
Q8BFY9-2	Transportin-1	Q8BFY9-2.B99990001.pdb	1qbkB	100	377			378		11.5461	7.5	5.7		cytosol
Q8BFY9-2	Transportin-1	Q8BFY9-2.B99990001.pdb	1qbkB	100	558			512		13.9144	32.5	29.7		cytosol
Q8BFY9-2	Transportin-1	Q8BFY9-2.B99990001.pdb	1qbkB	100	703			705		12.477	33.5	18.5		cytosol
Q8BFY9-2	Transportin-1	Q8BFY9-2.B99990001.pdb	1qbkB	100	855			854		5.57418	56.7	19.2		cytosol
Q8BFY9-2	Transportin-1	Q8BFY9-2.B99990001.pdb	1qbkB	100	861			854		11.5083	35.5	19.2		cytosol
Q8BFZ3	Beta-actin-like protein 2	Q8BFZ3.B99990004.pdb	1d4xA	92	51			53		9.5858	55.3	10.5
Q8BFZ3	Beta-actin-like protein 2	Q8BFZ3.B99990004.pdb	1d4xA	92	62			53		12.244	34	10.5
Q8BFZ3	Beta-actin-like protein 2	Q8BFZ3.B99990004.pdb	1d4xA	92	69			53		7.73637	41.2	10.5
Q8BFZ3	Beta-actin-like protein 2	Q8BFZ3.B99990004.pdb	1d4xA	92	85			53		5.68987	58	10.5
Q8BG32	26S proteasome non-ATPase regulatory subunit 11	Q8BG32.B99990002.pdb	3txnA	71	288			289		11.0504	30.8	12.5		cytosol
Q8BG32	26S proteasome non-ATPase regulatory subunit 11	Q8BG32.B99990002.pdb	3txnA	71	295			289		10.415	31.8	12.5		cytosol
Q8BG32	26S proteasome non-ATPase regulatory subunit 11	Q8BG32.B99990002.pdb	3txnA	71	304			289		9.47764	49.2	12.5		cytosol
Q8BGA8	Acyl-coenzyme A synthetase ACSM5, mitochondrial	Q8BGA8.B99990001.pdb	3c5eA	56	237			433		11.8109	28.8	18	matrix
Q8BGA8	Acyl-coenzyme A synthetase ACSM5, mitochondrial	Q8BGA8.B99990001.pdb	3c5eA	56	302			309		14.7633	56.3	35.2	matrix
Q8BGA8	Acyl-coenzyme A synthetase ACSM5, mitochondrial	Q8BGA8.B99990001.pdb	3c5eA	56	335			309		9.46139	38.8	35.2	matrix
Q8BGA8	Acyl-coenzyme A synthetase ACSM5, mitochondrial	Q8BGA8.B99990001.pdb	3c5eA	56	423			10		11.3725	9	60.2	matrix
Q8BGA8	Acyl-coenzyme A synthetase ACSM5, mitochondrial	Q8BGA8.B99990001.pdb	3c5eA	56	423			20		14.4511	9	28.2	matrix
Q8BGA8	Acyl-coenzyme A synthetase ACSM5, mitochondrial	Q8BGA8.B99990001.pdb	3c5eA	56	423			433		4.99035	9	18	matrix
Q8BGA8	Acyl-coenzyme A synthetase ACSM5, mitochondrial	Q8BGA8.B99990001.pdb	3c5eA	56	440			433		11.8787	39	18	matrix
Q8BGL3	Sulfotransferase	Q8BGL3.B99990005.pdb	4ifbB	61	270			168		10.2649	22.7	22.3		cytosol
Q8BGT5	Alanine aminotransferase 2	Q8BGT5.B99990002.pdb	3ihjA	95	71			476		12.4414	37	18.8	matrix
Q8BGT5	Alanine aminotransferase 2	Q8BGT5.B99990002.pdb	3ihjA	95	85			476		13.5376	17.5	18.8	matrix
Q8BGT5	Alanine aminotransferase 2	Q8BGT5.B99990002.pdb	3ihjA	95	133			158		13.2186	49.2	39.5	matrix
Q8BGT5	Alanine aminotransferase 2	Q8BGT5.B99990002.pdb	3ihjA	95	279			280		11.2759	58.8	5.5	matrix
Q8BGT5	Alanine aminotransferase 2	Q8BGT5.B99990002.pdb	3ihjA	95	340			346		13.3818	9	61.2	matrix
Q8BGT5	Alanine aminotransferase 2	Q8BGT5.B99990002.pdb	3ihjA	95	417			239		14.2638	47.8	38.8	matrix
Q8BGT5	Alanine aminotransferase 2	Q8BGT5.B99990002.pdb	3ihjA	95	468			476		14.991	38.2	18.8	matrix
Q8BGT5	Alanine aminotransferase 2	Q8BGT5.B99990002.pdb	3ihjA	95	509			476		13.9166	19.8	18.8	matrix
Q8BH80	Vesicle-associated membrane protein-associated protein B	Q8BH80.B99990005.pdb	3ikkA	98	43			53		13.854	42.2	34
Q8BH80	Vesicle-associated membrane protein-associated protein B	Q8BH80.B99990005.pdb	3ikkA	98	168			173		11.8348	22.8	48.5
Q8BH95	Enoyl-CoA hydratase, mitochondrial	Q8BH95.B99990002.pdb	1mj3A	97	234			225		14.9989	25	15.2	matrix
Q8BML9	Protein Qars	Q8BML9.B99990003.pdb	4ye6A	90	392			433		11.113	38.8	19.2		cytosol
Q8BML9	Protein Qars	Q8BML9.B99990003.pdb	4ye6A	90	394			433		11.824	31.5	19.2		cytosol
Q8BML9	Protein Qars	Q8BML9.B99990003.pdb	4ye6A	90	412			456		13.8217	37	6		cytosol
Q8BML9	Protein Qars	Q8BML9.B99990003.pdb	4ye6A	90	421			433		12.5971	25.3	19.2		cytosol
Q8BML9	Protein Qars	Q8BML9.B99990003.pdb	4ye6A	90	431			433		12.4723	44.7	19.2		cytosol
Q8BML9	Protein Qars	Q8BML9.B99990003.pdb	4ye6A	90	458			456		10.057	48.7	6		cytosol
Q8BML9	Protein Qars	Q8BML9.B99990003.pdb	4ye6A	90	699			694		8.80477	38.3	46		cytosol
Q8BP40	Lysophosphatidic acid phosphatase type 6	Q8BP40.B99990003.pdb	4jocA	80	206			16		12.1163	7	59.8
Q8BP40	Lysophosphatidic acid phosphatase type 6	Q8BP40.B99990003.pdb	4jocA	80	410			16		12.2976	45.3	59.8
Q8BRK8	5'-AMP-activated protein kinase catalytic subunit alpha-2	Q8BRK8.B99990004.pdb	4cfeA	98	45			174		14.6375	17.8	26.8		cytosol
Q8BRK8	5'-AMP-activated protein kinase catalytic subunit alpha-2	Q8BRK8.B99990004.pdb	4cfeA	98	60			174		9.09054	25.7	26.8		cytosol
Q8BRK8	5'-AMP-activated protein kinase catalytic subunit alpha-2	Q8BRK8.B99990004.pdb	4cfeA	98	107			106		9.78975	54.8	27.3		cytosol
Q8BRK8	5'-AMP-activated protein kinase catalytic subunit alpha-2	Q8BRK8.B99990004.pdb	4cfeA	98	141			106		13.476	41.2	27.3		cytosol
Q8BRK8	5'-AMP-activated protein kinase catalytic subunit alpha-2	Q8BRK8.B99990004.pdb	4cfeA	98	141			174		11.8681	41.2	26.8		cytosol
Q8BRK8	5'-AMP-activated protein kinase catalytic subunit alpha-2	Q8BRK8.B99990004.pdb	4cfeA	98	255			382		12.302	55	20.5		cytosol
Q8BRK8	5'-AMP-activated protein kinase catalytic subunit alpha-2	Q8BRK8.B99990004.pdb	4cfeA	98	294			297		14.3928	52.5	32.3		cytosol
Q8BRK8	5'-AMP-activated protein kinase catalytic subunit alpha-2	Q8BRK8.B99990004.pdb	4cfeA	98	299			297		12.2661	59.3	32.3		cytosol
Q8BRK8	5'-AMP-activated protein kinase catalytic subunit alpha-2	Q8BRK8.B99990004.pdb	4cfeA	98	299			302		13.8346	59.3	42.7		cytosol
Q8BRK8	5'-AMP-activated protein kinase catalytic subunit alpha-2	Q8BRK8.B99990004.pdb	4cfeA	98	364			382		6.25717	25.7	20.5		cytosol
Q8BRK8	5'-AMP-activated protein kinase catalytic subunit alpha-2	Q8BRK8.B99990004.pdb	4cfeA	98	379			382		12.2953	38.8	20.5		cytosol
Q8BRK8	5'-AMP-activated protein kinase catalytic subunit alpha-2	Q8BRK8.B99990004.pdb	4cfeA	98	411			413		8.15963	59.2	60.5		cytosol
Q8BRK8	5'-AMP-activated protein kinase catalytic subunit alpha-2	Q8BRK8.B99990004.pdb	4cfeA	98	424			413		12.2658	46.3	60.5		cytosol
Q8BTY1	Kynurenine--oxoglutarate transaminase 1	Q8BTY1.B99990001.pdb	4wlhA	83	374			416		11.6879	36.2	32		cytosol
Q8BTY1	Kynurenine--oxoglutarate transaminase 1	Q8BTY1.B99990001.pdb	4wlhA	83	413			416		6.84173	54.7	32		cytosol
Q8BTY1	Kynurenine--oxoglutarate transaminase 1	Q8BTY1.B99990001.pdb	4wlhA	83	419			416		10.5074	43.7	32		cytosol
Q8BVI4	Dihydropteridine reductase	Q8BVI4.B99990004.pdb	1dhrA	98	95			101		13.2025	45.3	6.5	matrix
Q8BVI4	Dihydropteridine reductase	Q8BVI4.B99990004.pdb	1dhrA	98	106			101		12.0233	25.2	6.5	matrix
Q8BVI4	Dihydropteridine reductase	Q8BVI4.B99990004.pdb	1dhrA	98	151			101		13.2264	10.3	6.5	matrix
Q8BW75	Amine oxidase [flavin-containing]B	Q8BW75.B99990001.pdb	1s3eA	89	21			26	x	12.3653	9.7	14.8	matrix
Q8BW75	Amine oxidase [flavin-containing]B	Q8BW75.B99990001.pdb	1s3eA	89	456			26	x	5.66118	28.5	14.8	matrix
Q8BWF0	Succinate-semialdehyde dehydrogenase, mitochondrial	Q8BWF0.B99990002.pdb	2w8nA	89	174			519		5.35336	36.3	18	matrix
Q8BWF0	Succinate-semialdehyde dehydrogenase, mitochondrial	Q8BWF0.B99990002.pdb	2w8nA	89	382			422		12.9407	42.2	53.5	matrix
Q8BWF0	Succinate-semialdehyde dehydrogenase, mitochondrial	Q8BWF0.B99990002.pdb	2w8nA	89	390			422		6.538	43.3	53.5	matrix
Q8BWF0	Succinate-semialdehyde dehydrogenase, mitochondrial	Q8BWF0.B99990002.pdb	2w8nA	89	516			519		12.854	37.2	18	matrix
Q8BWP5	Alpha-tocopherol transfer protein	Q8BWP5.B99990002.pdb	3w68A	100	75			80		9.60126	20.3	7.5		cytosol
Q8BWP5	Alpha-tocopherol transfer protein	Q8BWP5.B99990002.pdb	3w68A	100	177			80		8.10593	57.8	7.5		cytosol
Q8BWP5	Alpha-tocopherol transfer protein	Q8BWP5.B99990002.pdb	3w68A	100	178			80		4.42578	8	7.5		cytosol
Q8C196	Carbamoyl-phosphate synthase [ammonia], mitochondrial	Q8C196.B99990002.pdb	5dotA	96	9			8		6.35062	29.7	43.8	matrix
Q8C196	Carbamoyl-phosphate synthase [ammonia], mitochondrial	Q8C196.B99990002.pdb	5dotA	96	12			8		14.3792	59.2	43.8	matrix
Q8C196	Carbamoyl-phosphate synthase [ammonia], mitochondrial	Q8C196.B99990002.pdb	5dotA	96	176			600		13.0186	30	19.5	matrix
Q8C196	Carbamoyl-phosphate synthase [ammonia], mitochondrial	Q8C196.B99990002.pdb	5dotA	96	630			711		13.0434	5.3	16.7	matrix
Q8CAY6	Acetyl-CoA acetyltransferase, cytosolic	Q8CAY6.B99990002.pdb	1wl4A	88	124			65		7.53255	37	5.3		cytosol
Q8CAY6	Acetyl-CoA acetyltransferase, cytosolic	Q8CAY6.B99990002.pdb	1wl4A	88	170			383		14.6236	24.7	5.7		cytosol
Q8CC86	Nicotinate phosphoribosyltransferase	Q8CC86.B99990004.pdb	4yubA	85	396			393		10.2984	35.3	42		cytosol
Q8CC86	Nicotinate phosphoribosyltransferase	Q8CC86.B99990004.pdb	4yubA	85	466			463		13.5912	53.7	34.5		cytosol
Q8CFA2	Aminomethyltransferase, mitochondrial	Q8CFA2.B99990003.pdb	1wsrA	91	88			223		13.9845	32.7	6.3	matrix
Q8CFA2	Aminomethyltransferase, mitochondrial	Q8CFA2.B99990003.pdb	1wsrA	91	96			92		7.2434	55.7	64.3	matrix
Q8CHR6	Dihydropyrimidine dehydrogenase [NADP(+)]	Q8CHR6.B99990002.pdb	1gteA	89	38			49		13.5534	56.5	37.5		cytosol
Q8CHR6	Dihydropyrimidine dehydrogenase [NADP(+)]	Q8CHR6.B99990002.pdb	1gteA	89	39			49		7.93514	52.5	37.5		cytosol
Q8CHR6	Dihydropyrimidine dehydrogenase [NADP(+)]	Q8CHR6.B99990002.pdb	1gteA	89	42			49		9.89748	16.7	37.5		cytosol
Q8CHR6	Dihydropyrimidine dehydrogenase [NADP(+)]	Q8CHR6.B99990002.pdb	1gteA	89	47			49		12.9708	59.2	37.5		cytosol
Q8CHR6	Dihydropyrimidine dehydrogenase [NADP(+)]	Q8CHR6.B99990002.pdb	1gteA	89	54			52		10.213	24.7	8.8		cytosol
Q8CHR6	Dihydropyrimidine dehydrogenase [NADP(+)]	Q8CHR6.B99990002.pdb	1gteA	89	89			79		14.2098	29.7	17.2		cytosol
Q8CHR6	Dihydropyrimidine dehydrogenase [NADP(+)]	Q8CHR6.B99990002.pdb	1gteA	89	89			82		10.8905	29.7	19.3		cytosol
Q8CHR6	Dihydropyrimidine dehydrogenase [NADP(+)]	Q8CHR6.B99990002.pdb	1gteA	89	89			87		9.42583	29.7	10		cytosol
Q8CHR6	Dihydropyrimidine dehydrogenase [NADP(+)]	Q8CHR6.B99990002.pdb	1gteA	89	89			91		12.8701	29.7	14.5		cytosol
Q8CHR6	Dihydropyrimidine dehydrogenase [NADP(+)]	Q8CHR6.B99990002.pdb	1gteA	89	89			136		13.8388	29.7	11.8		cytosol
Q8CHR6	Dihydropyrimidine dehydrogenase [NADP(+)]	Q8CHR6.B99990002.pdb	1gteA	89	89			140		13.4105	29.7	10.3		cytosol
Q8CHR6	Dihydropyrimidine dehydrogenase [NADP(+)]	Q8CHR6.B99990002.pdb	1gteA	89	107			996		13.7691	21.7	5.3		cytosol
Q8CHR6	Dihydropyrimidine dehydrogenase [NADP(+)]	Q8CHR6.B99990002.pdb	1gteA	89	114			831		10.5249	19.8	11.5		cytosol
Q8CHR6	Dihydropyrimidine dehydrogenase [NADP(+)]	Q8CHR6.B99990002.pdb	1gteA	89	164			904	x	9.8659	23.8	53.2		cytosol
Q8CHR6	Dihydropyrimidine dehydrogenase [NADP(+)]	Q8CHR6.B99990002.pdb	1gteA	89	219			257		10.8237	56.8	13.2		cytosol
Q8CHR6	Dihydropyrimidine dehydrogenase [NADP(+)]	Q8CHR6.B99990002.pdb	1gteA	89	219			322		12.6513	56.8	8.8		cytosol
Q8CHR6	Dihydropyrimidine dehydrogenase [NADP(+)]	Q8CHR6.B99990002.pdb	1gteA	89	219			324		14.6195	56.8	68		cytosol
Q8CHR6	Dihydropyrimidine dehydrogenase [NADP(+)]	Q8CHR6.B99990002.pdb	1gteA	89	249			257		8.37258	40.2	13.2		cytosol
Q8CHR6	Dihydropyrimidine dehydrogenase [NADP(+)]	Q8CHR6.B99990002.pdb	1gteA	89	249			322		13.9961	40.2	8.8		cytosol
Q8CHR6	Dihydropyrimidine dehydrogenase [NADP(+)]	Q8CHR6.B99990002.pdb	1gteA	89	249			904	x	13.8538	40.2	53.2		cytosol
Q8CHR6	Dihydropyrimidine dehydrogenase [NADP(+)]	Q8CHR6.B99990002.pdb	1gteA	89	254			257		14.3535	26.3	13.2		cytosol
Q8CHR6	Dihydropyrimidine dehydrogenase [NADP(+)]	Q8CHR6.B99990002.pdb	1gteA	89	259			257		9.80609	51.5	13.2		cytosol
Q8CHR6	Dihydropyrimidine dehydrogenase [NADP(+)]	Q8CHR6.B99990002.pdb	1gteA	89	315			257		10.9837	12.2	13.2		cytosol
Q8CHR6	Dihydropyrimidine dehydrogenase [NADP(+)]	Q8CHR6.B99990002.pdb	1gteA	89	315			322		3.70703	12.2	8.8		cytosol
Q8CHR6	Dihydropyrimidine dehydrogenase [NADP(+)]	Q8CHR6.B99990002.pdb	1gteA	89	315			324		8.2419	12.2	68		cytosol
Q8CHR6	Dihydropyrimidine dehydrogenase [NADP(+)]	Q8CHR6.B99990002.pdb	1gteA	89	497			87		14.1197	5.8	10		cytosol
Q8CHR6	Dihydropyrimidine dehydrogenase [NADP(+)]	Q8CHR6.B99990002.pdb	1gteA	89	497			91		8.44405	5.8	14.5		cytosol
Q8CHR6	Dihydropyrimidine dehydrogenase [NADP(+)]	Q8CHR6.B99990002.pdb	1gteA	89	497			130		12.7821	5.8	10.5		cytosol
Q8CHR6	Dihydropyrimidine dehydrogenase [NADP(+)]	Q8CHR6.B99990002.pdb	1gteA	89	497			136		14.2495	5.8	11.8		cytosol
Q8CHR6	Dihydropyrimidine dehydrogenase [NADP(+)]	Q8CHR6.B99990002.pdb	1gteA	89	574			816		8.0873	10	7.8		cytosol
Q8CHR6	Dihydropyrimidine dehydrogenase [NADP(+)]	Q8CHR6.B99990002.pdb	1gteA	89	580			671		9.3586	25	19.3		cytosol
Q8CHR6	Dihydropyrimidine dehydrogenase [NADP(+)]	Q8CHR6.B99990002.pdb	1gteA	89	616			816		14.1567	21.7	7.8		cytosol
Q8CHR6	Dihydropyrimidine dehydrogenase [NADP(+)]	Q8CHR6.B99990002.pdb	1gteA	89	709			816		8.36707	11	7.8		cytosol
Q8CHR6	Dihydropyrimidine dehydrogenase [NADP(+)]	Q8CHR6.B99990002.pdb	1gteA	89	835			831		6.42798	15.3	11.5		cytosol
Q8CHR6	Dihydropyrimidine dehydrogenase [NADP(+)]	Q8CHR6.B99990002.pdb	1gteA	89	861			953		12.8425	49.2	9.7		cytosol
Q8CHR6	Dihydropyrimidine dehydrogenase [NADP(+)]	Q8CHR6.B99990002.pdb	1gteA	89	861			956		12.2344	49.2	9.3		cytosol
Q8CHR6	Dihydropyrimidine dehydrogenase [NADP(+)]	Q8CHR6.B99990002.pdb	1gteA	89	875			953		13.3557	56	9.7		cytosol
Q8CHR6	Dihydropyrimidine dehydrogenase [NADP(+)]	Q8CHR6.B99990002.pdb	1gteA	89	887			49		12.0054	46	37.5		cytosol
Q8CHR6	Dihydropyrimidine dehydrogenase [NADP(+)]	Q8CHR6.B99990002.pdb	1gteA	89	887			52		10.4064	46	8.8		cytosol
Q8CHR6	Dihydropyrimidine dehydrogenase [NADP(+)]	Q8CHR6.B99990002.pdb	1gteA	89	894			52		14.2336	9	8.8		cytosol
Q8CHR6	Dihydropyrimidine dehydrogenase [NADP(+)]	Q8CHR6.B99990002.pdb	1gteA	89	910			904	x	11.6934	53.7	53.2		cytosol
Q8CHR6	Dihydropyrimidine dehydrogenase [NADP(+)]	Q8CHR6.B99990002.pdb	1gteA	89	958			953		11.5516	35.5	9.7		cytosol
Q8CHR6	Dihydropyrimidine dehydrogenase [NADP(+)]	Q8CHR6.B99990002.pdb	1gteA	89	958			956		6.05352	35.5	9.3		cytosol
Q8CHR6	Dihydropyrimidine dehydrogenase [NADP(+)]	Q8CHR6.B99990002.pdb	1gteA	89	958			959		10.0353	35.5	6.2		cytosol
Q8CHR6	Dihydropyrimidine dehydrogenase [NADP(+)]	Q8CHR6.B99990002.pdb	1gteA	89	958			963		14.762	35.5	8.8		cytosol
Q8CHR6	Dihydropyrimidine dehydrogenase [NADP(+)]	Q8CHR6.B99990002.pdb	1gteA	89	958			992		11.5018	35.5	9		cytosol
Q8CHR6	Dihydropyrimidine dehydrogenase [NADP(+)]	Q8CHR6.B99990002.pdb	1gteA	89	958			996		7.83242	35.5	5.3		cytosol
Q8CHR6	Dihydropyrimidine dehydrogenase [NADP(+)]	Q8CHR6.B99990002.pdb	1gteA	89	1014			963		8.62766	12.7	8.8		cytosol
Q8CHR6	Dihydropyrimidine dehydrogenase [NADP(+)]	Q8CHR6.B99990002.pdb	1gteA	89	1014			986		8.08119	12.7	14.5		cytosol
Q8CHR6	Dihydropyrimidine dehydrogenase [NADP(+)]	Q8CHR6.B99990002.pdb	1gteA	89	1014			989		10.8589	12.7	41.7		cytosol
Q8CHR6	Dihydropyrimidine dehydrogenase [NADP(+)]	Q8CHR6.B99990002.pdb	1gteA	89	1014			992		13.1676	12.7	9		cytosol
Q8CHR6	Dihydropyrimidine dehydrogenase [NADP(+)]	Q8CHR6.B99990002.pdb	1gteA	89	1022			1025		4.95491	11.2	65.5		cytosol
Q8CHT0	Delta-1-pyrroline-5-carboxylate dehydrogenase, mitochondrial	Q8CHT0.B99990005.pdb	4e3xA	99	113			279		14.0134	58.3	5.2	matrix
Q8CHT0	Delta-1-pyrroline-5-carboxylate dehydrogenase, mitochondrial	Q8CHT0.B99990005.pdb	4e3xA	99	291			314		7.89281	58	5.2	matrix
Q8CHT0	Delta-1-pyrroline-5-carboxylate dehydrogenase, mitochondrial	Q8CHT0.B99990005.pdb	4e3xA	99	394			347		13.0456	35.8	9.3	matrix
Q8CHT0	Delta-1-pyrroline-5-carboxylate dehydrogenase, mitochondrial	Q8CHT0.B99990005.pdb	4e3xA	99	400			420		6.62642	34	21.3	matrix
Q8CHT0	Delta-1-pyrroline-5-carboxylate dehydrogenase, mitochondrial	Q8CHT0.B99990005.pdb	4e3xA	99	401			420		14.3276	57	21.3	matrix
Q8CI94	Glycogen phosphorylase, brain form	Q8CI94.B99990002.pdb	5ikoA	96	290			437		7.59163	40.7	11.2
Q8CI94	Glycogen phosphorylase, brain form	Q8CI94.B99990002.pdb	5ikoA	96	395			437		13.4225	29.2	11.2
Q8CI94	Glycogen phosphorylase, brain form	Q8CI94.B99990002.pdb	5ikoA	96	438			437		10.5122	40.5	11.2
Q8CI94	Glycogen phosphorylase, brain form	Q8CI94.B99990002.pdb	5ikoA	96	520			808		5.15798	36.8	6.8
Q8CI94	Glycogen phosphorylase, brain form	Q8CI94.B99990002.pdb	5ikoA	96	521			808		14.6782	52	6.8
Q8CI94	Glycogen phosphorylase, brain form	Q8CI94.B99990002.pdb	5ikoA	96	622			758		5.67656	24.7	6
Q8CI94	Glycogen phosphorylase, brain form	Q8CI94.B99990002.pdb	5ikoA	96	754			758		10.4983	38.8	6
Q8CI94	Glycogen phosphorylase, brain form	Q8CI94.B99990002.pdb	5ikoA	96	760			758		12.7591	32.8	6
Q8CI94	Glycogen phosphorylase, brain form	Q8CI94.B99990002.pdb	5ikoA	96	801			808		11.1975	17.8	6.8
Q8CI94	Glycogen phosphorylase, brain form	Q8CI94.B99990002.pdb	5ikoA	96	811			808		11.1792	5.3	6.8
Q8CIM7	Cytochrome P450 2D26	Q8CIM7.B99990002.pdb	3tbgA	72	88			35		14.3379	52.5	19.8
Q8CIM7	Cytochrome P450 2D26	Q8CIM7.B99990002.pdb	3tbgA	72	169			164		7.82089	26	6.7
Q8CIM7	Cytochrome P450 2D26	Q8CIM7.B99990002.pdb	3tbgA	72	169			462		12.1625	26	12
Q8JZK9	Hydroxymethylglutaryl-CoA synthase, cytoplasmic	Q8JZK9.B99990005.pdb	2p8uA	96	38			417		9.75275	39	11.3		cytosol
Q8JZK9	Hydroxymethylglutaryl-CoA synthase, cytoplasmic	Q8JZK9.B99990005.pdb	2p8uA	96	75			406		14.6956	6.5	33.3		cytosol
Q8JZK9	Hydroxymethylglutaryl-CoA synthase, cytoplasmic	Q8JZK9.B99990005.pdb	2p8uA	96	206			129		8.01875	6	9.7		cytosol
Q8JZK9	Hydroxymethylglutaryl-CoA synthase, cytoplasmic	Q8JZK9.B99990005.pdb	2p8uA	96	219			224		12.0475	50.3	6.8		cytosol
Q8JZK9	Hydroxymethylglutaryl-CoA synthase, cytoplasmic	Q8JZK9.B99990005.pdb	2p8uA	96	400			406		14.4627	37.2	33.3		cytosol
Q8JZK9	Hydroxymethylglutaryl-CoA synthase, cytoplasmic	Q8JZK9.B99990005.pdb	2p8uA	96	409			406		13.4555	49.3	33.3		cytosol
Q8JZK9	Hydroxymethylglutaryl-CoA synthase, cytoplasmic	Q8JZK9.B99990005.pdb	2p8uA	96	409			417		14.723	49.3	11.3		cytosol
Q8K0Z7	Translational activator of cytochrome c oxidase 1	Q8K0Z7.B99990003.pdb	5ekzA	100	182			253		13.3446	41.8	15	matrix
Q8K0Z7	Translational activator of cytochrome c oxidase 1	Q8K0Z7.B99990003.pdb	5ekzA	100	183			253		14.3365	23.8	15	matrix
Q8K0Z7	Translational activator of cytochrome c oxidase 1	Q8K0Z7.B99990003.pdb	5ekzA	100	195			249		8.59256	54.5	30	matrix
Q8K0Z7	Translational activator of cytochrome c oxidase 1	Q8K0Z7.B99990003.pdb	5ekzA	100	196			249		11.9985	29.3	30	matrix
Q8K0Z7	Translational activator of cytochrome c oxidase 1	Q8K0Z7.B99990003.pdb	5ekzA	100	228			253		10.6691	38.5	15	matrix
Q8K0Z7	Translational activator of cytochrome c oxidase 1	Q8K0Z7.B99990003.pdb	5ekzA	100	241			249		14.1564	15.7	30	matrix
Q8K0Z7	Translational activator of cytochrome c oxidase 1	Q8K0Z7.B99990003.pdb	5ekzA	100	241			253		7.33577	15.7	15	matrix
Q8K183	Pyridoxal kinase	Q8K183.B99990005.pdb	1lhpA	88	76			5		9.47718	32.8	21.7		cytosol
Q8K183	Pyridoxal kinase	Q8K183.B99990005.pdb	1lhpA	88	247			5		11.1183	40.7	21.7		cytosol
Q8K183	Pyridoxal kinase	Q8K183.B99990005.pdb	1lhpA	88	275			273		11.7268	28	37.7		cytosol
Q8K1J6	CCA tRNA nucleotidyltransferase 1, mitochondrial	Q8K1J6.B99990003.pdb	4x4wA	94	24			21		11.971	59	21.8	matrix
Q8K1J6	CCA tRNA nucleotidyltransferase 1, mitochondrial	Q8K1J6.B99990003.pdb	4x4wA	94	31			21		10.0774	46.3	21.8	matrix
Q8K1J6	CCA tRNA nucleotidyltransferase 1, mitochondrial	Q8K1J6.B99990003.pdb	4x4wA	94	177			15		12.4369	50.8	62.7	matrix
Q8K1J6	CCA tRNA nucleotidyltransferase 1, mitochondrial	Q8K1J6.B99990003.pdb	4x4wA	94	291			363		13.2084	39.7	8.2	matrix
Q8K1J6	CCA tRNA nucleotidyltransferase 1, mitochondrial	Q8K1J6.B99990003.pdb	4x4wA	94	376			363		9.80268	42.8	8.2	matrix
Q8K2B3	Succinate dehydrogenase [ubiquinone]flavoprotein subunit, mitochondrial	Q8K2B3.B99990004.pdb	1zoyA	97	28			31		14.1943	57.8	52.5	matrix
Q8K2C6	NAD-dependent protein deacylase sirtuin-5, mitochondrial	Q8K2C6.B99990001.pdb	2b4yA	90	20			17		14.4963	36.2	41	matrix
Q8K2C6	NAD-dependent protein deacylase sirtuin-5, mitochondrial	Q8K2C6.B99990001.pdb	2b4yA	90	28			30		10.8053	58.7	53.5	matrix
Q8K2C6	NAD-dependent protein deacylase sirtuin-5, mitochondrial	Q8K2C6.B99990001.pdb	2b4yA	90	45			46		11.2274	38.2	12.7	matrix
Q8K2C6	NAD-dependent protein deacylase sirtuin-5, mitochondrial	Q8K2C6.B99990001.pdb	2b4yA	90	51			46		12.4111	59.2	12.7	matrix
Q8K2C6	NAD-dependent protein deacylase sirtuin-5, mitochondrial	Q8K2C6.B99990001.pdb	2b4yA	90	187			181		12.1558	48	12.2	matrix
Q8K411-2	Presequence protease, mitochondrial	Q8K411-2.B99990002.pdb	4l3tA	88	65			453		14.7057	13	16.8	matrix
Q8K411-2	Presequence protease, mitochondrial	Q8K411-2.B99990002.pdb	4l3tA	88	115			170		12.006	48.5	20	matrix
Q8K411-2	Presequence protease, mitochondrial	Q8K411-2.B99990002.pdb	4l3tA	88	206			240		14.8841	16.2	31.5	matrix
Q8K411-2	Presequence protease, mitochondrial	Q8K411-2.B99990002.pdb	4l3tA	88	223			240		13.7348	43.2	31.5	matrix
Q8K411-2	Presequence protease, mitochondrial	Q8K411-2.B99990002.pdb	4l3tA	88	250			111		10.4179	12.2	9.3	matrix
Q8K411-2	Presequence protease, mitochondrial	Q8K411-2.B99990002.pdb	4l3tA	88	250			170		6.50864	12.2	20	matrix
Q8K411-2	Presequence protease, mitochondrial	Q8K411-2.B99990002.pdb	4l3tA	88	286			170		13.986	31.5	20	matrix
Q8K411-2	Presequence protease, mitochondrial	Q8K411-2.B99990002.pdb	4l3tA	88	475			476		10.0716	59.5	24.2	matrix
Q8K411-2	Presequence protease, mitochondrial	Q8K411-2.B99990002.pdb	4l3tA	88	478			476		11.4833	58.7	24.2	matrix
Q8K411-2	Presequence protease, mitochondrial	Q8K411-2.B99990002.pdb	4l3tA	88	487			476		7.87587	7.2	24.2	matrix
Q8K411-2	Presequence protease, mitochondrial	Q8K411-2.B99990002.pdb	4l3tA	88	520			240		7.76302	33.5	31.5	matrix
Q8K411-2	Presequence protease, mitochondrial	Q8K411-2.B99990002.pdb	4l3tA	88	539			111		14.1446	30	9.3	matrix
Q8K411-2	Presequence protease, mitochondrial	Q8K411-2.B99990002.pdb	4l3tA	88	539			170		13.211	30	20	matrix
Q8K411-2	Presequence protease, mitochondrial	Q8K411-2.B99990002.pdb	4l3tA	88	623			691		13.0981	11	22.2	matrix
Q8K411-2	Presequence protease, mitochondrial	Q8K411-2.B99990002.pdb	4l3tA	88	699			691		13.5328	53.8	22.2	matrix
Q8K411-2	Presequence protease, mitochondrial	Q8K411-2.B99990002.pdb	4l3tA	88	727			849		11.4886	28	56	matrix
Q8K411-2	Presequence protease, mitochondrial	Q8K411-2.B99990002.pdb	4l3tA	88	768			691		14.1263	24.7	22.2	matrix
Q8K411-2	Presequence protease, mitochondrial	Q8K411-2.B99990002.pdb	4l3tA	88	847			849		10.6047	52.3	56	matrix
Q8K411-2	Presequence protease, mitochondrial	Q8K411-2.B99990002.pdb	4l3tA	88	852			849		14.7983	39.5	56	matrix
Q8K411-2	Presequence protease, mitochondrial	Q8K411-2.B99990002.pdb	4l3tA	88	1035			849		13.7177	36.5	56	matrix
Q8K4Z3	NAD(P)H-hydrate epimerase	Q8K4Z3.B99990003.pdb	2o8nA	100	91			277		6.01218	5.8	6.8
Q8QZR5	Alanine aminotransferase 1	Q8QZR5.B99990001.pdb	3ihjA	69	19			320		13.7368	13.8	46.8		cytosol
Q8QZR5	Alanine aminotransferase 1	Q8QZR5.B99990001.pdb	3ihjA	69	58			442		12.496	24.3	7.7		cytosol
Q8QZR5	Alanine aminotransferase 1	Q8QZR5.B99990001.pdb	3ihjA	69	58			450		14.0541	24.3	9.7		cytosol
Q8QZR5	Alanine aminotransferase 1	Q8QZR5.B99990001.pdb	3ihjA	69	314			320		11.7737	6.2	46.8		cytosol
Q8QZR5	Alanine aminotransferase 1	Q8QZR5.B99990001.pdb	3ihjA	69	423			442		13.6018	39	7.7		cytosol
Q8QZS1	3-hydroxyisobutyryl-CoA hydrolase, mitochondrial	Q8QZS1.B99990001.pdb	3bptA	84	106			335		9.83443	16.5	9.2	matrix
Q8QZS1	3-hydroxyisobutyryl-CoA hydrolase, mitochondrial	Q8QZS1.B99990001.pdb	3bptA	84	132			44	x	10.1011	34.2	16.5	matrix
Q8QZS1	3-hydroxyisobutyryl-CoA hydrolase, mitochondrial	Q8QZS1.B99990001.pdb	3bptA	84	189			270		11.6767	30.8	5.3	matrix
Q8QZS1	3-hydroxyisobutyryl-CoA hydrolase, mitochondrial	Q8QZS1.B99990001.pdb	3bptA	84	266			270		8.9888	19.8	5.3	matrix
Q8QZS1	3-hydroxyisobutyryl-CoA hydrolase, mitochondrial	Q8QZS1.B99990001.pdb	3bptA	84	357			335		14.2825	21.3	9.2	matrix
Q8QZT1	Acetyl-CoA acetyltransferase, mitochondrial	Q8QZT1.B99990004.pdb	2ib8A	87	33			139		12.4115	59.2	44.5	matrix
Q8QZT1	Acetyl-CoA acetyltransferase, mitochondrial	Q8QZT1.B99990004.pdb	2ib8A	87	128			139		12.6303	6.2	44.5	matrix
Q8R016	Bleomycin hydrolase	Q8R016.B99990001.pdb	2cb5A	93	156			221		13.9078	32.3	17		cytosol
Q8R016	Bleomycin hydrolase	Q8R016.B99990001.pdb	2cb5A	93	162			164		12.5078	29	6		cytosol
Q8R016	Bleomycin hydrolase	Q8R016.B99990001.pdb	2cb5A	93	163			164		7.20404	29.5	6		cytosol
Q8R016	Bleomycin hydrolase	Q8R016.B99990001.pdb	2cb5A	93	184			223		14.984	16.3	22.5		cytosol
Q8R016	Bleomycin hydrolase	Q8R016.B99990001.pdb	2cb5A	93	309			409		14.075	16.2	6.7		cytosol
Q8R016	Bleomycin hydrolase	Q8R016.B99990001.pdb	2cb5A	93	382			409		13.4932	53.8	6.7		cytosol
Q8R016	Bleomycin hydrolase	Q8R016.B99990001.pdb	2cb5A	93	391			409		4.77568	17.2	6.7		cytosol
Q8R059	UDP-glucose 4-epimerase	Q8R059.B99990003.pdb	1ek6A	94	124			263		14.059	7.3	8.5		cytosol
Q8R059	UDP-glucose 4-epimerase	Q8R059.B99990003.pdb	1ek6A	94	160			263		14.8428	6.7	8.5		cytosol
Q8R059	UDP-glucose 4-epimerase	Q8R059.B99990003.pdb	1ek6A	94	160			306		13.0402	6.7	10.7		cytosol
Q8R059	UDP-glucose 4-epimerase	Q8R059.B99990003.pdb	1ek6A	94	256			263		11.9179	8.7	8.5		cytosol
Q8R086	Sulfite oxidase, mitochondrial	Q8R086.B99990002.pdb	1soxA	68	280			265	x	12.6544	44.2	9.8		cytosol
Q8R086	Sulfite oxidase, mitochondrial	Q8R086.B99990002.pdb	1soxA	68	380			265	x	9.23977	8	9.8		cytosol
Q8R086	Sulfite oxidase, mitochondrial	Q8R086.B99990002.pdb	1soxA	68	485			300	x	13.0917	29	28.5		cytosol
Q8R086	Sulfite oxidase, mitochondrial	Q8R086.B99990002.pdb	1soxA	68	485			482		5.04767	29	60.7		cytosol
Q8R0F8	Acylpyruvase FAHD1, mitochondrial	Q8R0F8.B99990004.pdb	1sawA	89	21			5		9.99393	27	60.5	matrix
Q8R0F8	Acylpyruvase FAHD1, mitochondrial	Q8R0F8.B99990004.pdb	1sawA	89	116			115		9.03778	17.3	9.2	matrix
Q8R0F8	Acylpyruvase FAHD1, mitochondrial	Q8R0F8.B99990004.pdb	1sawA	89	117			115		10.8829	52.5	9.2	matrix
Q8R0F8	Acylpyruvase FAHD1, mitochondrial	Q8R0F8.B99990004.pdb	1sawA	89	118			115		8.27663	48.5	9.2	matrix
Q8R0F9	SEC14-like protein 4	Q8R0F9.B99990002.pdb	4tlgA	85	126			128		12.5824	19.3	8.7
Q8R0F9	SEC14-like protein 4	Q8R0F9.B99990002.pdb	4tlgA	85	216			128		12.242	5.7	8.7
Q8R0X7	Sphingosine-1-phosphate lyase 1	Q8R0X7.B99990003.pdb	4q6rA	86	36			34		5.96692	59.5	43.7
Q8R0X7	Sphingosine-1-phosphate lyase 1	Q8R0X7.B99990003.pdb	4q6rA	86	110			548		14.1997	58	62.8
Q8R0X7	Sphingosine-1-phosphate lyase 1	Q8R0X7.B99990003.pdb	4q6rA	86	114			548		10.6088	51.7	62.8
Q8R0Y6	Cytosolic 10-formyltetrahydrofolate dehydrogenase	Q8R0Y6.B99990004.pdb	2o2pA	98	21			17	x	14.4278	42.5	34.2
Q8R0Y6	Cytosolic 10-formyltetrahydrofolate dehydrogenase	Q8R0Y6.B99990004.pdb	2o2pA	98	150			152		7.28677	37.5	22.2
Q8R0Y6	Cytosolic 10-formyltetrahydrofolate dehydrogenase	Q8R0Y6.B99990004.pdb	2o2pA	98	583			587	x	4.14987	38.7	39.3
Q8R0Y6	Cytosolic 10-formyltetrahydrofolate dehydrogenase	Q8R0Y6.B99990004.pdb	2o2pA	98	668			587	x	13.0922	5.3	39.3
Q8R0Y6	Cytosolic 10-formyltetrahydrofolate dehydrogenase	Q8R0Y6.B99990004.pdb	2o2pA	98	690			707		14.6422	44.5	8.2
Q8R164	Valacyclovir hydrolase	Q8R164.B99990002.pdb	2ocgA	86	21			25		13.1509	34.5	55.2
Q8R2K1-5	Fucose mutarotase	Q8R2K1-5.B99990003.pdb	2wcuA	94	108			107		10.6639	59.2	16
Q8R5L1	p32-RACK	Q8R5L1.B99990002.pdb	1p32A	90	78			65		9.32552	21	25.3
Q8R5L1	p32-RACK	Q8R5L1.B99990002.pdb	1p32A	90	78			67		8.50443	21	19.7
Q8R5L1	p32-RACK	Q8R5L1.B99990002.pdb	1p32A	90	273			7		11.5922	19.2	60.3
Q8R5L1	p32-RACK	Q8R5L1.B99990002.pdb	1p32A	90	273			67		9.4116	19.2	19.7
Q8R5L1	p32-RACK	Q8R5L1.B99990002.pdb	1p32A	90	273			69		14.8413	19.2	53.3
Q8VBT2	L-serine dehydratase/L-threonine deaminase	Q8VBT2.B99990001.pdb	1pwhA	96	21			283		13.2714	59.2	39.3
Q8VBT2	L-serine dehydratase/L-threonine deaminase	Q8VBT2.B99990001.pdb	1pwhA	96	41			303		8.29393	21	6
Q8VBT2	L-serine dehydratase/L-threonine deaminase	Q8VBT2.B99990001.pdb	1pwhA	96	257			283		14.5596	36.5	39.3
Q8VC28	Aldo-keto reductase family 1 member C13	Q8VC28.B99990005.pdb	3ln3A	97	4			7		10.3288	58.8	24.5		cytosol
Q8VC28	Aldo-keto reductase family 1 member C13	Q8VC28.B99990005.pdb	3ln3A	97	9			7		9.11808	59.2	24.5		cytosol
Q8VC28	Aldo-keto reductase family 1 member C13	Q8VC28.B99990005.pdb	3ln3A	97	31			39		14.6221	28.3	45.2		cytosol
Q8VC28	Aldo-keto reductase family 1 member C13	Q8VC28.B99990005.pdb	3ln3A	97	33			39		14.9097	44	45.2		cytosol
Q8VC28	Aldo-keto reductase family 1 member C13	Q8VC28.B99990005.pdb	3ln3A	97	70			39		10.9683	51.3	45.2		cytosol
Q8VC28	Aldo-keto reductase family 1 member C13	Q8VC28.B99990005.pdb	3ln3A	97	75			39		13.6542	27.5	45.2		cytosol
Q8VC28	Aldo-keto reductase family 1 member C13	Q8VC28.B99990005.pdb	3ln3A	97	96			89		13.8366	43.5	12.5		cytosol
Q8VC28	Aldo-keto reductase family 1 member C13	Q8VC28.B99990005.pdb	3ln3A	97	101			89		8.52595	39.5	12.5		cytosol
Q8VC28	Aldo-keto reductase family 1 member C13	Q8VC28.B99990005.pdb	3ln3A	97	105			89		12.8742	50.7	12.5		cytosol
Q8VC28	Aldo-keto reductase family 1 member C13	Q8VC28.B99990005.pdb	3ln3A	97	123			89		8.70029	12.8	12.5		cytosol
Q8VC28	Aldo-keto reductase family 1 member C13	Q8VC28.B99990005.pdb	3ln3A	97	249			242		14.5497	30.5	24.3		cytosol
Q8VC77	Protein Akr1c20	Q8VC77.B99990003.pdb	1q5mA	76	104			98		12.572	54.5	7.2		cytosol
Q8VC77	Protein Akr1c20	Q8VC77.B99990003.pdb	1q5mA	76	153			145		12.2685	38.3	24.5		cytosol
Q8VC77	Protein Akr1c20	Q8VC77.B99990003.pdb	1q5mA	76	175			145		9.18686	20.8	24.5		cytosol
Q8VC77	Protein Akr1c20	Q8VC77.B99990003.pdb	1q5mA	76	179			145		5.99308	13.7	24.5		cytosol
Q8VCC2	Liver carboxylesterase 1	Q8VCC2.B99990002.pdb	3k9bC	80	265			284		13.5924	28.5	17.2
Q8VCC2	Liver carboxylesterase 1	Q8VCC2.B99990002.pdb	3k9bC	80	299			284		13.5664	29.2	17.2
Q8VCC2	Liver carboxylesterase 1	Q8VCC2.B99990002.pdb	3k9bC	80	392			254	x	10.265	13.2	24.2
Q8VCC2	Liver carboxylesterase 1	Q8VCC2.B99990002.pdb	3k9bC	80	400			254	x	12.6176	43.5	24.2
Q8VCH0	3-ketoacyl-CoA thiolase B, peroxisomal	Q8VCH0.B99990005.pdb	2iikB	88	57			55		9.42492	39.8	25.7
Q8VCH0	3-ketoacyl-CoA thiolase B, peroxisomal	Q8VCH0.B99990005.pdb	2iikB	88	209			218	x	12.7795	12	12.5
Q8VCH0	3-ketoacyl-CoA thiolase B, peroxisomal	Q8VCH0.B99990005.pdb	2iikB	88	238			55		8.88333	51	25.7
Q8VCH0	3-ketoacyl-CoA thiolase B, peroxisomal	Q8VCH0.B99990005.pdb	2iikB	88	331			26		14.4602	52.8	12.5
Q8VCR2-2	17-beta-hydroxysteroid dehydrogenase 13	Q8VCR2-2.B99990001.pdb	1yb1A	67	189			174		11.328	6.2	18.3
Q8VCT4	Carboxylesterase 1D	Q8VCT4.B99990003.pdb	3k9bC	84	288			284	x	3.34878	18	16.2		cytosol
Q8VCT4	Carboxylesterase 1D	Q8VCT4.B99990003.pdb	3k9bC	84	299			284	x	13.058	41	16.2		cytosol
Q8VCX1	3-oxo-5-beta-steroid 4-dehydrogenase	Q8VCX1.B99990005.pdb	3buvA	82	35			224		12.853	51.5	60.2		cytosol
Q8VCX1	3-oxo-5-beta-steroid 4-dehydrogenase	Q8VCX1.B99990005.pdb	3buvA	82	143			147		14.4443	59	16.2		cytosol
Q8VCX1	3-oxo-5-beta-steroid 4-dehydrogenase	Q8VCX1.B99990005.pdb	3buvA	82	185			147		14.7664	37.3	16.2		cytosol
Q8VCX1	3-oxo-5-beta-steroid 4-dehydrogenase	Q8VCX1.B99990005.pdb	3buvA	82	187			147		14.3037	59.3	16.2		cytosol
Q8VDN2	Sodium/potassium-transporting ATPase subunit alpha-1	Q8VDN2.B99990002.pdb	3wguA	97	91			93		11.5869	14.8	49.5
Q8VDN2	Sodium/potassium-transporting ATPase subunit alpha-1	Q8VDN2.B99990002.pdb	3wguA	97	91			145		12.8527	14.8	32.8
Q8VDN2	Sodium/potassium-transporting ATPase subunit alpha-1	Q8VDN2.B99990002.pdb	3wguA	97	153			145		14.6954	17.7	32.8
Q8VDN2	Sodium/potassium-transporting ATPase subunit alpha-1	Q8VDN2.B99990002.pdb	3wguA	97	156			145		12.8638	11	32.8
Q8VDN2	Sodium/potassium-transporting ATPase subunit alpha-1	Q8VDN2.B99990002.pdb	3wguA	97	413			459		11.4987	46.5	9.5
Q8VDN2	Sodium/potassium-transporting ATPase subunit alpha-1	Q8VDN2.B99990002.pdb	3wguA	97	413			463		7.50193	46.5	6
Q8VDN2	Sodium/potassium-transporting ATPase subunit alpha-1	Q8VDN2.B99990002.pdb	3wguA	97	413			464		6.73563	46.5	6.7
Q8VDN2	Sodium/potassium-transporting ATPase subunit alpha-1	Q8VDN2.B99990002.pdb	3wguA	97	458			459		10.1682	43.3	9.5
Q8VDN2	Sodium/potassium-transporting ATPase subunit alpha-1	Q8VDN2.B99990002.pdb	3wguA	97	458			463		12.6662	43.3	6
Q8VDN2	Sodium/potassium-transporting ATPase subunit alpha-1	Q8VDN2.B99990002.pdb	3wguA	97	473			464		12.8914	52.2	6.7
Q8VDN2	Sodium/potassium-transporting ATPase subunit alpha-1	Q8VDN2.B99990002.pdb	3wguA	97	984			990		11.184	36.7	8.7
Q91V12-2	Cytosolic acyl coenzyme A thioester hydrolase	Q91V12-2.B99990001.pdb	4zv3A	100	110			15		12.1278	34.8	60.2		cytosol
Q91V12-2	Cytosolic acyl coenzyme A thioester hydrolase	Q91V12-2.B99990001.pdb	4zv3A	100	111			75		9.03056	43.8	41.3		cytosol
Q91V76	Ester hydrolase C11orf54 homolog	Q91V76.B99990001.pdb	1xcrA	88	74			226		13.5805	59	40
Q91V76	Ester hydrolase C11orf54 homolog	Q91V76.B99990001.pdb	1xcrA	88	133			226		13.1166	35.3	40
Q91V76	Ester hydrolase C11orf54 homolog	Q91V76.B99990001.pdb	1xcrA	88	169			54		9.65806	30.7	6.5
Q91V76	Ester hydrolase C11orf54 homolog	Q91V76.B99990001.pdb	1xcrA	88	236			226		11.4661	13.3	40
Q91V77	Protein S100	Q91V77.B99990001.pdb	2jptA	94	50			86		12.3193	15.3	30.7
Q91V92	ATP-citrate synthase	Q91V92.B99990005.pdb	3pffA	98	4			718		10.283	24	5.2		cytosol
Q91V92	ATP-citrate synthase	Q91V92.B99990005.pdb	3pffA	98	4			883		14.6926	24	6		cytosol
Q91V92	ATP-citrate synthase	Q91V92.B99990005.pdb	3pffA	98	68			877		13.8907	20	13		cytosol
Q91V92	ATP-citrate synthase	Q91V92.B99990005.pdb	3pffA	98	148			877		13.2239	31.3	13		cytosol
Q91V92	ATP-citrate synthase	Q91V92.B99990005.pdb	3pffA	98	232			20		11.489	33.3	66		cytosol
Q91V92	ATP-citrate synthase	Q91V92.B99990005.pdb	3pffA	98	265			718		14.1789	16.5	5.2		cytosol
Q91V92	ATP-citrate synthase	Q91V92.B99990005.pdb	3pffA	98	336			1030		11.9038	17.5	41.3		cytosol
Q91V92	ATP-citrate synthase	Q91V92.B99990005.pdb	3pffA	98	471			293		13.0141	44.7	11.3		cytosol
Q91V92	ATP-citrate synthase	Q91V92.B99990005.pdb	3pffA	98	478			509		14.6987	28.5	5.8		cytosol
Q91V92	ATP-citrate synthase	Q91V92.B99990005.pdb	3pffA	98	770			754		6.57453	10.5	18.8		cytosol
Q91V92	ATP-citrate synthase	Q91V92.B99990005.pdb	3pffA	98	797			754		14.703	41.3	18.8		cytosol
Q91V92	ATP-citrate synthase	Q91V92.B99990005.pdb	3pffA	98	797			835		13.4784	41.3	8		cytosol
[truncated: 596 more rows]

## Sheet: C-SerLys All <15A
Protein (UniProt)	Protein Name	Model Used	PDB template used	PDB sequence identity	Lysine Position	Lysine Acetylated?	%	Serine Position	Distance NZ to OG in Å	Lys Surface NZ (Å2)	Ser Surface OG (Å2)	Mitochondrial Matrix?	Cytosolic?
Q8BX10-2	Serine/threonine-protein phosphatase PGAM5, mitochondrial	Q8BX10-2.B99990001.pdb	3mxoA	96	190	x	0.0990314	187	9.92979	56.5	16.8
P38060	Hydroxymethylglutaryl-CoA lyase, mitochondrial	P38060.B99990005.pdb	2cw6A	88	48	x	0.0551393	49	10.8678	41.5	19.3	matrix
P38060	Hydroxymethylglutaryl-CoA lyase, mitochondrial	P38060.B99990005.pdb	2cw6A	88	48	x	0.0551393	273	11.7027	41.5	7.2	matrix
P38060	Hydroxymethylglutaryl-CoA lyase, mitochondrial	P38060.B99990005.pdb	2cw6A	88	48	x	0.0551393	315	11.479	41.5	10.3	matrix
Q91VA0	Acyl-coenzyme A synthetase ACSM1, mitochondrial	Q91VA0.B99990003.pdb	3c5eA	57	200	x	0.0473061	197	10.3591	43.5	33.7	matrix
Q91VA0	Acyl-coenzyme A synthetase ACSM1, mitochondrial	Q91VA0.B99990003.pdb	3c5eA	57	200	x	0.0473061	201	9.4813	43.5	15.5	matrix
Q91VA0	Acyl-coenzyme A synthetase ACSM1, mitochondrial	Q91VA0.B99990003.pdb	3c5eA	57	200	x	0.0473061	203	12.1842	43.5	51.5	matrix
Q9WUP7-2	Ubiquitin carboxyl-terminal hydrolase isozyme L5	Q9WUP7-2.B99990002.pdb	4wlrA	100	158	x	0.0395589	212	11.9419	21.7	21.2		cytosol
Q9D1I5	Methylmalonyl-CoA epimerase, mitochondrial	Q9D1I5.B99990004.pdb	3rmuA	90	152	x	0.0326003	148	6.96804	58.3	33.5	matrix
O88986	2-amino-3-ketobutyrate coenzyme A ligase, mitochondrial	O88986.B99990003.pdb	3tqxA	58	380	x	0.0276578	357	13.887	57.7	31.3	matrix
O88986	2-amino-3-ketobutyrate coenzyme A ligase, mitochondrial	O88986.B99990003.pdb	3tqxA	58	380	x	0.0276578	374	9.22071	57.7	6	matrix
P19096	Fatty acid synthase	P19096.B99990002.pdb	2vz8B	79	1575	x	0.0253882	1541	5.36174	40.2	33.3		cytosol
P19096	Fatty acid synthase	P19096.B99990002.pdb	2vz8B	79	1575	x	0.0253882	1577	11.4845	40.2	24.2		cytosol
Q9DCM0	Persulfide dioxygenase ETHE1, mitochondrial	Q9DCM0.B99990005.pdb	4chlA	93	172	x	0.0234418	218	8.53502	46.2	19	matrix
Q3TWV4	Adaptor protein complex AP-2, mu1, isoform CRA_a	Q3TWV4.B99990005.pdb	2jkrM	100	317	x	0.0227464	178	14.2102	36	6.2		cytosol
O08997	Copper transport protein ATOX1	O08997.B99990005.pdb	3iwlA	88	60	x	0.0222765	7	12.6284	43	30.2		cytosol
O08997	Copper transport protein ATOX1	O08997.B99990005.pdb	3iwlA	88	60	x	0.0222765	20	14.9557	43	17.7		cytosol
O08997	Copper transport protein ATOX1	O08997.B99990005.pdb	3iwlA	88	60	x	0.0222765	63	14.2699	43	13.5		cytosol
Q9D939	Sulfotransferase 1C2	Q9D939.B99990004.pdb	3bfxA	85	96	x	0.0205901	247	11.6834	31	23.8		cytosol
Q9D939	Sulfotransferase 1C2	Q9D939.B99990004.pdb	3bfxA	85	96	x	0.0205901	252	11.9174	31	29.8		cytosol
P54071	Isocitrate dehydrogenase [NADP], mitochondrial	P54071.B99990003.pdb	4ja8A	97	80	x	0.0196334	108	13.2014	15.3	13	matrix
Q9CZL5	Pterin-4-alpha-carbinolamine dehydratase 2	Q9CZL5.B99990002.pdb	4wilA	99	124	x	0.0188149	35	9.15225	55.2	33
Q9CZL5	Pterin-4-alpha-carbinolamine dehydratase 2	Q9CZL5.B99990002.pdb	4wilA	99	124	x	0.0188149	36	7.07263	55.2	9.2
P11983	T-complex protein 1 subunit alpha	P11983.B99990002.pdb	4b2tA	96	400	x	0.0176706	194	9.94454	44.5	7		cytosol
P26443	Glutamate dehydrogenase 1, mitochondrial	P26443.B99990002.pdb	3mw9A	98	503	x	0.0162905	270	11.738	59.5	13.2	matrix
P26443	Glutamate dehydrogenase 1, mitochondrial	P26443.B99990002.pdb	3mw9A	98	503	x	0.0162905	450	13.0581	59.5	5.2	matrix
P26443	Glutamate dehydrogenase 1, mitochondrial	P26443.B99990002.pdb	3mw9A	98	503	x	0.0162905	498	13.9416	59.5	27.3	matrix
P26443	Glutamate dehydrogenase 1, mitochondrial	P26443.B99990002.pdb	3mw9A	98	503	x	0.0162905	501	5.97803	59.5	10	matrix
P26443	Glutamate dehydrogenase 1, mitochondrial	P26443.B99990002.pdb	3mw9A	98	503	x	0.0162905	508	11.7	59.5	40.3	matrix
P26043	Radixin	P26043.B99990004.pdb	4rm8A	84	60	x	0.0161593	52	13.3751	27.3	23.7
P26043	Radixin	P26043.B99990004.pdb	4rm8A	84	60	x	0.0161593	56	10.9476	27.3	19.7
P26043	Radixin	P26043.B99990004.pdb	4rm8A	84	60	x	0.0161593	468	12.483	27.3	19.5
Q8R164	Valacyclovir hydrolase	Q8R164.B99990002.pdb	2ocgA	86	74	x	0.0159758	41	10.0511	30.5	17.5
P54071	Isocitrate dehydrogenase [NADP], mitochondrial	P54071.B99990003.pdb	4ja8A	97	106	x	0.0159712	108	8.89304	53.5	13	matrix
P35486	Pyruvate dehydrogenase E1 component subunit alpha, somatic form, mitochondrial	P35486.B99990002.pdb	3exgA	99	336	x	0.0154188	331	12.24	47.3	10.3	matrix
Q8K1J6	CCA tRNA nucleotidyltransferase 1, mitochondrial	Q8K1J6.B99990003.pdb	4x4wA	94	402	x	0.0142402	400	8.88057	57.2	7.3	matrix
Q91X77	Cytochrome P450 2C50	Q91X77.B99990001.pdb	5a5iA	74	200	x	0.0135258	229	13.8778	16.8	6.7
Q91X77	Cytochrome P450 2C50	Q91X77.B99990001.pdb	5a5iA	74	200	x	0.0135258	296	14.5463	16.8	28.7
Q9JHW2	Omega-amidase NIT2	Q9JHW2.B99990001.pdb	2w1vA	100	68	x	0.0131305	18	8.03404	33.3	27		cytosol
Q9JHW2	Omega-amidase NIT2	Q9JHW2.B99990001.pdb	2w1vA	100	68	x	0.0131305	26	8.13956	33.3	23.3		cytosol
Q9JHW2	Omega-amidase NIT2	Q9JHW2.B99990001.pdb	2w1vA	100	68	x	0.0131305	70	12.2597	33.3	21.2		cytosol
Q99JY9	Actin-related protein 3	Q99JY9.B99990005.pdb	1k8kA	100	251	x	0.0129664	250	9.12231	45.7	51.2		cytosol
Q9CZ13	Cytochrome b-c1 complex subunit 1, mitochondrial	Q9CZ13.B99990004.pdb	2a06A	88	163	x	0.0127144	154	14.3461	37.8	5.8	matrix
Q9CZ13	Cytochrome b-c1 complex subunit 1, mitochondrial	Q9CZ13.B99990004.pdb	2a06A	88	163	x	0.0127144	159	3.66304	37.8	15	matrix
Q9CPU0	Lactoylglutathione lyase	Q9CPU0.B99990001.pdb	2za0A	100	88	x	0.0124561	86	9.89715	24.7	46.2		cytosol
P38647	Stress-70 protein, mitochondrial	P38647.B99990003.pdb	4kboA	99	300	x	0.0124037	320	12.5137	8.3	32.8	matrix
P38647	Stress-70 protein, mitochondrial	P38647.B99990003.pdb	4kboA	99	300	x	0.0124037	321	12.0439	8.3	34.2	matrix
Q8R164	Valacyclovir hydrolase	Q8R164.B99990002.pdb	2ocgA	86	126	x	0.0120556	154	6.95688	27.3	38.3
Q8QZT1	Acetyl-CoA acetyltransferase, mitochondrial	Q8QZT1.B99990004.pdb	2ib8A	87	227	x	0.0119429	230	11.7106	54.8	12	matrix
Q9JJL8	Serine--tRNA ligase, mitochondrial	Q9JJL8.B99990002.pdb	1wleA	90	110	x	0.0119089	105	11.1454	21.7	43.5	matrix
Q9DB20	ATP synthase subunit O, mitochondrial	Q9DB20.B99990002.pdb	2wssS	80	158	x	0.0115967	147	13.7814	29.8	23.5	matrix
Q9DB20	ATP synthase subunit O, mitochondrial	Q9DB20.B99990002.pdb	2wssS	80	158	x	0.0115967	155	11.5776	29.8	40.8	matrix
Q9DB20	ATP synthase subunit O, mitochondrial	Q9DB20.B99990002.pdb	2wssS	80	158	x	0.0115967	163	13.0572	29.8	24.8	matrix
Q9DB20	ATP synthase subunit O, mitochondrial	Q9DB20.B99990002.pdb	2wssS	80	158	x	0.0115967	180	10.7385	29.8	22	matrix
P05202	Aspartate aminotransferase, mitochondrial	P05202.B99990005.pdb	3pd6A	100	227	x	0.0106064	231	9.31604	54.7	26.7	matrix
Q76MZ3	Serine/threonine-protein phosphatase 2A 65 kDa regulatory subunit A alpha isoform	Q76MZ3.B99990005.pdb	1b3uA	100	280	x	0.0105296	314	6.13049	28.2	7.3		cytosol
P07356	Annexin A2	P07356.B99990005.pdb	4hreA	100	227	x	0.0103038	184	10.4759	12.8	51.3		cytosol
P07356	Annexin A2	P07356.B99990005.pdb	4hreA	100	227	x	0.0103038	234	14.1661	12.8	31		cytosol
Q9WTP7	GTP:AMP phosphotransferase AK3, mitochondrial	Q9WTP7.B99990005.pdb	2ak3A	89	29	x	0.0100149	24	9.10553	36.5	7.7	matrix
Q9WTP7	GTP:AMP phosphotransferase AK3, mitochondrial	Q9WTP7.B99990005.pdb	2ak3A	89	29	x	0.0100149	25	5.14804	36.5	34.3	matrix
Q9WTP7	GTP:AMP phosphotransferase AK3, mitochondrial	Q9WTP7.B99990005.pdb	2ak3A	89	29	x	0.0100149	224	9.19728	36.5	45.7	matrix
Q9CQR4	Acyl-coenzyme A thioesterase 13	Q9CQR4.B99990004.pdb	2cy9B	100	37	x	0.00990115	32	7.40542	12.3	34.8		cytosol
Q9CQR4	Acyl-coenzyme A thioesterase 13	Q9CQR4.B99990004.pdb	2cy9B	100	37	x	0.00990115	117	10.9058	12.3	10.7		cytosol
Q9CYW4	Haloacid dehalogenase-like hydrolase domain-containing protein 3	Q9CYW4.B99990004.pdb	3k1zA	77	15	x	0.00970013	57	14.0559	57.8	14	matrix
Q9CYW4	Haloacid dehalogenase-like hydrolase domain-containing protein 3	Q9CYW4.B99990004.pdb	3k1zA	77	15	x	0.00970013	193	5.7028	57.8	35.7	matrix
Q9CZL5	Pterin-4-alpha-carbinolamine dehydratase 2	Q9CZL5.B99990002.pdb	4wilA	99	131	x	0.00956357	135	12.2172	49.3	36.5
P28665	Murinoglobulin-1	P28665.B99990003.pdb	4acqC	61	655	x	0.00940997	347	6.4706	16.5	35
P28665	Murinoglobulin-1	P28665.B99990003.pdb	4acqC	61	655	x	0.00940997	405	12.8085	16.5	34.5
P05202	Aspartate aminotransferase, mitochondrial	P05202.B99990005.pdb	3pd6A	100	185	x	0.00939408	192	11.618	50.2	29.5	matrix
Q8BWT1	3-ketoacyl-CoA thiolase, mitochondrial	Q8BWT1.B99990001.pdb	4c2jA	88	171	x	0.00902173	285	14.1846	50	17.5	matrix
Q03265	ATP synthase subunit alpha, mitochondrial	Q03265.B99990001.pdb	1mabA	99	531	x	0.00822343	419	11.974	57.2	32.2	matrix
Q03265	ATP synthase subunit alpha, mitochondrial	Q03265.B99990001.pdb	1mabA	99	531	x	0.00822343	528	14.6252	57.2	30.5	matrix
Q03265	ATP synthase subunit alpha, mitochondrial	Q03265.B99990001.pdb	1mabA	99	531	x	0.00822343	533	10.1887	57.2	21.3	matrix
Q03265	ATP synthase subunit alpha, mitochondrial	Q03265.B99990001.pdb	1mabA	99	531	x	0.00822343	536	12.4698	57.2	9.8	matrix
Q8CHT0	Delta-1-pyrroline-5-carboxylate dehydrogenase, mitochondrial	Q8CHT0.B99990005.pdb	4e3xA	99	461	x	0.00797725	358	14.6676	38.7	28.3	matrix
Q8CHT0	Delta-1-pyrroline-5-carboxylate dehydrogenase, mitochondrial	Q8CHT0.B99990005.pdb	4e3xA	99	461	x	0.00797725	411	12.9651	38.7	31.2	matrix
Q8CHT0	Delta-1-pyrroline-5-carboxylate dehydrogenase, mitochondrial	Q8CHT0.B99990005.pdb	4e3xA	99	461	x	0.00797725	471	10.5273	38.7	6.7	matrix
Q9R1P1	Proteasome subunit beta type-3	Q9R1P1.B99990005.pdb	5le5I	99	77	x	0.00785809	89	14.7354	38.8	17.5		cytosol
Q6P8J2	Diamine acetyltransferase 2	Q6P8J2.B99990005.pdb	2beiA	81	29	x	0.00776836	31	8.84573	36.7	50.8	matrix
P08249	Malate dehydrogenase, mitochondrial	P08249.B99990005.pdb	1mldA	96	329	x	0.00761409	326	7.28266	20	19.3	matrix
Q61425	Hydroxyacyl-coenzyme A dehydrogenase, mitochondrial	Q61425.B99990001.pdb	3rqsB	90	202	x	0.00750746	11	14.9769	52.8	11.5	matrix
Q61425	Hydroxyacyl-coenzyme A dehydrogenase, mitochondrial	Q61425.B99990001.pdb	3rqsB	90	202	x	0.00750746	196	12.6239	52.8	5.7	matrix
Q61425	Hydroxyacyl-coenzyme A dehydrogenase, mitochondrial	Q61425.B99990001.pdb	3rqsB	90	202	x	0.00750746	210	12.1242	52.8	16.2	matrix
P05202	Aspartate aminotransferase, mitochondrial	P05202.B99990005.pdb	3pd6A	100	90	x	0.0073817	333	10.6851	25.2	22	matrix
Q9QZM2	DNA polymerase subunit gamma-2, mitochondrial	Q9QZM2.B99990002.pdb	1g5hB	100	363	x	0.00726944	397	12.0694	58.8	6	matrix
Q9QZM2	DNA polymerase subunit gamma-2, mitochondrial	Q9QZM2.B99990002.pdb	1g5hB	100	363	x	0.00726944	398	10.3982	58.8	6.5	matrix
Q8R0Y6	Cytosolic 10-formyltetrahydrofolate dehydrogenase	Q8R0Y6.B99990004.pdb	2o2pA	98	703	x	0.00722967	825	14.8858	41.7	43.7
Q9DCX2	ATP synthase subunit d, mitochondrial	Q9DCX2.B99990004.pdb	2clyB	78	95	x	0.00718287	100	13.3052	55.8	41.7	matrix
P54869	Hydroxymethylglutaryl-CoA synthase, mitochondrial	P54869.B99990003.pdb	2wyaA	91	437	x	0.00701798	398	14.5575	25.3	15.7	matrix
P54869	Hydroxymethylglutaryl-CoA synthase, mitochondrial	P54869.B99990003.pdb	2wyaA	91	437	x	0.00701798	426	11.1094	25.3	23.8	matrix
P54869	Hydroxymethylglutaryl-CoA synthase, mitochondrial	P54869.B99990003.pdb	2wyaA	91	437	x	0.00701798	430	10.3646	25.3	28.7	matrix
P54869	Hydroxymethylglutaryl-CoA synthase, mitochondrial	P54869.B99990003.pdb	2wyaA	91	437	x	0.00701798	440	8.69629	25.3	17.3	matrix
Q8BWT1	3-ketoacyl-CoA thiolase, mitochondrial	Q8BWT1.B99990001.pdb	4c2jA	88	234	x	0.00692959	237	14.1587	49.7	8.7	matrix
Q3UNX5	Acyl-coenzyme A synthetase ACSM3, mitochondrial	Q3UNX5.B99990004.pdb	3c5eA	57	151	x	0.00691542	159	14.5511	58.7	13.7	matrix
Q80YD1	ATP-dependent RNA helicase SUPV3L1, mitochondrial	Q80YD1.B99990002.pdb	3rc3A	92	454	x	0.00680191	442	9.81666	47.7	20.8	matrix
Q80YD1	ATP-dependent RNA helicase SUPV3L1, mitochondrial	Q80YD1.B99990002.pdb	3rc3A	92	454	x	0.00680191	447	9.89504	47.7	25.7	matrix
Q80YD1	ATP-dependent RNA helicase SUPV3L1, mitochondrial	Q80YD1.B99990002.pdb	3rc3A	92	454	x	0.00680191	690	10.3819	47.7	16.3	matrix
H7BX88	Carnitine O-acetyltransferase	H7BX88.B99990004.pdb	1ndbA	100	588	x	0.00674833	464	14.7087	54.2	34.8	matrix
Q9QXG4	Acetyl-coenzyme A synthetase, cytoplasmic	Q9QXG4.B99990002.pdb	1pg4A	54	418	x	0.00669426	575	12.1888	41.3	15.2		cytosol
B1AU25	Apoptosis-inducing factor 1, mitochondrial	B1AU25.B99990005.pdb	1gv4A	100	588	x	0.00668643	531	10.9701	29.3	18		cytosol
B1AU25	Apoptosis-inducing factor 1, mitochondrial	B1AU25.B99990005.pdb	1gv4A	100	588	x	0.00668643	534	11.692	29.3	45		cytosol
P05202	Aspartate aminotransferase, mitochondrial	P05202.B99990005.pdb	3pd6A	100	404	x	0.00666222	399	12.7668	10.2	5.5	matrix
Q9WTP7	GTP:AMP phosphotransferase AK3, mitochondrial	Q9WTP7.B99990005.pdb	2ak3A	89	34	x	0.00652749	24	14.8297	43.5	7.7	matrix
Q91W43	Glycine dehydrogenase (decarboxylating), mitochondrial	Q91W43.B99990002.pdb	4lhdA	57	519	x	0.00651407	516	6.11903	43.5	49.2	matrix
Q91W43	Glycine dehydrogenase (decarboxylating), mitochondrial	Q91W43.B99990002.pdb	4lhdA	57	519	x	0.00651407	517	11.0918	43.5	11.8	matrix
O35459	Delta(3,5)-Delta(2,4)-dienoyl-CoA isomerase, mitochondrial	O35459.B99990005.pdb	1dciA	95	230	x	0.00643529	115	8.63749	22.8	39	matrix
O35459	Delta(3,5)-Delta(2,4)-dienoyl-CoA isomerase, mitochondrial	O35459.B99990005.pdb	1dciA	95	230	x	0.00643529	227	10.6829	22.8	24.7	matrix
P08113	Endoplasmin	P08113.B99990001.pdb	2o1uA	99	623	x	0.00625246	650	11.8192	43.7	24		cytosol
Q920E5	Farnesyl pyrophosphate synthase	Q920E5.B99990003.pdb	5cg5A	85	293	x	0.00614337	108	5.26452	9.2	37.3		cytosol
Q9D6R2	Isocitrate dehydrogenase [NAD]subunit alpha, mitochondrial	Q9D6R2.B99990005.pdb	3blxB	56	100	x	0.00611564	109	14.4885	52.7	13.3	matrix
Q8K411-2	Presequence protease, mitochondrial	Q8K411-2.B99990002.pdb	4l3tA	88	882	x	0.00598231	131	14.9175	18.2	7.7	matrix
Q8K411-2	Presequence protease, mitochondrial	Q8K411-2.B99990002.pdb	4l3tA	88	882	x	0.00598231	913	12.2529	18.2	7.8	matrix
Q8K411-2	Presequence protease, mitochondrial	Q8K411-2.B99990002.pdb	4l3tA	88	882	x	0.00598231	956	9.03951	18.2	11.3	matrix
Q8K411-2	Presequence protease, mitochondrial	Q8K411-2.B99990002.pdb	4l3tA	88	882	x	0.00598231	959	9.5169	18.2	12.5	matrix
Q8K411-2	Presequence protease, mitochondrial	Q8K411-2.B99990002.pdb	4l3tA	88	882	x	0.00598231	963	11.8453	18.2	28.8	matrix
Q9D404	3-oxoacyl-[acyl-carrier-protein]synthase, mitochondrial	Q9D404.B99990001.pdb	2iwzA	89	182	x	0.00586911	108	12.7476	15.8	5.8	matrix
Q9D404	3-oxoacyl-[acyl-carrier-protein]synthase, mitochondrial	Q9D404.B99990001.pdb	2iwzA	89	182	x	0.00586911	110	13.1173	15.8	49.2	matrix
Q9D404	3-oxoacyl-[acyl-carrier-protein]synthase, mitochondrial	Q9D404.B99990001.pdb	2iwzA	89	182	x	0.00586911	114	7.18645	15.8	7.7	matrix
Q9D404	3-oxoacyl-[acyl-carrier-protein]synthase, mitochondrial	Q9D404.B99990001.pdb	2iwzA	89	182	x	0.00586911	117	8.92331	15.8	6.5	matrix
Q9D404	3-oxoacyl-[acyl-carrier-protein]synthase, mitochondrial	Q9D404.B99990001.pdb	2iwzA	89	182	x	0.00586911	161	11.9463	15.8	8.5	matrix
Q9D404	3-oxoacyl-[acyl-carrier-protein]synthase, mitochondrial	Q9D404.B99990001.pdb	2iwzA	89	182	x	0.00586911	176	7.36203	15.8	8.7	matrix
Q9D404	3-oxoacyl-[acyl-carrier-protein]synthase, mitochondrial	Q9D404.B99990001.pdb	2iwzA	89	182	x	0.00586911	238	11.0941	15.8	6.3	matrix
Q8QZS1	3-hydroxyisobutyryl-CoA hydrolase, mitochondrial	Q8QZS1.B99990001.pdb	3bptA	84	54	x	0.00584558	14	10.1226	46.7	13.2	matrix
Q8QZS1	3-hydroxyisobutyryl-CoA hydrolase, mitochondrial	Q8QZS1.B99990001.pdb	3bptA	84	54	x	0.00584558	15	4.01775	46.7	11	matrix
Q8QZS1	3-hydroxyisobutyryl-CoA hydrolase, mitochondrial	Q8QZS1.B99990001.pdb	3bptA	84	54	x	0.00584558	20	12.7281	46.7	38.7	matrix
P19096	Fatty acid synthase	P19096.B99990002.pdb	2vz8B	79	1745	x	0.00577635	1474	10.5664	55.7	16.8		cytosol
P19096	Fatty acid synthase	P19096.B99990002.pdb	2vz8B	79	1745	x	0.00577635	1749	7.5879	55.7	10		cytosol
Q9CQ62	2,4-dienoyl-CoA reductase, mitochondrial	Q9CQ62.B99990004.pdb	1w6uA	85	246	x	0.00574794	90	7.72351	23.2	6.5	matrix
Q9CQ62	2,4-dienoyl-CoA reductase, mitochondrial	Q9CQ62.B99990004.pdb	1w6uA	85	246	x	0.00574794	250	8.02611	23.2	5.2	matrix
P40936	Indolethylamine N-methyltransferase	P40936.B99990005.pdb	2a14A	58	219	x	0.00573877	240	11.4775	27	51.2		cytosol
Q9JLJ2	4-trimethylaminobutyraldehyde dehydrogenase	Q9JLJ2.B99990003.pdb	1a4sA	70	298	x	0.00573395	265	13.5003	59.2	29.8
Q9R0P3	S-formylglutathione hydrolase	Q9R0P3.B99990005.pdb	3fcxA	92	200	x	0.00568941	197	9.14544	43	21.5		cytosol
Q61425	Hydroxyacyl-coenzyme A dehydrogenase, mitochondrial	Q61425.B99990001.pdb	3rqsB	90	179	x	0.00560767	73	11.3229	39.7	22	matrix
J3QMN4	Thioredoxin reductase 2, mitochondrial	J3QMN4.B99990002.pdb	3dgzA	93	153	x	0.00559906	39	10.4109	23	28.7	matrix
J3QMN4	Thioredoxin reductase 2, mitochondrial	J3QMN4.B99990002.pdb	3dgzA	93	153	x	0.00559906	180	14.3849	23	14.8	matrix
P54071	Isocitrate dehydrogenase [NADP], mitochondrial	P54071.B99990003.pdb	4ja8A	97	180	x	0.00553283	134	13.9201	13.5	11.2	matrix
P54071	Isocitrate dehydrogenase [NADP], mitochondrial	P54071.B99990003.pdb	4ja8A	97	180	x	0.00553283	227	7.69911	13.5	9.2	matrix
P54071	Isocitrate dehydrogenase [NADP], mitochondrial	P54071.B99990003.pdb	4ja8A	97	180	x	0.00553283	317	14.4564	13.5	5.2	matrix
P05202	Aspartate aminotransferase, mitochondrial	P05202.B99990005.pdb	3pd6A	100	73	x	0.00548974	57	13.1596	52.5	45	matrix
P05202	Aspartate aminotransferase, mitochondrial	P05202.B99990005.pdb	3pd6A	100	73	x	0.00548974	415	13.711	52.5	27.2	matrix
Q8C196	Carbamoyl-phosphate synthase [ammonia], mitochondrial	Q8C196.B99990002.pdb	5dotA	96	840	x	0.00547775	844	8.32102	11.2	14.5	matrix
Q8C196	Carbamoyl-phosphate synthase [ammonia], mitochondrial	Q8C196.B99990002.pdb	5dotA	96	840	x	0.00547775	863	7.68159	11.2	15.2	matrix
Q8C196	Carbamoyl-phosphate synthase [ammonia], mitochondrial	Q8C196.B99990002.pdb	5dotA	96	840	x	0.00547775	872	11.5532	11.2	25.7	matrix
P97823	Acyl-protein thioesterase 1	P97823.B99990004.pdb	1fj2A	92	224	x	0.00544996	46	12.0676	59.3	6		cytosol
P97823	Acyl-protein thioesterase 1	P97823.B99990004.pdb	1fj2A	92	224	x	0.00544996	165	12.0515	59.3	20.8		cytosol
P42125	Enoyl-CoA delta isomerase 1, mitochondrial	P42125.B99990002.pdb	1xx4A	89	76	x	0.00526506	77	7.53103	36.3	6.2	matrix
P19096	Fatty acid synthase	P19096.B99990002.pdb	2vz8B	79	1764	x	0.0050316	1768	9.42716	26	20.8		cytosol
Q8C196	Carbamoyl-phosphate synthase [ammonia], mitochondrial	Q8C196.B99990002.pdb	5dotA	96	119	x	0.00498263	707	13.3086	55.5	9	matrix
Q91VT4	Carbonyl reductase family member 4	Q91VT4.B99990001.pdb	4cqlC	88	72	x	0.00497683	65	11.2303	19	28.2	matrix
Q8BWF0	Succinate-semialdehyde dehydrogenase, mitochondrial	Q8BWF0.B99990002.pdb	2w8nA	89	128	x	0.0049194	9	10.2348	38.5	33.2	matrix
P97807-2	Fumarate hydratase, mitochondrial	P97807-2.B99990005.pdb	3e04A	96	23	x	0.00491247	3	11.9775	28.7	51.7
P97807-2	Fumarate hydratase, mitochondrial	P97807-2.B99990005.pdb	3e04A	96	23	x	0.00491247	6	13.5395	28.7	46
Q8C196	Carbamoyl-phosphate synthase [ammonia], mitochondrial	Q8C196.B99990002.pdb	5dotA	96	44	x	0.00487718	40	13.6324	38.3	37.7	matrix
Q8C196	Carbamoyl-phosphate synthase [ammonia], mitochondrial	Q8C196.B99990002.pdb	5dotA	96	44	x	0.00487718	65	14.4576	38.3	9	matrix
Q8C196	Carbamoyl-phosphate synthase [ammonia], mitochondrial	Q8C196.B99990002.pdb	5dotA	96	44	x	0.00487718	588	13.6834	38.3	23.3	matrix
P19096	Fatty acid synthase	P19096.B99990002.pdb	2vz8B	79	786	x	0.00486335	777	11.2169	35.5	38		cytosol
P19096	Fatty acid synthase	P19096.B99990002.pdb	2vz8B	79	786	x	0.00486335	778	8.64125	35.5	37.2		cytosol
P19096	Fatty acid synthase	P19096.B99990002.pdb	2vz8B	79	786	x	0.00486335	854	13.363	35.5	25.2		cytosol
P19096	Fatty acid synthase	P19096.B99990002.pdb	2vz8B	79	786	x	0.00486335	858	5.78798	35.5	13.3		cytosol
P19096	Fatty acid synthase	P19096.B99990002.pdb	2vz8B	79	786	x	0.00486335	867	12.2347	35.5	25.7		cytosol
Q9CQ62	2,4-dienoyl-CoA reductase, mitochondrial	Q9CQ62.B99990004.pdb	1w6uA	85	260	x	0.00485957	35	13.5828	48	21.5	matrix
Q9CQ62	2,4-dienoyl-CoA reductase, mitochondrial	Q9CQ62.B99990004.pdb	1w6uA	85	260	x	0.00485957	41	11.3166	48	32.5	matrix
O89106	Bis(5'-adenosyl)-triphosphatase	O89106.B99990001.pdb	1fitA	94	135	x	0.00484947	13	10.1036	56.8	39.5		cytosol
O89106	Bis(5'-adenosyl)-triphosphatase	O89106.B99990001.pdb	1fitA	94	135	x	0.00484947	133	8.01243	56.8	10.2		cytosol
Q9JLZ3	Methylglutaconyl-CoA hydratase, mitochondrial	Q9JLZ3.B99990001.pdb	1hzdA	98	119	x	0.00484258	44	13.0425	59.3	9.5	matrix
P26443	Glutamate dehydrogenase 1, mitochondrial	P26443.B99990002.pdb	3mw9A	98	346	x	0.00476872	270	12.8221	40.7	13.2	matrix
A8DUK4	Protein Hbb-bt	A8DUK4.B99990004.pdb	1jebB	100	96	x	0.00470228	88	11.0473	42	46.8		cytosol
A8DUK4	Protein Hbb-bt	A8DUK4.B99990004.pdb	1jebB	100	96	x	0.00470228	90	11.8927	42	9.2		cytosol
Q8R164	Valacyclovir hydrolase	Q8R164.B99990002.pdb	2ocgA	86	191	x	0.00469119	186	11.2784	16.7	45
Q9D404	3-oxoacyl-[acyl-carrier-protein]synthase, mitochondrial	Q9D404.B99990001.pdb	2iwzA	89	261	x	0.00466403	75	11.5598	59	40.3	matrix
Q8R059	UDP-glucose 4-epimerase	Q8R059.B99990003.pdb	1ek6A	94	77	x	0.00457788	80	12.9687	17.5	21		cytosol
Q8R0Y6	Cytosolic 10-formyltetrahydrofolate dehydrogenase	Q8R0Y6.B99990004.pdb	2o2pA	98	38	x	0.00456478	309	14.6257	35.8	37
Q8R0F8	Acylpyruvase FAHD1, mitochondrial	Q8R0F8.B99990004.pdb	1sawA	89	140	x	0.00454024	171	12.0923	14.7	11.8	matrix
Q8R0F8	Acylpyruvase FAHD1, mitochondrial	Q8R0F8.B99990004.pdb	1sawA	89	140	x	0.00454024	177	14.2146	14.7	12.8	matrix
P05202	Aspartate aminotransferase, mitochondrial	P05202.B99990005.pdb	3pd6A	100	302	x	0.00452008	306	11.6851	48.3	9.8	matrix
P51881	ADP/ATP translocase 2	P51881.B99990002.pdb	1okcA	90	199	x	0.00447468	219	14.7749	44.3	13.2	matrix
Q9WUR2-2	Enoyl-CoA delta isomerase 2, mitochondrial	Q9WUR2-2.B99990001.pdb	4u19A	76	46	x	0.00439735	85	11.8227	21	11.5	matrix
Q9WUR2-2	Enoyl-CoA delta isomerase 2, mitochondrial	Q9WUR2-2.B99990001.pdb	4u19A	76	46	x	0.00439735	87	9.57885	21	9.8	matrix
Q9WUR2-2	Enoyl-CoA delta isomerase 2, mitochondrial	Q9WUR2-2.B99990001.pdb	4u19A	76	46	x	0.00439735	91	10.5388	21	8.2	matrix
P05202	Aspartate aminotransferase, mitochondrial	P05202.B99990005.pdb	3pd6A	100	159	x	0.00436604	192	11.6163	28.5	29.5	matrix
O08749	Dihydrolipoyl dehydrogenase, mitochondrial	O08749.B99990005.pdb	1zmdA	95	104	x	0.00432881	108	8.08072	53.7	12.5	matrix
P97807-2	Fumarate hydratase, mitochondrial	P97807-2.B99990005.pdb	3e04A	96	72	x	0.00431965	75	7.16909	59.3	16.8
P08249	Malate dehydrogenase, mitochondrial	P08249.B99990005.pdb	1mldA	96	307	x	0.00423812	210	6.61294	36.7	16.5	matrix
P40142	Transketolase	P40142.B99990001.pdb	4kxvA	95	499	x	0.00423367	528	8.29101	17.5	32.2		cytosol
Q8CHT0	Delta-1-pyrroline-5-carboxylate dehydrogenase, mitochondrial	Q8CHT0.B99990005.pdb	4e3xA	99	551	x	0.0042014	6	7.13781	38.5	38.5	matrix
Q8CHT0	Delta-1-pyrroline-5-carboxylate dehydrogenase, mitochondrial	Q8CHT0.B99990005.pdb	4e3xA	99	551	x	0.0042014	10	12.5324	38.5	14	matrix
Q8CHT0	Delta-1-pyrroline-5-carboxylate dehydrogenase, mitochondrial	Q8CHT0.B99990005.pdb	4e3xA	99	551	x	0.0042014	190	11.1758	38.5	8.2	matrix
Q6ZQ38	Cullin-associated NEDD8-dissociated protein 1	Q6ZQ38.B99990001.pdb	1u6gC	99	373	x	0.0041595	295	13.4669	12.8	8.2		cytosol
Q6ZQ38	Cullin-associated NEDD8-dissociated protein 1	Q6ZQ38.B99990001.pdb	1u6gC	99	373	x	0.0041595	410	9.49228	12.8	32.2		cytosol
Q6ZQ38	Cullin-associated NEDD8-dissociated protein 1	Q6ZQ38.B99990001.pdb	1u6gC	99	373	x	0.0041595	430	11.098	12.8	42		cytosol
P45952	Medium-chain specific acyl-CoA dehydrogenase, mitochondrial	P45952.B99990001.pdb	4p13A	90	217	x	0.00415565	216	4.80532	39.8	45.5	matrix
P26443	Glutamate dehydrogenase 1, mitochondrial	P26443.B99990002.pdb	3mw9A	98	527	x	0.00414935	79	13.8849	21.8	16.5	matrix
Q9CQ62	2,4-dienoyl-CoA reductase, mitochondrial	Q9CQ62.B99990004.pdb	1w6uA	85	315	x	0.00402484	35	14.0547	46.3	21.5	matrix
Q9CQ62	2,4-dienoyl-CoA reductase, mitochondrial	Q9CQ62.B99990004.pdb	1w6uA	85	315	x	0.00402484	308	14.9139	46.3	45.5	matrix
Q9CQ62	2,4-dienoyl-CoA reductase, mitochondrial	Q9CQ62.B99990004.pdb	1w6uA	85	315	x	0.00402484	313	9.42196	46.3	38.7	matrix
Q71RI9-2	Kynurenine--oxoglutarate transaminase 3	Q71RI9-2.B99990005.pdb	3e2yA	100	82	x	0.00394186	77	10.4933	58.8	13.7	matrix
Q99KR7	Peptidyl-prolyl cis-trans isomerase F, mitochondrial	Q99KR7.B99990001.pdb	4o8hA	96	66	x	0.00392137	42	12.911	35.8	37.2	matrix
P42125	Enoyl-CoA delta isomerase 1, mitochondrial	P42125.B99990002.pdb	1xx4A	89	206	x	0.00387931	200	8.01265	50.8	16.5	matrix
Q91YI0	Argininosuccinate lyase	Q91YI0.B99990003.pdb	1k62A	94	131	x	0.00386508	130	8.39433	59.3	45.7		cytosol
Q91YI0	Argininosuccinate lyase	Q91YI0.B99990003.pdb	1k62A	94	131	x	0.00386508	133	12.3046	59.3	7		cytosol
Q9WTP7	GTP:AMP phosphotransferase AK3, mitochondrial	Q9WTP7.B99990005.pdb	2ak3A	89	203	x	0.00385236	210	14.6389	35.8	36.8	matrix
Q8C196	Carbamoyl-phosphate synthase [ammonia], mitochondrial	Q8C196.B99990002.pdb	5dotA	96	603	x	0.00383729	588	11.4473	24.7	23.3	matrix
P05202	Aspartate aminotransferase, mitochondrial	P05202.B99990005.pdb	3pd6A	100	387	x	0.00380353	368	11.7666	38.2	29.8	matrix
P19096	Fatty acid synthase	P19096.B99990002.pdb	2vz8B	79	70	x	0.00379373	131	11.8991	43.3	11		cytosol
P97364	Selenide, water dikinase 2	P97364.B99990003.pdb	3fd5B	79	274	x	0.00378723	56	11.4314	42.3	44.5
P80317	T-complex protein 1 subunit zeta	P80317.B99990003.pdb	4b2tZ	98	377	x	0.0037776	200	9.44449	16.5	9.3
P80317	T-complex protein 1 subunit zeta	P80317.B99990003.pdb	4b2tZ	98	377	x	0.0037776	205	3.38598	16.5	23.5
Q9CZL5	Pterin-4-alpha-carbinolamine dehydratase 2	Q9CZL5.B99990002.pdb	4wilA	99	74	x	0.00375861	72	13.1685	46.7	14.7
Q9CZL5	Pterin-4-alpha-carbinolamine dehydratase 2	Q9CZL5.B99990002.pdb	4wilA	99	74	x	0.00375861	135	8.16214	46.7	36.5
Q9WVM8	Kynurenine/alpha-aminoadipate aminotransferase, mitochondrial	Q9WVM8.B99990003.pdb	2xh1A	74	69	x	0.0037573	40	13.9845	20	30.3	matrix
Q9WVM8	Kynurenine/alpha-aminoadipate aminotransferase, mitochondrial	Q9WVM8.B99990003.pdb	2xh1A	74	69	x	0.0037573	44	7.88802	20	7.8	matrix
Q9WVM8	Kynurenine/alpha-aminoadipate aminotransferase, mitochondrial	Q9WVM8.B99990003.pdb	2xh1A	74	69	x	0.0037573	50	8.45891	20	22.3	matrix
Q9WVM8	Kynurenine/alpha-aminoadipate aminotransferase, mitochondrial	Q9WVM8.B99990003.pdb	2xh1A	74	422	x	0.00373922	424	13.2337	41.8	17	matrix
Q9Z1J3-2	Cysteine desulfurase, mitochondrial	Q9Z1J3-2.B99990003.pdb	3lvmA	59	97	x	0.0037386	105	12.3372	20.5	33.2
Q9Z1J3-2	Cysteine desulfurase, mitochondrial	Q9Z1J3-2.B99990003.pdb	3lvmA	59	97	x	0.0037386	316	12.5874	20.5	25.5
Q9Z1J3-2	Cysteine desulfurase, mitochondrial	Q9Z1J3-2.B99990003.pdb	3lvmA	59	97	x	0.0037386	323	14.8557	20.5	46.5
Q9Z1J3-2	Cysteine desulfurase, mitochondrial	Q9Z1J3-2.B99990003.pdb	3lvmA	59	97	x	0.0037386	325	14.4822	20.5	51
Q8K4Z3	NAD(P)H-hydrate epimerase	Q8K4Z3.B99990003.pdb	2o8nA	100	138	x	0.00373354	185	14.3429	7	24.2
Q8K4Z3	NAD(P)H-hydrate epimerase	Q8K4Z3.B99990003.pdb	2o8nA	100	138	x	0.00373354	196	10.3577	7	18
Q8K4Z3	NAD(P)H-hydrate epimerase	Q8K4Z3.B99990003.pdb	2o8nA	100	138	x	0.00373354	199	14.9514	7	19.8
O08749	Dihydrolipoyl dehydrogenase, mitochondrial	O08749.B99990005.pdb	1zmdA	95	132	x	0.00369136	129	7.49421	51.2	30.3	matrix
O08749	Dihydrolipoyl dehydrogenase, mitochondrial	O08749.B99990005.pdb	1zmdA	95	132	x	0.00369136	208	12.7898	51.2	20.3	matrix
Q9CZU6	Citrate synthase, mitochondrial	Q9CZU6.B99990004.pdb	3enjA	96	375	x	0.00367394	324	11.2407	5.5	27.2	matrix
P54071	Isocitrate dehydrogenase [NADP], mitochondrial	P54071.B99990003.pdb	4ja8A	97	48	x	0.00362627	108	9.08509	45	13	matrix
G3X9Y6	Protein Akr1c19	G3X9Y6.B99990003.pdb	1q5mA	73	175	x	0.00361031	170	11.5034	20	13.2		cytosol
G3X9Y6	Protein Akr1c19	G3X9Y6.B99990003.pdb	1q5mA	73	175	x	0.00361031	320	12.2268	20	33.2		cytosol
Q91W43	Glycine dehydrogenase (decarboxylating), mitochondrial	Q91W43.B99990002.pdb	4lhdA	57	452	x	0.00360808	450	12.41	59	47.8	matrix
Q91W43	Glycine dehydrogenase (decarboxylating), mitochondrial	Q91W43.B99990002.pdb	4lhdA	57	452	x	0.00360808	792	9.08468	59	19.8	matrix
P08249	Malate dehydrogenase, mitochondrial	P08249.B99990005.pdb	1mldA	96	314	x	0.00356806	210	11.799	17.8	16.5	matrix
Q9DB20	ATP synthase subunit O, mitochondrial	Q9DB20.B99990002.pdb	2wssS	80	60	x	0.00356698	129	10.2739	57.3	26.2	matrix
Q9DB20	ATP synthase subunit O, mitochondrial	Q9DB20.B99990002.pdb	2wssS	80	60	x	0.00356698	133	13.6749	57.3	11.5	matrix
Q9DB20	ATP synthase subunit O, mitochondrial	Q9DB20.B99990002.pdb	2wssS	80	60	x	0.00356698	147	14.5061	57.3	23.5	matrix
J3QMN4	Thioredoxin reductase 2, mitochondrial	J3QMN4.B99990002.pdb	3dgzA	93	329	x	0.00355027	160	7.0039	40.3	6.5	matrix
Q9JLZ3	Methylglutaconyl-CoA hydratase, mitochondrial	Q9JLZ3.B99990001.pdb	1hzdA	98	80	x	0.00354215	43	12.5363	20	49.5	matrix
Q9JLZ3	Methylglutaconyl-CoA hydratase, mitochondrial	Q9JLZ3.B99990001.pdb	1hzdA	98	80	x	0.00354215	44	7.09553	20	9.5	matrix
Q9JLZ3	Methylglutaconyl-CoA hydratase, mitochondrial	Q9JLZ3.B99990001.pdb	1hzdA	98	80	x	0.00354215	127	14.5612	20	36.2	matrix
Q9JLZ3	Methylglutaconyl-CoA hydratase, mitochondrial	Q9JLZ3.B99990001.pdb	1hzdA	98	80	x	0.00354215	134	11.6244	20	38.2	matrix
Q9JLZ3	Methylglutaconyl-CoA hydratase, mitochondrial	Q9JLZ3.B99990001.pdb	1hzdA	98	80	x	0.00354215	138	12.6381	20	34	matrix
Q9JLZ3	Methylglutaconyl-CoA hydratase, mitochondrial	Q9JLZ3.B99990001.pdb	1hzdA	98	88	x	0.00350214	43	14.3166	41.5	49.5	matrix
Q9JLZ3	Methylglutaconyl-CoA hydratase, mitochondrial	Q9JLZ3.B99990001.pdb	1hzdA	98	88	x	0.00350214	44	11.0253	41.5	9.5	matrix
Q9DBM2	Peroxisomal bifunctional enzyme	Q9DBM2.B99990004.pdb	3zwcA	92	344	x	0.00349853	340	10.3174	20.8	17.5		cytosol
Q9DBM2	Peroxisomal bifunctional enzyme	Q9DBM2.B99990004.pdb	3zwcA	92	344	x	0.00349853	347	5.65166	20.8	43.3		cytosol
Q9DBM2	Peroxisomal bifunctional enzyme	Q9DBM2.B99990004.pdb	3zwcA	92	344	x	0.00349853	349	10.8154	20.8	10.3		cytosol
Q9DBM2	Peroxisomal bifunctional enzyme	Q9DBM2.B99990004.pdb	3zwcA	92	344	x	0.00349853	353	11.4457	20.8	8.7		cytosol
P09671	Superoxide dismutase[Mn], mitochondrial	P09671.B99990003.pdb	1pl4A	93	130	x	0.00349808	127	5.93261	51.2	28	matrix
P52196	Thiosulfate sulfurtransferase	P52196.B99990002.pdb	1rhsA	90	14	x	0.00349594	12	6.17311	40.8	12.8	matrix
P52196	Thiosulfate sulfurtransferase	P52196.B99990002.pdb	1rhsA	90	14	x	0.00349594	22	8.99435	40.8	17.7	matrix
P38060	Hydroxymethylglutaryl-CoA lyase, mitochondrial	P38060.B99990005.pdb	2cw6A	88	111	x	0.00349162	78	8.36627	58.7	13.5	matrix
P62242	40S ribosomal protein S8	P62242.B99990005.pdb	4kzyI	100	193	x	0.00349049	159	13.8715	31.7	44.7		cytosol
P19096	Fatty acid synthase	P19096.B99990002.pdb	2vz8B	79	202	x	0.00348545	1038	11.3261	59.2	23.8		cytosol
Q6XVG2	Cytochrome P450 2C54	Q6XVG2.B99990004.pdb	5a5iA	72	270	x	0.0034641	118	12.1637	19.2	51.2
Q91VB8	Protein Hba-a2	Q91VB8.B99990003.pdb	3hrwA	99	140	x	0.00345958	82	6.11479	41.2	23.7		cytosol
Q91VB8	Protein Hba-a2	Q91VB8.B99990003.pdb	3hrwA	99	140	x	0.00345958	139	7.9314	41.2	17.5		cytosol
Q9WVM8	Kynurenine/alpha-aminoadipate aminotransferase, mitochondrial	Q9WVM8.B99990003.pdb	2xh1A	74	172	x	0.00339282	176	9.95408	15.8	25.5	matrix
A2BIN1	Protein Mup10	A2BIN1.B99990005.pdb	2lb6A	99	68	x	0.00338611	23	13.8035	58.2	5.8
A2BIN1	Protein Mup10	A2BIN1.B99990005.pdb	2lb6A	99	68	x	0.00338611	69	8.77858	58.2	16.3
A2BIN1	Protein Mup10	A2BIN1.B99990005.pdb	2lb6A	99	68	x	0.00338611	99	9.7801	58.2	14.7
Q8K2B3	Succinate dehydrogenase [ubiquinone]flavoprotein subunit, mitochondrial	Q8K2B3.B99990004.pdb	1zoyA	97	608	x	0.00336789	607	7.4948	43	16.8	matrix
Q8K2B3	Succinate dehydrogenase [ubiquinone]flavoprotein subunit, mitochondrial	Q8K2B3.B99990004.pdb	1zoyA	97	538	x	0.00334782	530	13.2932	34.8	50.8	matrix
Q8K2B3	Succinate dehydrogenase [ubiquinone]flavoprotein subunit, mitochondrial	Q8K2B3.B99990004.pdb	1zoyA	97	538	x	0.00334782	540	12.6812	34.8	28	matrix
Q99L13	3-hydroxyisobutyrate dehydrogenase, mitochondrial	Q99L13.B99990001.pdb	2gf2A	94	55	x	0.0033269	167	13.6999	33.5	5.7	matrix
Q8K2B3	Succinate dehydrogenase [ubiquinone]flavoprotein subunit, mitochondrial	Q8K2B3.B99990004.pdb	1zoyA	97	547	x	0.00332343	48	13.1909	53.7	28.2	matrix
Q8K2B3	Succinate dehydrogenase [ubiquinone]flavoprotein subunit, mitochondrial	Q8K2B3.B99990004.pdb	1zoyA	97	547	x	0.00332343	505	10.481	53.7	51	matrix
Q9CXF0	Kynureninase	Q9CXF0.B99990003.pdb	3e9kA	85	121	x	0.00329878	118	5.75884	23.8	32.5
P97807-2	Fumarate hydratase, mitochondrial	P97807-2.B99990005.pdb	3e04A	96	18	x	0.00329517	3	14.8781	54.2	51.7
P97807-2	Fumarate hydratase, mitochondrial	P97807-2.B99990005.pdb	3e04A	96	18	x	0.00329517	6	10.4929	54.2	46
Q9QX60-2	Deoxyguanosine kinase, mitochondrial	Q9QX60-2.B99990002.pdb	2ocpA	81	104	x	0.00327859	105	9.33886	39.3	9.5
Q9DCM2	Glutathione S-transferase kappa 1	Q9DCM2.B99990004.pdb	1r4wA	86	158	x	0.00327858	160	9.28349	44.3	27.2	matrix
P08249	Malate dehydrogenase, mitochondrial	P08249.B99990005.pdb	1mldA	96	215	x	0.00327697	210	13.8997	55.8	16.5	matrix
Q99L13	3-hydroxyisobutyrate dehydrogenase, mitochondrial	Q99L13.B99990001.pdb	2gf2A	94	78	x	0.00326275	86	11.9852	59.3	14.5	matrix
P54869	Hydroxymethylglutaryl-CoA synthase, mitochondrial	P54869.B99990003.pdb	2wyaA	91	221	x	0.0032276	426	6.93312	47.8	23.8	matrix
P54869	Hydroxymethylglutaryl-CoA synthase, mitochondrial	P54869.B99990003.pdb	2wyaA	91	221	x	0.0032276	430	11.4127	47.8	28.7	matrix
P36552	Oxygen-dependent coproporphyrinogen-III oxidase, mitochondrial	P36552.B99990002.pdb	2aexA	89	393	x	0.00322683	197	14.3537	41	6.7	matrix
P36552	Oxygen-dependent coproporphyrinogen-III oxidase, mitochondrial	P36552.B99990002.pdb	2aexA	89	393	x	0.00322683	405	14.6538	41	9.8	matrix
Q9DBT9	Dimethylglycine dehydrogenase, mitochondrial	Q9DBT9.B99990002.pdb	4pabA	95	516	x	0.00314059	513	7.38314	58.7	29.5	matrix
P54071	Isocitrate dehydrogenase [NADP], mitochondrial	P54071.B99990003.pdb	4ja8A	97	155	x	0.00311914	301	10.7333	35.2	18.5	matrix
Q9DCX2	ATP synthase subunit d, mitochondrial	Q9DCX2.B99990004.pdb	2clyB	78	48	x	0.00310495	46	9.2849	21.3	43.8	matrix
Q9R0H0	Peroxisomal acyl-coenzyme A oxidase 1	Q9R0H0.B99990004.pdb	2ddhA	92	255	x	0.00310164	270	8.09394	20	34.2
Q9WVM8	Kynurenine/alpha-aminoadipate aminotransferase, mitochondrial	Q9WVM8.B99990003.pdb	2xh1A	74	327	x	0.00308991	239	7.41712	13.5	37	matrix
Q91VA0	Acyl-coenzyme A synthetase ACSM1, mitochondrial	Q91VA0.B99990003.pdb	3c5eA	57	352	x	0.00308119	384	13.8819	13	16.2	matrix
Q9WVM8	Kynurenine/alpha-aminoadipate aminotransferase, mitochondrial	Q9WVM8.B99990003.pdb	2xh1A	74	263	x	0.00306688	115	14.7767	7.8	25.3	matrix
Q9WVM8	Kynurenine/alpha-aminoadipate aminotransferase, mitochondrial	Q9WVM8.B99990003.pdb	2xh1A	74	263	x	0.00306688	262	4.29597	7.8	7.3	matrix
Q9WVM8	Kynurenine/alpha-aminoadipate aminotransferase, mitochondrial	Q9WVM8.B99990003.pdb	2xh1A	74	263	x	0.00306688	266	12.4801	7.8	21.7	matrix
Q9WVM8	Kynurenine/alpha-aminoadipate aminotransferase, mitochondrial	Q9WVM8.B99990003.pdb	2xh1A	74	263	x	0.00306688	267	7.19201	7.8	27	matrix
Q9WVM8	Kynurenine/alpha-aminoadipate aminotransferase, mitochondrial	Q9WVM8.B99990003.pdb	2xh1A	74	263	x	0.00306688	403	10.3327	7.8	11.8	matrix
Q8C196	Carbamoyl-phosphate synthase [ammonia], mitochondrial	Q8C196.B99990002.pdb	5dotA	96	57	x	0.00305903	588	10.6738	51.7	23.3	matrix
P05202	Aspartate aminotransferase, mitochondrial	P05202.B99990005.pdb	3pd6A	100	396	x	0.00305111	399	9.80415	14.8	5.5	matrix
P51881	ADP/ATP translocase 2	P51881.B99990002.pdb	1okcA	90	272	x	0.00304189	267	11.1907	28.2	44.3	matrix
P09671	Superoxide dismutase[Mn], mitochondrial	P09671.B99990003.pdb	1pl4A	93	122	x	0.00303873	127	5.98687	45	28	matrix
Q9DCX2	ATP synthase subunit d, mitochondrial	Q9DCX2.B99990004.pdb	2clyB	78	99	x	0.00300116	100	10.4668	52.7	41.7	matrix
Q9DCX2	ATP synthase subunit d, mitochondrial	Q9DCX2.B99990004.pdb	2clyB	78	99	x	0.00300116	106	12.9641	52.7	31.7	matrix
P58252	Elongation factor 2	P58252.B99990004.pdb	1n0uA	67	498	x	0.00299462	113	11.5895	10.2	26.7		cytosol
Q9CZU6	Citrate synthase, mitochondrial	Q9CZU6.B99990004.pdb	3enjA	96	382	x	0.00297976	324	8.33546	34.5	27.2	matrix
O08749	Dihydrolipoyl dehydrogenase, mitochondrial	O08749.B99990005.pdb	1zmdA	95	122	x	0.00296599	129	8.48607	35.2	30.3	matrix
Q9DB20	ATP synthase subunit O, mitochondrial	Q9DB20.B99990002.pdb	2wssS	80	70	x	0.00295503	75	12.5992	49.5	37	matrix
Q9DB20	ATP synthase subunit O, mitochondrial	Q9DB20.B99990002.pdb	2wssS	80	70	x	0.00295503	126	12.8856	49.5	15	matrix
Q9DB20	ATP synthase subunit O, mitochondrial	Q9DB20.B99990002.pdb	2wssS	80	70	x	0.00295503	129	12.7665	49.5	26.2	matrix
P16858	Glyceraldehyde-3-phosphate dehydrogenase	P16858.B99990001.pdb	4o59O	95	213	x	0.0029301	208	11.6424	32.7	51.3		cytosol
P22315	Ferrochelatase, mitochondrial	P22315.B99990004.pdb	3hcnA	92	376	x	0.00292955	375	8.92046	44.5	11.3
P22315	Ferrochelatase, mitochondrial	P22315.B99990004.pdb	3hcnA	92	376	x	0.00292955	384	9.32938	44.5	27
Q8CHT0	Delta-1-pyrroline-5-carboxylate dehydrogenase, mitochondrial	Q8CHT0.B99990005.pdb	4e3xA	99	357	x	0.00291433	324	12.9543	56	23.8	matrix
Q8CHT0	Delta-1-pyrroline-5-carboxylate dehydrogenase, mitochondrial	Q8CHT0.B99990005.pdb	4e3xA	99	357	x	0.00291433	358	8.99625	56	28.3	matrix
Q8CHT0	Delta-1-pyrroline-5-carboxylate dehydrogenase, mitochondrial	Q8CHT0.B99990005.pdb	4e3xA	99	357	x	0.00291433	411	14.8807	56	31.2	matrix
Q8CHT0	Delta-1-pyrroline-5-carboxylate dehydrogenase, mitochondrial	Q8CHT0.B99990005.pdb	4e3xA	99	357	x	0.00291433	413	14.5508	56	30.7	matrix
Q9DBF1-2	Alpha-aminoadipic semialdehyde dehydrogenase	Q9DBF1-2.B99990004.pdb	4zulA	89	69	x	0.00289658	30	11.9927	58.5	44.3
Q9CQ75	NADH dehydrogenase [ubiquinone]1 alpha subcomplex subunit 2	Q9CQ75.B99990001.pdb	1s3aA	85	75	x	0.00288273	78	10.5308	23.8	11.2	matrix
Q9CQ75	NADH dehydrogenase [ubiquinone]1 alpha subcomplex subunit 2	Q9CQ75.B99990001.pdb	1s3aA	85	75	x	0.00288273	83	14.8424	23.8	21.3	matrix
Q99KI0	Aconitate hydratase, mitochondrial	Q99KI0.B99990004.pdb	1c96A	97	605	x	0.002858	559	13.7215	28.3	5.8	matrix
Q8QZT1	Acetyl-CoA acetyltransferase, mitochondrial	Q8QZT1.B99990004.pdb	2ib8A	87	187	x	0.00285622	161	14.5673	54.7	38.3	matrix
Q3U3J1	Branched chain ketoacid dehydrogenase E1, alpha polypeptide	Q3U3J1.B99990003.pdb	2bffA	95	381	x	0.00284328	363	13.0273	49.2	20	matrix
Q9CZN7	Serine hydroxymethyltransferase	Q9CZN7.B99990003.pdb	4pvfA	97	469	x	0.00280058	470	8.98806	54.3	24.3	matrix
P38060	Hydroxymethylglutaryl-CoA lyase, mitochondrial	P38060.B99990005.pdb	2cw6A	88	179	x	0.00276774	181	11.0032	55.5	52.2	matrix
Q9JHI5	Isovaleryl-CoA dehydrogenase, mitochondrial	Q9JHI5.B99990004.pdb	1ivhA	91	56	x	0.0027636	32	12.0509	58.8	32	matrix
Q9JHI5	Isovaleryl-CoA dehydrogenase, mitochondrial	Q9JHI5.B99990004.pdb	1ivhA	91	56	x	0.0027636	55	9.21929	58.8	13.2	matrix
Q9DBF1-2	Alpha-aminoadipic semialdehyde dehydrogenase	Q9DBF1-2.B99990004.pdb	4zulA	89	486	x	0.00275248	482	8.37679	34	34.2
Q9DBF1-2	Alpha-aminoadipic semialdehyde dehydrogenase	Q9DBF1-2.B99990004.pdb	4zulA	89	486	x	0.00275248	492	13.8829	34	29.5
F8WIT2	Annexin	F8WIT2.B99990001.pdb	1m9iA	93	370	x	0.00275019	407	11.3535	37.8	40.7		cytosol
P16332	Methylmalonyl-CoA mutase, mitochondrial	P16332.B99990005.pdb	2xijA	96	87	x	0.00273079	340	7.32344	35.5	15.7	matrix
P08113	Endoplasmin	P08113.B99990001.pdb	2o1uA	99	161	x	0.00271707	169	12.3915	49.3	13.3		cytosol
O35490	Betaine--homocysteine S-methyltransferase 1	O35490.B99990003.pdb	1umyA	97	132	x	0.00271491	79	11.4469	52.3	41.5		cytosol
O35490	Betaine--homocysteine S-methyltransferase 1	O35490.B99990003.pdb	1umyA	97	132	x	0.00271491	127	6.13521	52.3	24.5		cytosol
O35490	Betaine--homocysteine S-methyltransferase 1	O35490.B99990003.pdb	1umyA	97	132	x	0.00271491	133	8.79195	52.3	7		cytosol
Q99L13	3-hydroxyisobutyrate dehydrogenase, mitochondrial	Q99L13.B99990001.pdb	2gf2A	94	296	x	0.00271107	137	14.275	58.8	21.8	matrix
Q99L13	3-hydroxyisobutyrate dehydrogenase, mitochondrial	Q99L13.B99990001.pdb	2gf2A	94	296	x	0.00271107	294	8.64445	58.8	45.7	matrix
Q8BWT1	3-ketoacyl-CoA thiolase, mitochondrial	Q8BWT1.B99990001.pdb	4c2jA	88	25	x	0.00270911	64	14.3964	40.3	51	matrix
Q9CZU6	Citrate synthase, mitochondrial	Q9CZU6.B99990004.pdb	3enjA	96	103	x	0.00269313	97	5.74225	36	6.3	matrix
Q9CZU6	Citrate synthase, mitochondrial	Q9CZU6.B99990004.pdb	3enjA	96	103	x	0.00269313	358	12.0476	36	15.5	matrix
Q99KR3	Beta-lactamase-like protein 2	Q99KR3.B99990005.pdb	4ad9A	84	247	x	0.00268995	226	14.0632	43.2	32.5		cytosol
Q8C196	Carbamoyl-phosphate synthase [ammonia], mitochondrial	Q8C196.B99990002.pdb	5dotA	96	157	x	0.00268045	65	9.28545	40.8	9	matrix
P42125	Enoyl-CoA delta isomerase 1, mitochondrial	P42125.B99990002.pdb	1xx4A	89	270	x	0.00267945	266	9.38879	46	19.3	matrix
P42125	Enoyl-CoA delta isomerase 1, mitochondrial	P42125.B99990002.pdb	1xx4A	89	270	x	0.00267945	269	11.2417	46	6	matrix
P42125	Enoyl-CoA delta isomerase 1, mitochondrial	P42125.B99990002.pdb	1xx4A	89	270	x	0.00267945	272	4.34917	46	37.5	matrix
P42125	Enoyl-CoA delta isomerase 1, mitochondrial	P42125.B99990002.pdb	1xx4A	89	270	x	0.00267945	276	7.81091	46	32.7	matrix
P97807-2	Fumarate hydratase, mitochondrial	P97807-2.B99990005.pdb	3e04A	96	79	x	0.00267101	75	6.47475	53.8	16.8
P33267	Cytochrome P450 2F2	P33267.B99990003.pdb	1nr6A	56	421	x	0.00264175	419	9.23154	52.8	33.5
P06745	Glucose-6-phosphate isomerase	P06745.B99990002.pdb	2cxnA	100	454	x	0.00263161	455	7.23674	21.3	15		cytosol
P42125	Enoyl-CoA delta isomerase 1, mitochondrial	P42125.B99990002.pdb	1xx4A	89	229	x	0.00261477	221	11.2057	50	17.2	matrix
P42125	Enoyl-CoA delta isomerase 1, mitochondrial	P42125.B99990002.pdb	1xx4A	89	229	x	0.00261477	225	4.64091	50	30.2	matrix
Q8QZS1	3-hydroxyisobutyryl-CoA hydrolase, mitochondrial	Q8QZS1.B99990001.pdb	3bptA	84	232	x	0.00260943	233	9.4704	51.5	34.2	matrix
Q8QZS1	3-hydroxyisobutyryl-CoA hydrolase, mitochondrial	Q8QZS1.B99990001.pdb	3bptA	84	232	x	0.00260943	235	12.8204	51.5	6.5	matrix
Q8QZS1	3-hydroxyisobutyryl-CoA hydrolase, mitochondrial	Q8QZS1.B99990001.pdb	3bptA	84	232	x	0.00260943	245	14.8859	51.5	30.7	matrix
Q9DAR7	m7GpppX diphosphatase	Q9DAR7.B99990005.pdb	1vlrA	100	141	x	0.00260511	271	9.02742	58.8	28.7		cytosol
P05202	Aspartate aminotransferase, mitochondrial	P05202.B99990005.pdb	3pd6A	100	338	x	0.00258948	333	11.8966	59	22	matrix
P45952	Medium-chain specific acyl-CoA dehydrogenase, mitochondrial	P45952.B99990001.pdb	4p13A	90	212	x	0.00258556	216	14.8162	59	45.5	matrix
Q6XVG2	Cytochrome P450 2C54	Q6XVG2.B99990004.pdb	5a5iA	72	406	x	0.00258361	398	12.2223	34.8	32.7
Q91X77	Cytochrome P450 2C50	Q91X77.B99990001.pdb	5a5iA	74	406	x	0.00258361	398	14.2779	34.8	35.7
F8WIT2	Annexin	F8WIT2.B99990001.pdb	1m9iA	93	442	x	0.00258174	422	12.7407	45.8	33.8		cytosol
Q8BWT1	3-ketoacyl-CoA thiolase, mitochondrial	Q8BWT1.B99990001.pdb	4c2jA	88	305	x	0.00257739	285	11.9223	56	17.5	matrix
Q8BWT1	3-ketoacyl-CoA thiolase, mitochondrial	Q8BWT1.B99990001.pdb	4c2jA	88	305	x	0.00257739	310	13.9845	56	11.5	matrix
O08749	Dihydrolipoyl dehydrogenase, mitochondrial	O08749.B99990005.pdb	1zmdA	95	410	x	0.00256371	446	14.7911	48.8	38.5	matrix
Q9DCU9	4-hydroxy-2-oxoglutarate aldolase, mitochondrial	Q9DCU9.B99990004.pdb	3s5oA	90	96	x	0.00256044	88	13.6673	49	32
Q8C196	Carbamoyl-phosphate synthase [ammonia], mitochondrial	Q8C196.B99990002.pdb	5dotA	96	55	x	0.00254269	189	11.3179	21.5	22.5	matrix
Q8C196	Carbamoyl-phosphate synthase [ammonia], mitochondrial	Q8C196.B99990002.pdb	5dotA	96	55	x	0.00254269	588	9.12076	21.5	23.3	matrix
Q9D0I9	Arginine--tRNA ligase, cytoplasmic	Q9D0I9.B99990004.pdb	4r3zB	92	205	x	0.00253088	200	14.3454	37	8.7		cytosol
Q9D0I9	Arginine--tRNA ligase, cytoplasmic	Q9D0I9.B99990004.pdb	4r3zB	92	205	x	0.00253088	456	14.72	37	28.7		cytosol
G5E8R3	Pyruvate carboxylase	G5E8R3.B99990001.pdb	3bg3A	97	1090	x	0.00252671	20	13.3366	45.7	6.2	matrix
Q9DBT9	Dimethylglycine dehydrogenase, mitochondrial	Q9DBT9.B99990002.pdb	4pabA	95	469	x	0.00252376	473	8.26197	51.2	44.8	matrix
P50247	Adenosylhomocysteinase	P50247.B99990001.pdb	5axaA	100	4	x	0.0025187	2	10.1689	13.3	46.8		cytosol
Q8CHT0	Delta-1-pyrroline-5-carboxylate dehydrogenase, mitochondrial	Q8CHT0.B99990005.pdb	4e3xA	99	364	x	0.00251087	372	13.4258	32.3	33	matrix
Q8CHT0	Delta-1-pyrroline-5-carboxylate dehydrogenase, mitochondrial	Q8CHT0.B99990005.pdb	4e3xA	99	364	x	0.00251087	411	14.8974	32.3	31.2	matrix
Q8CHT0	Delta-1-pyrroline-5-carboxylate dehydrogenase, mitochondrial	Q8CHT0.B99990005.pdb	4e3xA	99	364	x	0.00251087	413	7.10381	32.3	30.7	matrix
Q9DCM0	Persulfide dioxygenase ETHE1, mitochondrial	Q9DCM0.B99990005.pdb	4chlA	93	66	x	0.0025074	93	9.4453	46	44.3	matrix
P38647	Stress-70 protein, mitochondrial	P38647.B99990003.pdb	4kboA	99	288	x	0.00250281	320	14.1874	21.3	32.8	matrix
P38647	Stress-70 protein, mitochondrial	P38647.B99990003.pdb	4kboA	99	288	x	0.00250281	321	11.1231	21.3	34.2	matrix
P54071	Isocitrate dehydrogenase [NADP], mitochondrial	P54071.B99990003.pdb	4ja8A	97	133	x	0.00249955	134	9.3593	43.7	11.2	matrix
Q91VB8	Protein Hba-a2	Q91VB8.B99990003.pdb	3hrwA	99	17	x	0.00249623	9	8.42641	15.7	37		cytosol
P08249	Malate dehydrogenase, mitochondrial	P08249.B99990005.pdb	1mldA	96	185	x	0.00249101	210	13.2275	38.2	16.5	matrix
Q9WUR9	Adenylate kinase 4, mitochondrial	Q9WUR9.B99990004.pdb	2bbwA	90	163	x	0.00249059	124	11.5455	16.2	14.3	matrix
Q8BGA8	Acyl-coenzyme A synthetase ACSM5, mitochondrial	Q8BGA8.B99990001.pdb	3c5eA	56	96	x	0.00248845	63	7.18749	46.3	9.3	matrix
Q8BGA8	Acyl-coenzyme A synthetase ACSM5, mitochondrial	Q8BGA8.B99990001.pdb	3c5eA	56	96	x	0.00248845	210	12.4122	46.3	38.8	matrix
P11983	T-complex protein 1 subunit alpha	P11983.B99990002.pdb	4b2tA	96	317	x	0.00248485	326	13.6966	40.7	32.2		cytosol
P11983	T-complex protein 1 subunit alpha	P11983.B99990002.pdb	4b2tA	96	317	x	0.00248485	329	10.6757	40.7	33.8		cytosol
P11983	T-complex protein 1 subunit alpha	P11983.B99990002.pdb	4b2tA	96	317	x	0.00248485	372	14.3696	40.7	9.2		cytosol
P54071	Isocitrate dehydrogenase [NADP], mitochondrial	P54071.B99990003.pdb	4ja8A	97	442	x	0.0024823	443	6.39645	38.3	39	matrix
Q9DCS3	Trans-2-enoyl-CoA reductase, mitochondrial	Q9DCS3.B99990002.pdb	1zsyA	86	248	x	0.00246883	296	12.8465	54.5	22.3	matrix
Q9DCS3	Trans-2-enoyl-CoA reductase, mitochondrial	Q9DCS3.B99990002.pdb	1zsyA	86	248	x	0.00246883	298	12.3187	54.5	43.8	matrix
Q91V76	Ester hydrolase C11orf54 homolog	Q91V76.B99990001.pdb	1xcrA	88	199	x	0.00245316	7	14.2269	56.7	25.3
Q91V76	Ester hydrolase C11orf54 homolog	Q91V76.B99990001.pdb	1xcrA	88	199	x	0.00245316	12	13.517	56.7	10.8
A8DUK4	Protein Hbb-bt	A8DUK4.B99990004.pdb	1jebB	100	60	x	0.0024433	45	3.16977	28.3	29.2		cytosol
F8WIT2	Annexin	F8WIT2.B99990001.pdb	1m9iA	93	418	x	0.00244124	419	11.0335	27.8	37.8		cytosol
F8WIT2	Annexin	F8WIT2.B99990001.pdb	1m9iA	93	418	x	0.00244124	422	10.9355	27.8	33.8		cytosol
Q9WUR2-2	Enoyl-CoA delta isomerase 2, mitochondrial	Q9WUR2-2.B99990001.pdb	4u19A	76	105	x	0.00243809	85	13.3259	46	11.5	matrix
Q9WUR2-2	Enoyl-CoA delta isomerase 2, mitochondrial	Q9WUR2-2.B99990001.pdb	4u19A	76	105	x	0.00243809	86	12.5928	46	9.2	matrix
Q9WUR2-2	Enoyl-CoA delta isomerase 2, mitochondrial	Q9WUR2-2.B99990001.pdb	4u19A	76	105	x	0.00243809	87	14.845	46	9.8	matrix
Q9WUR2-2	Enoyl-CoA delta isomerase 2, mitochondrial	Q9WUR2-2.B99990001.pdb	4u19A	76	105	x	0.00243809	104	6.67992	46	48.7	matrix
Q61425	Hydroxyacyl-coenzyme A dehydrogenase, mitochondrial	Q61425.B99990001.pdb	3rqsB	90	185	x	0.00241552	11	14.089	36.2	11.5	matrix
Q61425	Hydroxyacyl-coenzyme A dehydrogenase, mitochondrial	Q61425.B99990001.pdb	3rqsB	90	185	x	0.00241552	190	8.21725	36.2	25.8	matrix
Q61425	Hydroxyacyl-coenzyme A dehydrogenase, mitochondrial	Q61425.B99990001.pdb	3rqsB	90	185	x	0.00241552	196	11.7012	36.2	5.7	matrix
Q61425	Hydroxyacyl-coenzyme A dehydrogenase, mitochondrial	Q61425.B99990001.pdb	3rqsB	90	185	x	0.00241552	210	5.93479	36.2	16.2	matrix
Q8C196	Carbamoyl-phosphate synthase [ammonia], mitochondrial	Q8C196.B99990002.pdb	5dotA	96	412	x	0.0024123	368	12.7313	10.7	39.2	matrix
Q8C196	Carbamoyl-phosphate synthase [ammonia], mitochondrial	Q8C196.B99990002.pdb	5dotA	96	412	x	0.0024123	408	4.53683	10.7	28.5	matrix
Q9DBT9	Dimethylglycine dehydrogenase, mitochondrial	Q9DBT9.B99990002.pdb	4pabA	95	353	x	0.00237257	339	14.7592	36.8	40.7	matrix
Q9JLZ3	Methylglutaconyl-CoA hydratase, mitochondrial	Q9JLZ3.B99990001.pdb	1hzdA	98	135	x	0.00236758	43	14.0126	27.3	49.5	matrix
Q9JLZ3	Methylglutaconyl-CoA hydratase, mitochondrial	Q9JLZ3.B99990001.pdb	1hzdA	98	135	x	0.00236758	44	9.64526	27.3	9.5	matrix
Q9JLZ3	Methylglutaconyl-CoA hydratase, mitochondrial	Q9JLZ3.B99990001.pdb	1hzdA	98	135	x	0.00236758	134	10.241	27.3	38.2	matrix
Q9JLZ3	Methylglutaconyl-CoA hydratase, mitochondrial	Q9JLZ3.B99990001.pdb	1hzdA	98	135	x	0.00236758	138	9.1845	27.3	34	matrix
Q8K411-2	Presequence protease, mitochondrial	Q8K411-2.B99990002.pdb	4l3tA	88	504	x	0.00232125	502	8.48615	18.7	11.3	matrix
P22315	Ferrochelatase, mitochondrial	P22315.B99990004.pdb	3hcnA	92	283	x	0.0023092	384	13.9688	47.3	27
Q91WU0	Carboxylic ester hydrolase	Q91WU0.B99990004.pdb	3k9bC	75	288	x	0.00230905	62	14.7085	26.3	39.3		cytosol
Q91W43	Glycine dehydrogenase (decarboxylating), mitochondrial	Q91W43.B99990002.pdb	4lhdA	57	832	x	0.00229765	91	12.6367	50.3	40	matrix
P24549	Retinal dehydrogenase 1	P24549.B99990002.pdb	4wj9A	88	353	x	0.00227209	247	5.73048	33.5	21.2		cytosol
P24549	Retinal dehydrogenase 1	P24549.B99990002.pdb	4wj9A	88	353	x	0.00227209	307	10.3956	33.5	7.3		cytosol
Q8C196	Carbamoyl-phosphate synthase [ammonia], mitochondrial	Q8C196.B99990002.pdb	5dotA	96	287	x	0.00226326	368	9.55959	34	39.2	matrix
Q5SVG5	AP-1 complex subunit beta-1	Q5SVG5.B99990004.pdb	4uqiB	90	238	x	0.00226165	226	10.1113	51.2	7.7		cytosol
Q5SVG5	AP-1 complex subunit beta-1	Q5SVG5.B99990004.pdb	4uqiB	90	238	x	0.00226165	231	14.5094	51.2	6.7		cytosol
P16332	Methylmalonyl-CoA mutase, mitochondrial	P16332.B99990005.pdb	2xijA	96	341	x	0.00224326	340	8.7379	56	15.7	matrix
P05064	Fructose-bisphosphate aldolase A	P05064.B99990001.pdb	3dfqA	98	200	x	0.00224081	360	12.9601	55.2	15.2		cytosol
Q9DCM2	Glutathione S-transferase kappa 1	Q9DCM2.B99990004.pdb	1r4wA	86	144	x	0.00222464	127	10.254	38.3	18.8	matrix
Q9CZU6	Citrate synthase, mitochondrial	Q9CZU6.B99990004.pdb	3enjA	96	327	x	0.00219949	324	8.96164	40.7	27.2	matrix
Q9DB20	ATP synthase subunit O, mitochondrial	Q9DB20.B99990002.pdb	2wssS	80	100	x	0.00217673	102	10.5855	52.2	24	matrix
A2AS89	Agmatinase, mitochondrial	A2AS89.B99990003.pdb	3nioA	62	223	x	0.00216911	222	4.65766	47	20.7	matrix
A2AS89	Agmatinase, mitochondrial	A2AS89.B99990003.pdb	3nioA	62	223	x	0.00216911	245	11.3711	47	13.7	matrix
Q99J39-2	Malonyl-CoA decarboxylase, mitochondrial	Q99J39-2.B99990004.pdb	4f0xA	90	347	x	0.00215907	342	13.2184	58.7	16.3
Q99J39-2	Malonyl-CoA decarboxylase, mitochondrial	Q99J39-2.B99990004.pdb	4f0xA	90	347	x	0.00215907	348	10.4558	58.7	16.5
Q99J39-2	Malonyl-CoA decarboxylase, mitochondrial	Q99J39-2.B99990004.pdb	4f0xA	90	347	x	0.00215907	400	11.0292	58.7	21.7
Q99J39-2	Malonyl-CoA decarboxylase, mitochondrial	Q99J39-2.B99990004.pdb	4f0xA	90	347	x	0.00215907	401	14.0937	58.7	5.3
Q9DBT9	Dimethylglycine dehydrogenase, mitochondrial	Q9DBT9.B99990002.pdb	4pabA	95	275	x	0.00215867	269	11.7709	48.8	33.7	matrix
Q61598	Rab GDP dissociation inhibitor beta	Q61598.B99990002.pdb	1d5tA	87	210	x	0.00214847	213	9.71716	35.3	8.3		cytosol
Q07417	Short-chain specific acyl-CoA dehydrogenase, mitochondrial	Q07417.B99990001.pdb	1jqiA	99	136	x	0.0021387	89	12.0172	45.7	33.5	matrix
Q07417	Short-chain specific acyl-CoA dehydrogenase, mitochondrial	Q07417.B99990001.pdb	1jqiA	99	136	x	0.0021387	132	9.62011	45.7	41.3	matrix
Q61425	Hydroxyacyl-coenzyme A dehydrogenase, mitochondrial	Q61425.B99990001.pdb	3rqsB	90	87	x	0.00213599	98	12.5764	38.5	16.7	matrix
Q8K2B3	Succinate dehydrogenase [ubiquinone]flavoprotein subunit, mitochondrial	Q8K2B3.B99990004.pdb	1zoyA	97	480	x	0.00213506	483	6.32578	44.7	34.2	matrix
P08249	Malate dehydrogenase, mitochondrial	P08249.B99990005.pdb	1mldA	96	296	x	0.00212974	16	9.3984	43.7	35.3	matrix
P08249	Malate dehydrogenase, mitochondrial	P08249.B99990005.pdb	1mldA	96	296	x	0.00212974	18	7.52001	43.7	23.5	matrix
P08249	Malate dehydrogenase, mitochondrial	P08249.B99990005.pdb	1mldA	96	296	x	0.00212974	20	8.78837	43.7	24.3	matrix
Q8BWT1	3-ketoacyl-CoA thiolase, mitochondrial	Q8BWT1.B99990001.pdb	4c2jA	88	312	x	0.00211954	310	5.63916	54.7	11.5	matrix
Q8BWT1	3-ketoacyl-CoA thiolase, mitochondrial	Q8BWT1.B99990001.pdb	4c2jA	88	312	x	0.00211954	339	14.6514	54.7	38.8	matrix
Q91VA0	Acyl-coenzyme A synthetase ACSM1, mitochondrial	Q91VA0.B99990003.pdb	3c5eA	57	81	x	0.00210313	67	8.64747	36.2	12.3	matrix
Q91VA0	Acyl-coenzyme A synthetase ACSM1, mitochondrial	Q91VA0.B99990003.pdb	3c5eA	57	81	x	0.00210313	256	13.4761	36.2	17.7	matrix
Q8C2Q8	ATP synthase subunit gamma	Q8C2Q8.B99990001.pdb	1e1rG	98	130	x	0.00208728	128	10.523	38	37.7	matrix
O88587-2	Catechol O-methyltransferase	O88587-2.B99990005.pdb	4p7fA	100	209	x	0.00208627	195	14.0638	7.7	16.8		cytosol
O88587-2	Catechol O-methyltransferase	O88587-2.B99990005.pdb	4p7fA	100	209	x	0.00208627	196	13.0564	7.7	6.8		cytosol
Q91VA0	Acyl-coenzyme A synthetase ACSM1, mitochondrial	Q91VA0.B99990003.pdb	3c5eA	57	534	x	0.00208181	471	13.5421	25.3	12.8	matrix
Q91VA0	Acyl-coenzyme A synthetase ACSM1, mitochondrial	Q91VA0.B99990003.pdb	3c5eA	57	534	x	0.00208181	535	11.2213	25.3	39.5	matrix
P54869	Hydroxymethylglutaryl-CoA synthase, mitochondrial	P54869.B99990003.pdb	2wyaA	91	243	x	0.00206748	248	8.84897	6.7	12.7	matrix
Q9D6Y7-2	Mitochondrial peptide methionine sulfoxide reductase	Q9D6Y7-2.B99990005.pdb	2l90A	100	163	x	0.00206634	162	4.86204	44.3	17		cytosol
Q9D6Y7-2	Mitochondrial peptide methionine sulfoxide reductase	Q9D6Y7-2.B99990005.pdb	2l90A	100	163	x	0.00206634	206	14.0472	44.3	16.5		cytosol
Q8C196	Carbamoyl-phosphate synthase [ammonia], mitochondrial	Q8C196.B99990002.pdb	5dotA	96	875	x	0.00205709	148	14.3703	31.3	17.2	matrix
Q8C196	Carbamoyl-phosphate synthase [ammonia], mitochondrial	Q8C196.B99990002.pdb	5dotA	96	875	x	0.00205709	863	8.5076	31.3	15.2	matrix
Q8C196	Carbamoyl-phosphate synthase [ammonia], mitochondrial	Q8C196.B99990002.pdb	5dotA	96	875	x	0.00205709	872	14.0057	31.3	25.7	matrix
Q07417	Short-chain specific acyl-CoA dehydrogenase, mitochondrial	Q07417.B99990001.pdb	1jqiA	99	208	x	0.00204788	204	11.8236	55	10.7	matrix
Q8K2C6	NAD-dependent protein deacylase sirtuin-5, mitochondrial	Q8K2C6.B99990001.pdb	2b4yA	90	112	x	0.00203839	111	6.48576	6	41.7	matrix
Q8K2C6	NAD-dependent protein deacylase sirtuin-5, mitochondrial	Q8K2C6.B99990001.pdb	2b4yA	90	112	x	0.00203839	178	13.6747	6	15.2	matrix
Q8BGL3	Sulfotransferase	Q8BGL3.B99990005.pdb	4ifbB	61	238	x	0.00203272	231	11.7406	42.8	40.2		cytosol
P50295	Arylamine N-acetyltransferase 2	P50295.B99990005.pdb	2ijaA	82	22	x	0.0020304	115	13.8208	51.3	26.5		cytosol
Q8BWT1	3-ketoacyl-CoA thiolase, mitochondrial	Q8BWT1.B99990001.pdb	4c2jA	88	240	x	0.00202911	175	12.0636	38.5	7	matrix
Q8BWT1	3-ketoacyl-CoA thiolase, mitochondrial	Q8BWT1.B99990001.pdb	4c2jA	88	240	x	0.00202911	237	8.59616	38.5	8.7	matrix
Q8BWF0	Succinate-semialdehyde dehydrogenase, mitochondrial	Q8BWF0.B99990002.pdb	2w8nA	89	347	x	0.00202889	343	9.16066	50.3	46	matrix
Q8BWF0	Succinate-semialdehyde dehydrogenase, mitochondrial	Q8BWF0.B99990002.pdb	2w8nA	89	347	x	0.00202889	355	13.2761	50.3	9	matrix
O08807	Peroxiredoxin-4	O08807.B99990002.pdb	2pn8A	97	189	x	0.0020271	198	12.4443	40.8	11		cytosol
O89106	Bis(5'-adenosyl)-triphosphatase	O89106.B99990001.pdb	1fitA	94	11	x	0.00201695	2	10.7916	38.8	23.3		cytosol
O89106	Bis(5'-adenosyl)-triphosphatase	O89106.B99990001.pdb	1fitA	94	11	x	0.00201695	13	6.72776	38.8	39.5		cytosol
O89106	Bis(5'-adenosyl)-triphosphatase	O89106.B99990001.pdb	1fitA	94	11	x	0.00201695	133	11.6787	38.8	10.2		cytosol
Q8R0F8	Acylpyruvase FAHD1, mitochondrial	Q8R0F8.B99990004.pdb	1sawA	89	142	x	0.00201274	14	12.064	58.8	30	matrix
Q8R0F8	Acylpyruvase FAHD1, mitochondrial	Q8R0F8.B99990004.pdb	1sawA	89	142	x	0.00201274	217	14.3123	58.8	43.5	matrix
Q3U3J1	Branched chain ketoacid dehydrogenase E1, alpha polypeptide	Q3U3J1.B99990003.pdb	2bffA	95	357	x	0.00199541	348	14.9198	46.8	37.7	matrix
Q3U3J1	Branched chain ketoacid dehydrogenase E1, alpha polypeptide	Q3U3J1.B99990003.pdb	2bffA	95	357	x	0.00199541	363	9.10429	46.8	20	matrix
P17751	Triosephosphate isomerase	P17751.B99990002.pdb	1r2rA	96	56	x	0.00198747	209	11.7863	51.2	36.5		cytosol
P17751	Triosephosphate isomerase	P17751.B99990002.pdb	1r2rA	96	56	x	0.00198747	254	13.2258	51.2	14.7		cytosol
Q9JLJ2	4-trimethylaminobutyraldehyde dehydrogenase	Q9JLJ2.B99990003.pdb	1a4sA	70	239	x	0.00197631	233	11.5325	53.5	39.3
Q9CQ62	2,4-dienoyl-CoA reductase, mitochondrial	Q9CQ62.B99990004.pdb	1w6uA	85	244	x	0.00196859	41	13.2809	49.2	32.5	matrix
Q9CQ62	2,4-dienoyl-CoA reductase, mitochondrial	Q9CQ62.B99990004.pdb	1w6uA	85	244	x	0.00196859	250	10.7539	49.2	5.2	matrix
Q99L13	3-hydroxyisobutyrate dehydrogenase, mitochondrial	Q99L13.B99990001.pdb	2gf2A	94	148	x	0.00196491	32	12.9488	50	8.7	matrix
J3QMN4	Thioredoxin reductase 2, mitochondrial	J3QMN4.B99990002.pdb	3dgzA	93	137	x	0.00195997	138	10.3176	50.8	11	matrix
Q78PY7	Staphylococcal nuclease domain-containing protein 1	Q78PY7.B99990002.pdb	3bdlA	98	193	x	0.00195644	224	13.9586	44.8	8		cytosol
Q9WVM8	Kynurenine/alpha-aminoadipate aminotransferase, mitochondrial	Q9WVM8.B99990003.pdb	2xh1A	74	88	x	0.00195346	77	14.4639	6	10.3	matrix
Q9WVM8	Kynurenine/alpha-aminoadipate aminotransferase, mitochondrial	Q9WVM8.B99990003.pdb	2xh1A	74	88	x	0.00195346	85	7.92614	6	33.3	matrix
Q9WUR9	Adenylate kinase 4, mitochondrial	Q9WUR9.B99990004.pdb	2bbwA	90	186	x	0.00194884	187	8.94967	38	30.7	matrix
Q9WUR9	Adenylate kinase 4, mitochondrial	Q9WUR9.B99990004.pdb	2bbwA	90	186	x	0.00194884	195	10.5603	38	20.3	matrix
Q9CZL5	Pterin-4-alpha-carbinolamine dehydratase 2	Q9CZL5.B99990002.pdb	4wilA	99	92	x	0.00194132	35	12.6216	41	33
Q9CZL5	Pterin-4-alpha-carbinolamine dehydratase 2	Q9CZL5.B99990002.pdb	4wilA	99	92	x	0.00194132	36	9.73476	41	9.2
P54071	Isocitrate dehydrogenase [NADP], mitochondrial	P54071.B99990003.pdb	4ja8A	97	166	x	0.00193252	301	2.89475	32.5	18.5	matrix
Q9CQN1	Heat shock protein 75 kDa, mitochondrial	Q9CQN1.B99990004.pdb	4ipeA	82	433	x	0.00192144	432	8.3791	54.8	12	matrix
Q9CQN1	Heat shock protein 75 kDa, mitochondrial	Q9CQN1.B99990004.pdb	4ipeA	82	433	x	0.00192144	490	14.0322	54.8	33	matrix
Q91VA0	Acyl-coenzyme A synthetase ACSM1, mitochondrial	Q91VA0.B99990003.pdb	3c5eA	57	144	x	0.00191758	163	14.6797	31	6	matrix
Q91VA0	Acyl-coenzyme A synthetase ACSM1, mitochondrial	Q91VA0.B99990003.pdb	3c5eA	57	144	x	0.00191758	170	8.52873	31	8	matrix
Q8R164	Valacyclovir hydrolase	Q8R164.B99990002.pdb	2ocgA	86	271	x	0.00190993	186	13.3076	13.3	45
Q80YD1	ATP-dependent RNA helicase SUPV3L1, mitochondrial	Q80YD1.B99990002.pdb	3rc3A	92	99	x	0.00190665	151	9.27505	11.8	41.8	matrix
Q3TNA1	Xylulose kinase	Q3TNA1.B99990004.pdb	4bc3A	89	372	x	0.00189184	365	6.78812	20	11.3		cytosol
Q3TNA1	Xylulose kinase	Q3TNA1.B99990004.pdb	4bc3A	89	372	x	0.00189184	367	5.0342	20	44.3		cytosol
Q3TNA1	Xylulose kinase	Q3TNA1.B99990004.pdb	4bc3A	89	372	x	0.00189184	369	8.23934	20	23.2		cytosol
Q3TNA1	Xylulose kinase	Q3TNA1.B99990004.pdb	4bc3A	89	372	x	0.00189184	374	11.0542	20	11		cytosol
Q3TNA1	Xylulose kinase	Q3TNA1.B99990004.pdb	4bc3A	89	372	x	0.00189184	379	8.54195	20	27.5		cytosol
Q8C196	Carbamoyl-phosphate synthase [ammonia], mitochondrial	Q8C196.B99990002.pdb	5dotA	96	1074	x	0.00188869	1055	11.5847	17	10.3	matrix
Q8C196	Carbamoyl-phosphate synthase [ammonia], mitochondrial	Q8C196.B99990002.pdb	5dotA	96	1074	x	0.00188869	1079	11.1803	17	8.3	matrix
Q8C196	Carbamoyl-phosphate synthase [ammonia], mitochondrial	Q8C196.B99990002.pdb	5dotA	96	1074	x	0.00188869	1237	10.3127	17	13.2	matrix
Q9R1P3	Proteasome subunit beta type-2	Q9R1P3.B99990003.pdb	5le5J	97	29	x	0.00188548	23	14.2869	36.3	7.7		cytosol
Q9R1P3	Proteasome subunit beta type-2	Q9R1P3.B99990003.pdb	5le5J	97	29	x	0.00188548	179	10.3805	36.3	6.7		cytosol
Q8R0F8	Acylpyruvase FAHD1, mitochondrial	Q8R0F8.B99990004.pdb	1sawA	89	154	x	0.00187544	217	9.92885	50.3	43.5	matrix
Q9CZN7	Serine hydroxymethyltransferase	Q9CZN7.B99990003.pdb	4pvfA	97	474	x	0.00187023	470	7.6017	38.8	24.3	matrix
Q9CZN7	Serine hydroxymethyltransferase	Q9CZN7.B99990003.pdb	4pvfA	97	474	x	0.00187023	479	9.72483	38.8	8.2	matrix
P52825	Carnitine O-palmitoyltransferase 2, mitochondrial	P52825.B99990003.pdb	2debA	93	418	x	0.00187023	416	9.97328	57.8	39.3	matrix
P52825	Carnitine O-palmitoyltransferase 2, mitochondrial	P52825.B99990003.pdb	2debA	93	418	x	0.00187023	420	9.79114	57.8	7	matrix
P52825	Carnitine O-palmitoyltransferase 2, mitochondrial	P52825.B99990003.pdb	2debA	93	418	x	0.00187023	421	11.6841	57.8	49.7	matrix
Q3TSG4	RNA demethylase ALKBH5	Q3TSG4.B99990005.pdb	4o7xA	99	236	x	0.00186719	241	14.2769	58.3	37.3
Q9CZ13	Cytochrome b-c1 complex subunit 1, mitochondrial	Q9CZ13.B99990004.pdb	2a06A	88	111	x	0.00186319	115	8.12392	39.8	35.2	matrix
P52825	Carnitine O-palmitoyltransferase 2, mitochondrial	P52825.B99990003.pdb	2debA	93	85	x	0.00185077	66	13.7345	42.7	29	matrix
Q8K2B3	Succinate dehydrogenase [ubiquinone]flavoprotein subunit, mitochondrial	Q8K2B3.B99990004.pdb	1zoyA	97	633	x	0.00184442	48	11.9436	54.5	28.2	matrix
Q8K2B3	Succinate dehydrogenase [ubiquinone]flavoprotein subunit, mitochondrial	Q8K2B3.B99990004.pdb	1zoyA	97	633	x	0.00184442	52	13.7533	54.5	28	matrix
Q9DBM2	Peroxisomal bifunctional enzyme	Q9DBM2.B99990004.pdb	3zwcA	92	278	x	0.00184321	280	12.3925	43.2	19.8		cytosol
Q9DBM2	Peroxisomal bifunctional enzyme	Q9DBM2.B99990004.pdb	3zwcA	92	278	x	0.00184321	286	9.75535	43.2	6.3		cytosol
Q9DBM2	Peroxisomal bifunctional enzyme	Q9DBM2.B99990004.pdb	3zwcA	92	278	x	0.00184321	456	14.82	43.2	9.3		cytosol
Q9DBM2	Peroxisomal bifunctional enzyme	Q9DBM2.B99990004.pdb	3zwcA	92	278	x	0.00184321	637	12.4488	43.2	9		cytosol
P05202	Aspartate aminotransferase, mitochondrial	P05202.B99990005.pdb	3pd6A	100	363	x	0.00184126	360	6.9113	57	27.7	matrix
P05202	Aspartate aminotransferase, mitochondrial	P05202.B99990005.pdb	3pd6A	100	363	x	0.00184126	368	12.8199	57	29.8	matrix
P08249	Malate dehydrogenase, mitochondrial	P08249.B99990005.pdb	1mldA	96	324	x	0.00183373	326	12.6758	28.2	19.3	matrix
Q8BW75	Amine oxidase [flavin-containing]B	Q8BW75.B99990001.pdb	1s3eA	89	248	x	0.00183083	2	10.2813	19.8	16	matrix
Q8BW75	Amine oxidase [flavin-containing]B	Q8BW75.B99990001.pdb	1s3eA	89	248	x	0.00183083	275	12.9926	19.8	28.8	matrix
Q6P5F9	Exportin-1	Q6P5F9.B99990005.pdb	3gjxA	100	693	x	0.00182546	690	8.14911	32.5	21.8		cytosol
Q6P5F9	Exportin-1	Q6P5F9.B99990005.pdb	3gjxA	100	693	x	0.00182546	747	11.194	32.5	26.8		cytosol
Q6P5F9	Exportin-1	Q6P5F9.B99990005.pdb	3gjxA	100	693	x	0.00182546	760	13.089	32.5	12.2		cytosol
Q6P5F9	Exportin-1	Q6P5F9.B99990005.pdb	3gjxA	100	693	x	0.00182546	802	14.5088	32.5	14.3		cytosol
Q9CQR4	Acyl-coenzyme A thioesterase 13	Q9CQR4.B99990004.pdb	2cy9B	100	127	x	0.00181532	92	4.02285	24.3	19.8		cytosol
Q99L13	3-hydroxyisobutyrate dehydrogenase, mitochondrial	Q99L13.B99990001.pdb	2gf2A	94	241	x	0.00180603	246	11.7907	53.7	26.5	matrix
Q9D819	Inorganic pyrophosphatase	Q9D819.B99990001.pdb	2ihpA	56	41	x	0.00179986	222	14.6408	57.2	22.5		cytosol
P50295	Arylamine N-acetyltransferase 2	P50295.B99990005.pdb	2ijaA	82	247	x	0.00179206	245	8.25539	57.3	24.3		cytosol
Q99KI0	Aconitate hydratase, mitochondrial	Q99KI0.B99990004.pdb	1c96A	97	628	x	0.00178862	631	4.9178	52.8	9.8	matrix
P63038	60 kDa heat shock protein, mitochondrial	P63038.B99990004.pdb	4pj1A	98	473	x	0.00178693	453	14.8143	22.8	21.5	matrix
P63038	60 kDa heat shock protein, mitochondrial	P63038.B99990004.pdb	4pj1A	98	473	x	0.00178693	488	10.6943	22.8	38.5	matrix
P63038	60 kDa heat shock protein, mitochondrial	P63038.B99990004.pdb	4pj1A	98	473	x	0.00178693	497	14.2181	22.8	10	matrix
P63038	60 kDa heat shock protein, mitochondrial	P63038.B99990004.pdb	4pj1A	98	473	x	0.00178693	499	14.7381	22.8	44.7	matrix
L7N466	5-formyltetrahydrofolate cyclo-ligase	L7N466.B99990003.pdb	3hy3A	85	158	x	0.00178687	87	13.9394	39	5.3
P68372	Tubulin beta-4B chain	P68372.B99990003.pdb	1ffxB	99	324	x	0.00178448	322	7.9498	58.7	21.2		cytosol
P47199	Quinone oxidoreductase	P47199.B99990002.pdb	1yb5A	81	83	x	0.00177917	35	2.8533	32.2	30
P47199	Quinone oxidoreductase	P47199.B99990002.pdb	1yb5A	81	83	x	0.00177917	79	14.9177	32.2	6.2
P47199	Quinone oxidoreductase	P47199.B99990002.pdb	1yb5A	81	83	x	0.00177917	85	11.6188	32.2	37.3
Q9R0Q6	Actin-related protein 2/3 complex subunit 1A	Q9R0Q6.B99990001.pdb	2p9iC	69	179	x	0.0017693	182	6.8949	39	30.2		cytosol
Q9R0Q6	Actin-related protein 2/3 complex subunit 1A	Q9R0Q6.B99990001.pdb	2p9iC	69	179	x	0.0017693	187	9.64445	39	36.2		cytosol
P38647	Stress-70 protein, mitochondrial	P38647.B99990003.pdb	4kboA	99	360	x	0.00176461	376	9.67676	5.2	14.3	matrix
P38647	Stress-70 protein, mitochondrial	P38647.B99990003.pdb	4kboA	99	360	x	0.00176461	378	14.3011	5.2	8.8	matrix
Q8CHT0	Delta-1-pyrroline-5-carboxylate dehydrogenase, mitochondrial	Q8CHT0.B99990005.pdb	4e3xA	99	98	x	0.00176184	274	4.61223	49.8	7.7	matrix
Q8CHT0	Delta-1-pyrroline-5-carboxylate dehydrogenase, mitochondrial	Q8CHT0.B99990005.pdb	4e3xA	99	98	x	0.00176184	275	8.96711	49.8	7.7	matrix
Q9D1I5	Methylmalonyl-CoA epimerase, mitochondrial	Q9D1I5.B99990004.pdb	3rmuA	90	62	x	0.00175524	65	8.02893	59	13.5	matrix
Q9D404	3-oxoacyl-[acyl-carrier-protein]synthase, mitochondrial	Q9D404.B99990001.pdb	2iwzA	89	109	x	0.00175468	108	9.97101	56	5.8	matrix
Q9D404	3-oxoacyl-[acyl-carrier-protein]synthase, mitochondrial	Q9D404.B99990001.pdb	2iwzA	89	109	x	0.00175468	110	9.08345	56	49.2	matrix
Q9D404	3-oxoacyl-[acyl-carrier-protein]synthase, mitochondrial	Q9D404.B99990001.pdb	2iwzA	89	109	x	0.00175468	114	14.5967	56	7.7	matrix
P19096	Fatty acid synthase	P19096.B99990002.pdb	2vz8B	79	673	x	0.00175322	724	13.683	5.5	25.8		cytosol
P19096	Fatty acid synthase	P19096.B99990002.pdb	2vz8B	79	673	x	0.00175322	725	14.0626	5.5	16.2		cytosol
Q9R0Q7	Prostaglandin E synthase 3	Q9R0Q7.B99990005.pdb	1ejfA	100	33	x	0.00175162	34	8.46548	59.3	28		cytosol
P11725	Ornithine carbamoyltransferase, mitochondrial	P11725.B99990005.pdb	1othA	95	70	x	0.00175114	346	14.9125	33.5	38.8	matrix
P19096	Fatty acid synthase	P19096.B99990002.pdb	2vz8B	79	193	x	0.00173536	112	10.2882	42.7	26		cytosol
P19096	Fatty acid synthase	P19096.B99990002.pdb	2vz8B	79	193	x	0.00173536	114	9.15792	42.7	20.5		cytosol
P19096	Fatty acid synthase	P19096.B99990002.pdb	2vz8B	79	193	x	0.00173536	121	10.8673	42.7	11.7		cytosol
P19096	Fatty acid synthase	P19096.B99990002.pdb	2vz8B	79	193	x	0.00173536	1038	9.96056	42.7	23.8		cytosol
P50431	Serine hydroxymethyltransferase, cytosolic	P50431.B99990001.pdb	1ejiA	100	451	x	0.00173391	431	10.9136	52.2	40.8		cytosol
P50431	Serine hydroxymethyltransferase, cytosolic	P50431.B99990001.pdb	1ejiA	100	451	x	0.00173391	454	10.2786	52.2	30.8		cytosol
D3YWF6	Ubiquitin thioesterase OTUB1	D3YWF6.B99990004.pdb	4ddgA	99	79	x	0.0017293	78	4.73377	45.3	45
Q9DB20	ATP synthase subunit O, mitochondrial	Q9DB20.B99990002.pdb	2wssS	80	73	x	0.00172142	75	12.076	53.7	37	matrix
Q9DB20	ATP synthase subunit O, mitochondrial	Q9DB20.B99990002.pdb	2wssS	80	73	x	0.00172142	91	13.5189	53.7	36.7	matrix
P07309	Transthyretin	P07309.B99990004.pdb	1kgiA	95	35	x	0.00171243	28	14.2415	47.2	26.3
P07309	Transthyretin	P07309.B99990004.pdb	1kgiA	95	35	x	0.00171243	43	10.7354	47.2	8.3
P07309	Transthyretin	P07309.B99990004.pdb	1kgiA	95	35	x	0.00171243	137	12.6448	47.2	18.7
P54071	Isocitrate dehydrogenase [NADP], mitochondrial	P54071.B99990003.pdb	4ja8A	97	272	x	0.00171203	229	10.7417	56.7	18.7	matrix
O08573-2	Galectin-9	O08573-2.B99990003.pdb	3wv6A	72	110	x	0.00169862	107	7.17101	7.2	35.7
O08573-2	Galectin-9	O08573-2.B99990003.pdb	3wv6A	72	110	x	0.00169862	169	14.0908	7.2	39.2
P40142	Transketolase	P40142.B99990001.pdb	4kxvA	95	260	x	0.00169733	35	12.615	33.8	34.8		cytosol
P40142	Transketolase	P40142.B99990001.pdb	4kxvA	95	260	x	0.00169733	190	9.10364	33.8	41.7		cytosol
O88696	ATP-dependent Clp protease proteolytic subunit, mitochondrial	O88696.B99990002.pdb	1tg6E	99	239	x	0.00169574	159	10.0931	40.8	22.5	matrix
P07724	Serum albumin	P07724.B99990005.pdb	1n5uA	73	152	x	0.00167632	150	10.3665	59.2	25.3
P42125	Enoyl-CoA delta isomerase 1, mitochondrial	P42125.B99990002.pdb	1xx4A	89	222	x	0.0016716	221	7.08273	44.2	17.2	matrix
P42125	Enoyl-CoA delta isomerase 1, mitochondrial	P42125.B99990002.pdb	1xx4A	89	222	x	0.0016716	225	6.29405	44.2	30.2	matrix
Q9JLJ2	4-trimethylaminobutyraldehyde dehydrogenase	Q9JLJ2.B99990003.pdb	1a4sA	70	30	x	0.00165394	182	10.661	28.2	7.3
Q9DBM2	Peroxisomal bifunctional enzyme	Q9DBM2.B99990004.pdb	3zwcA	92	705	x	0.00164808	637	11.8038	22.8	9		cytosol
Q9DBM2	Peroxisomal bifunctional enzyme	Q9DBM2.B99990004.pdb	3zwcA	92	705	x	0.00164808	664	14.2538	22.8	17.2		cytosol
Q9DBM2	Peroxisomal bifunctional enzyme	Q9DBM2.B99990004.pdb	3zwcA	92	705	x	0.00164808	709	9.75987	22.8	39		cytosol
Q9DBM2	Peroxisomal bifunctional enzyme	Q9DBM2.B99990004.pdb	3zwcA	92	705	x	0.00164808	716	14.4693	22.8	22.5		cytosol
Q9CQ62	2,4-dienoyl-CoA reductase, mitochondrial	Q9CQ62.B99990004.pdb	1w6uA	85	97	x	0.00164714	90	13.1385	58.7	6.5	matrix
Q9CQ62	2,4-dienoyl-CoA reductase, mitochondrial	Q9CQ62.B99990004.pdb	1w6uA	85	97	x	0.00164714	104	11.8201	58.7	9.8	matrix
Q9CQ62	2,4-dienoyl-CoA reductase, mitochondrial	Q9CQ62.B99990004.pdb	1w6uA	85	97	x	0.00164714	105	12.6689	58.7	33.5	matrix
Q9DBM2	Peroxisomal bifunctional enzyme	Q9DBM2.B99990004.pdb	3zwcA	92	329	x	0.00163925	326	12.1011	47	44.3		cytosol
Q9DBM2	Peroxisomal bifunctional enzyme	Q9DBM2.B99990004.pdb	3zwcA	92	329	x	0.00163925	362	13.1438	47	25.2		cytosol
P54071	Isocitrate dehydrogenase [NADP], mitochondrial	P54071.B99990003.pdb	4ja8A	97	199	x	0.0016293	202	5.89715	38.5	12.2	matrix
P54071	Isocitrate dehydrogenase [NADP], mitochondrial	P54071.B99990003.pdb	4ja8A	97	199	x	0.0016293	203	11.8312	38.5	50.8	matrix
P54071	Isocitrate dehydrogenase [NADP], mitochondrial	P54071.B99990003.pdb	4ja8A	97	199	x	0.0016293	229	13.4058	38.5	18.7	matrix
Q8QZS1	3-hydroxyisobutyryl-CoA hydrolase, mitochondrial	Q8QZS1.B99990001.pdb	3bptA	84	249	x	0.00162883	245	3.78926	34.3	30.7	matrix
Q91VA0	Acyl-coenzyme A synthetase ACSM1, mitochondrial	Q91VA0.B99990003.pdb	3c5eA	57	142	x	0.00162603	170	12.9535	56	8	matrix
Q8QZT1	Acetyl-CoA acetyltransferase, mitochondrial	Q8QZT1.B99990004.pdb	2ib8A	87	248	x	0.0016238	55	10.449	32.5	7.7	matrix
Q8QZT1	Acetyl-CoA acetyltransferase, mitochondrial	Q8QZT1.B99990004.pdb	2ib8A	87	248	x	0.0016238	238	13.3955	32.5	28.5	matrix
P21981	Protein-glutamine gamma-glutamyltransferase 2	P21981.B99990005.pdb	4pygA	84	648	x	0.00160542	607	6.37495	33.5	9.5		cytosol
P21981	Protein-glutamine gamma-glutamyltransferase 2	P21981.B99990005.pdb	4pygA	84	648	x	0.00160542	638	14.5832	33.5	33.5		cytosol
P17751	Triosephosphate isomerase	P17751.B99990002.pdb	1r2rA	96	288	x	0.00158756	262	10.8849	55.7	36		cytosol
Q9JLJ2	4-trimethylaminobutyraldehyde dehydrogenase	Q9JLJ2.B99990003.pdb	1a4sA	70	366	x	0.00158638	2	5.45062	23.5	42.7
Q9DCM2	Glutathione S-transferase kappa 1	Q9DCM2.B99990004.pdb	1r4wA	86	93	x	0.00158528	16	14.7527	30.2	5.8	matrix
P20108	Thioredoxin-dependent peroxide reductase, mitochondrial	P20108.B99990003.pdb	5jcgA	94	92	x	0.00158417	12	12.8557	20.7	33.2	matrix
P20108	Thioredoxin-dependent peroxide reductase, mitochondrial	P20108.B99990003.pdb	5jcgA	94	92	x	0.00158417	18	12.9585	20.7	36.7	matrix
Q8C196	Carbamoyl-phosphate synthase [ammonia], mitochondrial	Q8C196.B99990002.pdb	5dotA	96	522	x	0.00158223	537	12.2149	10.5	18.3	matrix
Q8C196	Carbamoyl-phosphate synthase [ammonia], mitochondrial	Q8C196.B99990002.pdb	5dotA	96	522	x	0.00158223	540	14.227	10.5	15.3	matrix
Q99LC5	Electron transfer flavoprotein subunit alpha, mitochondrial	Q99LC5.B99990004.pdb	1efvA	96	69	x	0.00157979	179	8.62294	45.5	39.2	matrix
Q99LC5	Electron transfer flavoprotein subunit alpha, mitochondrial	Q99LC5.B99990004.pdb	1efvA	96	69	x	0.00157979	182	11.2637	45.5	40.8	matrix
Q99LC5	Electron transfer flavoprotein subunit alpha, mitochondrial	Q99LC5.B99990004.pdb	1efvA	96	69	x	0.00157979	184	13.5051	45.5	47.2	matrix
Q99LC5	Electron transfer flavoprotein subunit alpha, mitochondrial	Q99LC5.B99990004.pdb	1efvA	96	69	x	0.00157979	185	10.4614	45.5	7.7	matrix
O55060	Thiopurine S-methyltransferase	O55060.B99990002.pdb	2gb4A	100	200	x	0.00157868	196	9.03882	59.3	24.5
O55060	Thiopurine S-methyltransferase	O55060.B99990002.pdb	2gb4A	100	200	x	0.00157868	208	13.2655	59.3	17.5
Q8K2B3	Succinate dehydrogenase [ubiquinone]flavoprotein subunit, mitochondrial	Q8K2B3.B99990004.pdb	1zoyA	97	485	x	0.00157591	483	9.50422	58.7	34.2	matrix
P08249	Malate dehydrogenase, mitochondrial	P08249.B99990005.pdb	1mldA	96	203	x	0.0015496	326	11.203	35.3	19.3	matrix
P61161	Actin-related protein 2	P61161.B99990001.pdb	4jd2B	100	299	x	0.00154859	295	7.87949	39.3	13.3		cytosol
Q9DAR7	m7GpppX diphosphatase	Q9DAR7.B99990005.pdb	1vlrA	100	137	x	0.00154405	271	13.0479	38.3	28.7		cytosol
Q99LC5	Electron transfer flavoprotein subunit alpha, mitochondrial	Q99LC5.B99990004.pdb	1efvA	96	62	x	0.00153945	32	7.44763	38.2	37.8	matrix
Q99LC5	Electron transfer flavoprotein subunit alpha, mitochondrial	Q99LC5.B99990004.pdb	1efvA	96	62	x	0.00153945	179	14.265	38.2	39.2	matrix
Q99LC5	Electron transfer flavoprotein subunit alpha, mitochondrial	Q99LC5.B99990004.pdb	1efvA	96	62	x	0.00153945	185	13.2403	38.2	7.7	matrix
P54869	Hydroxymethylglutaryl-CoA synthase, mitochondrial	P54869.B99990003.pdb	2wyaA	91	83	x	0.00153579	202	13.5776	28.8	31.3	matrix
P01027	Complement C3	P01027.B99990002.pdb	2b39A	79	360	x	0.00153258	383	14.8783	20	5.5
P01027	Complement C3	P01027.B99990002.pdb	2b39A	79	360	x	0.00153258	461	13.0368	20	9.5
P01027	Complement C3	P01027.B99990002.pdb	2b39A	79	360	x	0.00153258	558	13.6565	20	31.8
P01027	Complement C3	P01027.B99990002.pdb	2b39A	79	360	x	0.00153258	613	10.6015	20	26.7
Q8BWF0	Succinate-semialdehyde dehydrogenase, mitochondrial	Q8BWF0.B99990002.pdb	2w8nA	89	375	x	0.00152554	248	13.7702	53.7	23.2	matrix
Q8BWF0	Succinate-semialdehyde dehydrogenase, mitochondrial	Q8BWF0.B99990002.pdb	2w8nA	89	375	x	0.00152554	273	14.9648	53.7	9.7	matrix
Q9D6R2	Isocitrate dehydrogenase [NAD]subunit alpha, mitochondrial	Q9D6R2.B99990005.pdb	3blxB	56	77	x	0.00151652	109	13.0327	54.3	13.3	matrix
Q9D6R2	Isocitrate dehydrogenase [NAD]subunit alpha, mitochondrial	Q9D6R2.B99990005.pdb	3blxB	56	77	x	0.00151652	154	11.9724	54.3	14.3	matrix
Q99KI0	Aconitate hydratase, mitochondrial	Q99KI0.B99990004.pdb	1c96A	97	573	x	0.00151433	112	12.9518	15.7	14.3	matrix
Q8BGL3	Sulfotransferase	Q8BGL3.B99990005.pdb	4ifbB	61	188	x	0.001513	219	12.8906	43.3	8.8		cytosol
Q8BGL3	Sulfotransferase	Q8BGL3.B99990005.pdb	4ifbB	61	188	x	0.001513	280	11.7806	43.3	43.3		cytosol
Q9CZ13	Cytochrome b-c1 complex subunit 1, mitochondrial	Q9CZ13.B99990004.pdb	2a06A	88	142	x	0.00151214	115	12.3691	24.8	35.2	matrix
P06151	L-lactate dehydrogenase A chain	P06151.B99990003.pdb	4aj2A	97	126	x	0.00150377	80	12.8772	50.7	10.2		cytosol
Q9D7J9	Enoyl-CoA hydratase domain-containing protein 3, mitochondrial	Q9D7J9.B99990005.pdb	2vx2A	86	110	x	0.0015022	71	10.2738	31.2	7.2
Q8BVI4	Dihydropteridine reductase	Q8BVI4.B99990004.pdb	1dhrA	98	99	x	0.00149931	94	8.56897	46.2	8.7	matrix
Q8BVI4	Dihydropteridine reductase	Q8BVI4.B99990004.pdb	1dhrA	98	99	x	0.00149931	96	7.01362	46.2	13.7	matrix
P15105	Glutamine synthetase	P15105.B99990001.pdb	2ojwA	95	14	x	0.00149916	6	13.1815	24.5	43.8		cytosol
P15105	Glutamine synthetase	P15105.B99990001.pdb	2ojwA	95	14	x	0.00149916	7	13.3405	24.5	17.2		cytosol
P15105	Glutamine synthetase	P15105.B99990001.pdb	2ojwA	95	14	x	0.00149916	19	8.64961	24.5	22		cytosol
P80315	T-complex protein 1 subunit delta	P80315.B99990003.pdb	4b2tD	98	319	x	0.00149626	236	8.679	48.3	29.3		cytosol
Q8R164	Valacyclovir hydrolase	Q8R164.B99990002.pdb	2ocgA	86	119	x	0.00149039	154	14.5327	48.3	38.3
E9QN99	Alpha/beta hydrolase domain-containing protein 14B	E9QN99.B99990005.pdb	1imjA	88	141	x	0.00148629	111	11.7509	17.8	12.8		cytosol
E9QN99	Alpha/beta hydrolase domain-containing protein 14B	E9QN99.B99990005.pdb	1imjA	88	141	x	0.00148629	167	11.101	17.8	14.3		cytosol
E9QPI5	Sister chromatid cohesion protein PDS5 homolog A	E9QPI5.B99990001.pdb	5hdtB	77	1210	x	0.00148383	1096	9.08291	57.8	16.3		cytosol
E9QPI5	Sister chromatid cohesion protein PDS5 homolog A	E9QPI5.B99990001.pdb	5hdtB	77	1210	x	0.00148383	1205	13.191	57.8	15.3		cytosol
Q07417	Short-chain specific acyl-CoA dehydrogenase, mitochondrial	Q07417.B99990001.pdb	1jqiA	99	250	x	0.00148358	132	9.27702	36.5	41.3	matrix
Q07417	Short-chain specific acyl-CoA dehydrogenase, mitochondrial	Q07417.B99990001.pdb	1jqiA	99	250	x	0.00148358	176	11.1998	36.5	5.8	matrix
Q9DB77	Cytochrome b-c1 complex subunit 2, mitochondrial	Q9DB77.B99990002.pdb	2a06B	85	92	x	0.00148149	95	13.5329	17.2	13.7	matrix
Q9DB77	Cytochrome b-c1 complex subunit 2, mitochondrial	Q9DB77.B99990002.pdb	2a06B	85	92	x	0.00148149	96	14.6479	17.2	30.7	matrix
Q9DB77	Cytochrome b-c1 complex subunit 2, mitochondrial	Q9DB77.B99990002.pdb	2a06B	85	92	x	0.00148149	202	13.9518	17.2	24.7	matrix
Q3UNX5	Acyl-coenzyme A synthetase ACSM3, mitochondrial	Q3UNX5.B99990004.pdb	3c5eA	57	336	x	0.0014776	310	10.0379	26.5	20.7	matrix
Q3UNX5	Acyl-coenzyme A synthetase ACSM3, mitochondrial	Q3UNX5.B99990004.pdb	3c5eA	57	336	x	0.0014776	333	5.11123	26.5	47.5	matrix
Q3UNX5	Acyl-coenzyme A synthetase ACSM3, mitochondrial	Q3UNX5.B99990004.pdb	3c5eA	57	336	x	0.0014776	334	8.68128	26.5	26.3	matrix
Q3UNX5	Acyl-coenzyme A synthetase ACSM3, mitochondrial	Q3UNX5.B99990004.pdb	3c5eA	57	336	x	0.0014776	339	13.8127	26.5	25.7	matrix
P16858	Glyceraldehyde-3-phosphate dehydrogenase	P16858.B99990001.pdb	4o59O	95	184	x	0.00147524	190	7.25312	54.8	14.7		cytosol
Q60932-2	Voltage-dependent anion-selective channel protein 1	Q60932-2.B99990001.pdb	4c69X	100	28	x	0.00147519	43	12.2899	48.2	32.3
Q60932-2	Voltage-dependent anion-selective channel protein 1	Q60932-2.B99990001.pdb	4c69X	100	28	x	0.00147519	44	5.67397	48.2	16.2
Q60932-2	Voltage-dependent anion-selective channel protein 1	Q60932-2.B99990001.pdb	4c69X	100	28	x	0.00147519	46	4.37181	48.2	7.8
Q60932-2	Voltage-dependent anion-selective channel protein 1	Q60932-2.B99990001.pdb	4c69X	100	28	x	0.00147519	57	10.1521	48.2	19.8
Q9D051	Pyruvate dehydrogenase E1 component subunit beta, mitochondrial	Q9D051.B99990001.pdb	2ozlB	95	354	x	0.00147371	257	12.5043	28.8	20.7	matrix
P05201	Aspartate aminotransferase, cytoplasmic	P05201.B99990003.pdb	1ajsA	89	60	x	0.00146513	66	13.9741	33.7	41.2		cytosol
P05201	Aspartate aminotransferase, cytoplasmic	P05201.B99990003.pdb	1ajsA	89	60	x	0.00146513	312	11.0928	33.7	13.5		cytosol
Q9CZ13	Cytochrome b-c1 complex subunit 1, mitochondrial	Q9CZ13.B99990004.pdb	2a06A	88	138	x	0.00146408	65	14.8045	44.8	51.2	matrix
P10649	Glutathione S-transferase Mu 1	P10649.B99990003.pdb	3fygA	93	211	x	0.00146052	44	14.8048	23	25.8
P10649	Glutathione S-transferase Mu 1	P10649.B99990003.pdb	3fygA	93	211	x	0.00146052	210	3.85103	23	10
P10649	Glutathione S-transferase Mu 1	P10649.B99990003.pdb	3fygA	93	211	x	0.00146052	216	13.5716	23	16.3
P38647	Stress-70 protein, mitochondrial	P38647.B99990003.pdb	4kboA	99	159	x	0.00145568	148	13.7808	24	45.2	matrix
P38647	Stress-70 protein, mitochondrial	P38647.B99990003.pdb	4kboA	99	159	x	0.00145568	162	10.0081	24	18.3	matrix
P56382	ATP synthase subunit epsilon, mitochondrial	P56382.B99990005.pdb	1h8eI	94	21	x	0.00145403	16	14.1909	45	15.8	matrix
P56382	ATP synthase subunit epsilon, mitochondrial	P56382.B99990005.pdb	1h8eI	94	21	x	0.00145403	39	11.5153	45	17.3	matrix
O88986	2-amino-3-ketobutyrate coenzyme A ligase, mitochondrial	O88986.B99990003.pdb	3tqxA	58	365	x	0.00145179	61	10.6898	57.8	46.7	matrix
P22315	Ferrochelatase, mitochondrial	P22315.B99990004.pdb	3hcnA	92	142	x	0.0014499	134	11.6952	34.2	20.3
P22315	Ferrochelatase, mitochondrial	P22315.B99990004.pdb	3hcnA	92	142	x	0.0014499	375	11.1319	34.2	11.3
Q6P6M7	O-phosphoseryl-tRNA(Sec) selenium transferase	Q6P6M7.B99990003.pdb	3bc8A	100	386	x	0.00144863	393	11.4839	44.2	39.5
P38647	Stress-70 protein, mitochondrial	P38647.B99990003.pdb	4kboA	99	187	x	0.0014479	48	14.3714	54	36.3	matrix
Q9WVL0	Maleylacetoacetate isomerase	Q9WVL0.B99990004.pdb	2cz2A	100	191	x	0.00144741	181	13.3967	55.5	19.3
Q9WVL0	Maleylacetoacetate isomerase	Q9WVL0.B99990004.pdb	2cz2A	100	191	x	0.00144741	187	7.44408	55.5	17.7
Q8R0Y6	Cytosolic 10-formyltetrahydrofolate dehydrogenase	Q8R0Y6.B99990004.pdb	2o2pA	98	845	x	0.00144383	850	12.7118	14	10
P54869	Hydroxymethylglutaryl-CoA synthase, mitochondrial	P54869.B99990003.pdb	2wyaA	91	137	x	0.00144017	138	7.72666	42.7	48.5	matrix
P54869	Hydroxymethylglutaryl-CoA synthase, mitochondrial	P54869.B99990003.pdb	2wyaA	91	137	x	0.00144017	248	14.6869	42.7	12.7	matrix
P06151	L-lactate dehydrogenase A chain	P06151.B99990003.pdb	4aj2A	97	81	x	0.00143799	80	4.06761	40.7	10.2		cytosol
E9Q5K4	Protein Cyp2c44	E9Q5K4.B99990002.pdb	5a5iA	65	274	x	0.00143055	273	8.38519	34.7	14.2
Q61425	Hydroxyacyl-coenzyme A dehydrogenase, mitochondrial	Q61425.B99990001.pdb	3rqsB	90	212	x	0.00142806	210	11.3029	59	16.2	matrix
Q8K411-2	Presequence protease, mitochondrial	Q8K411-2.B99990002.pdb	4l3tA	88	430	x	0.00142052	346	9.95998	36.7	35.7	matrix
Q8K411-2	Presequence protease, mitochondrial	Q8K411-2.B99990002.pdb	4l3tA	88	430	x	0.00142052	350	4.91167	36.7	9.8	matrix
Q8K411-2	Presequence protease, mitochondrial	Q8K411-2.B99990002.pdb	4l3tA	88	430	x	0.00142052	646	13.8861	36.7	21	matrix
P11499	Heat shock protein HSP 90-beta	P11499.B99990004.pdb	2cg9A	66	399	x	0.00141603	398	8.23035	29.7	32.7		cytosol
P26443	Glutamate dehydrogenase 1, mitochondrial	P26443.B99990002.pdb	3mw9A	98	415	x	0.00141553	79	13.006	47.7	16.5	matrix
P63038	60 kDa heat shock protein, mitochondrial	P63038.B99990004.pdb	4pj1A	98	236	x	0.00141432	232	10.998	30.5	31.7	matrix
E0CXN5	Glycerol-3-phosphate dehydrogenase [NAD(+)]	E0CXN5.B99990004.pdb	1x0vA	89	266	x	0.00141309	260	11.9665	50.2	14.3		cytosol
Q8C196	Carbamoyl-phosphate synthase [ammonia], mitochondrial	Q8C196.B99990002.pdb	5dotA	96	934	x	0.0014076	896	7.90314	50.8	7.5	matrix
Q8C196	Carbamoyl-phosphate synthase [ammonia], mitochondrial	Q8C196.B99990002.pdb	5dotA	96	934	x	0.0014076	898	13.7085	50.8	27.3	matrix
P11352	Glutathione peroxidase 1	P11352.B99990001.pdb	1gp1A	90	119	x	0.0014044	151	7.02412	39.2	41.2
D3YTT4	Isobutyryl-CoA dehydrogenase, mitochondrial	D3YTT4.B99990001.pdb	1rx0A	92	220	x	0.00140024	226	12.6927	33.3	7.2	matrix
Q8C196	Carbamoyl-phosphate synthase [ammonia], mitochondrial	Q8C196.B99990002.pdb	5dotA	96	458	x	0.00138807	423	6.35709	18.3	31.8	matrix
Q922B2	Aspartate--tRNA ligase, cytoplasmic	Q922B2.B99990004.pdb	4j15A	97	103	x	0.00138189	3	4.94562	21.3	31.8		cytosol
Q922B2	Aspartate--tRNA ligase, cytoplasmic	Q922B2.B99990004.pdb	4j15A	97	103	x	0.00138189	7	14.7256	21.3	18.2		cytosol
Q8VCH0	3-ketoacyl-CoA thiolase B, peroxisomal	Q8VCH0.B99990005.pdb	2iikB	88	259	x	0.00138075	251	14.2019	55.7	43.5
Q9R1P0	Proteasome subunit alpha type-4	Q9R1P0.B99990003.pdb	5le5B	99	176	x	0.00137848	168	12.5006	55.8	14		cytosol
Q9R1P0	Proteasome subunit alpha type-4	Q9R1P0.B99990003.pdb	5le5B	99	176	x	0.00137848	173	8.30617	55.8	46.5		cytosol
Q8VC28	Aldo-keto reductase family 1 member C13	Q8VC28.B99990005.pdb	3ln3A	97	246	x	0.00137664	289	10.3895	5.8	11.5		cytosol
Q8VCT4	Carboxylesterase 1D	Q8VCT4.B99990003.pdb	3k9bC	84	338	x	0.00137371	339	6.94191	11.5	28.8		cytosol
Q8VCT4	Carboxylesterase 1D	Q8VCT4.B99990003.pdb	3k9bC	84	338	x	0.00137371	341	4.25651	11.5	24.5		cytosol
Q8BH95	Enoyl-CoA hydratase, mitochondrial	Q8BH95.B99990002.pdb	1mj3A	97	228	x	0.00137062	46	13.3412	52.7	14	matrix
Q8BH95	Enoyl-CoA hydratase, mitochondrial	Q8BH95.B99990002.pdb	1mj3A	97	228	x	0.00137062	210	13.0092	52.7	34	matrix
Q8BH95	Enoyl-CoA hydratase, mitochondrial	Q8BH95.B99990002.pdb	1mj3A	97	228	x	0.00137062	231	8.2846	52.7	41.8	matrix
A0JNY3	Gphn protein	A0JNY3.B99990001.pdb	5erqA	100	638	x	0.00136452	666	10.187	42.5	6
Q8C196	Carbamoyl-phosphate synthase [ammonia], mitochondrial	Q8C196.B99990002.pdb	5dotA	96	889	x	0.00136318	32	14.5022	12.7	21.3	matrix
Q8C196	Carbamoyl-phosphate synthase [ammonia], mitochondrial	Q8C196.B99990002.pdb	5dotA	96	889	x	0.00136318	863	14.7047	12.7	15.2	matrix
Q8C196	Carbamoyl-phosphate synthase [ammonia], mitochondrial	Q8C196.B99990002.pdb	5dotA	96	1183	x	0.00135104	1055	13.3819	23.7	10.3	matrix
Q8C196	Carbamoyl-phosphate synthase [ammonia], mitochondrial	Q8C196.B99990002.pdb	5dotA	96	1183	x	0.00135104	1237	5.5831	23.7	13.2	matrix
Q8C196	Carbamoyl-phosphate synthase [ammonia], mitochondrial	Q8C196.B99990002.pdb	5dotA	96	1183	x	0.00135104	1287	6.33789	23.7	47.2	matrix
O88696	ATP-dependent Clp protease proteolytic subunit, mitochondrial	O88696.B99990002.pdb	1tg6E	99	207	x	0.00134764	159	12.9783	49	22.5	matrix
Q99L13	3-hydroxyisobutyrate dehydrogenase, mitochondrial	Q99L13.B99990001.pdb	2gf2A	94	59	x	0.0013419	167	8.01233	29.5	5.7	matrix
Q99L13	3-hydroxyisobutyrate dehydrogenase, mitochondrial	Q99L13.B99990001.pdb	2gf2A	94	59	x	0.0013419	193	12.5043	29.5	9	matrix
Q9DB20	ATP synthase subunit O, mitochondrial	Q9DB20.B99990002.pdb	2wssS	80	176	x	0.00134077	180	8.10977	28	22	matrix
P11499	Heat shock protein HSP 90-beta	P11499.B99990004.pdb	2cg9A	66	565	x	0.00134074	556	14.7334	18	19.7		cytosol
P20108	Thioredoxin-dependent peroxide reductase, mitochondrial	P20108.B99990003.pdb	5jcgA	94	254	x	0.0013405	244	12.7678	12.7	8.7	matrix
P20108	Thioredoxin-dependent peroxide reductase, mitochondrial	P20108.B99990003.pdb	5jcgA	94	254	x	0.0013405	248	10.7064	12.7	12	matrix
Q8BH95	Enoyl-CoA hydratase, mitochondrial	Q8BH95.B99990002.pdb	1mj3A	97	43	x	0.00133295	45	10.2835	42	22.7	matrix
Q8BH95	Enoyl-CoA hydratase, mitochondrial	Q8BH95.B99990002.pdb	1mj3A	97	43	x	0.00133295	46	8.64017	42	14	matrix
Q8BH95	Enoyl-CoA hydratase, mitochondrial	Q8BH95.B99990002.pdb	1mj3A	97	43	x	0.00133295	231	10.9485	42	41.8	matrix
Q91VB8	Protein Hba-a2	Q91VB8.B99990003.pdb	3hrwA	99	91	x	0.00132977	82	13.3126	22	23.7		cytosol
P05202	Aspartate aminotransferase, mitochondrial	P05202.B99990005.pdb	3pd6A	100	345	x	0.00132815	251	10.0857	15	15.3	matrix
Q99L13	3-hydroxyisobutyrate dehydrogenase, mitochondrial	Q99L13.B99990001.pdb	2gf2A	94	94	x	0.00132764	86	9.12671	39.5	14.5	matrix
Q99L13	3-hydroxyisobutyrate dehydrogenase, mitochondrial	Q99L13.B99990001.pdb	2gf2A	94	94	x	0.00132764	87	11.181	39.5	13.2	matrix
P20108	Thioredoxin-dependent peroxide reductase, mitochondrial	P20108.B99990003.pdb	5jcgA	94	249	x	0.00132457	244	7.38087	22.3	8.7	matrix
P20108	Thioredoxin-dependent peroxide reductase, mitochondrial	P20108.B99990003.pdb	5jcgA	94	249	x	0.00132457	248	6.78199	22.3	12	matrix
O35490	Betaine--homocysteine S-methyltransferase 1	O35490.B99990003.pdb	1umyA	97	327	x	0.00132413	325	11.2252	57.8	7.3		cytosol
Q9JHI5	Isovaleryl-CoA dehydrogenase, mitochondrial	Q9JHI5.B99990004.pdb	1ivhA	91	65	x	0.001321	87	13.3131	17.8	31.8	matrix
G5E8R3	Pyruvate carboxylase	G5E8R3.B99990001.pdb	3bg3A	97	661	x	0.00131546	386	13.9584	58.8	6.3	matrix
Q5SVG5	AP-1 complex subunit beta-1	Q5SVG5.B99990004.pdb	4uqiB	90	291	x	0.00130757	894	8.45479	35	43		cytosol
Q5SVG5	AP-1 complex subunit beta-1	Q5SVG5.B99990004.pdb	4uqiB	90	291	x	0.00130757	903	14.0935	35	9.5		cytosol
Q9QXF8	Glycine N-methyltransferase	Q9QXF8.B99990001.pdb	3thrA	96	290	x	0.00130191	266	12.9929	21.3	37
P25688	Uricase	P25688.B99990003.pdb	4mb8A	93	158	x	0.00129901	46	10.0346	29.8	14.3
P25688	Uricase	P25688.B99990003.pdb	4mb8A	93	158	x	0.00129901	258	11.7275	29.8	16.3
F8WIT2	Annexin	F8WIT2.B99990001.pdb	1m9iA	93	81	x	0.00129676	310	8.02726	31	40.5		cytosol
O88851	Putative hydrolase RBBP9	O88851.B99990003.pdb	2qs9A	92	156	x	0.00129072	176	11.437	15	20.7
O88851	Putative hydrolase RBBP9	O88851.B99990003.pdb	2qs9A	92	156	x	0.00129072	180	4.59568	15	6.2
Q8K411-2	Presequence protease, mitochondrial	Q8K411-2.B99990002.pdb	4l3tA	88	124	x	0.00127897	548	12.0376	20.3	31	matrix
Q8K411-2	Presequence protease, mitochondrial	Q8K411-2.B99990002.pdb	4l3tA	88	124	x	0.00127897	554	11.074	20.3	22.7	matrix
Q8K411-2	Presequence protease, mitochondrial	Q8K411-2.B99990002.pdb	4l3tA	88	124	x	0.00127897	956	14.5594	20.3	11.3	matrix
Q9CQ62	2,4-dienoyl-CoA reductase, mitochondrial	Q9CQ62.B99990004.pdb	1w6uA	85	42	x	0.00127575	35	12.8607	55.2	21.5	matrix
Q9CQ62	2,4-dienoyl-CoA reductase, mitochondrial	Q9CQ62.B99990004.pdb	1w6uA	85	42	x	0.00127575	41	7.91299	55.2	32.5	matrix
Q8BWF0	Succinate-semialdehyde dehydrogenase, mitochondrial	Q8BWF0.B99990002.pdb	2w8nA	89	101	x	0.00126896	99	10.7816	40.8	43.5	matrix
Q8BWF0	Succinate-semialdehyde dehydrogenase, mitochondrial	Q8BWF0.B99990002.pdb	2w8nA	89	101	x	0.00126896	104	14.633	40.8	15.2	matrix
Q8BWF0	Succinate-semialdehyde dehydrogenase, mitochondrial	Q8BWF0.B99990002.pdb	2w8nA	89	101	x	0.00126896	266	11.0668	40.8	24.3	matrix
Q9CZN7	Serine hydroxymethyltransferase	Q9CZN7.B99990003.pdb	4pvfA	97	181	x	0.0012685	178	6.00422	20.7	7	matrix
Q9CZN7	Serine hydroxymethyltransferase	Q9CZN7.B99990003.pdb	4pvfA	97	181	x	0.0012685	184	9.50649	20.7	7.5	matrix
Q9CZN7	Serine hydroxymethyltransferase	Q9CZN7.B99990003.pdb	4pvfA	97	181	x	0.0012685	417	12.6635	20.7	29.2	matrix
Q99LB2	Dehydrogenase/reductase SDR family member 4	Q99LB2.B99990001.pdb	3o4rA	81	99	x	0.00126742	64	14.4609	37	10
Q9DBF1-2	Alpha-aminoadipic semialdehyde dehydrogenase	Q9DBF1-2.B99990004.pdb	4zulA	89	347	x	0.00126619	351	8.28431	58.3	36.2
Q9DCM2	Glutathione S-transferase kappa 1	Q9DCM2.B99990004.pdb	1r4wA	86	74	x	0.0012647	127	8.27707	41	18.8	matrix
Q9DBL1	Short/branched chain specific acyl-CoA dehydrogenase, mitochondrial	Q9DBL1.B99990002.pdb	2jifA	86	88	x	0.00125866	81	13.6646	26.5	23.5	matrix
Q9DBL1	Short/branched chain specific acyl-CoA dehydrogenase, mitochondrial	Q9DBL1.B99990002.pdb	2jifA	86	88	x	0.00125866	82	10.375	26.5	40.2	matrix
Q9DBL1	Short/branched chain specific acyl-CoA dehydrogenase, mitochondrial	Q9DBL1.B99990002.pdb	2jifA	86	88	x	0.00125866	92	8.62502	26.5	12.5	matrix
Q9R0H0	Peroxisomal acyl-coenzyme A oxidase 1	Q9R0H0.B99990004.pdb	2ddhA	92	446	x	0.00125793	365	10.1182	11.5	49.7
Q9R0H0	Peroxisomal acyl-coenzyme A oxidase 1	Q9R0H0.B99990004.pdb	2ddhA	92	446	x	0.00125793	444	9.81454	11.5	35.5
Q9R0H0	Peroxisomal acyl-coenzyme A oxidase 1	Q9R0H0.B99990004.pdb	2ddhA	92	446	x	0.00125793	453	13.8863	11.5	30.7
Q8R5L1	p32-RACK	Q8R5L1.B99990002.pdb	1p32A	90	89	x	0.00125199	274	14.6312	47	31.7
Q9QXF8	Glycine N-methyltransferase	Q9QXF8.B99990001.pdb	3thrA	96	272	x	0.00125005	266	12.8169	51.5	37
P97807-2	Fumarate hydratase, mitochondrial	P97807-2.B99990005.pdb	3e04A	96	180	x	0.00124849	176	7.12105	59.2	15.5
P97807-2	Fumarate hydratase, mitochondrial	P97807-2.B99990005.pdb	3e04A	96	180	x	0.00124849	179	7.49252	59.2	15.2
P97807-2	Fumarate hydratase, mitochondrial	P97807-2.B99990005.pdb	3e04A	96	180	x	0.00124849	206	10.7647	59.2	22.2
Q9D0F9	Phosphoglucomutase-1	Q9D0F9.B99990005.pdb	5epcA	97	16	x	0.00124837	20	12.9932	57.8	19.8		cytosol
Q9D0F9	Phosphoglucomutase-1	Q9D0F9.B99990005.pdb	5epcA	97	16	x	0.00124837	505	14.5519	57.8	29.5		cytosol
Q9D0F9	Phosphoglucomutase-1	Q9D0F9.B99990005.pdb	5epcA	97	16	x	0.00124837	509	9.81268	57.8	36.2		cytosol
Q60931	Voltage-dependent anion-selective channel protein 3	Q60931.B99990002.pdb	4bumX	72	236	x	0.00124735	193	14.5128	24	7.3
Q60931	Voltage-dependent anion-selective channel protein 3	Q60931.B99990002.pdb	4bumX	72	236	x	0.00124735	241	13.2466	24	41.3
Q9CZ30	Obg-like ATPase 1	Q9CZ30.B99990004.pdb	2ohfA	99	294	x	0.00124215	290	12.5428	45.2	5.7		cytosol
Q924B0	Myo-inositol monophosphatase 1	Q924B0.B99990004.pdb	4as5A	100	49	x	0.00124172	56	14.095	56.7	25.7		cytosol
Q9CYW4	Haloacid dehalogenase-like hydrolase domain-containing protein 3	Q9CYW4.B99990004.pdb	3k1zA	77	20	x	0.00124125	214	13.0054	57.5	43.8	matrix
Q9CYW4	Haloacid dehalogenase-like hydrolase domain-containing protein 3	Q9CYW4.B99990004.pdb	3k1zA	77	20	x	0.00124125	233	13.5395	57.5	11.2	matrix
Q9CYW4	Haloacid dehalogenase-like hydrolase domain-containing protein 3	Q9CYW4.B99990004.pdb	3k1zA	77	20	x	0.00124125	235	14.7999	57.5	47	matrix
Q91Z53	Glyoxylate reductase/hydroxypyruvate reductase	Q91Z53.B99990001.pdb	2gcgA	86	327	x	0.00123134	324	10.5256	35.8	18
P11499	Heat shock protein HSP 90-beta	P11499.B99990004.pdb	2cg9A	66	275	x	0.00122947	255	12.2858	28.8	34.8		cytosol
Q99LB2	Dehydrogenase/reductase SDR family member 4	Q99LB2.B99990001.pdb	3o4rA	81	217	x	0.00122734	222	9.84408	28.7	8.8
P38647	Stress-70 protein, mitochondrial	P38647.B99990003.pdb	4kboA	99	368	x	0.00122723	376	8.46858	52.8	14.3	matrix
P38647	Stress-70 protein, mitochondrial	P38647.B99990003.pdb	4kboA	99	368	x	0.00122723	378	13.3145	52.8	8.8	matrix
Q3UZZ6	Sulfotransferase 1 family member D1	Q3UZZ6.B99990002.pdb	2zptX	100	197	x	0.00122269	138	11.2022	29	7.8
Q3UZZ6	Sulfotransferase 1 family member D1	Q3UZZ6.B99990002.pdb	2zptX	100	197	x	0.00122269	230	8.225	29	48.3
Q9CPY7-2	Cytosol aminopeptidase	Q9CPY7-2.B99990003.pdb	1lamA	91	458	x	0.00120164	371	6.55924	33.7	9
P34914	Bifunctional epoxide hydrolase 2	P34914.B99990002.pdb	1cqzA	100	215	x	0.00120126	208	9.23515	24.3	31.7		cytosol
P11725	Ornithine carbamoyltransferase, mitochondrial	P11725.B99990005.pdb	1othA	95	144	x	0.00119394	123	12.4089	56	6.7	matrix
P11725	Ornithine carbamoyltransferase, mitochondrial	P11725.B99990005.pdb	1othA	95	144	x	0.00119394	146	7.25942	56	45.3	matrix
Q99LC5	Electron transfer flavoprotein subunit alpha, mitochondrial	Q99LC5.B99990004.pdb	1efvA	96	85	x	0.00118946	193	14.5465	57	37.2	matrix
Q61176	Arginase-1	Q61176.B99990002.pdb	1d3vA	94	290	x	0.00118732	291	9.91497	48.3	25.8		cytosol
Q8QZS1	3-hydroxyisobutyryl-CoA hydrolase, mitochondrial	Q8QZS1.B99990001.pdb	3bptA	84	256	x	0.00118188	257	5.379	28.2	31.5	matrix
Q6PF96	Etfdh protein	Q6PF96.B99990004.pdb	2gmhA	95	379	x	0.00118003	204	8.53589	15.5	49.5	matrix
Q9DCU9	4-hydroxy-2-oxoglutarate aldolase, mitochondrial	Q9DCU9.B99990004.pdb	3s5oA	90	205	x	0.00117257	141	10.8472	23.2	11.3
Q9DCU9	4-hydroxy-2-oxoglutarate aldolase, mitochondrial	Q9DCU9.B99990004.pdb	3s5oA	90	205	x	0.00117257	207	11.6635	23.2	43.8
Q8QZT1	Acetyl-CoA acetyltransferase, mitochondrial	Q8QZT1.B99990004.pdb	2ib8A	87	63	x	0.00117017	55	12.3012	43.7	7.7	matrix
Q8QZT1	Acetyl-CoA acetyltransferase, mitochondrial	Q8QZT1.B99990004.pdb	2ib8A	87	63	x	0.00117017	58	5.82891	43.7	32.8	matrix
Q8QZT1	Acetyl-CoA acetyltransferase, mitochondrial	Q8QZT1.B99990004.pdb	2ib8A	87	63	x	0.00117017	238	7.90509	43.7	28.5	matrix
Q8R0Y6	Cytosolic 10-formyltetrahydrofolate dehydrogenase	Q8R0Y6.B99990004.pdb	2o2pA	98	767	x	0.00117003	651	9.65629	46	24.2
Q922B2	Aspartate--tRNA ligase, cytoplasmic	Q922B2.B99990004.pdb	4j15A	97	40	x	0.00116808	37	4.25399	34.5	30.2		cytosol
P21981	Protein-glutamine gamma-glutamyltransferase 2	P21981.B99990005.pdb	4pygA	84	589	x	0.00116541	482	14.0289	38.2	16.5		cytosol
P21981	Protein-glutamine gamma-glutamyltransferase 2	P21981.B99990005.pdb	4pygA	84	589	x	0.00116541	484	11.6124	38.2	38.8		cytosol
P21981	Protein-glutamine gamma-glutamyltransferase 2	P21981.B99990005.pdb	4pygA	84	589	x	0.00116541	607	7.25584	38.2	9.5		cytosol
Q9R0P3	S-formylglutathione hydrolase	Q9R0P3.B99990005.pdb	3fcxA	92	198	x	0.00116249	189	11.0365	28.3	21.2		cytosol
Q9R0P3	S-formylglutathione hydrolase	Q9R0P3.B99990005.pdb	3fcxA	92	198	x	0.00116249	197	3.84573	28.3	21.5		cytosol
Q920E5	Farnesyl pyrophosphate synthase	Q920E5.B99990003.pdb	5cg5A	85	14	x	0.00115813	22	14.1674	7.7	42		cytosol
Q8BWT1	3-ketoacyl-CoA thiolase, mitochondrial	Q8BWT1.B99990001.pdb	4c2jA	88	13	x	0.00115613	42	6.06116	5.7	45.5	matrix
Q05421	Cytochrome P450 2E1	Q05421.B99990003.pdb	3e6iA	79	123	x	0.00115274	98	9.07903	58.7	18.2
Q05421	Cytochrome P450 2E1	Q05421.B99990003.pdb	3e6iA	79	123	x	0.00115274	131	13.7402	58.7	35.5
Q9DBT9	Dimethylglycine dehydrogenase, mitochondrial	Q9DBT9.B99990002.pdb	4pabA	95	216	x	0.00115045	214	4.67499	52.7	31.2	matrix
Q9DBT9	Dimethylglycine dehydrogenase, mitochondrial	Q9DBT9.B99990002.pdb	4pabA	95	216	x	0.00115045	231	11.6853	52.7	41.5	matrix
Q9D6Y9	1,4-alpha-glucan-branching enzyme	Q9D6Y9.B99990004.pdb	4bzyA	93	68	x	0.00114876	75	12.0713	49.7	35.7		cytosol
P10630	Eukaryotic initiation factor 4A-II	P10630.B99990004.pdb	2zu6A	92	310	x	0.00114851	301	13.1261	25	15.3		cytosol
Q8R086	Sulfite oxidase, mitochondrial	Q8R086.B99990002.pdb	1soxA	68	125	x	0.00114774	124	7.8889	14.3	48.7		cytosol
Q93092	Transaldolase	Q93092.B99990004.pdb	2e1dA	100	265	x	0.00114637	4	12.0075	53.3	51.3		cytosol
Q93092	Transaldolase	Q93092.B99990004.pdb	2e1dA	100	265	x	0.00114637	268	12.9738	53.3	8.7		cytosol
Q9CZS1	Aldehyde dehydrogenase X, mitochondrial	Q9CZS1.B99990002.pdb	1o04A	75	428	x	0.00114303	332	9.83435	46.8	45.5	matrix
Q8BH95	Enoyl-CoA hydratase, mitochondrial	Q8BH95.B99990002.pdb	1mj3A	97	115	x	0.00113839	113	11.1753	50.7	34.2	matrix
Q8BH95	Enoyl-CoA hydratase, mitochondrial	Q8BH95.B99990002.pdb	1mj3A	97	115	x	0.00113839	114	9.60147	50.7	48.3	matrix
Q8BH95	Enoyl-CoA hydratase, mitochondrial	Q8BH95.B99990002.pdb	1mj3A	97	115	x	0.00113839	118	5.62593	50.7	22.2	matrix
P99029-2	Peroxiredoxin-5, mitochondrial	P99029-2.B99990005.pdb	3mngA	91	31	x	0.00112995	12	6.95199	53.8	27.7
Q99N15	Hydroxysteroid (17-beta) dehydrogenase 10	Q99N15.B99990005.pdb	1e3sA	94	9	x	0.00112894	7	6.75262	58.8	10.5	matrix
Q9DBM2	Peroxisomal bifunctional enzyme	Q9DBM2.B99990004.pdb	3zwcA	92	459	x	0.00112612	456	9.99964	38.2	9.3		cytosol
P00186	Cytochrome P450 1A2	P00186.B99990002.pdb	2hi4A	74	166	x	0.00112472	154	9.65511	49.5	10.8
P00186	Cytochrome P450 1A2	P00186.B99990002.pdb	2hi4A	74	166	x	0.00112472	156	14.4634	49.5	34.5
P00186	Cytochrome P450 1A2	P00186.B99990002.pdb	2hi4A	74	166	x	0.00112472	157	10.6652	49.5	27.2
P00186	Cytochrome P450 1A2	P00186.B99990002.pdb	2hi4A	74	166	x	0.00112472	165	9.01845	49.5	29.5
P00186	Cytochrome P450 1A2	P00186.B99990002.pdb	2hi4A	74	166	x	0.00112472	173	14.5036	49.5	11.7
P80316	T-complex protein 1 subunit epsilon	P80316.B99990003.pdb	4b2te	97	223	x	0.00112262	180	14.1338	29.8	43.3		cytosol
Q91W43	Glycine dehydrogenase (decarboxylating), mitochondrial	Q91W43.B99990002.pdb	4lhdA	57	876	x	0.00112064	878	11.8457	5.2	17.8	matrix
Q91W43	Glycine dehydrogenase (decarboxylating), mitochondrial	Q91W43.B99990002.pdb	4lhdA	57	876	x	0.00112064	901	7.51478	5.2	8.8	matrix
P30115	Glutathione S-transferase A3	P30115.B99990001.pdb	2vcvA	78	64	x	0.00111581	46	14.1966	47.7	35.8
P30115	Glutathione S-transferase A3	P30115.B99990001.pdb	2vcvA	78	64	x	0.00111581	49	4.70047	47.7	11.2
Q9QX60-2	Deoxyguanosine kinase, mitochondrial	Q9QX60-2.B99990002.pdb	2ocpA	81	25	x	0.00110872	21	7.6279	59.5	36.2
Q9QX60-2	Deoxyguanosine kinase, mitochondrial	Q9QX60-2.B99990002.pdb	2ocpA	81	25	x	0.00110872	226	12.6419	59.5	16.8
P34914	Bifunctional epoxide hydrolase 2	P34914.B99990002.pdb	1cqzA	100	113	x	0.00110803	144	10.8986	14.3	7.3		cytosol
Q8C196	Carbamoyl-phosphate synthase [ammonia], mitochondrial	Q8C196.B99990002.pdb	5dotA	96	553	x	0.0011048	537	10.4525	35.3	18.3	matrix
Q8C196	Carbamoyl-phosphate synthase [ammonia], mitochondrial	Q8C196.B99990002.pdb	5dotA	96	553	x	0.0011048	540	6.75885	35.3	15.3	matrix
Q8C196	Carbamoyl-phosphate synthase [ammonia], mitochondrial	Q8C196.B99990002.pdb	5dotA	96	553	x	0.0011048	551	12.6807	35.3	20.8	matrix
Q9Z1J3-2	Cysteine desulfurase, mitochondrial	Q9Z1J3-2.B99990003.pdb	3lvmA	59	188	x	0.00110465	163	5.10152	34.2	5.8
Q9Z1J3-2	Cysteine desulfurase, mitochondrial	Q9Z1J3-2.B99990003.pdb	3lvmA	59	188	x	0.00110465	164	7.60056	34.2	37.2
Q8BWF0	Succinate-semialdehyde dehydrogenase, mitochondrial	Q8BWF0.B99990002.pdb	2w8nA	89	172	x	0.001104	170	7.97736	54.8	46	matrix
Q9R0H0	Peroxisomal acyl-coenzyme A oxidase 1	Q9R0H0.B99990004.pdb	2ddhA	92	437	x	0.00110229	365	12.4508	14.8	49.7
Q9R0H0	Peroxisomal acyl-coenzyme A oxidase 1	Q9R0H0.B99990004.pdb	2ddhA	92	437	x	0.00110229	444	13.3366	14.8	35.5
Q9R0H0	Peroxisomal acyl-coenzyme A oxidase 1	Q9R0H0.B99990004.pdb	2ddhA	92	437	x	0.00110229	520	14.3284	14.8	25
Q9DCM2	Glutathione S-transferase kappa 1	Q9DCM2.B99990004.pdb	1r4wA	86	85	x	0.00109744	127	14.1836	33.2	18.8	matrix
P35235-2	Tyrosine-protein phosphatase non-receptor type 11	P35235-2.B99990002.pdb	4ohiA	100	198	x	0.0010938	3	10.9808	43.3	24.7		cytosol
Q9DBM2	Peroxisomal bifunctional enzyme	Q9DBM2.B99990004.pdb	3zwcA	92	172	x	0.00109332	173	9.30283	59.3	12.5		cytosol
Q91WK5	Glycine cleavage system H protein, mitochondrial	Q91WK5.B99990001.pdb	2edgA	96	163	x	0.00109275	15	10.4729	17.3	26.3	matrix
Q91WK5	Glycine cleavage system H protein, mitochondrial	Q91WK5.B99990001.pdb	2edgA	96	163	x	0.00109275	42	12.4042	17.3	12.5	matrix
Q91WK5	Glycine cleavage system H protein, mitochondrial	Q91WK5.B99990001.pdb	2edgA	96	163	x	0.00109275	157	8.89746	17.3	14.7	matrix
Q91WK5	Glycine cleavage system H protein, mitochondrial	Q91WK5.B99990001.pdb	2edgA	96	163	x	0.00109275	167	10.6847	17.3	19.7	matrix
Q9CQN1	Heat shock protein 75 kDa, mitochondrial	Q9CQN1.B99990004.pdb	4ipeA	82	426	x	0.00108717	432	12.2735	34.3	12	matrix
Q8K2B3	Succinate dehydrogenase [ubiquinone]flavoprotein subunit, mitochondrial	Q8K2B3.B99990004.pdb	1zoyA	97	598	x	0.00108334	530	13.2203	34	50.8	matrix
Q99J39-2	Malonyl-CoA decarboxylase, mitochondrial	Q99J39-2.B99990004.pdb	4f0xA	90	278	x	0.00107909	153	13.3886	18	13.3
Q99J39-2	Malonyl-CoA decarboxylase, mitochondrial	Q99J39-2.B99990004.pdb	4f0xA	90	278	x	0.00107909	165	14.3506	18	11.5
Q3ULD5	Methylcrotonoyl-CoA carboxylase beta chain, mitochondrial	Q3ULD5.B99990005.pdb	3u9rB	67	50	x	0.0010786	39	13.1821	34.5	12.8	matrix
Q3ULD5	Methylcrotonoyl-CoA carboxylase beta chain, mitochondrial	Q3ULD5.B99990005.pdb	3u9rB	67	50	x	0.0010786	40	14.6735	34.5	32.8	matrix
Q3ULD5	Methylcrotonoyl-CoA carboxylase beta chain, mitochondrial	Q3ULD5.B99990005.pdb	3u9rB	67	50	x	0.0010786	54	11.2161	34.5	38	matrix
Q99L13	3-hydroxyisobutyrate dehydrogenase, mitochondrial	Q99L13.B99990001.pdb	2gf2A	94	120	x	0.00107664	32	11.5069	51.7	8.7	matrix
Q99L13	3-hydroxyisobutyrate dehydrogenase, mitochondrial	Q99L13.B99990001.pdb	2gf2A	94	120	x	0.00107664	86	14.8623	51.7	14.5	matrix
Q99L13	3-hydroxyisobutyrate dehydrogenase, mitochondrial	Q99L13.B99990001.pdb	2gf2A	94	120	x	0.00107664	87	11.829	51.7	13.2	matrix
Q9JHI5	Isovaleryl-CoA dehydrogenase, mitochondrial	Q9JHI5.B99990004.pdb	1ivhA	91	272	x	0.00107342	220	10.0544	27.2	26.2	matrix
Q9JHI5	Isovaleryl-CoA dehydrogenase, mitochondrial	Q9JHI5.B99990004.pdb	1ivhA	91	272	x	0.00107342	271	9.98729	27.2	11.3	matrix
P06745	Glucose-6-phosphate isomerase	P06745.B99990002.pdb	2cxnA	100	466	x	0.00106974	455	14.7794	11.3	15		cytosol
Q99L13	3-hydroxyisobutyrate dehydrogenase, mitochondrial	Q99L13.B99990001.pdb	2gf2A	94	140	x	0.00106836	137	8.84495	56	21.8	matrix
Q99L13	3-hydroxyisobutyrate dehydrogenase, mitochondrial	Q99L13.B99990001.pdb	2gf2A	94	140	x	0.00106836	206	11.1179	56	25	matrix
Q99L13	3-hydroxyisobutyrate dehydrogenase, mitochondrial	Q99L13.B99990001.pdb	2gf2A	94	140	x	0.00106836	294	12.4502	56	45.7	matrix
Q91VA0	Acyl-coenzyme A synthetase ACSM1, mitochondrial	Q91VA0.B99990003.pdb	3c5eA	57	527	x	0.00106263	535	12.6835	38.2	39.5	matrix
Q9DBP5	UMP-CMP kinase	Q9DBP5.B99990003.pdb	1tevA	98	43	x	0.00106167	33	13.1688	27.8	13.2
Q03265	ATP synthase subunit alpha, mitochondrial	Q03265.B99990001.pdb	1mabA	99	541	x	0.00105717	533	14.9688	39.3	21.3	matrix
Q03265	ATP synthase subunit alpha, mitochondrial	Q03265.B99990001.pdb	1mabA	99	541	x	0.00105717	536	14.3007	39.3	9.8	matrix
Q9WVM8	Kynurenine/alpha-aminoadipate aminotransferase, mitochondrial	Q9WVM8.B99990003.pdb	2xh1A	74	184	x	0.0010542	4	11.0948	45.7	29.8	matrix
Q9WVM8	Kynurenine/alpha-aminoadipate aminotransferase, mitochondrial	Q9WVM8.B99990003.pdb	2xh1A	74	184	x	0.0010542	183	6.30186	45.7	6.2	matrix
Q9Z2I8-2	Succinyl-CoA ligase [GDP-forming]subunit beta, mitochondrial	Q9Z2I8-2.B99990002.pdb	2fp4B	94	170	x	0.00105219	168	9.28517	54.2	51.3	matrix
Q80ZP8	Mesencephalic astrocyte-derived neurotrophic factor	Q80ZP8.B99990005.pdb	2rqyA	97	28	x	0.00105142	35	14.0512	22.3	5.7
Q9DBT9	Dimethylglycine dehydrogenase, mitochondrial	Q9DBT9.B99990002.pdb	4pabA	95	250	x	0.00104922	214	14.344	22.5	31.2	matrix
Q9DBT9	Dimethylglycine dehydrogenase, mitochondrial	Q9DBT9.B99990002.pdb	4pabA	95	250	x	0.00104922	316	14.528	22.5	48.3	matrix
Q9CXF0	Kynureninase	Q9CXF0.B99990003.pdb	3e9kA	85	416	x	0.00104287	56	11.7399	10.5	7.3
Q9CXF0	Kynureninase	Q9CXF0.B99990003.pdb	3e9kA	85	416	x	0.00104287	408	14.5101	10.5	32.5
Q9CXF0	Kynureninase	Q9CXF0.B99990003.pdb	3e9kA	85	416	x	0.00104287	413	4.07258	10.5	43.2
Q9CXF0	Kynureninase	Q9CXF0.B99990003.pdb	3e9kA	85	416	x	0.00104287	460	14.2548	10.5	14.7
Q91WT9-2	Cystathionine beta-synthase	Q91WT9-2.B99990005.pdb	4cooA	89	386	x	0.00103573	380	8.42183	53.2	38.2		cytosol
Q91WT9-2	Cystathionine beta-synthase	Q91WT9-2.B99990005.pdb	4cooA	89	386	x	0.00103573	384	4.4051	53.2	13.2		cytosol
Q91WT9-2	Cystathionine beta-synthase	Q91WT9-2.B99990005.pdb	4cooA	89	386	x	0.00103573	496	14.0459	53.2	31.2		cytosol
Q9R0H0	Peroxisomal acyl-coenzyme A oxidase 1	Q9R0H0.B99990004.pdb	2ddhA	92	272	x	0.00103309	270	6.44469	54.3	34.2
Q9R0H0	Peroxisomal acyl-coenzyme A oxidase 1	Q9R0H0.B99990004.pdb	2ddhA	92	272	x	0.00103309	365	12.7571	54.3	49.7
Q99M01	Phenylalanine--tRNA ligase, mitochondrial	Q99M01.B99990001.pdb	3cmqA	89	202	x	0.00102321	201	8.77287	9.2	11.7	matrix
Q99M01	Phenylalanine--tRNA ligase, mitochondrial	Q99M01.B99990001.pdb	3cmqA	89	202	x	0.00102321	214	7.82806	9.2	32.2	matrix
Q60932-2	Voltage-dependent anion-selective channel protein 1	Q60932-2.B99990001.pdb	4c69X	100	20	x	0.00102119	193	14.6987	40.8	6
P28271	Cytoplasmic aconitate hydratase	P28271.B99990005.pdb	2b3yA	93	379	x	0.00102051	383	9.37931	12.5	23		cytosol
Q9CZ13	Cytochrome b-c1 complex subunit 1, mitochondrial	Q9CZ13.B99990004.pdb	2a06A	88	248	x	0.00102005	251	9.78876	54.2	15.2	matrix
Q9CZ13	Cytochrome b-c1 complex subunit 1, mitochondrial	Q9CZ13.B99990004.pdb	2a06A	88	248	x	0.00102005	252	10.8917	54.2	46.7	matrix
Q9ET01	Glycogen phosphorylase, liver form	Q9ET01.B99990002.pdb	1fa9A	95	787	x	0.00101484	789	12.0403	23	12.3		cytosol
Q3UZZ6	Sulfotransferase 1 family member D1	Q3UZZ6.B99990002.pdb	2zptX	100	120	x	0.00101375	33	10.5245	12.7	19
Q3UZZ6	Sulfotransferase 1 family member D1	Q3UZZ6.B99990002.pdb	2zptX	100	120	x	0.00101375	116	2.74679	12.7	23.5
Q3UZZ6	Sulfotransferase 1 family member D1	Q3UZZ6.B99990002.pdb	2zptX	100	120	x	0.00101375	117	4.46836	12.7	10
Q924Y0	Gamma-butyrobetaine dioxygenase	Q924Y0.B99990004.pdb	4c5wA	89	92	x	0.00101293	97	7.36165	7.3	10.3		cytosol
Q9D6Y9	1,4-alpha-glucan-branching enzyme	Q9D6Y9.B99990004.pdb	4bzyA	93	212	x	0.00101143	215	6.98204	57.8	17.2		cytosol
Q9D6Y9	1,4-alpha-glucan-branching enzyme	Q9D6Y9.B99990004.pdb	4bzyA	93	212	x	0.00101143	221	13.1777	57.8	36.8		cytosol
Q9D6Y9	1,4-alpha-glucan-branching enzyme	Q9D6Y9.B99990004.pdb	4bzyA	93	212	x	0.00101143	261	14.0572	57.8	6.2		cytosol
Q61176	Arginase-1	Q61176.B99990002.pdb	1d3vA	94	41	x	0.00100497	7	11.7744	50.2	20.3		cytosol
Q64458	Cytochrome P450 2C29	Q64458.B99990005.pdb	5a5iA	76	200	x	0.00100127	242	10.3677	21.7	33.8
Q91XF0	Pyridoxine-5'-phosphate oxidase	Q91XF0.B99990002.pdb	1nrgA	93	100	x	0.00100124	160	10.7228	12.7	27
Q91XF0	Pyridoxine-5'-phosphate oxidase	Q91XF0.B99990002.pdb	1nrgA	93	100	x	0.00100124	164	14.7214	12.7	48.5
Q91XF0	Pyridoxine-5'-phosphate oxidase	Q91XF0.B99990002.pdb	1nrgA	93	100	x	0.00100124	165	7.2202	12.7	12
Q91XF0	Pyridoxine-5'-phosphate oxidase	Q91XF0.B99990002.pdb	1nrgA	93	100	x	0.00100124	172	12.5429	12.7	22.2
P61079	Ubiquitin-conjugating enzyme E2 D3	P61079.B99990005.pdb	1x23A	100	8	x	0.00100065	11	9.56796	59	39		cytosol
P61079	Ubiquitin-conjugating enzyme E2 D3	P61079.B99990005.pdb	1x23A	100	8	x	0.00100065	94	13.4907	59	25.7		cytosol
P19096	Fatty acid synthase	P19096.B99990002.pdb	2vz8B	79	1826	x	0.000997687	2185	13.3744	36	26.8		cytosol
P19096	Fatty acid synthase	P19096.B99990002.pdb	2vz8B	79	1826	x	0.000997687	2186	13.6762	36	20.3		cytosol
P19096	Fatty acid synthase	P19096.B99990002.pdb	2vz8B	79	1826	x	0.000997687	2232	11.0786	36	6.8		cytosol
P19096	Fatty acid synthase	P19096.B99990002.pdb	2vz8B	79	1826	x	0.000997687	2233	4.70672	36	37.8		cytosol
O88844	Isocitrate dehydrogenase [NADP]cytoplasmic	O88844.B99990003.pdb	4umxA	95	58	x	0.000997596	94	12.6011	53.8	15.5		cytosol
Q9JK38	Glucosamine 6-phosphate N-acetyltransferase	Q9JK38.B99990005.pdb	2o28A	98	73	x	0.000996756	67	5.22738	38.8	13.7		cytosol
Q9JK38	Glucosamine 6-phosphate N-acetyltransferase	Q9JK38.B99990005.pdb	2o28A	98	73	x	0.000996756	74	8.1613	38.8	28		cytosol
P54869	Hydroxymethylglutaryl-CoA synthase, mitochondrial	P54869.B99990003.pdb	2wyaA	91	327	x	0.000996607	322	8.52414	22.2	17.5	matrix
P54869	Hydroxymethylglutaryl-CoA synthase, mitochondrial	P54869.B99990003.pdb	2wyaA	91	327	x	0.000996607	324	5.16228	22.2	29.3	matrix
P54869	Hydroxymethylglutaryl-CoA synthase, mitochondrial	P54869.B99990003.pdb	2wyaA	91	327	x	0.000996607	325	10.1374	22.2	36.3	matrix
Q99LC5	Electron transfer flavoprotein subunit alpha, mitochondrial	Q99LC5.B99990004.pdb	1efvA	96	139	x	0.000991622	172	11.6262	16.7	7.7	matrix
Q8BWF0	Succinate-semialdehyde dehydrogenase, mitochondrial	Q8BWF0.B99990002.pdb	2w8nA	89	278	x	0.000989513	273	9.41213	39.7	9.7	matrix
Q8VCH0	3-ketoacyl-CoA thiolase B, peroxisomal	Q8VCH0.B99990005.pdb	2iikB	88	365	x	0.00098785	17	13.3929	25.5	10.5
O35423-2	Serine--pyruvate aminotransferase, mitochondrial	O35423-2.B99990004.pdb	3kgwA	100	225	x	0.000987362	232	10.3624	56	11.2	matrix
Q99KI0	Aconitate hydratase, mitochondrial	Q99KI0.B99990004.pdb	1c96A	97	523	x	0.000983367	239	10.9365	14.8	15.3	matrix
P17182	Alpha-enolase	P17182.B99990003.pdb	3b97A	95	343	x	0.000980351	37	10.261	10.5	5.5		cytosol
P17182	Alpha-enolase	P17182.B99990003.pdb	3b97A	95	343	x	0.000980351	40	5.47763	10.5	6.7		cytosol
P17182	Alpha-enolase	P17182.B99990003.pdb	3b97A	95	343	x	0.000980351	157	11.0548	10.5	21.8		cytosol
Q9D0I9	Arginine--tRNA ligase, cytoplasmic	Q9D0I9.B99990004.pdb	4r3zB	92	274	x	0.000978765	456	14.0721	36.5	28.7		cytosol
P47738	Aldehyde dehydrogenase, mitochondrial	P47738.B99990004.pdb	1o04A	96	430	x	0.000977738	298	13.158	59.2	27.2	matrix
P70195	Proteasome subunit beta type-7	P70195.B99990002.pdb	5le5H	97	237	x	0.000975904	214	7.66892	54.3	18.2		cytosol
P70195	Proteasome subunit beta type-7	P70195.B99990002.pdb	5le5H	97	237	x	0.000975904	233	12.1617	54.3	31.2		cytosol
Q9DBM2	Peroxisomal bifunctional enzyme	Q9DBM2.B99990004.pdb	3zwcA	92	248	x	0.000970954	76	9.39944	26.5	32.5		cytosol
D3YTT4	Isobutyryl-CoA dehydrogenase, mitochondrial	D3YTT4.B99990001.pdb	1rx0A	92	48	x	0.000970068	28	13.8681	45.8	42.3	matrix
D3YTT4	Isobutyryl-CoA dehydrogenase, mitochondrial	D3YTT4.B99990001.pdb	1rx0A	92	48	x	0.000970068	36	11.7274	45.8	20.7	matrix
Q6GT24	Peroxiredoxin-6	Q6GT24.B99990003.pdb	5b6mD	90	204	x	0.00096735	186	11.2848	35.5	21.3		cytosol
Q8K2B3	Succinate dehydrogenase [ubiquinone]flavoprotein subunit, mitochondrial	Q8K2B3.B99990004.pdb	1zoyA	97	517	x	0.000966383	265	12.5042	46.3	5.8	matrix
Q8K2B3	Succinate dehydrogenase [ubiquinone]flavoprotein subunit, mitochondrial	Q8K2B3.B99990004.pdb	1zoyA	97	517	x	0.000966383	509	10.8186	46.3	15	matrix
Q8BG32	26S proteasome non-ATPase regulatory subunit 11	Q8BG32.B99990002.pdb	3txnA	71	274	x	0.000958046	241	10.2146	36.5	43.8		cytosol
Q8BG32	26S proteasome non-ATPase regulatory subunit 11	Q8BG32.B99990002.pdb	3txnA	71	274	x	0.000958046	244	12.9428	36.5	34.2		cytosol
Q8BG32	26S proteasome non-ATPase regulatory subunit 11	Q8BG32.B99990002.pdb	3txnA	71	274	x	0.000958046	272	13.414	36.5	21.8		cytosol
Q8BG32	26S proteasome non-ATPase regulatory subunit 11	Q8BG32.B99990002.pdb	3txnA	71	274	x	0.000958046	408	14.2987	36.5	44.7		cytosol
Q8BG32	26S proteasome non-ATPase regulatory subunit 11	Q8BG32.B99990002.pdb	3txnA	71	274	x	0.000958046	413	10.9503	36.5	5.3		cytosol
Q8C196	Carbamoyl-phosphate synthase [ammonia], mitochondrial	Q8C196.B99990002.pdb	5dotA	96	892	x	0.000956174	896	14.0337	29	7.5	matrix
Q8C196	Carbamoyl-phosphate synthase [ammonia], mitochondrial	Q8C196.B99990002.pdb	5dotA	96	892	x	0.000956174	898	14.6429	29	27.3	matrix
P09103	Protein disulfide-isomerase	P09103.B99990004.pdb	4ekzA	95	469	x	0.000954416	474	12.4988	27	13.5
Q8QZT1	Acetyl-CoA acetyltransferase, mitochondrial	Q8QZT1.B99990004.pdb	2ib8A	87	178	x	0.000952221	161	8.60346	38.7	38.3	matrix
P19536	Cytochrome c oxidase subunit 5B, mitochondrial	P19536.B99990003.pdb	5b1aF	88	120	x	0.000948524	81	12.2979	28	5.3
P19536	Cytochrome c oxidase subunit 5B, mitochondrial	P19536.B99990003.pdb	5b1aF	88	120	x	0.000948524	109	8.4625	28	13.3
Q8JZK9	Hydroxymethylglutaryl-CoA synthase, cytoplasmic	Q8JZK9.B99990005.pdb	2p8uA	96	100	x	0.000947037	101	10.0488	37	44.8		cytosol
Q8JZK9	Hydroxymethylglutaryl-CoA synthase, cytoplasmic	Q8JZK9.B99990005.pdb	2p8uA	96	100	x	0.000947037	103	13.5762	37	10.8		cytosol
Q8JZK9	Hydroxymethylglutaryl-CoA synthase, cytoplasmic	Q8JZK9.B99990005.pdb	2p8uA	96	100	x	0.000947037	211	12.3792	37	10.2		cytosol
P26443	Glutamate dehydrogenase 1, mitochondrial	P26443.B99990002.pdb	3mw9A	98	457	x	0.000940259	462	12.0513	30.2	30.8	matrix
P26443	Glutamate dehydrogenase 1, mitochondrial	P26443.B99990002.pdb	3mw9A	98	457	x	0.000940259	498	7.57091	30.2	27.3	matrix
P15105	Glutamine synthetase	P15105.B99990001.pdb	2ojwA	95	276	x	0.000939215	278	10.3806	48.2	12		cytosol
P26443	Glutamate dehydrogenase 1, mitochondrial	P26443.B99990002.pdb	3mw9A	98	162	x	0.000937967	117	9.30974	46.8	16.2	matrix
P26443	Glutamate dehydrogenase 1, mitochondrial	P26443.B99990002.pdb	3mw9A	98	162	x	0.000937967	157	9.46381	46.8	13.2	matrix
P38647	Stress-70 protein, mitochondrial	P38647.B99990003.pdb	4kboA	99	394	x	0.000937508	320	13.7749	31.7	32.8	matrix
P38647	Stress-70 protein, mitochondrial	P38647.B99990003.pdb	4kboA	99	394	x	0.000937508	321	11.4677	31.7	34.2	matrix
P38647	Stress-70 protein, mitochondrial	P38647.B99990003.pdb	4kboA	99	394	x	0.000937508	322	6.19089	31.7	42.7	matrix
P38647	Stress-70 protein, mitochondrial	P38647.B99990003.pdb	4kboA	99	394	x	0.000937508	337	12.8893	31.7	51.5	matrix
P25688	Uricase	P25688.B99990003.pdb	4mb8A	93	277	x	0.000934669	270	6.61811	47.7	17
Q60936	Atypical kinase ADCK3, mitochondrial	Q60936.B99990001.pdb	4pedA	94	324	x	0.00092816	300	11.2478	40.7	36.8	matrix
Q8K2B3	Succinate dehydrogenase [ubiquinone]flavoprotein subunit, mitochondrial	Q8K2B3.B99990004.pdb	1zoyA	97	498	x	0.000924309	48	13.5198	9.8	28.2	matrix
Q8K2B3	Succinate dehydrogenase [ubiquinone]flavoprotein subunit, mitochondrial	Q8K2B3.B99990004.pdb	1zoyA	97	498	x	0.000924309	505	10.5559	9.8	51	matrix
Q9DBT9	Dimethylglycine dehydrogenase, mitochondrial	Q9DBT9.B99990002.pdb	4pabA	95	648	x	0.000923215	643	11.2703	43.2	6.2	matrix
Q9R0H0	Peroxisomal acyl-coenzyme A oxidase 1	Q9R0H0.B99990004.pdb	2ddhA	92	267	x	0.000921479	270	5.0416	16.3	34.2
Q99J08	SEC14-like protein 2	Q99J08.B99990002.pdb	1olmA	93	18	x	0.000914824	9	11.3264	25.2	9.8		cytosol
P52760	Ribonuclease UK114	P52760.B99990004.pdb	1qahA	91	67	x	0.000913877	10	14.6793	54.7	34.3
Q9CWJ9	Bifunctional purine biosynthesis protein PURH	Q9CWJ9.B99990003.pdb	1pkxA	91	352	x	0.000910851	334	13.1207	58.8	24.7		cytosol
Q9CWJ9	Bifunctional purine biosynthesis protein PURH	Q9CWJ9.B99990003.pdb	1pkxA	91	352	x	0.000910851	355	6.30495	58.8	7		cytosol
P62259	14-3-3 protein epsilon	P62259.B99990002.pdb	2br9A	100	153	x	0.000904	156	8.30555	45.7	14.2		cytosol
P62259	14-3-3 protein epsilon	P62259.B99990002.pdb	2br9A	100	153	x	0.000904	187	11.9757	45.7	17.3		cytosol
Q8CHT0	Delta-1-pyrroline-5-carboxylate dehydrogenase, mitochondrial	Q8CHT0.B99990005.pdb	4e3xA	99	30	x	0.000903495	27	9.39133	36.7	102.3	matrix
P63038	60 kDa heat shock protein, mitochondrial	P63038.B99990004.pdb	4pj1A	98	133	x	0.000900331	132	8.8419	58.7	17.7	matrix
P48036	Annexin A5	P48036.B99990002.pdb	2ie7A	96	68	x	0.000896117	69	9.22683	47.5	37.5
P10639	Thioredoxin	P10639.B99990001.pdb	4oo4A	86	39	x	0.000894428	28	9.24114	46.8	20.3		cytosol
P10639	Thioredoxin	P10639.B99990001.pdb	4oo4A	86	39	x	0.000894428	44	10.2465	46.8	9.5		cytosol
P16858	Glyceraldehyde-3-phosphate dehydrogenase	P16858.B99990001.pdb	4o59O	95	217	x	0.000893121	208	14.118	5.3	51.3		cytosol
Q8K1J6	CCA tRNA nucleotidyltransferase 1, mitochondrial	Q8K1J6.B99990003.pdb	4x4wA	94	320	x	0.000889101	316	9.92707	40.8	8.2	matrix
Q9DBT9	Dimethylglycine dehydrogenase, mitochondrial	Q9DBT9.B99990002.pdb	4pabA	95	312	x	0.000886831	307	10.4834	30.8	27	matrix
Q9DBT9	Dimethylglycine dehydrogenase, mitochondrial	Q9DBT9.B99990002.pdb	4pabA	95	312	x	0.000886831	316	12.6476	30.8	48.3	matrix
Q9DBT9	Dimethylglycine dehydrogenase, mitochondrial	Q9DBT9.B99990002.pdb	4pabA	95	312	x	0.000886831	333	13.1516	30.8	6	matrix
Q9DBT9	Dimethylglycine dehydrogenase, mitochondrial	Q9DBT9.B99990002.pdb	4pabA	95	312	x	0.000886831	339	13.0042	30.8	40.7	matrix
P50544	Very long-chain specific acyl-CoA dehydrogenase, mitochondrial	P50544.B99990003.pdb	3b96A	87	240	x	0.000886079	320	9.96767	56	14.8	matrix
P47738	Aldehyde dehydrogenase, mitochondrial	P47738.B99990004.pdb	1o04A	96	157	x	0.000885316	101	11.3685	52.8	17	matrix
P97429	Annexin A4	P97429.B99990002.pdb	2zhjA	95	300	x	0.000884604	294	7.7053	55.2	13.8
P97429	Annexin A4	P97429.B99990002.pdb	2zhjA	95	300	x	0.000884604	297	7.6248	55.2	8.5
P97429	Annexin A4	P97429.B99990002.pdb	2zhjA	95	300	x	0.000884604	304	11.3463	55.2	31.7
Q9Z2M7	Phosphomannomutase 2	Q9Z2M7.B99990003.pdb	2amyA	92	47	x	0.000882608	43	6.26357	37.2	35		cytosol
P16332	Methylmalonyl-CoA mutase, mitochondrial	P16332.B99990005.pdb	2xijA	96	604	x	0.000881882	597	7.87214	39.5	38.5	matrix
P56593	Cytochrome P450 2A12	P56593.B99990004.pdb	4ejiA	74	434	x	0.000877163	98	5.45375	32	7.8
P56593	Cytochrome P450 2A12	P56593.B99990004.pdb	4ejiA	74	434	x	0.000877163	431	13.0374	32	9.5
P62242	40S ribosomal protein S8	P62242.B99990005.pdb	4kzyI	100	128	x	0.000875267	115	13.6546	15.7	23.2		cytosol
Q8C196	Carbamoyl-phosphate synthase [ammonia], mitochondrial	Q8C196.B99990002.pdb	5dotA	96	527	x	0.000873203	537	13.7032	58.8	18.3	matrix
P61087	Ubiquitin-conjugating enzyme E2 K	P61087.B99990001.pdb	3k9oA	100	14	x	0.000872904	23	10.5601	26.7	32.2
Q9DBJ1	Phosphoglycerate mutase 1	Q9DBJ1.B99990004.pdb	4gpzA	100	100	x	0.000872234	14	14.5285	8.7	14.7		cytosol
Q9DBG3	AP-2 complex subunit beta	Q9DBG3.B99990004.pdb	4uqiB	100	265	x	0.000864969	253	10.8993	14.8	11.7		cytosol
Q9DBG3	AP-2 complex subunit beta	Q9DBG3.B99990004.pdb	4uqiB	100	265	x	0.000864969	274	4.94175	14.8	11.8		cytosol
Q9DBG3	AP-2 complex subunit beta	Q9DBG3.B99990004.pdb	4uqiB	100	265	x	0.000864969	293	9.6083	14.8	5.3		cytosol
P12710	Fatty acid-binding protein, liver	P12710.B99990005.pdb	1lfoA	94	99	x	0.000864043	100	8.51878	49.2	11.2		cytosol
P38647	Stress-70 protein, mitochondrial	P38647.B99990003.pdb	4kboA	99	206	x	0.00086383	200	13.4056	37.7	46.7	matrix
P38647	Stress-70 protein, mitochondrial	P38647.B99990003.pdb	4kboA	99	206	x	0.00086383	627	12.1886	37.7	10.8	matrix
Q99J39-2	Malonyl-CoA decarboxylase, mitochondrial	Q99J39-2.B99990004.pdb	4f0xA	90	350	x	0.000860995	325	11.6602	57.7	18.5
Q99J39-2	Malonyl-CoA decarboxylase, mitochondrial	Q99J39-2.B99990004.pdb	4f0xA	90	350	x	0.000860995	348	6.8702	57.7	16.5
P70694	Estradiol 17 beta-dehydrogenase 5	P70694.B99990002.pdb	1q5mA	80	39	x	0.000859913	32	9.79247	47.2	43.7		cytosol
P70694	Estradiol 17 beta-dehydrogenase 5	P70694.B99990002.pdb	1q5mA	80	39	x	0.000859913	67	4.20843	47.2	13.2		cytosol
Q8VC77	Protein Akr1c20	Q8VC77.B99990003.pdb	1q5mA	76	39	x	0.000859913	32	11.2988	21.5	17.5		cytosol
Q8VC77	Protein Akr1c20	Q8VC77.B99990003.pdb	1q5mA	76	39	x	0.000859913	67	3.03413	21.5	14.3		cytosol
P06801	NADP-dependent malic enzyme	P06801.B99990005.pdb	3wjaA	90	337	x	0.000859389	336	4.78972	29.5	24.5		cytosol
P06801	NADP-dependent malic enzyme	P06801.B99990005.pdb	3wjaA	90	337	x	0.000859389	346	3.85793	29.5	36.8		cytosol
Q8C196	Carbamoyl-phosphate synthase [ammonia], mitochondrial	Q8C196.B99990002.pdb	5dotA	96	919	x	0.000850747	1036	13.4497	19.2	12.5	matrix
P63038	60 kDa heat shock protein, mitochondrial	P63038.B99990004.pdb	4pj1A	98	551	x	0.000848025	15	8.96253	15.7	9.8	matrix
Q9DCW4	Electron transfer flavoprotein subunit beta	Q9DCW4.B99990002.pdb	1efvB	92	248	x	0.00084683	234	12.8847	30.3	37.3	matrix
P52825	Carnitine O-palmitoyltransferase 2, mitochondrial	P52825.B99990003.pdb	2debA	93	69	x	0.000845956	66	8.63408	53.7	29	matrix
P52825	Carnitine O-palmitoyltransferase 2, mitochondrial	P52825.B99990003.pdb	2debA	93	69	x	0.000845956	75	13.8592	53.7	44.7	matrix
P52825	Carnitine O-palmitoyltransferase 2, mitochondrial	P52825.B99990003.pdb	2debA	93	537	x	0.000844475	462	13.7576	43.8	24	matrix
P26443	Glutamate dehydrogenase 1, mitochondrial	P26443.B99990002.pdb	3mw9A	98	352	x	0.000843775	54	13.1136	22.5	5.7	matrix
P26443	Glutamate dehydrogenase 1, mitochondrial	P26443.B99990002.pdb	3mw9A	98	352	x	0.000843775	227	9.8156	22.5	25.5	matrix
P26443	Glutamate dehydrogenase 1, mitochondrial	P26443.B99990002.pdb	3mw9A	98	352	x	0.000843775	333	9.13666	22.5	41.2	matrix
P26443	Glutamate dehydrogenase 1, mitochondrial	P26443.B99990002.pdb	3mw9A	98	352	x	0.000843775	336	12.2859	22.5	9.7	matrix
P26443	Glutamate dehydrogenase 1, mitochondrial	P26443.B99990002.pdb	3mw9A	98	352	x	0.000843775	357	8.49935	22.5	17.8	matrix
P26443	Glutamate dehydrogenase 1, mitochondrial	P26443.B99990002.pdb	3mw9A	98	352	x	0.000843775	384	13.4634	22.5	15.3	matrix
Q8R0Y6	Cytosolic 10-formyltetrahydrofolate dehydrogenase	Q8R0Y6.B99990004.pdb	2o2pA	98	539	x	0.000843767	581	14.6708	7.5	9
Q9CZU6	Citrate synthase, mitochondrial	Q9CZU6.B99990004.pdb	3enjA	96	43	x	0.000842882	30	13.1881	29.2	37.5	matrix
Q9CZU6	Citrate synthase, mitochondrial	Q9CZU6.B99990004.pdb	3enjA	96	43	x	0.000842882	38	9.94779	29.2	41.5	matrix
P63158	High mobility group protein B1	P63158.B99990005.pdb	2yrqA	100	12	x	0.000842143	14	11.6278	50.8	36.8		cytosol
P46656	Adrenodoxin, mitochondrial	P46656.B99990005.pdb	3p1mA	90	70	x	0.00083992	66	12.9091	54.8	19.8	matrix
P46656	Adrenodoxin, mitochondrial	P46656.B99990005.pdb	3p1mA	90	70	x	0.00083992	67	10.1126	54.8	31.8	matrix
Q9WVM8	Kynurenine/alpha-aminoadipate aminotransferase, mitochondrial	Q9WVM8.B99990003.pdb	2xh1A	74	179	x	0.000839401	176	12.7887	59.2	25.5	matrix
Q9WVM8	Kynurenine/alpha-aminoadipate aminotransferase, mitochondrial	Q9WVM8.B99990003.pdb	2xh1A	74	179	x	0.000839401	183	12.5533	59.2	6.2	matrix
Q9CQ62	2,4-dienoyl-CoA reductase, mitochondrial	Q9CQ62.B99990004.pdb	1w6uA	85	110	x	0.000836778	90	14.704	18	6.5	matrix
Q9CQ62	2,4-dienoyl-CoA reductase, mitochondrial	Q9CQ62.B99990004.pdb	1w6uA	85	110	x	0.000836778	104	3.18577	18	9.8	matrix
Q9CQ62	2,4-dienoyl-CoA reductase, mitochondrial	Q9CQ62.B99990004.pdb	1w6uA	85	110	x	0.000836778	105	7.17676	18	33.5	matrix
Q8C196	Carbamoyl-phosphate synthase [ammonia], mitochondrial	Q8C196.B99990002.pdb	5dotA	96	751	x	0.000831285	727	14.1939	22.3	19	matrix
P24549	Retinal dehydrogenase 1	P24549.B99990002.pdb	4wj9A	88	139	x	0.000831165	83	12.5124	27.2	17.5		cytosol
Q9Z2I8-2	Succinyl-CoA ligase [GDP-forming]subunit beta, mitochondrial	Q9Z2I8-2.B99990002.pdb	2fp4B	94	179	x	0.000830372	2	12.063	27.2	39.5	matrix
Q9R0P5	Destrin	Q9R0P5.B99990005.pdb	1ak6A	96	69	x	0.000829857	88	13.8495	12.5	6
Q9R0P5	Destrin	Q9R0P5.B99990005.pdb	1ak6A	96	69	x	0.000829857	163	12.3356	12.5	45.5
P19096	Fatty acid synthase	P19096.B99990002.pdb	2vz8B	79	1234	x	0.000828219	1231	7.55085	59	11.7		cytosol
Q9DBM2	Peroxisomal bifunctional enzyme	Q9DBM2.B99990004.pdb	3zwcA	92	217	x	0.000823557	209	13.7039	39.5	26.7		cytosol
P48036	Annexin A5	P48036.B99990002.pdb	2ie7A	96	299	x	0.00082311	293	7.49478	38.5	5.5
P48036	Annexin A5	P48036.B99990002.pdb	2ie7A	96	299	x	0.00082311	303	12.1791	38.5	43.3
P47738	Aldehyde dehydrogenase, mitochondrial	P47738.B99990004.pdb	1o04A	96	75	x	0.000819637	253	12.7078	35.2	22.8	matrix
H3BL49	T-complex protein 1 subunit theta	H3BL49.B99990004.pdb	4b2tQ	85	165	x	0.000819052	157	13.0792	34.7	10.3		cytosol
H3BL49	T-complex protein 1 subunit theta	H3BL49.B99990004.pdb	4b2tQ	85	165	x	0.000819052	258	10.2734	34.7	42.7		cytosol
O09173	Homogentisate 1,2-dioxygenase	O09173.B99990005.pdb	1eybA	93	5	x	0.000816982	8	13.4061	11.8	17.8		cytosol
O09173	Homogentisate 1,2-dioxygenase	O09173.B99990005.pdb	1eybA	93	5	x	0.000816982	173	13.5055	11.8	18.3		cytosol
Q9WV55	Vesicle-associated membrane protein-associated protein A	Q9WV55.B99990003.pdb	2criA	96	211	x	0.000816008	209	7.773	25.2	22.7
Q9WV55	Vesicle-associated membrane protein-associated protein A	Q9WV55.B99990003.pdb	2criA	96	211	x	0.000816008	214	6.29461	25.2	44.3
Q9WV55	Vesicle-associated membrane protein-associated protein A	Q9WV55.B99990003.pdb	2criA	96	211	x	0.000816008	216	9.82471	25.2	31.2
P70694	Estradiol 17 beta-dehydrogenase 5	P70694.B99990002.pdb	1q5mA	80	209	x	0.000812367	11	13.8201	31.7	6		cytosol
Q9DCM2	Glutathione S-transferase kappa 1	Q9DCM2.B99990004.pdb	1r4wA	86	116	x	0.000811198	148	11.9662	38.8	32.2	matrix
P54869	Hydroxymethylglutaryl-CoA synthase, mitochondrial	P54869.B99990003.pdb	2wyaA	91	333	x	0.00080798	325	14.8087	50.8	36.3	matrix
P07724	Serum albumin	P07724.B99990005.pdb	1n5uA	73	438	x	0.000806237	513	8.83226	17.2	7.2
O88844	Isocitrate dehydrogenase [NADP]cytoplasmic	O88844.B99990003.pdb	4umxA	95	93	x	0.000805728	94	9.06695	39.7	15.5		cytosol
Q8C196	Carbamoyl-phosphate synthase [ammonia], mitochondrial	Q8C196.B99990002.pdb	5dotA	96	228	x	0.000805603	123	10.9616	7.7	11.3	matrix
P54071	Isocitrate dehydrogenase [NADP], mitochondrial	P54071.B99990003.pdb	4ja8A	97	69	x	0.00080502	443	11.9972	47.7	39	matrix
Q9DB77	Cytochrome b-c1 complex subunit 2, mitochondrial	Q9DB77.B99990002.pdb	2a06B	85	199	x	0.000802639	74	13.7822	53.2	31.5	matrix
Q9DB77	Cytochrome b-c1 complex subunit 2, mitochondrial	Q9DB77.B99990002.pdb	2a06B	85	199	x	0.000802639	202	14.4804	53.2	24.7	matrix
Q9JI75	Ribosyldihydronicotinamide dehydrogenase [quinone]	Q9JI75.B99990001.pdb	4fglA	82	139	x	0.000798586	135	8.23545	53	49.3		cytosol
Q60759	Glutaryl-CoA dehydrogenase, mitochondrial	Q60759.B99990005.pdb	1siqA	90	361	x	0.000797582	120	13.0229	37.3	6	matrix
P63038	60 kDa heat shock protein, mitochondrial	P63038.B99990004.pdb	4pj1A	98	156	x	0.000796638	159	8.00431	17.3	13.8	matrix
P52825	Carnitine O-palmitoyltransferase 2, mitochondrial	P52825.B99990003.pdb	2debA	93	544	x	0.000792051	462	13.2845	59	24	matrix
Q6PF96	Etfdh protein	Q6PF96.B99990004.pdb	2gmhA	95	315	x	0.000790409	204	9.29478	9.8	49.5	matrix
O09131	Glutathione S-transferase omega-1	O09131.B99990004.pdb	3vlnA	72	109	x	0.00078853	162	14.4905	55.8	20		cytosol
O09131	Glutathione S-transferase omega-1	O09131.B99990004.pdb	3vlnA	72	109	x	0.00078853	168	13.1483	55.8	18		cytosol
P18760	Cofilin-1	P18760.B99990002.pdb	5l6wC	98	44	x	0.000787965	41	11.1862	46.3	11.2
P18760	Cofilin-1	P18760.B99990002.pdb	5l6wC	98	44	x	0.000787965	113	6.76922	46.3	20.5
P18760	Cofilin-1	P18760.B99990002.pdb	5l6wC	98	44	x	0.000787965	119	12.2522	46.3	45
P38647	Stress-70 protein, mitochondrial	P38647.B99990003.pdb	4kboA	99	76	x	0.000786795	616	9.0191	42.2	12.7	matrix
Q9CZN7	Serine hydroxymethyltransferase	Q9CZN7.B99990003.pdb	4pvfA	97	464	x	0.000786209	470	12.4262	54.5	24.3	matrix
P10126	Elongation factor 1-alpha 1	P10126.B99990003.pdb	4c0sA	92	179	x	0.00078574	175	10.5978	53	11.5		cytosol
P52196	Thiosulfate sulfurtransferase	P52196.B99990002.pdb	1rhsA	90	154	x	0.00078325	77	14.5471	15.2	50.3	matrix
P52196	Thiosulfate sulfurtransferase	P52196.B99990002.pdb	1rhsA	90	154	x	0.00078325	91	11.713	15.2	7.5	matrix
P52196	Thiosulfate sulfurtransferase	P52196.B99990002.pdb	1rhsA	90	154	x	0.00078325	160	13.7511	15.2	37.7	matrix
Q8C2Q8	ATP synthase subunit gamma	Q8C2Q8.B99990001.pdb	1e1rG	98	173	x	0.000783214	171	9.24521	53.7	36.3	matrix
Q9R0P5	Destrin	Q9R0P5.B99990005.pdb	1ak6A	96	92	x	0.000780524	94	8.24696	58.5	36.2
Q9R0P5	Destrin	Q9R0P5.B99990005.pdb	1ak6A	96	92	x	0.000780524	155	12.3525	58.5	35.3
P62908	40S ribosomal protein S3	P62908.B99990004.pdb	4kzyD	100	90	x	0.000779148	35	13.7431	38.2	14.7
Q64458	Cytochrome P450 2C29	Q64458.B99990005.pdb	5a5iA	76	192	x	0.000773699	242	14.2184	48.3	33.8
P08113	Endoplasmin	P08113.B99990001.pdb	2o1uA	99	97	x	0.000773637	92	13.843	52.8	6.2		cytosol
P08113	Endoplasmin	P08113.B99990001.pdb	2o1uA	99	97	x	0.000773637	256	13.9535	52.8	24		cytosol
F8WIT2	Annexin	F8WIT2.B99990001.pdb	1m9iA	93	299	x	0.000773112	300	10.7126	41.2	8.3		cytosol
Q9DBM2	Peroxisomal bifunctional enzyme	Q9DBM2.B99990004.pdb	3zwcA	92	181	x	0.000771582	173	6.13956	43.3	12.5		cytosol
Q91Z53	Glyoxylate reductase/hydroxypyruvate reductase	Q91Z53.B99990001.pdb	2gcgA	86	43	x	0.00077013	36	13.8802	29.7	15.8
H3BL49	T-complex protein 1 subunit theta	H3BL49.B99990004.pdb	4b2tQ	85	259	x	0.000766207	184	8.47263	34.2	29		cytosol
H3BL49	T-complex protein 1 subunit theta	H3BL49.B99990004.pdb	4b2tQ	85	259	x	0.000766207	258	5.51322	34.2	42.7		cytosol
Q9D051	Pyruvate dehydrogenase E1 component subunit beta, mitochondrial	Q9D051.B99990001.pdb	2ozlB	95	336	x	0.000763989	151	11.7916	51.2	11.5	matrix
Q91V92	ATP-citrate synthase	Q91V92.B99990005.pdb	3pffA	98	159	x	0.000763839	186	11.5156	58.8	7.2		cytosol
Q60931	Voltage-dependent anion-selective channel protein 3	Q60931.B99990002.pdb	4bumX	72	266	x	0.000761571	241	9.06278	58.8	41.3
Q91W19	Sulfotransferase	Q91W19.B99990004.pdb	1ls6A	77	13	x	0.000759542	88	11.9525	37	5.7		cytosol
Q9WTP6-2	Adenylate kinase 2, mitochondrial	Q9WTP6-2.B99990004.pdb	1ak2A	95	93	x	0.000759143	8	13.9747	46.2	51.3	matrix
Q9WTP6-2	Adenylate kinase 2, mitochondrial	Q9WTP6-2.B99990004.pdb	1ak2A	95	93	x	0.000759143	91	9.82737	46.2	14.2	matrix
Q9D819	Inorganic pyrophosphatase	Q9D819.B99990001.pdb	2ihpA	56	228	x	0.000758331	222	10.144	27.3	22.5		cytosol
Q9Z1J3-2	Cysteine desulfurase, mitochondrial	Q9Z1J3-2.B99990003.pdb	3lvmA	59	275	x	0.00075745	263	13.0855	51.5	35.2
P61922	4-aminobutyrate aminotransferase, mitochondrial	P61922.B99990005.pdb	4y0hA	93	470	x	0.000755931	431	9.47481	28.5	20.7	matrix
Q9WTP6-2	Adenylate kinase 2, mitochondrial	Q9WTP6-2.B99990004.pdb	1ak2A	95	85	x	0.000754901	58	9.57987	25.7	26.5	matrix
Q9WTP6-2	Adenylate kinase 2, mitochondrial	Q9WTP6-2.B99990004.pdb	1ak2A	95	85	x	0.000754901	75	13.7121	25.7	8.5	matrix
Q9WTP6-2	Adenylate kinase 2, mitochondrial	Q9WTP6-2.B99990004.pdb	1ak2A	95	85	x	0.000754901	91	14.425	25.7	14.2	matrix
Q8R5L1	p32-RACK	Q8R5L1.B99990002.pdb	1p32A	90	102	x	0.000753999	99	6.14424	35.8	13.7
Q8R5L1	p32-RACK	Q8R5L1.B99990002.pdb	1p32A	90	102	x	0.000753999	104	12.3479	35.8	21.5
Q8R5L1	p32-RACK	Q8R5L1.B99990002.pdb	1p32A	90	102	x	0.000753999	148	11.0188	35.8	35
Q2TPA8	Hydroxysteroid dehydrogenase-like protein 2	Q2TPA8.B99990001.pdb	3kvoA	90	376	x	0.000753925	371	9.06885	34	32.8	matrix
Q9R0H0	Peroxisomal acyl-coenzyme A oxidase 1	Q9R0H0.B99990004.pdb	2ddhA	92	349	x	0.000750003	288	14.7147	40.3	27.3
P24527	Leukotriene A-4 hydrolase	P24527.B99990004.pdb	3u9wA	93	371	x	0.000745753	152	14.8545	52	5.5		cytosol
P56654	Cytochrome P450 2C37	P56654.B99990001.pdb	5a5iA	74	418	x	0.000742608	343	9.35363	52.8	26.5
Q91X77	Cytochrome P450 2C50	Q91X77.B99990001.pdb	5a5iA	74	418	x	0.000742608	343	9.26482	54.5	21.3
Q9QXF8	Glycine N-methyltransferase	Q9QXF8.B99990001.pdb	3thrA	96	275	x	0.000740362	266	12.2199	51.3	37
Q8CIM7	Cytochrome P450 2D26	Q8CIM7.B99990002.pdb	3tbgA	72	246	x	0.000739574	249	9.29294	46.3	10
Q9R0Q7	Prostaglandin E synthase 3	Q9R0Q7.B99990005.pdb	1ejfA	100	65	x	0.00073869	72	13.6389	32.3	8.7		cytosol
P26443	Glutamate dehydrogenase 1, mitochondrial	P26443.B99990002.pdb	3mw9A	98	399	x	0.000736537	291	12.3893	31.7	31.7	matrix
Q9D404	3-oxoacyl-[acyl-carrier-protein]synthase, mitochondrial	Q9D404.B99990001.pdb	2iwzA	89	82	x	0.000734657	87	13.6804	59.8	29.8	matrix
P54071	Isocitrate dehydrogenase [NADP], mitochondrial	P54071.B99990003.pdb	4ja8A	97	193	x	0.000734136	203	14.4643	32	50.8	matrix
P42125	Enoyl-CoA delta isomerase 1, mitochondrial	P42125.B99990002.pdb	1xx4A	89	48	x	0.00073403	221	14.4315	40.3	17.2	matrix
P10649	Glutathione S-transferase Mu 1	P10649.B99990003.pdb	3fygA	93	144	x	0.000733739	139	9.29211	32.5	7.2
P19639	Glutathione S-transferase Mu 3	P19639.B99990004.pdb	3fygA	85	144	x	0.000733739	139	10.4826	33.2	13
Q80W21	Glutathione S-transferase Mu 7	Q80W21.B99990002.pdb	2dc5A	100	144	x	0.000733739	139	12.7876	49.3	16		cytosol
Q8CIM7	Cytochrome P450 2D26	Q8CIM7.B99990002.pdb	3tbgA	72	386	x	0.000732703	382	11.8662	34.8	6.2
P24456	Cytochrome P450 2D10	P24456.B99990004.pdb	3tbgA	71	432	x	0.00073157	445	10.1863	30.3	7.8
Q8VC28	Aldo-keto reductase family 1 member C13	Q8VC28.B99990005.pdb	3ln3A	97	294	x	0.000731298	289	9.35081	54.7	11.5		cytosol
Q8K2B3	Succinate dehydrogenase [ubiquinone]flavoprotein subunit, mitochondrial	Q8K2B3.B99990004.pdb	1zoyA	97	636	x	0.000726147	540	9.89495	58.7	28	matrix
Q99LB2	Dehydrogenase/reductase SDR family member 4	Q99LB2.B99990001.pdb	3o4rA	81	235	x	0.000724889	222	14.949	30.7	8.8
Q9DCX2	ATP synthase subunit d, mitochondrial	Q9DCX2.B99990004.pdb	2clyB	78	32	x	0.000723841	15	11.3876	42	32.3	matrix
Q9DCX2	ATP synthase subunit d, mitochondrial	Q9DCX2.B99990004.pdb	2clyB	78	32	x	0.000723841	33	8.3381	42	30.8	matrix
Q03265	ATP synthase subunit alpha, mitochondrial	Q03265.B99990001.pdb	1mabA	99	123	x	0.00072253	99	13.4911	37.3	39	matrix
Q03265	ATP synthase subunit alpha, mitochondrial	Q03265.B99990001.pdb	1mabA	99	123	x	0.00072253	280	11.773	37.3	6	matrix
Q9WVL0	Maleylacetoacetate isomerase	Q9WVL0.B99990004.pdb	2cz2A	100	133	x	0.000721841	137	8.95395	56.7	46.5
Q9WVL0	Maleylacetoacetate isomerase	Q9WVL0.B99990004.pdb	2cz2A	100	133	x	0.000721841	181	13.8587	56.7	19.3
Q91X77	Cytochrome P450 2C50	Q91X77.B99990001.pdb	5a5iA	74	333	x	0.000721248	451	13.3593	28.2	6.7
P08113	Endoplasmin	P08113.B99990001.pdb	2o1uA	99	537	x	0.000713891	650	14.1263	17.5	24		cytosol
P08113	Endoplasmin	P08113.B99990001.pdb	2o1uA	99	537	x	0.000713891	655	14.8407	17.5	6.3		cytosol
Q8K4Z3	NAD(P)H-hydrate epimerase	Q8K4Z3.B99990003.pdb	2o8nA	100	263	x	0.000709043	271	10.9949	57.2	49.5
P10649	Glutathione S-transferase Mu 1	P10649.B99990003.pdb	3fygA	93	52	x	0.000707809	44	11.1791	52.5	25.8
P15626	Glutathione S-transferase Mu 2	P15626.B99990001.pdb	1b4pA	91	52	x	0.000707809	44	11.9723	26	30.5
P15626	Glutathione S-transferase Mu 2	P15626.B99990001.pdb	1b4pA	91	52	x	0.000707809	48	6.2515	26	30.3
P97823	Acyl-protein thioesterase 1	P97823.B99990004.pdb	1fj2A	92	105	x	0.000707709	110	8.74118	26.3	9.5		cytosol
Q9DB20	ATP synthase subunit O, mitochondrial	Q9DB20.B99990002.pdb	2wssS	80	192	x	0.000707697	163	14.6687	51.5	24.8	matrix
Q9DB20	ATP synthase subunit O, mitochondrial	Q9DB20.B99990002.pdb	2wssS	80	192	x	0.000707697	166	13.4962	51.5	37.7	matrix
Q9DB20	ATP synthase subunit O, mitochondrial	Q9DB20.B99990002.pdb	2wssS	80	192	x	0.000707697	197	10.9904	51.5	17.2	matrix
Q9DB20	ATP synthase subunit O, mitochondrial	Q9DB20.B99990002.pdb	2wssS	80	192	x	0.000707697	200	12.211	51.5	27.8	matrix
O35459	Delta(3,5)-Delta(2,4)-dienoyl-CoA isomerase, mitochondrial	O35459.B99990005.pdb	1dciA	95	76	x	0.000705935	115	11.9243	33.8	39	matrix
P12710	Fatty acid-binding protein, liver	P12710.B99990005.pdb	1lfoA	94	121	x	0.000704437	11	11.2619	50.2	37.8		cytosol
P12710	Fatty acid-binding protein, liver	P12710.B99990005.pdb	1lfoA	94	121	x	0.000704437	100	12.8167	50.2	11.2		cytosol
P19096	Fatty acid synthase	P19096.B99990002.pdb	2vz8B	79	2123	x	0.000704293	2082	13.8491	54.3	7.5		cytosol
Q9WTP6-2	Adenylate kinase 2, mitochondrial	Q9WTP6-2.B99990004.pdb	1ak2A	95	34	x	0.000703745	151	9.05173	22.2	25.7	matrix
Q9WTP6-2	Adenylate kinase 2, mitochondrial	Q9WTP6-2.B99990004.pdb	1ak2A	95	34	x	0.000703745	222	12.6062	22.2	20.8	matrix
Q9CPY7-2	Cytosol aminopeptidase	Q9CPY7-2.B99990003.pdb	1lamA	91	14	x	0.000701958	74	14.3442	54	48.5
P16858	Glyceraldehyde-3-phosphate dehydrogenase	P16858.B99990001.pdb	4o59O	95	192	x	0.000700627	190	9.92116	58.5	14.7		cytosol
P16858	Glyceraldehyde-3-phosphate dehydrogenase	P16858.B99990001.pdb	4o59O	95	192	x	0.000700627	208	11.4872	58.5	51.3		cytosol
Q6PF96	Etfdh protein	Q6PF96.B99990004.pdb	2gmhA	95	355	x	0.000700083	359	10.1581	37.2	37.3	matrix
Q8C196	Carbamoyl-phosphate synthase [ammonia], mitochondrial	Q8C196.B99990002.pdb	5dotA	96	207	x	0.00069962	123	9.65174	20.2	11.3	matrix
P10639	Thioredoxin	P10639.B99990001.pdb	4oo4A	86	8	x	0.000698684	7	9.55296	17	6.3		cytosol
Q91WT9-2	Cystathionine beta-synthase	Q91WT9-2.B99990005.pdb	4cooA	89	395	x	0.000698658	399	12.5353	59	32.3		cytosol
Q9QXF8	Glycine N-methyltransferase	Q9QXF8.B99990001.pdb	3thrA	96	191	x	0.000697405	183	10.3604	23.2	10.8
Q9QXF8	Glycine N-methyltransferase	Q9QXF8.B99990001.pdb	3thrA	96	191	x	0.000697405	197	11.2324	23.2	10.8
Q91V92	ATP-citrate synthase	Q91V92.B99990005.pdb	3pffA	98	952	x	0.000696803	895	12.7676	6	14.7		cytosol
Q9CZU6	Citrate synthase, mitochondrial	Q9CZU6.B99990004.pdb	3enjA	96	450	x	0.000696481	451	6.62362	20.8	42.2	matrix
Q9CZU6	Citrate synthase, mitochondrial	Q9CZU6.B99990004.pdb	3enjA	96	450	x	0.000696481	453	8.23354	20.8	17.5	matrix
Q9CZU6	Citrate synthase, mitochondrial	Q9CZU6.B99990004.pdb	3enjA	96	450	x	0.000696481	463	11.4463	20.8	8	matrix
Q91VT4	Carbonyl reductase family member 4	Q91VT4.B99990001.pdb	4cqlC	88	40	x	0.000692841	65	14.03	55.5	28.2	matrix
P36552	Oxygen-dependent coproporphyrinogen-III oxidase, mitochondrial	P36552.B99990002.pdb	2aexA	89	224	x	0.000690517	223	7.62232	16.7	43.7	matrix
P70694	Estradiol 17 beta-dehydrogenase 5	P70694.B99990002.pdb	1q5mA	80	131	x	0.000689821	309	13.2832	57.5	31.5		cytosol
P70694	Estradiol 17 beta-dehydrogenase 5	P70694.B99990002.pdb	1q5mA	80	131	x	0.000689821	310	8.46821	57.5	25.7		cytosol
D3YVN7	Elongation factor Tu	D3YVN7.B99990003.pdb	1d2eA	96	361	x	0.000685714	360	5.85184	19.2	8.3	matrix
P63038	60 kDa heat shock protein, mitochondrial	P63038.B99990004.pdb	4pj1A	98	130	x	0.000685227	132	10.8987	32.2	17.7	matrix
P80315	T-complex protein 1 subunit delta	P80315.B99990003.pdb	4b2tD	98	288	x	0.000682207	236	14.8051	43.8	29.3		cytosol
P24527	Leukotriene A-4 hydrolase	P24527.B99990004.pdb	3u9wA	93	434	x	0.000681498	427	13.315	33.3	33.5		cytosol
P24527	Leukotriene A-4 hydrolase	P24527.B99990004.pdb	3u9wA	93	434	x	0.000681498	431	9.52106	33.3	42		cytosol
B1AU25	Apoptosis-inducing factor 1, mitochondrial	B1AU25.B99990005.pdb	1gv4A	100	332	x	0.000680727	495	9.33501	51.5	19.2		cytosol
B1AU25	Apoptosis-inducing factor 1, mitochondrial	B1AU25.B99990005.pdb	1gv4A	100	332	x	0.000680727	496	11.5126	51.5	43.2		cytosol
P06801	NADP-dependent malic enzyme	P06801.B99990005.pdb	3wjaA	90	492	x	0.000678392	490	6.56976	49	28.5		cytosol
P07724	Serum albumin	P07724.B99990005.pdb	1n5uA	73	499	x	0.000678329	502	10.7741	9.2	32.5
P07724	Serum albumin	P07724.B99990005.pdb	1n5uA	73	499	x	0.000678329	504	13.6975	9.2	5.3
P07724	Serum albumin	P07724.B99990005.pdb	1n5uA	73	499	x	0.000678329	513	9.44234	9.2	7.2
Q9QXF8	Glycine N-methyltransferase	Q9QXF8.B99990001.pdb	3thrA	96	93	x	0.000676044	88	11.3418	45.5	18.5
Q9CVB6	Actin-related protein 2/3 complex subunit 2	Q9CVB6.B99990003.pdb	1k8kD	99	275	x	0.000673308	271	3.55996	38	25.3		cytosol
P19096	Fatty acid synthase	P19096.B99990002.pdb	2vz8B	79	967	x	0.000672032	645	8.37323	18.7	39		cytosol
P19096	Fatty acid synthase	P19096.B99990002.pdb	2vz8B	79	967	x	0.000672032	966	8.63307	18.7	23.3		cytosol
E0CXN5	Glycerol-3-phosphate dehydrogenase [NAD(+)]	E0CXN5.B99990004.pdb	1x0vA	89	290	x	0.000670175	221	12.7644	54.5	48.7		cytosol
E0CXN5	Glycerol-3-phosphate dehydrogenase [NAD(+)]	E0CXN5.B99990004.pdb	1x0vA	89	290	x	0.000670175	285	12.2883	54.5	16.7		cytosol
Q8C196	Carbamoyl-phosphate synthase [ammonia], mitochondrial	Q8C196.B99990002.pdb	5dotA	96	915	x	0.000667432	1036	10.5112	37	12.5	matrix
Q9CQR2	40S ribosomal protein S21	Q9CQR2.B99990005.pdb	4kzyV	87	51	x	0.000667377	80	12.15	8	35		cytosol
P70349	Histidine triad nucleotide-binding protein 1	P70349.B99990001.pdb	5i2fB	95	30	x	0.000666389	45	14.8305	46.2	34.2		cytosol
Q6ZQ38	Cullin-associated NEDD8-dissociated protein 1	Q6ZQ38.B99990001.pdb	1u6gC	99	60	x	0.000665644	18	12.8904	58.8	43.7		cytosol
Q91WT7	Protein Akr1c14	Q91WT7.B99990004.pdb	1afsA	87	247	x	0.000665071	290	9.53345	29.3	34.2		cytosol
Q9ET01	Glycogen phosphorylase, liver form	Q9ET01.B99990002.pdb	1fa9A	95	804	x	0.000664887	524	14.6063	33.8	40.5		cytosol
Q9ET01	Glycogen phosphorylase, liver form	Q9ET01.B99990002.pdb	1fa9A	95	804	x	0.000664887	527	11.1492	33.8	43.3		cytosol
Q9WTL7	Acyl-protein thioesterase 2	Q9WTL7.B99990003.pdb	1fj2A	69	190	x	0.000661664	162	14.7177	21.3	5.8
Q99J39-2	Malonyl-CoA decarboxylase, mitochondrial	Q99J39-2.B99990004.pdb	4f0xA	90	107	x	0.000658117	106	7.11607	15.2	10.7
P50544	Very long-chain specific acyl-CoA dehydrogenase, mitochondrial	P50544.B99990003.pdb	3b96A	87	317	x	0.000656784	288	11.1285	29.8	43.5	matrix
P50544	Very long-chain specific acyl-CoA dehydrogenase, mitochondrial	P50544.B99990003.pdb	3b96A	87	317	x	0.000656784	320	8.20382	29.8	14.8	matrix
Q9Z2I8-2	Succinyl-CoA ligase [GDP-forming]subunit beta, mitochondrial	Q9Z2I8-2.B99990002.pdb	2fp4B	94	358	x	0.000653798	359	9.63151	58.7	44.3	matrix
Q9Z2I8-2	Succinyl-CoA ligase [GDP-forming]subunit beta, mitochondrial	Q9Z2I8-2.B99990002.pdb	2fp4B	94	358	x	0.000653798	366	10.6892	58.7	9	matrix
Q9Z2I8-2	Succinyl-CoA ligase [GDP-forming]subunit beta, mitochondrial	Q9Z2I8-2.B99990002.pdb	2fp4B	94	299	x	0.000649547	303	7.40625	36.5	26.3	matrix
P52825	Carnitine O-palmitoyltransferase 2, mitochondrial	P52825.B99990003.pdb	2debA	93	453	x	0.000647396	462	10.6994	40.8	24	matrix
P52825	Carnitine O-palmitoyltransferase 2, mitochondrial	P52825.B99990003.pdb	2debA	93	453	x	0.000647396	593	4.3579	40.8	29	matrix
A0JNY3	Gphn protein	A0JNY3.B99990001.pdb	5erqA	100	409	x	0.000646681	407	11.8107	53	31.2
A0JNY3	Gphn protein	A0JNY3.B99990001.pdb	5erqA	100	409	x	0.000646681	611	11.5795	53	8.2
P49429	4-hydroxyphenylpyruvate dioxygenase	P49429.B99990002.pdb	1sqiA	96	369	x	0.000646429	293	11.3994	40.7	21		cytosol
P49429	4-hydroxyphenylpyruvate dioxygenase	P49429.B99990002.pdb	1sqiA	96	369	x	0.000646429	294	13.816	40.7	22.2		cytosol
Q9DBB8	Trans-1,2-dihydrobenzene-1,2-diol dehydrogenase	Q9DBB8.B99990001.pdb	3ohsX	79	63	x	0.000644459	57	8.92492	49.5	8.7
Q8K157	Aldose 1-epimerase	Q8K157.B99990003.pdb	1snzA	87	249	x	0.000643786	251	14.2129	9	17.2
P10126	Elongation factor 1-alpha 1	P10126.B99990003.pdb	4c0sA	92	395	x	0.000639311	354	13.3336	59.5	21.7		cytosol
P10126	Elongation factor 1-alpha 1	P10126.B99990003.pdb	4c0sA	92	395	x	0.000639311	396	6.32002	59.5	36.3		cytosol
Q64516-1	Glycerol kinase	Q64516-1.B99990004.pdb	2d4wA	53	347	x	0.000639242	341	11.0971	59	47.7		cytosol
Q64516-1	Glycerol kinase	Q64516-1.B99990004.pdb	2d4wA	53	347	x	0.000639242	342	7.01557	59	21.2		cytosol
Q64516-1	Glycerol kinase	Q64516-1.B99990004.pdb	2d4wA	53	347	x	0.000639242	430	14.6412	59	15.2		cytosol
F8WIT2	Annexin	F8WIT2.B99990001.pdb	1m9iA	93	483	x	0.000638101	490	8.02538	26.2	15.8		cytosol
F8WIT2	Annexin	F8WIT2.B99990001.pdb	1m9iA	93	483	x	0.000638101	491	5.06597	26.2	33		cytosol
P25688	Uricase	P25688.B99990003.pdb	4mb8A	93	185	x	0.000634749	233	13.461	43.7	10.3
Q9D6Y7-2	Mitochondrial peptide methionine sulfoxide reductase	Q9D6Y7-2.B99990005.pdb	2l90A	100	90	x	0.000632991	6	9.297	44.5	20.8		cytosol
Q9D6Y7-2	Mitochondrial peptide methionine sulfoxide reductase	Q9D6Y7-2.B99990005.pdb	2l90A	100	90	x	0.000632991	10	11.138	44.5	46		cytosol
P70694	Estradiol 17 beta-dehydrogenase 5	P70694.B99990002.pdb	1q5mA	80	301	x	0.000632372	231	11.7418	19	24.7		cytosol
P26043	Radixin	P26043.B99990004.pdb	4rm8A	84	458	x	0.000629336	56	6.48283	17.2	19.7
Q9JHW2	Omega-amidase NIT2	Q9JHW2.B99990001.pdb	2w1vA	100	249	x	0.000628174	2	4.66803	31.3	21.8		cytosol
Q9JHW2	Omega-amidase NIT2	Q9JHW2.B99990001.pdb	2w1vA	100	249	x	0.000628174	244	12.1878	31.3	6.2		cytosol
P13516	Acyl-CoA desaturase 1	P13516.B99990003.pdb	4ymkA	100	202	x	0.00062768	199	7.14614	52.8	21.7
O35490	Betaine--homocysteine S-methyltransferase 1	O35490.B99990003.pdb	1umyA	97	98	x	0.000627572	95	6.57371	59	33.8		cytosol
P15105	Glutamine synthetase	P15105.B99990001.pdb	2ojwA	95	259	x	0.000627224	125	11.2621	58.3	36.5		cytosol
P35505	Fumarylacetoacetase	P35505.B99990004.pdb	1hyoA	100	57	x	0.000627145	56	7.09001	40	36.5		cytosol
Q8VC28	Aldo-keto reductase family 1 member C13	Q8VC28.B99990005.pdb	3ln3A	97	161	x	0.000626467	3	13.3546	29.5	27.7		cytosol
P19096	Fatty acid synthase	P19096.B99990002.pdb	2vz8B	79	1478	x	0.000626006	1474	12.2809	14.8	16.8		cytosol
P19096	Fatty acid synthase	P19096.B99990002.pdb	2vz8B	79	1478	x	0.000626006	1587	10.5054	14.8	31.7		cytosol
P19096	Fatty acid synthase	P19096.B99990002.pdb	2vz8B	79	1478	x	0.000626006	1749	12.8295	14.8	10		cytosol
P35700	Peroxiredoxin-1	P35700.B99990001.pdb	2z9sA	96	109	x	0.000625676	80	14.9404	37.7	11		cytosol
Q91WT7	Protein Akr1c14	Q91WT7.B99990004.pdb	1afsA	87	231	x	0.000624369	309	11.4805	37.5	29.3		cytosol
D3YXP6	Phosphomevalonate kinase	D3YXP6.B99990005.pdb	3ch4B	85	48	x	0.000622875	44	6.94791	11.5	19.5		cytosol
D3YXP6	Phosphomevalonate kinase	D3YXP6.B99990005.pdb	3ch4B	85	48	x	0.000622875	66	10.8357	11.5	50.3		cytosol
D3YXP6	Phosphomevalonate kinase	D3YXP6.B99990005.pdb	3ch4B	85	48	x	0.000622875	152	12.8387	11.5	19.8		cytosol
P97429	Annexin A4	P97429.B99990002.pdb	2zhjA	95	293	x	0.000621976	294	10.2525	33.3	13.8
P97429	Annexin A4	P97429.B99990002.pdb	2zhjA	95	293	x	0.000621976	297	8.20958	33.3	8.5
Q64464	Cytochrome P450 3A13	Q64464.B99990002.pdb	2j0dA	77	127	x	0.00061673	100	9.78318	31	27.8
Q64464	Cytochrome P450 3A13	Q64464.B99990002.pdb	2j0dA	77	127	x	0.00061673	134	13.2648	31	22.8
Q9DBJ1	Phosphoglycerate mutase 1	Q9DBJ1.B99990004.pdb	4gpzA	100	138	x	0.000616257	134	3.61423	43.3	27.3		cytosol
Q99J08	SEC14-like protein 2	Q99J08.B99990002.pdb	1olmA	93	196	x	0.000614344	356	14.1475	42.7	41		cytosol
Q03265	ATP synthase subunit alpha, mitochondrial	Q03265.B99990001.pdb	1mabA	99	506	x	0.000613264	502	5.36979	30.3	27.2	matrix
P15105	Glutamine synthetase	P15105.B99990001.pdb	2ojwA	95	103	x	0.000599577	65	14.891	43.7	14.7		cytosol
P15105	Glutamine synthetase	P15105.B99990001.pdb	2ojwA	95	103	x	0.000599577	70	8.57674	43.7	6.2		cytosol
P15105	Glutamine synthetase	P15105.B99990001.pdb	2ojwA	95	103	x	0.000599577	73	13.1879	43.7	14		cytosol
P15105	Glutamine synthetase	P15105.B99990001.pdb	2ojwA	95	103	x	0.000599577	75	14.7443	43.7	23		cytosol
Q80X81	Protein Acat3	Q80X81.B99990004.pdb	1wl4A	86	233	x	0.000599566	226	13.5391	14.3	6.2		cytosol
P47740	Fatty aldehyde dehydrogenase	P47740.B99990002.pdb	4qgkA	86	457	x	0.000599019	449	14.7206	43.5	19.3	matrix
Q9CPY7-2	Cytosol aminopeptidase	Q9CPY7-2.B99990003.pdb	1lamA	91	30	x	0.000598506	23	10.6478	58.8	41.2
Q9CPY7-2	Cytosol aminopeptidase	Q9CPY7-2.B99990003.pdb	1lamA	91	30	x	0.000598506	27	7.86415	58.8	32.7
Q9CPY7-2	Cytosol aminopeptidase	Q9CPY7-2.B99990003.pdb	1lamA	91	30	x	0.000598506	33	11.6779	58.8	31.7
Q9WVL0	Maleylacetoacetate isomerase	Q9WVL0.B99990004.pdb	2cz2A	100	57	x	0.000597412	117	10.7633	48	16.7
P27773	Protein disulfide-isomerase A3	P27773.B99990002.pdb	3f8uA	93	152	x	0.000596093	126	14.5073	46.3	20.2
P27773	Protein disulfide-isomerase A3	P27773.B99990002.pdb	3f8uA	93	152	x	0.000596093	150	8.27395	46.3	19.7
F8WIT2	Annexin	F8WIT2.B99990001.pdb	1m9iA	93	306	x	0.000595749	300	8.97682	57.5	8.3		cytosol
F8WIT2	Annexin	F8WIT2.B99990001.pdb	1m9iA	93	306	x	0.000595749	310	11.4393	57.5	40.5		cytosol
Q61176	Arginase-1	Q61176.B99990002.pdb	1d3vA	94	284	x	0.000595655	291	10.8958	31.2	25.8		cytosol
Q8VDN2	Sodium/potassium-transporting ATPase subunit alpha-1	Q8VDN2.B99990002.pdb	3wguA	97	487	x	0.000593937	484	6.81669	18.5	24
Q8VDN2	Sodium/potassium-transporting ATPase subunit alpha-1	Q8VDN2.B99990002.pdb	3wguA	97	487	x	0.000593937	668	10.5482	18.5	21.2
Q8VDN2	Sodium/potassium-transporting ATPase subunit alpha-1	Q8VDN2.B99990002.pdb	3wguA	97	487	x	0.000593937	694	9.5976	18.5	11.7
Q05421	Cytochrome P450 2E1	Q05421.B99990003.pdb	3e6iA	79	94	x	0.000593758	98	10.5732	26	18.2
Q8CFA2	Aminomethyltransferase, mitochondrial	Q8CFA2.B99990003.pdb	1wsrA	91	368	x	0.000591717	370	11.3817	59	6	matrix
Q80X81	Protein Acat3	Q80X81.B99990004.pdb	1wl4A	86	180	x	0.000589208	174	7.66695	41.3	14.3		cytosol
Q80X81	Protein Acat3	Q80X81.B99990004.pdb	1wl4A	86	180	x	0.000589208	328	14.8413	41.3	9.7		cytosol
Q64458	Cytochrome P450 2C29	Q64458.B99990005.pdb	5a5iA	76	375	x	0.000588663	23	11.1911	53.2	13.5
P63017	Heat shock cognate 71 kDa protein	P63017.B99990001.pdb	1yuwA	100	361	x	0.000587825	275	13.147	10.3	6.3		cytosol
P63017	Heat shock cognate 71 kDa protein	P63017.B99990001.pdb	1yuwA	100	361	x	0.000587825	362	8.80476	10.3	21.5		cytosol
P14152	Malate dehydrogenase, cytoplasmic	P14152.B99990004.pdb	5mdhA	95	164	x	0.000585296	165	9.32122	22.5	26.3		cytosol
P14152	Malate dehydrogenase, cytoplasmic	P14152.B99990004.pdb	5mdhA	95	164	x	0.000585296	245	12.7804	22.5	6.5		cytosol
Q8C196	Carbamoyl-phosphate synthase [ammonia], mitochondrial	Q8C196.B99990002.pdb	5dotA	96	560	x	0.000584353	551	9.99167	59.3	20.8	matrix
Q8C196	Carbamoyl-phosphate synthase [ammonia], mitochondrial	Q8C196.B99990002.pdb	5dotA	96	560	x	0.000584353	707	13.0565	59.3	9	matrix
P17751	Triosephosphate isomerase	P17751.B99990002.pdb	1r2rA	96	64	x	0.000582197	147	6.31647	46	8.7		cytosol
P17751	Triosephosphate isomerase	P17751.B99990002.pdb	1r2rA	96	64	x	0.000582197	262	9.69453	46	36		cytosol
P68040	Guanine nucleotide-binding protein subunit beta-2-like 1	P68040.B99990005.pdb	4aowA	100	172	x	0.00057912	148	7.93396	49.7	18.5		cytosol
P68040	Guanine nucleotide-binding protein subunit beta-2-like 1	P68040.B99990005.pdb	4aowA	100	172	x	0.00057912	152	14.8873	49.7	11.2		cytosol
Q9R0P3	S-formylglutathione hydrolase	Q9R0P3.B99990005.pdb	3fcxA	92	185	x	0.000577942	182	7.21954	53.7	12		cytosol
Q9R0P3	S-formylglutathione hydrolase	Q9R0P3.B99990005.pdb	3fcxA	92	185	x	0.000577942	189	9.05984	53.7	21.2		cytosol
Q9D7G0	Ribose-phosphate pyrophosphokinase 1	Q9D7G0.B99990002.pdb	3s5jB	100	194	x	0.000577569	238	14.9467	20.7	42.2
Q6ZQ38	Cullin-associated NEDD8-dissociated protein 1	Q6ZQ38.B99990001.pdb	1u6gC	99	51	x	0.000575705	9	13.2677	37.8	32.8		cytosol
Q6ZQ38	Cullin-associated NEDD8-dissociated protein 1	Q6ZQ38.B99990001.pdb	1u6gC	99	51	x	0.000575705	45	12.9373	37.8	6.8		cytosol
Q9D0F9	Phosphoglucomutase-1	Q9D0F9.B99990005.pdb	5epcA	97	180	x	0.00057561	45	14.8626	23.8	14.3		cytosol
P62827	GTP-binding nuclear protein Ran	P62827.B99990005.pdb	3gj0A	100	99	x	0.000575174	135	12.3159	57	32.3		cytosol
G5E8R3	Pyruvate carboxylase	G5E8R3.B99990001.pdb	3bg3A	97	434	x	0.000574963	806	12.2297	59.2	29.2	matrix
Q91Y97	Fructose-bisphosphate aldolase B	Q91Y97.B99990002.pdb	1fdjA	95	243	x	0.000573243	276	9.23439	45.5	6.5		cytosol
P08249	Malate dehydrogenase, mitochondrial	P08249.B99990005.pdb	1mldA	96	335	x	0.000571887	326	14.0321	6.2	19.3	matrix
P16331	Phenylalanine-4-hydroxylase	P16331.B99990004.pdb	5denA	98	74	x	0.000570351	70	11.8419	58.7	6.2		cytosol
P16331	Phenylalanine-4-hydroxylase	P16331.B99990004.pdb	5denA	98	74	x	0.000570351	439	14.3128	58.7	26.8		cytosol
Q91ZJ5	UTP--glucose-1-phosphate uridylyltransferase	Q91ZJ5.B99990001.pdb	4r7pA	99	438	x	0.000569815	120	11.5294	38.7	9.7		cytosol
Q91ZJ5	UTP--glucose-1-phosphate uridylyltransferase	Q91ZJ5.B99990001.pdb	4r7pA	99	438	x	0.000569815	434	11.8105	38.7	35.5		cytosol
Q91ZJ5	UTP--glucose-1-phosphate uridylyltransferase	Q91ZJ5.B99990001.pdb	4r7pA	99	438	x	0.000569815	435	12.1554	38.7	17.8		cytosol
P17182	Alpha-enolase	P17182.B99990003.pdb	3b97A	95	80	x	0.000569146	79	8.19356	58.8	45.7		cytosol
Q64105	Sepiapterin reductase	Q64105.B99990003.pdb	1oaaA	100	52	x	0.00056844	46	13.9998	52.8	43.2
Q9Z2I8-2	Succinyl-CoA ligase [GDP-forming]subunit beta, mitochondrial	Q9Z2I8-2.B99990002.pdb	2fp4B	94	231	x	0.000567861	232	9.43172	14.7	26	matrix
Q9CQ65	S-methyl-5'-thioadenosine phosphorylase	Q9CQ65.B99990001.pdb	3ozeC	95	51	x	0.000565651	260	11.3484	24.8	34.7		cytosol
P54728	UV excision repair protein RAD23 homolog B	P54728.B99990004.pdb	1qzeA	84	24	x	0.000565228	32	14.0231	54.8	13		cytosol
P54728	UV excision repair protein RAD23 homolog B	P54728.B99990004.pdb	1qzeA	84	24	x	0.000565228	54	13.5476	54.8	40.8		cytosol
P62908	40S ribosomal protein S3	P62908.B99990004.pdb	4kzyD	100	108	x	0.000564586	104	7.07359	55.5	23.2
Q91V92	ATP-citrate synthase	Q91V92.B99990005.pdb	3pffA	98	958	x	0.000563986	743	11.6552	14.8	13.7		cytosol
Q91V92	ATP-citrate synthase	Q91V92.B99990005.pdb	3pffA	98	958	x	0.000563986	895	7.51389	14.8	14.7		cytosol
Q9DBP5	UMP-CMP kinase	Q9DBP5.B99990003.pdb	1tevA	98	55	x	0.000563637	70	13.4395	49.8	31.8
Q91XD4	Formimidoyltransferase-cyclodeaminase	Q91XD4.B99990004.pdb	2pfdA	98	290	x	0.000562978	389	12.7299	46	19		cytosol
O88533	Aromatic-L-amino-acid decarboxylase	O88533.B99990004.pdb	3rchA	89	443	x	0.000561375	416	11.1339	21.2	7		cytosol
G3X925	Pyruvate kinase	G3X925.B99990001.pdb	4imaD	95	190	x	0.000561298	389	8.61599	43.3	31.2		cytosol
Q9DCD0	6-phosphogluconate dehydrogenase, decarboxylating	Q9DCD0.B99990002.pdb	2jkvA	94	59	x	0.000560698	57	8.30857	59	20.8		cytosol
Q9DCD0	6-phosphogluconate dehydrogenase, decarboxylating	Q9DCD0.B99990002.pdb	2jkvA	94	59	x	0.000560698	63	8.76967	59	12.3		cytosol
O88587-2	Catechol O-methyltransferase	O88587-2.B99990005.pdb	4p7fA	100	129	x	0.000560116	113	10.2483	35.3	35		cytosol
Q64727	Vinculin	Q64727.B99990004.pdb	1tr2A	99	952	x	0.000559016	21	7.89356	50.3	10.8		cytosol
Q5SW88	Protein Rab1a	Q5SW88.B99990005.pdb	3sfvA	99	137	x	0.000555916	142	11.0023	37.7	14		cytosol
Q9QZ85	Interferon-inducible GTPase 1	Q9QZ85.B99990001.pdb	1tqdB	100	202	x	0.000555475	187	10.458	23.8	12
P16460	Argininosuccinate synthase	P16460.B99990005.pdb	2nz2A	97	112	x	0.000555014	3	11.3993	56.8	45.5		cytosol
P16460	Argininosuccinate synthase	P16460.B99990005.pdb	2nz2A	97	112	x	0.000555014	6	11.293	56.8	13.5		cytosol
P25688	Uricase	P25688.B99990003.pdb	4mb8A	93	10	x	0.000552267	53	11.4645	27.2	15.2
P25688	Uricase	P25688.B99990003.pdb	4mb8A	93	10	x	0.000552267	63	13.5677	27.2	25.2
Q8CG76	Aflatoxin B1 aldehyde reductase member 2	Q8CG76.B99990001.pdb	2c91A	100	136	x	0.000552048	129	10.9983	54	37.5
Q9D819	Inorganic pyrophosphatase	Q9D819.B99990001.pdb	2ihpA	56	57	x	0.000549174	54	12.806	7	26.5		cytosol
Q93092	Transaldolase	Q93092.B99990004.pdb	2e1dA	100	321	x	0.000548151	47	11.1985	12.5	16.5		cytosol
Q9EPU0-2	Regulator of nonsense transcripts 1	Q9EPU0-2.B99990003.pdb	2wjyA	99	370	x	0.000547983	392	13.2158	41.7	6.7		cytosol
Q9EPU0-2	Regulator of nonsense transcripts 1	Q9EPU0-2.B99990003.pdb	2wjyA	99	370	x	0.000547983	412	14.5064	41.7	27.8		cytosol
F8WIT2	Annexin	F8WIT2.B99990001.pdb	1m9iA	93	75	x	0.000546935	106	14.7455	42.8	16.3		cytosol
Q99JZ4	SAR1 gene homolog A (S	Q99JZ4.B99990004.pdb	2gaoA	99	146	x	0.000546629	106	12.6727	40	21.8
Q99JZ4	SAR1 gene homolog A (S	Q99JZ4.B99990004.pdb	2gaoA	99	146	x	0.000546629	143	7.46632	40	15.3
P52825	Carnitine O-palmitoyltransferase 2, mitochondrial	P52825.B99990003.pdb	2debA	93	414	x	0.000543591	278	10.6035	28.7	23.3	matrix
P52825	Carnitine O-palmitoyltransferase 2, mitochondrial	P52825.B99990003.pdb	2debA	93	414	x	0.000543591	280	6.93459	28.7	42.5	matrix
P52825	Carnitine O-palmitoyltransferase 2, mitochondrial	P52825.B99990003.pdb	2debA	93	414	x	0.000543591	281	5.72028	28.7	22.2	matrix
P52825	Carnitine O-palmitoyltransferase 2, mitochondrial	P52825.B99990003.pdb	2debA	93	414	x	0.000543591	409	10.5302	28.7	25.2	matrix
P52825	Carnitine O-palmitoyltransferase 2, mitochondrial	P52825.B99990003.pdb	2debA	93	414	x	0.000543591	411	14.302	28.7	20.3	matrix
P52825	Carnitine O-palmitoyltransferase 2, mitochondrial	P52825.B99990003.pdb	2debA	93	414	x	0.000543591	416	10.5847	28.7	39.3	matrix
Q9DBB8	Trans-1,2-dihydrobenzene-1,2-diol dehydrogenase	Q9DBB8.B99990001.pdb	3ohsX	79	97	x	0.000541112	9	12.5849	6.7	18.8
O09131	Glutathione S-transferase omega-1	O09131.B99990004.pdb	3vlnA	72	151	x	0.000540288	119	13.0083	36.5	5.5		cytosol
P05064	Fructose-bisphosphate aldolase A	P05064.B99990001.pdb	3dfqA	98	147	x	0.000537036	36	12.199	14.7	22.5		cytosol
Q8C196	Carbamoyl-phosphate synthase [ammonia], mitochondrial	Q8C196.B99990002.pdb	5dotA	96	1309	x	0.000535891	430	14.3792	6	7	matrix
Q8C196	Carbamoyl-phosphate synthase [ammonia], mitochondrial	Q8C196.B99990002.pdb	5dotA	96	1309	x	0.000535891	791	14.3503	6	8.7	matrix
Q8C196	Carbamoyl-phosphate synthase [ammonia], mitochondrial	Q8C196.B99990002.pdb	5dotA	96	1309	x	0.000535891	1203	11.7294	6	16	matrix
Q8C196	Carbamoyl-phosphate synthase [ammonia], mitochondrial	Q8C196.B99990002.pdb	5dotA	96	1309	x	0.000535891	1261	7.84347	6	11	matrix
Q8C196	Carbamoyl-phosphate synthase [ammonia], mitochondrial	Q8C196.B99990002.pdb	5dotA	96	1309	x	0.000535891	1314	10.763	6	17.2	matrix
Q9QXD6	Fructose-1,6-bisphosphatase 1	Q9QXD6.B99990002.pdb	2jjkA	86	291	x	0.000534912	322	14.999	33.2	16.2		cytosol
P80318	T-complex protein 1 subunit gamma	P80318.B99990003.pdb	4b2tG	98	381	x	0.000533995	380	7.82854	43.5	35		cytosol
P80318	T-complex protein 1 subunit gamma	P80318.B99990003.pdb	4b2tG	98	381	x	0.000533995	385	11.1379	43.5	21.3		cytosol
P14152	Malate dehydrogenase, cytoplasmic	P14152.B99990004.pdb	5mdhA	95	220	x	0.000533194	217	8.61922	16.2	50.2		cytosol
P47738	Aldehyde dehydrogenase, mitochondrial	P47738.B99990004.pdb	1o04A	96	416	x	0.000532469	325	13.5301	28.8	11	matrix
P47738	Aldehyde dehydrogenase, mitochondrial	P47738.B99990004.pdb	1o04A	96	416	x	0.000532469	442	6.80835	28.8	6.3	matrix
P54869	Hydroxymethylglutaryl-CoA synthase, mitochondrial	P54869.B99990003.pdb	2wyaA	91	473	x	0.000528244	97	14.9867	16.3	11.2	matrix
P54869	Hydroxymethylglutaryl-CoA synthase, mitochondrial	P54869.B99990003.pdb	2wyaA	91	473	x	0.000528244	248	13.3938	16.3	12.7	matrix
P54869	Hydroxymethylglutaryl-CoA synthase, mitochondrial	P54869.B99990003.pdb	2wyaA	91	473	x	0.000528244	477	13.295	16.3	26.3	matrix
Q9CPY7-2	Cytosol aminopeptidase	Q9CPY7-2.B99990003.pdb	1lamA	91	200	x	0.000527734	196	11.6822	54.3	7.5
Q9CPY7-2	Cytosol aminopeptidase	Q9CPY7-2.B99990003.pdb	1lamA	91	200	x	0.000527734	197	11.0871	54.3	49.5
Q8C196	Carbamoyl-phosphate synthase [ammonia], mitochondrial	Q8C196.B99990002.pdb	5dotA	96	1360	x	0.000527688	1431	7.47933	48	29	matrix
Q8C196	Carbamoyl-phosphate synthase [ammonia], mitochondrial	Q8C196.B99990002.pdb	5dotA	96	1360	x	0.000527688	1459	11.8149	48	14.2	matrix
P63038	60 kDa heat shock protein, mitochondrial	P63038.B99990004.pdb	4pj1A	98	249	x	0.000525487	252	12.2289	20	17.8	matrix
P63038	60 kDa heat shock protein, mitochondrial	P63038.B99990004.pdb	4pj1A	98	249	x	0.000525487	253	12.6797	20	39.3	matrix
P63038	60 kDa heat shock protein, mitochondrial	P63038.B99990004.pdb	4pj1A	98	249	x	0.000525487	256	11.8533	20	5.2	matrix
Q91ZJ5	UTP--glucose-1-phosphate uridylyltransferase	Q91ZJ5.B99990001.pdb	4r7pA	99	291	x	0.000525192	120	14.852	22.2	9.7		cytosol
Q9CQR4	Acyl-coenzyme A thioesterase 13	Q9CQR4.B99990004.pdb	2cy9B	100	123	x	0.000523802	32	12.4975	38	34.8		cytosol
Q3UW66	Sulfurtransferase	Q3UW66.B99990001.pdb	4jgtA	84	164	x	0.000523151	161	6.39384	37.5	22.2
Q64459	Cytochrome P450 3A11	Q64459.B99990005.pdb	4d6zA	74	250	x	0.000521088	115	14.5358	50.3	8.5
Q64459	Cytochrome P450 3A11	Q64459.B99990005.pdb	4d6zA	74	250	x	0.000521088	292	12.0545	50.3	26.3
P56391	Cytochrome c oxidase subunit 6B1	P56391.B99990005.pdb	5b1aH	94	13	x	0.000519123	63	11.5989	55	11.8	matrix
P61982	14-3-3 protein gamma	P61982.B99990001.pdb	4e2eA	100	125	x	0.000518634	46	6.97625	33.8	5.7		cytosol
P61982	14-3-3 protein gamma	P61982.B99990001.pdb	4e2eA	100	125	x	0.000518634	119	14.1232	33.8	6.2		cytosol
P61982	14-3-3 protein gamma	P61982.B99990001.pdb	4e2eA	100	125	x	0.000518634	155	14.5489	33.8	13.5		cytosol
P61982	14-3-3 protein gamma	P61982.B99990001.pdb	4e2eA	100	125	x	0.000518634	215	14.0044	33.8	13.3		cytosol
P63101	14-3-3 protein zeta/delta	P63101.B99990002.pdb	2o02A	100	120	x	0.000518634	114	13.2923	26.5	8.8		cytosol
P68254-2	14-3-3 protein theta	P68254-2.B99990001.pdb	2btpA	100	120	x	0.000518634	45	6.23799	31.5	25.3		cytosol
P68254-2	14-3-3 protein theta	P68254-2.B99990001.pdb	2btpA	100	120	x	0.000518634	114	13.663	31.5	9.2		cytosol
P68510	14-3-3 protein eta	P68510.B99990003.pdb	2c63A	99	125	x	0.000518634	46	5.76466	26.7	28.7		cytosol
P68510	14-3-3 protein eta	P68510.B99990003.pdb	2c63A	99	125	x	0.000518634	119	14.0068	26.7	12.5		cytosol
Q9CQV8-2	14-3-3 protein beta/alpha	Q9CQV8-2.B99990002.pdb	4dnkA	99	120	x	0.000518634	45	6.89868	27.3	23.5		cytosol
Q9CQV8-2	14-3-3 protein beta/alpha	Q9CQV8-2.B99990002.pdb	4dnkA	99	120	x	0.000518634	114	13.6353	27.3	6.2		cytosol
Q9CQV8-2	14-3-3 protein beta/alpha	Q9CQV8-2.B99990002.pdb	4dnkA	99	120	x	0.000518634	210	14.5705	27.3	24.3		cytosol
P63038	60 kDa heat shock protein, mitochondrial	P63038.B99990004.pdb	4pj1A	98	233	x	0.000517527	232	6.43807	46.2	31.7	matrix
Q99J08	SEC14-like protein 2	Q99J08.B99990002.pdb	1olmA	93	11	x	0.000515324	9	8.19685	52.5	9.8		cytosol
Q99J08	SEC14-like protein 2	Q99J08.B99990002.pdb	1olmA	93	11	x	0.000515324	46	12.2826	52.5	43.5		cytosol
Q91ZJ5	UTP--glucose-1-phosphate uridylyltransferase	Q91ZJ5.B99990001.pdb	4r7pA	99	319	x	0.000515229	320	11.4001	59.2	22.3		cytosol
P47740	Fatty aldehyde dehydrogenase	P47740.B99990002.pdb	4qgkA	86	274	x	0.000515228	50	12.1306	8.3	15.5	matrix
P19536	Cytochrome c oxidase subunit 5B, mitochondrial	P19536.B99990003.pdb	5b1aF	88	73	x	0.000511491	109	8.62517	56	13.3
Q9CPY7-2	Cytosol aminopeptidase	Q9CPY7-2.B99990003.pdb	1lamA	91	72	x	0.000511062	74	8.2376	8.7	48.5
Q9JLJ2	4-trimethylaminobutyraldehyde dehydrogenase	Q9JLJ2.B99990003.pdb	1a4sA	70	63	x	0.000510337	66	7.85689	54.2	9.8
P07724	Serum albumin	P07724.B99990005.pdb	1n5uA	73	229	x	0.000509087	225	8.03054	29.2	43.7
P07724	Serum albumin	P07724.B99990005.pdb	1n5uA	73	229	x	0.000509087	502	3.65227	29.2	32.5
P07724	Serum albumin	P07724.B99990005.pdb	1n5uA	73	229	x	0.000509087	504	8.71005	29.2	5.3
P62702	40S ribosomal protein S4, X isoform	P62702.B99990005.pdb	4kzyE	98	233	x	0.00050624	237	14.617	24.5	17.3		cytosol
Q8BGC4	Zinc-binding alcohol dehydrogenase domain-containing protein 2	Q8BGC4.B99990002.pdb	2c0cA	89	311	x	0.000504644	310	2.75825	37.2	10.3
P80317	T-complex protein 1 subunit zeta	P80317.B99990003.pdb	4b2tZ	98	388	x	0.000502968	371	14.1464	41.3	9
P52792-2	Glucokinase	P52792-2.B99990002.pdb	4iseA	96	296	x	0.000502896	280	11.6034	59.2	13.7		cytosol
P52792-2	Glucokinase	P52792-2.B99990002.pdb	4iseA	96	296	x	0.000502896	411	10.968	59.2	14		cytosol
Q64374	Regucalcin	Q64374.B99990005.pdb	4gn8A	100	283	x	0.000502013	2	12.0306	32	26		cytosol
Q64374	Regucalcin	Q64374.B99990005.pdb	4gn8A	100	5	x	0.000501291	2	8.12495	58.8	26		cytosol
Q64374	Regucalcin	Q64374.B99990005.pdb	4gn8A	100	5	x	0.000501291	3	6.14562	58.8	47.2		cytosol
Q9DBT9	Dimethylglycine dehydrogenase, mitochondrial	Q9DBT9.B99990002.pdb	4pabA	95	40	x	0.000498066	231	14.3952	15.8	41.5	matrix
P60843	Eukaryotic initiation factor 4A-I	P60843.B99990001.pdb	2zu6A	100	174	x	0.000497666	172	8.82091	54.7	21.2		cytosol
P60843	Eukaryotic initiation factor 4A-I	P60843.B99990001.pdb	2zu6A	100	174	x	0.000497666	205	12.8223	54.7	27.5		cytosol
P70694	Estradiol 17 beta-dehydrogenase 5	P70694.B99990002.pdb	1q5mA	80	59	x	0.000497369	32	11.5838	59	43.7		cytosol
P70694	Estradiol 17 beta-dehydrogenase 5	P70694.B99990002.pdb	1q5mA	80	59	x	0.000497369	67	13.9945	59	13.2		cytosol
Q9R0H0	Peroxisomal acyl-coenzyme A oxidase 1	Q9R0H0.B99990004.pdb	2ddhA	92	637	x	0.000496736	639	10.8105	41.3	14.7
E9Q1Q9	Ketohexokinase	E9Q1Q9.B99990003.pdb	3nbvA	87	168	x	0.000494594	166	7.04422	53.8	12.8		cytosol
E9Q1Q9	Ketohexokinase	E9Q1Q9.B99990003.pdb	3nbvA	87	168	x	0.000494594	189	14.2851	53.8	44.3		cytosol
Q9D0R2	Threonine--tRNA ligase, cytoplasmic	Q9D0R2.B99990002.pdb	4hwtA	96	90	x	0.00049448	199	11.3028	45.5	7.5		cytosol
Q91Y97	Fructose-bisphosphate aldolase B	Q91Y97.B99990002.pdb	1fdjA	95	108	x	0.000493698	36	5.41888	29.8	22		cytosol
G5E8R3	Pyruvate carboxylase	G5E8R3.B99990001.pdb	3bg3A	97	1119	x	0.000492597	1141	6.24117	25.5	17.5	matrix
P62889	60S ribosomal protein L30	P62889.B99990001.pdb	3vi6A	100	26	x	0.00049222	24	14.4281	16.3	14.5		cytosol
Q8BGT5	Alanine aminotransferase 2	Q8BGT5.B99990002.pdb	3ihjA	95	449	x	0.000492139	456	12.7942	39.8	31.8	matrix
Q8BGT5	Alanine aminotransferase 2	Q8BGT5.B99990002.pdb	3ihjA	95	449	x	0.000492139	522	9.02447	39.8	26.7	matrix
Q91YI0	Argininosuccinate lyase	Q91YI0.B99990003.pdb	1k62A	94	7	x	0.000492046	5	11.467	59	21.8		cytosol
E0CXN5	Glycerol-3-phosphate dehydrogenase [NAD(+)]	E0CXN5.B99990004.pdb	1x0vA	89	107	x	0.000491629	110	9.51736	31.2	7		cytosol
E0CXN5	Glycerol-3-phosphate dehydrogenase [NAD(+)]	E0CXN5.B99990004.pdb	1x0vA	89	107	x	0.000491629	221	10.5837	31.2	48.7		cytosol
E0CXN5	Glycerol-3-phosphate dehydrogenase [NAD(+)]	E0CXN5.B99990004.pdb	1x0vA	89	107	x	0.000491629	285	14.5201	31.2	16.7		cytosol
Q61655	ATP-dependent RNA helicase DDX19A	Q61655.B99990005.pdb	3ewsB	98	228	x	0.000491047	209	13.8667	36.7	38.2
Q61655	ATP-dependent RNA helicase DDX19A	Q61655.B99990005.pdb	3ewsB	98	228	x	0.000491047	225	13.3229	36.7	28
Q8CC86	Nicotinate phosphoribosyltransferase	Q8CC86.B99990004.pdb	4yubA	85	329	x	0.000490584	349	14.3109	23.2	42.8		cytosol
P10649	Glutathione S-transferase Mu 1	P10649.B99990003.pdb	3fygA	93	50	x	0.000488085	44	10.5161	37.3	25.8
P28271	Cytoplasmic aconitate hydratase	P28271.B99990005.pdb	2b3yA	93	615	x	0.0004876	622	14.0508	50.2	47.2		cytosol
P16460	Argininosuccinate synthase	P16460.B99990005.pdb	2nz2A	97	58	x	0.000486995	6	9.25259	56.8	13.5		cytosol
Q9R0N0	Galactokinase	Q9R0N0.B99990003.pdb	1wuuA	88	217	x	0.000486528	214	13.9343	58.7	32.8		cytosol
Q9R0N0	Galactokinase	Q9R0N0.B99990003.pdb	1wuuA	88	217	x	0.000486528	359	8.17741	58.7	42.8		cytosol
Q91V76	Ester hydrolase C11orf54 homolog	Q91V76.B99990001.pdb	1xcrA	88	144	x	0.000486326	146	2.74241	33	7.7
Q02053	Ubiquitin-like modifier-activating enzyme 1	Q02053.B99990003.pdb	4ii2A	55	671	x	0.00048512	670	5.27165	45.2	27.5		cytosol
Q02053	Ubiquitin-like modifier-activating enzyme 1	Q02053.B99990003.pdb	4ii2A	55	671	x	0.00048512	835	9.77933	45.2	45.8		cytosol
P34914	Bifunctional epoxide hydrolase 2	P34914.B99990002.pdb	1cqzA	100	504	x	0.000484238	375	11.834	29.7	41.3		cytosol
P34914	Bifunctional epoxide hydrolase 2	P34914.B99990002.pdb	1cqzA	100	504	x	0.000484238	503	7.29887	29.7	7.5		cytosol
F8WIT2	Annexin	F8WIT2.B99990001.pdb	1m9iA	93	63	x	0.000484187	64	4.06217	45.5	23.3		cytosol
Q9CQC9	GTP-binding protein SAR1b	Q9CQC9.B99990002.pdb	1f6bA	99	182	x	0.00048301	143	14.4728	35.8	18.5		cytosol
P34914	Bifunctional epoxide hydrolase 2	P34914.B99990002.pdb	1cqzA	100	371	x	0.000482514	368	4.00443	44.8	12.2		cytosol
P34914	Bifunctional epoxide hydrolase 2	P34914.B99990002.pdb	1cqzA	100	371	x	0.000482514	375	12.3822	44.8	41.3		cytosol
Q99MN1	Lysine--tRNA ligase	Q99MN1.B99990005.pdb	4ycuA	96	139	x	0.000482321	136	9.35977	52.5	45.5
Q9R0H0	Peroxisomal acyl-coenzyme A oxidase 1	Q9R0H0.B99990004.pdb	2ddhA	92	512	x	0.000482077	444	10.9688	54.8	35.5
Q9R0H0	Peroxisomal acyl-coenzyme A oxidase 1	Q9R0H0.B99990004.pdb	2ddhA	92	512	x	0.000482077	507	11.2065	54.8	9.2
Q9R0H0	Peroxisomal acyl-coenzyme A oxidase 1	Q9R0H0.B99990004.pdb	2ddhA	92	512	x	0.000482077	511	9.45928	54.8	21.3
P08249	Malate dehydrogenase, mitochondrial	P08249.B99990005.pdb	1mldA	96	165	x	0.000481638	16	14.5574	28.8	35.3	matrix
P08249	Malate dehydrogenase, mitochondrial	P08249.B99990005.pdb	1mldA	96	165	x	0.000481638	18	12.0249	28.8	23.5	matrix
P08249	Malate dehydrogenase, mitochondrial	P08249.B99990005.pdb	1mldA	96	165	x	0.000481638	20	12.1561	28.8	24.3	matrix
Q99LC5	Electron transfer flavoprotein subunit alpha, mitochondrial	Q99LC5.B99990004.pdb	1efvA	96	164	x	0.000480115	21	11.205	25	5.2	matrix
Q99LC5	Electron transfer flavoprotein subunit alpha, mitochondrial	Q99LC5.B99990004.pdb	1efvA	96	164	x	0.000480115	104	12.3385	25	29.3	matrix
Q922B2	Aspartate--tRNA ligase, cytoplasmic	Q922B2.B99990004.pdb	4j15A	97	374	x	0.00047815	369	9.70883	13.3	7.2		cytosol
Q922B2	Aspartate--tRNA ligase, cytoplasmic	Q922B2.B99990004.pdb	4j15A	97	374	x	0.00047815	427	14.4332	13.3	12.7		cytosol
O08547	Vesicle-trafficking protein SEC22b	O08547.B99990005.pdb	2nutC	100	38	x	0.000477974	35	8.45649	44.5	17.7
O08547	Vesicle-trafficking protein SEC22b	O08547.B99990005.pdb	2nutC	100	38	x	0.000477974	111	14.5951	44.5	5.2
Q9QXF8	Glycine N-methyltransferase	Q9QXF8.B99990001.pdb	3thrA	96	159	x	0.000477221	163	7.41019	33.5	30.7
P14152	Malate dehydrogenase, cytoplasmic	P14152.B99990004.pdb	5mdhA	95	107	x	0.000477131	111	6.83968	34	9.7		cytosol
P14152	Malate dehydrogenase, cytoplasmic	P14152.B99990004.pdb	5mdhA	95	107	x	0.000477131	332	10.9247	34	16.8		cytosol
P14152	Malate dehydrogenase, cytoplasmic	P14152.B99990004.pdb	5mdhA	95	107	x	0.000477131	333	11.0768	34	18		cytosol
P62852	40S ribosomal protein S25	P62852.B99990005.pdb	4kzyZ	100	94	x	0.000474845	93	7.64442	30.7	19		cytosol
P48036	Annexin A5	P48036.B99990002.pdb	2ie7A	96	307	x	0.000473168	293	11.8317	25.7	5.5
P48036	Annexin A5	P48036.B99990002.pdb	2ie7A	96	307	x	0.000473168	303	8.09707	25.7	43.3
Q9CPY7-2	Cytosol aminopeptidase	Q9CPY7-2.B99990003.pdb	1lamA	91	190	x	0.000472319	194	8.38712	55.3	36.8
Q8VCN5	Cystathionine gamma-lyase	Q8VCN5.B99990004.pdb	3elpB	88	361	x	0.000470782	357	11.2057	54.8	43.2
F8WIT2	Annexin	F8WIT2.B99990001.pdb	1m9iA	93	240	x	0.00046897	235	11.8617	19.2	40.7		cytosol
P63038	60 kDa heat shock protein, mitochondrial	P63038.B99990004.pdb	4pj1A	98	352	x	0.000468924	225	13.1223	59	10	matrix
P63038	60 kDa heat shock protein, mitochondrial	P63038.B99990004.pdb	4pj1A	98	352	x	0.000468924	232	14.3395	59	31.7	matrix
Q9D0F9	Phosphoglucomutase-1	Q9D0F9.B99990005.pdb	5epcA	97	234	x	0.000467168	191	12.7265	44	10		cytosol
P35505	Fumarylacetoacetase	P35505.B99990004.pdb	1hyoA	100	220	x	0.000466806	219	7.08487	36.7	22.3		cytosol
P15626	Glutathione S-transferase Mu 2	P15626.B99990001.pdb	1b4pA	91	144	x	0.000466753	139	11.5198	50.3	17.3
P49429	4-hydroxyphenylpyruvate dioxygenase	P49429.B99990002.pdb	1sqiA	96	39	x	0.000466408	34	7.47418	37.3	31		cytosol
P52760	Ribonuclease UK114	P52760.B99990004.pdb	1qahA	91	60	x	0.00046627	42	10.7602	51.7	45.3
P52760	Ribonuclease UK114	P52760.B99990004.pdb	1qahA	91	60	x	0.00046627	43	10.5597	51.7	10.3
P34914	Bifunctional epoxide hydrolase 2	P34914.B99990002.pdb	1cqzA	100	473	x	0.000465644	368	9.75774	48.5	12.2		cytosol
Q8K2B3	Succinate dehydrogenase [ubiquinone]flavoprotein subunit, mitochondrial	Q8K2B3.B99990004.pdb	1zoyA	97	550	x	0.000465439	505	9.07325	30.8	51	matrix
Q8K2B3	Succinate dehydrogenase [ubiquinone]flavoprotein subunit, mitochondrial	Q8K2B3.B99990004.pdb	1zoyA	97	550	x	0.000465439	509	11.9618	30.8	15	matrix
Q99L27	GMP reductase 2	Q99L27.B99990005.pdb	2c6qG	96	13	x	0.0004642	223	10.9307	22.3	26.7		cytosol
Q99L27	GMP reductase 2	Q99L27.B99990005.pdb	2c6qG	96	13	x	0.0004642	345	13.339	22.3	16.7		cytosol
Q99L27	GMP reductase 2	Q99L27.B99990005.pdb	2c6qG	96	13	x	0.0004642	347	9.42909	22.3	18.5		cytosol
P52840	Sulfotransferase 1A1	P52840.B99990001.pdb	1cjmA	75	93	x	0.000463049	81	14.0649	55.7	6.5
P52840	Sulfotransferase 1A1	P52840.B99990001.pdb	1cjmA	75	93	x	0.000463049	113	14.7887	55.7	6.8
P62242	40S ribosomal protein S8	P62242.B99990005.pdb	4kzyI	100	157	x	0.000462913	69	13.8454	30.8	9.5		cytosol
P62242	40S ribosomal protein S8	P62242.B99990005.pdb	4kzyI	100	157	x	0.000462913	159	12.0442	30.8	44.7		cytosol
P62242	40S ribosomal protein S8	P62242.B99990005.pdb	4kzyI	100	157	x	0.000462913	160	11.7708	30.8	47.5		cytosol
P34884	Macrophage migration inhibitory factor	P34884.B99990001.pdb	2gdgA	100	78	x	0.000462865	77	6.04563	59	16		cytosol
P34884	Macrophage migration inhibitory factor	P34884.B99990001.pdb	2gdgA	100	78	x	0.000462865	85	11.6963	59	16.7		cytosol
P34884	Macrophage migration inhibitory factor	P34884.B99990001.pdb	2gdgA	100	78	x	0.000462865	91	14.5167	59	7		cytosol
Q99L04	Dehydrogenase/reductase SDR family member 1	Q99L04.B99990002.pdb	2qq5A	89	220	x	0.000461217	228	14.5424	27.8	15.8
P40142	Transketolase	P40142.B99990001.pdb	4kxvA	95	609	x	0.000460751	521	6.32211	50.3	22.8		cytosol
P10126	Elongation factor 1-alpha 1	P10126.B99990003.pdb	4c0sA	92	172	x	0.00045975	175	10.3357	47.8	11.5		cytosol
Q03265	ATP synthase subunit alpha, mitochondrial	Q03265.B99990001.pdb	1mabA	99	434	x	0.000459738	419	8.52797	18.8	32.2	matrix
P47738	Aldehyde dehydrogenase, mitochondrial	P47738.B99990004.pdb	1o04A	96	443	x	0.0004596	265	10.2389	58.5	14.2	matrix
P47738	Aldehyde dehydrogenase, mitochondrial	P47738.B99990004.pdb	1o04A	96	443	x	0.0004596	325	14.3345	58.5	11	matrix
P47738	Aldehyde dehydrogenase, mitochondrial	P47738.B99990004.pdb	1o04A	96	443	x	0.0004596	442	7.98043	58.5	6.3	matrix
Q9CZY3	Ubiquitin-conjugating enzyme E2 variant 1	Q9CZY3.B99990004.pdb	2hlwA	94	74	x	0.000459083	7	8.07033	52.8	38.8		cytosol
Q9CZY3	Ubiquitin-conjugating enzyme E2 variant 1	Q9CZY3.B99990004.pdb	2hlwA	94	74	x	0.000459083	81	13.8875	52.8	48.5		cytosol
P24549	Retinal dehydrogenase 1	P24549.B99990002.pdb	4wj9A	88	412	x	0.000458804	314	4.33462	29.3	29.2		cytosol
P24549	Retinal dehydrogenase 1	P24549.B99990002.pdb	4wj9A	88	412	x	0.000458804	413	9.99164	29.3	26.7		cytosol
O09131	Glutathione S-transferase omega-1	O09131.B99990004.pdb	3vlnA	72	122	x	0.000458768	119	10.6761	44.8	5.5		cytosol
O09131	Glutathione S-transferase omega-1	O09131.B99990004.pdb	3vlnA	72	122	x	0.000458768	121	11.3906	44.8	9.7		cytosol
[truncated: 14,596 more rows]

## Sheet: D-GluLys Acetylated <15A
Protein (UniProt)	Protein Name	Model Used	PDB template used	PDB sequence identity	Lysine Position	Lysine Acetylated?	%	Glutamate Position	Distance NZ to OE1 or OE2 (which ever is closer) in Å	Atom used	Lys Surface NZ (Å2)	Glu Surface OE1 or OE2 (Å2)	Mitochondrial Matrix	Cytosolic
[truncated: 5,751 more rows]

[truncated: 7 more sheets: E-AspLys Acetylated <15A, F-HisLys Acetylated <15A, G-ArgLys Acetylated <15A, H-LysLys Acetylated <15A, I-<15A Calculations, J-CysLys Closest , K-Closest Calculations]
