# Supplementary material for: Proximal Cysteines that Enhance Lysine N-Acetylation of Cytosolic Proteins in Mice Are Less Conserved in Longer-Living Species
Source: Cell Rep. 2018 Aug 7;24(6):1445–55. doi: 10.1016/j.celrep.2018.07.007 (PMC6092265; doi:10.1016/j.celrep.2018.07.007)
Supplement: Table S2. Conservation of Surface Pairs, Related to Figures 2, 3, 4, and 5 — Conservation CysLys or SerLys ≤ 11.5Å apart in mouse in the genomes of 66 other species. [file mmc3.xlsx]

## Sheet: A-Key
Table S2 Conservation of surface pairs. Conservation CysLys or SerLys ≤11.5Å apart in mouse in the genomes of 66 other species. Related to Figures 2, 3, 4 and 5.
Proteins are from TableS2. Proteins with less than 60 orthologues were removed from the analysis, leaving 442 proteins. Only pairs ≤11.5Å were considered. Proximal CysLys or SerLys pairs that are present in mouse were considered to be conserved in a species if both residues were present. NaN indicates that residues corresponding to the pair could not be aligned in that species and these pairs did…
Lysine acetylation from Weinert, B. T., Moustafa, T., Iesmantavicius, V., Zechner, R. & Choudhary, C. 2015. Analysis of acetylation stoichiometry suggests that sirt3 repairs nonenzymatic acetylation lesions. EMBO J, 34, 2620-32.
Maximum recorded lifespan and weight of species was retrieved from the AnAge database for most species (Tacutu et al., 2013). Adult weight for additional species were retrieved from: www.aquaticommunity.com (Alligator sinensis, Crocodylus porosus, Gavialis gangeticus), www.animaldiversity.org (Anolis carolinensis, Callorhinchus milii), PMID:19566408 (Danio rerio) and CITE:relationships of weight,…
B-Individual CysLys Pairs	Conservation of CysLys pairs ≤11.5Å apart in 66 other species
Gene	Gene
Protein (UniProt)	UniProt ID of the mouse sequence
Protein Name	Protein name
Model Used	Modelled mouse structure used to generate distances
Template used	PDB identifier of the molecular structure upon which the mouse model is based
PDB sequence identity	Sequence identity between the mouse sequence and the structural template
Lysine Position	Position of the lysine residue in the mouse sequence
Lysine Acetylated	Is the lysine acetylated in mouse liver
%	The stoichiometry of acetylation in mouse liver
Cysteine Position	Position of the cysteine residue in the mouse sequence
Distance NZ to SG in Å	Distance between the NZ atom of the lysine residue and the SG atom of the thiol
Lys Surface NZ (Å2)	Exposed surface area of the lysine NZ atom
Cys Surface SG (Å2)	Exposed surface area of the cysteine SG atom
Matrix	Is the protein found in the matrix compartment - does not include proteins with dual localisation
Cytosol	Is the protein found in the cytosolic compartment using gene ontology and the human protein atlas - does not include proteins with dual localisation
No. KC	Number of conserved surface CysLys pairs ≤11.5Å observed in mouse where both the lysine and the cysteine were conserved in that particular species
No. Pairs	Total number of surface CysLys pairs ≤11.5Å observed in mouse and where the corresponding residues could be assigned in that particular species
Percent Conserved	Percentage of surface CysLys pairs ≤11.5Å observed in mouse where both the lysine and the cysteine were conserved in that particular species
C-Individual SerLys Pairs	Conservation of SerLys pairs ≤11.5Å apart in 66 other species
Gene	Gene
Protein (UniProt)	UniProt ID of the mouse sequence
Protein Name	Protein name
Model Used	Modelled mouse structure used to generate distances
Template used	PDB identifier of the molecular structure upon which the mouse model is based
PDB sequence identity	Sequence identity between the mouse sequence and the structural template
Lysine Position	Position of the lysine residue in the mouse sequence
Lysine Acetylated	Is the lysine acetylated in mouse liver
%	The stoichiometry of acetylation in mouse liver
Serine Position	Position of the serine residue in the mouse sequence
Distance NZ to OG in Å	Distance between the NZ atom of the lysine residue and the OG atom of the hydroxyl
Lys Surface NZ (Å2)	Exposed surface area of the lysine NZ atom
Ser Surface OG (Å2)	Exposed surface area of the serine OG atom
Matrix	Is the protein found in the matrix compartment - does not include proteins with dual localisation
Cytosol	Is the protein found in the cytosolic compartment using gene ontology and the human protein atlas - does not include proteins with dual localisation
No. KS	Number of conserved surface SerLys pairs ≤11.5Å observed in mouse where both the lysine and the serine were conserved in that particular species
No. Pairs	Total number of surface SerLys pairs ≤11.5Å observed in mouse and where the corresponding residues could be assigned in that particular species
Percent Conserved	Percentage of surface SerLys pairs ≤11.5Å observed in mouse where both the lysine and the serine were conserved in that particular species
D-CysLys per Species	Average conservation of CysLys pairs ≤11.5Å apart in 66 other species
Latin Name	Latin name of the species
Common name	Common name of the species
Max lifespan (years)	Maximum lifespan
Ln[Max lifespan] (years)	Natural log of the maximum lifespan
Adult Weight (g)	Adult weight
Ln[Adult Weight] (g)	Natural log of the adult weight
Type	Phyla or Order
Tmax (mammals)	Expected maximum lifespan for a mammal of that adult body weight
Tmax residual (mammals)	Deviation between observed maximum lifespan and the expected maximum lifespan for a mammal of that adult body weight
Ln[Tmax residual] (mammals)	Natrural log of the deviation between observed maximum lifespan and the expected maximum lifespan for a mammal of that adult body weight
Acetylated No. KC	Number of conserved acetylated surface CysLys pairs ≤11.5Å observed in where both the lysine and the cysteine were conserved in that particular species
Acetylated No. Pairs	Total number of acetylated surface CysLys pairs ≤11.5Å where the corresponding residues could be assigned in that particular species
Non-acetylated No. KC	Number of conserved non-acetylated surface CysLys pairs ≤11.5Å observed where both the lysine and the cysteine were conserved in that particular species
Non-acetylated No. Pairs	Total number of non-acetylated surface CysLys pairs ≤11.5Å where the corresponding residues could be assigned in that particular species
Matrix No. KC	Number of conserved surface CysLys pairs ≤11.5Å observed in the matrix where both the lysine and the cysteine were conserved in that particular species
Matrix No. Pairs	Total number of surface CysLys pairs ≤11.5Å observed in the matrix where the corresponding residues could be assigned in that particular species
Cytosol No. KC	Number of conserved surface CysLys pairs ≤11.5Å observed in the cytosol where both the lysine and the cysteine were conserved in that particular species
Cytosol No. Pairs	Total number of surface CysLys pairs ≤11.5Å observed in the cytosol where the corresponding residues could be assigned in that particular species
Acetylated Matrix No. KC	Number of conserved acetylated surface CysLys pairs ≤11.5Å observed in the matrix where both the lysine and the cysteine were conserved in that particular species
Acetylated Matrix No. Pairs	Total number of surface acetylated CysLys pairs ≤11.5Å observed in the matrix where the corresponding residues could be assigned in that particular species
Non-acetylated Matrix No. KC	Number of conserved non-acetylated surface CysLys pairs ≤11.5Å observed in the matrix where both the lysine and the cysteine were conserved in that particular species
Non-acetylated Matrix No. Pairs	Total number of surface non-acetylated CysLys pairs ≤11.5Å observed in the matrix where the corresponding residues could be assigned in that particular species
Acetylated Cytosol No. KC	Number of conserved acetylated surface CysLys pairs ≤11.5Å observed in the cytosol where both the lysine and the cysteine were conserved in that particular species
Acetylated Cytosol No. Pairs	Total number of surface acetylated CysLys pairs ≤11.5Å observed in the cytosol where the corresponding residues could be assigned in that particular species
Non-acetylated Cytosol No. KC	Number of conserved non-acetylated surface CysLys pairs ≤11.5Å observed in the cytosol where both the lysine and the cysteine were conserved in that particular species
Non-acetylated Cytosol No. Pairs	Total number of surface non-acetylated CysLys pairs ≤11.5Å observed in the cytosol where the corresponding residues could be assigned in that particular species
Acetylated Fraction	Fraction of surface acetylated CysLys pairs ≤11.5Å observed in mouse where both the lysine and the cysteine were conserved in that particular species
Non-acetylated Fraction	Fraction of surface non-acetylated CysLys pairs ≤11.5Å observed in mouse where both the lysine and the cysteine were conserved in that particular species
Matrix Fraction	Fraction of surface CysLys pairs ≤11.5Å observed in matrix in mouse where both the lysine and the cysteine were conserved in that particular species
Cytosol Fraction	Fraction of surface CysLys pairs ≤11.5Å observed in cytosol in mouse where both the lysine and the cysteine were conserved in that particular species
Acetylated Matrix Fraction	Fraction of surface acetylated CysLys pairs ≤11.5Å observed in matrix in mouse where both the lysine and the cysteine were conserved in that particular species
Non-acetylated Matrix Fraction	Fraction of surface non-acetylated CysLys pairs ≤11.5Å observed in matrix in mouse where both the lysine and the cysteine were conserved in that particular species
Acetylated Cytosol Fraction	Fraction of surface acetylated CysLys pairs ≤11.5Å observed in cytosol in mouse where both the lysine and the cysteine were conserved in that particular species
Non-acetylated Cytosol Fraction	Fraction of surface non-acetylated CysLys pairs ≤11.5Å observed in cytosol in mouse where both the lysine and the cysteine were conserved in that particular species
Acetylated:Non-acetylated Matrix Ratio	Ratio of surface acetylated to non-acetylated CysLys pairs ≤11.5Å observed in matrix in mouse where both the lysine and the cysteine were conserved in that particular species
Acetylated:Non-acetylated Cytosol Ratio	Ratio of surface acetylated to non-acetylated CysLys pairs ≤11.5Å observed in cytosol in mouse where both the lysine and the cysteine were conserved in that particular species
CysLys:SerLys Acetylated Cytosol Fraction	Ratio of surface acetylated CysLys pairs to acetylated SerLys pairs ≤11.5Å observed in cytosol in mouse where both the lysine and the cysteine were conserved in that particular species
CysLys:SerLys Non-Acetylated Cytosol Fraction	Ratio of surface non-acetylated CysLys pairs to non-acetylated SerLys pairs ≤11.5Å observed in cytosol in mouse where both the lysine and the cysteine were conserved in that particular species
CysLys:SerLys Acetylated Matrix Fraction	Ratio of surface acetylated CysLys pairs to acetylated SerLys pairs ≤11.5Å observed in matrix in mouse where both the lysine and the cysteine were conserved in that particular species
CysLys:SerLys Non-Acetylated MatrixFraction	Ratio of surface non-acetylated CysLys pairs to non-acetylated SerLys pairs ≤11.5Å observed in matrix in mouse where both the lysine and the cysteine were conserved in that particular species
E-SerLys per Species	Average conservation of surface SerLys pairs ≤11.5Å apart in 66 other species
Latin Name	Latin name of the species
Common name	Common name of the species
Max lifespan (years)	Maximum lifespan
Ln[Max lifespan] (years)	Natural log of the maximum lifespan
Adult Weight (g)	Adult weight
Ln[Adult Weight] (g)	Natural log of the adult weight
Type	Phyla or Order
tmax (mammals)	Expected maximum lifespan for a mammal of that adult body weight
tmax residual (mammals)	Deviation between observed maximum lifespan and the expected maximum lifespan for a mammal of that adult body weight
Ln[tmax residual] (mammals)	Natrural log of the deviation between observed maximum lifespan and the expected maximum lifespan for a mammal of that adult body weight
Acetylated No. KS	Number of conserved acetylated surface SerLys pairs ≤11.5Å observed in where both the lysine and the cysteine were conserved in that particular species
Acetylated No. Pairs	Total number of acetylated surface SerLys pairs ≤11.5Å where the corresponding residues could be assigned in that particular species
Non-acetylated No. KS	Number of conserved non-acetylated surface SerLys pairs ≤11.5Å observed where both the lysine and the cysteine were conserved in that particular species
Non-acetylated No. Pairs	Total number of non-acetylated surface SerLys pairs ≤11.5Å where the corresponding residues could be assigned in that particular species
Matrix No. KS	Number of conserved surface SerLys pairs ≤11.5Å observed in the matrix where both the lysine and the cysteine were conserved in that particular species
Matrix No. Pairs	Total number of surface SerLys pairs ≤11.5Å observed in the matrix where the corresponding residues could be assigned in that particular species
Cytosol No. KS	Number of conserved surface SerLys pairs ≤11.5Å observed in the cytosol where both the lysine and the cysteine were conserved in that particular species
Cytosol No. Pairs	Total number of surface SerLys pairs ≤11.5Å observed in the cytosol where the corresponding residues could be assigned in that particular species
Acetylated Matrix No. KS	Number of conserved acetylated surface SerLys pairs ≤11.5Å observed in the matrix where both the lysine and the cysteine were conserved in that particular species
Acetylated Matrix No. Pairs	Total number of surface acetylated SerLys pairs ≤11.5Å observed in the matrix where the corresponding residues could be assigned in that particular species
Non-acetylated Matrix No. KS	Number of conserved non-acetylated surface SerLys pairs ≤11.5Å observed in the matrix where both the lysine and the cysteine were conserved in that particular species
Non-acetylated Matrix No. Pairs	Total number of surface non-acetylated SerLys pairs ≤11.5Å observed in the matrix where the corresponding residues could be assigned in that particular species
Acetylated Cytosol No. KS	Number of conserved acetylated surface SerLys pairs ≤11.5Å observed in the cytosol where both the lysine and the cysteine were conserved in that particular species
Acetylated Cytosol No. Pairs	Total number of surface acetylated SerLys pairs ≤11.5Å observed in the cytosol where the corresponding residues could be assigned in that particular species
Non-acetylated Cytosol No. KS	Number of conserved non-acetylated surface SerLys pairs ≤11.5Å observed in the cytosol where both the lysine and the cysteine were conserved in that particular species
Non-acetylated Cytosol No. Pairs	Total number of surface non-acetylated SerLys pairs ≤11.5Å observed in the cytosol where the corresponding residues could be assigned in that particular species
Acetylated Fraction	Fraction of surface acetylated SerLys pairs ≤11.5Å observed in mouse where both the lysine and the cysteine were conserved in that particular species
Non-acetylated Fraction	Fraction of surface non-acetylated SerLys pairs ≤11.5Å observed in mouse where both the lysine and the cysteine were conserved in that particular species
Matrix Fraction	Fraction of surface SerLys pairs ≤11.5Å observed in matrix in mouse where both the lysine and the cysteine were conserved in that particular species
Cytosol Fraction	Fraction of surface SerLys pairs ≤11.5Å observed in cytosol in mouse where both the lysine and the cysteine were conserved in that particular species
Acetylated Matrix Fraction	Fraction of surface acetylated SerLys pairs ≤11.5Å observed in matrix in mouse where both the lysine and the cysteine were conserved in that particular species
Non-acetylated Matrix Fraction	Fraction of surface non-acetylated SerLys pairs ≤11.5Å observed in matrix in mouse where both the lysine and the cysteine were conserved in that particular species
Acetylated Cytosol Fraction	Fraction of surface acetylated SerLys pairs ≤11.5Å observed in cytosol in mouse where both the lysine and the cysteine were conserved in that particular species
Non-acetylated Cytosol Fraction	Fraction of surface non-acetylated SerLys pairs ≤11.5Å observed in cytosol in mouse where both the lysine and the cysteine were conserved in that particular species
Acetylated:Non-acetylated Matrix Ratio	Ratio of surface acetylated to non-acetylated SerLys pairs ≤11.5Å observed in matrix in mouse where both the lysine and the cysteine were conserved in that particular species
Acetylated:Non-acetylated Cytosol Ratio	Ratio of surface acetylated to non-acetylated SerLys pairs ≤11.5Å observed in cytosol in mouse where both the lysine and the cysteine were conserved in that particular species

## Sheet: B-Individual CysLys Pairs
Gene	Protein (UniProt)	Protein Name	Model Used	Template used	PDB sequence identity	Lysine Position	Lysine Acetylated	%	Cysteine Position	Distance NZ to SG in Å	Lys Surface NZ (Å2)	Cys Surface SG (Å2)	Matrix	Cytosol	Homo sapiens	Pan troglodytes	Gorilla gorilla	Macaca fascicularis	Callithrix jacchus	Saimiri boliviensis	Carlito syrichta	Otolemur garnettii	Oryctolagus cuniculus	Bos taurus	Equus caballus	Canis familiaris	Orcinus orca	Loxodonta africana	Dasypus novemcinctus	Sarcophilus harrisii	Monodelphis domestica	Marmota marmota	Ictidomys tridecemlineatus	Heterocephalus glaber	Cavia porcellus	Chinchilla lanigera	Octodon degus	Castor canadensis	Dipodomys ordii	Jaculus jaculus	Microtus ochrogaster	Mesocricetus auratus	Peromyscus maniculatus	Rattus norvegicus	Pteropus alecto	Pteropus vampyrus	Rousettus aegyptiacus	Eptesicus fuscus	Myotis brandtii
AADAT	Q9WVM8	Kynurenine/alpha-aminoadipate aminotransferase, mitochondrial	Q9WVM8.B99990003.pdb	2xh1A	74	123			122	6.83183	8.5	36.8	X		1	1	1	1	1	1	1	1	1	1	1	1	1	0	0	1	1	1	1	1	1	1	1	1	1	0	1	1	1	1	0	0	0	1	1
AADAT	Q9WVM8	Kynurenine/alpha-aminoadipate aminotransferase, mitochondrial	Q9WVM8.B99990003.pdb	2xh1A	74	263	x	0.00307	117	6.40595	7.8	19.7	X		0	0	0	0	0	0	0	0	0	0	0	0	0	0	0	0	NaN	0	0	0	0	0	1	1	1	0	1	1	1	1	0	0	NaN	0	0
ABAT	P61922	4-aminobutyrate aminotransferase, mitochondrial	P61922.B99990005.pdb	4y0hA	93	173			205	11.0611	51.5	21.7	X		1	1	1	1	1	1	1	1	1	1	1	1	1	1	1	1	1	1	1	1	1	1	1	1	1	1	1	1	1	1	1	NaN	1	1	1
ABAT	P61922	4-aminobutyrate aminotransferase, mitochondrial	P61922.B99990005.pdb	4y0hA	93	191			197	10.7373	34.2	22.5	X		0	0	0	0	0	0	1	1	1	1	1	1	1	1	1	1	1	1	1	1	1	1	1	1	1	0	1	1	1	1	1	1	1	1	1
ABAT	P61922	4-aminobutyrate aminotransferase, mitochondrial	P61922.B99990005.pdb	4y0hA	93	357			163	9.11395	37.2	28.3	X		1	1	1	1	1	1	1	1	1	1	1	1	1	1	1	1	1	1	1	1	1	1	1	1	1	1	1	1	1	1	1	1	1	1	1
ABAT	P61922	4-aminobutyrate aminotransferase, mitochondrial	P61922.B99990005.pdb	4y0hA	93	388			163	7.82438	21	28.3	X		1	1	1	1	1	1	1	1	1	1	NaN	1	1	1	0	1	1	1	1	1	1	1	1	1	1	1	1	1	1	1	1	1	1	1	1
ABCB10	Q9JI39	ATP-binding cassette sub-family B member 10, mitochondrial	Q9JI39.B99990001.pdb	4aytA	86	595			547	10.4942	55.2	12.7	X		1	1	1	1	1	1	0	1	1	1	1	1	1	1	1	1	1	1	1	1	1	1	1	1	1	1	1	1	1	1	NaN	1	1	1	1
ACAA1	Q8VCH0	3-ketoacyl-CoA thiolase B, peroxisomal	Q8VCH0.B99990005.pdb	2iikB	88	57			55	9.42492	39.8	25.7			0	0	0	0	0	0	0	0	0	0	0	0	0	0	0	0	0	0	0	0	0	0	0	0	NaN	0	0	0	0	0	0	0	0	0	NaN
ACAA1	Q8VCH0	3-ketoacyl-CoA thiolase B, peroxisomal	Q8VCH0.B99990005.pdb	2iikB	88	173	x	0.00109	177	9.23984	37	37.2			1	1	1	1	1	1	1	1	1	1	1	1	1	1	0	1	1	1	1	1	1	1	1	1	1	1	1	1	1	1	0	0	0	1	1
ACAA1	Q8VCH0	3-ketoacyl-CoA thiolase B, peroxisomal	Q8VCH0.B99990005.pdb	2iikB	88	238			55	8.88333	51	25.7			0	0	0	0	0	0	0	0	0	0	0	0	0	0	NaN	0	0	0	0	0	0	0	0	0	NaN	0	0	NaN	0	0	0	0	0	0	NaN
ACAA2	Q8BWT1	3-ketoacyl-CoA thiolase, mitochondrial	Q8BWT1.B99990001.pdb	4c2jA	88	171	x	0.00902	287	10.5593	50	5.2	X		1	1	1	1	1	1	1	1	1	1	1	NaN	1	1	1	1	1	1	1	0	0	0	0	0	0	0	1	1	1	1	1	1	NaN	0	0
ACADM	P45952	Medium-chain specific acyl-CoA dehydrogenase, mitochondrial	P45952.B99990001.pdb	4p13A	90	142			95	6.59627	41.5	8.5	X		1	1	1	1	1	1	0	1	1	0	0	0	0	0	0	0	0	1	1	0	0	0	0	0	0	1	1	1	1	1	0	0	0	1	0
ACADM	P45952	Medium-chain specific acyl-CoA dehydrogenase, mitochondrial	P45952.B99990001.pdb	4p13A	90	143			95	10.5514	56.8	8.5	X		1	1	1	1	1	1	1	1	0	1	1	1	1	1	1	0	1	1	1	1	1	1	1	1	1	1	1	1	1	1	1	1	1	1	1
ACADS	Q07417	Short-chain specific acyl-CoA dehydrogenase, mitochondrial	Q07417.B99990001.pdb	1jqiA	99	292			289	7.44784	48	14	X		0	0	0	0	0	0	0	0	0	0	0	0	0	0	0	0	0	0	0	0	0	0	0	0	0	0	1	1	0	0	0	0	0	0	0
ACAT2	Q8CAY6	Acetyl-CoA acetyltransferase, cytosolic	Q8CAY6.B99990002.pdb	1wl4A	88	124			65	7.53255	37	5.3		X	1	1	1	1	1	1	1	1	1	1	1	1	1	1	0	1	1	1	1	1	0	0	0	1	0	1	NaN	NaN	1	1	1	1	1	1	1
ACLY	Q91V92	ATP-citrate synthase	Q91V92.B99990005.pdb	3pffA	98	4			718	10.283	24	5.2		X	1	1	0	1	1	1	1	1	1	1	1	1	1	1	1	1	1	1	1	1	1	1	1	1	1	1	1	1	1	1	1	1	1	1	1
ACLY	Q91V92	ATP-citrate synthase	Q91V92.B99990005.pdb	3pffA	98	232			20	11.489	33.3	66		X	1	1	1	1	1	1	1	1	1	1	1	1	1	1	1	1	1	1	1	1	1	1	1	1	1	1	1	1	1	1	1	1	1	1	1
ACLY	Q91V92	ATP-citrate synthase	Q91V92.B99990005.pdb	3pffA	98	770			754	6.57453	10.5	18.8		X	1	1	1	1	1	1	1	1	1	1	1	1	1	1	1	1	1	1	1	1	1	1	1	1	1	1	1	1	1	1	1	1	1	1	1
ACLY	Q91V92	ATP-citrate synthase	Q91V92.B99990005.pdb	3pffA	98	1007			1030	6.35486	31	41.3		X	1	1	1	1	1	1	1	1	1	1	1	1	1	1	1	1	1	1	1	1	1	1	1	1	1	1	1	1	1	1	1	1	1	1	1
ACO1	P28271	Cytoplasmic aconitate hydratase	P28271.B99990005.pdb	2b3yA	93	632	x	0.00034	165	9.19135	48.5	57.3		X	0	0	0	0	0	0	0	0	0	0	0	0	0	0	0	0	0	0	0	0	0	0	0	0	0	0	1	1	1	1	0	0	0	0	NaN
ACO2	Q99KI0	Aconitate hydratase, mitochondrial	Q99KI0.B99990004.pdb	1c96A	97	68			332	10.0702	5	5.8	X		1	1	1	1	1	NaN	1	1	1	1	1	1	1	1	NaN	1	1	1	1	1	1	1	1	1	1	1	1	1	1	1	1	1	1	1	1
ACOT7	Q91V12-2	Cytosolic acyl coenzyme A thioester hydrolase	Q91V12-2.B99990001.pdb	4zv3A	100	111			75	9.03056	43.8	41.3		X	1	1	NaN	1	1	1	1	1	1	1	1	1	1	1	1	0	0	1	1	1	1	1	1	1	1	1	NaN	NaN	1	1	1	0	1	1	1
ACSM3	Q3UNX5	Acyl-coenzyme A synthetase ACSM3, mitochondrial	Q3UNX5.B99990004.pdb	3c5eA	57	276			318	7.39796	17.2	11.5	X		1	1	1	1	1	1	1	1	1	1	1	1	1	1	1	1	1	1	1	1	1	1	1	1	1	1	1	1	1	1	1	1	1	NaN	1
ACSS2	Q9QXG4	Acetyl-coenzyme A synthetase, cytoplasmic	Q9QXG4.B99990002.pdb	1pg4A	54	67			75	10.1238	52.3	70		X	1	1	1	1	1	1	NaN	1	1	1	1	1	1	1	1	1	1	1	1	1	1	1	1	1	1	1	1	1	1	1	1	1	1	1	1
ACSS2	Q9QXG4	Acetyl-coenzyme A synthetase, cytoplasmic	Q9QXG4.B99990002.pdb	1pg4A	54	154			246	7.58983	40.5	31.2		X	1	1	1	1	1	1	1	1	1	1	1	1	1	1	1	0	0	1	1	1	1	1	1	1	1	1	1	1	1	1	1	1	1	1	1
ACSS2	Q9QXG4	Acetyl-coenzyme A synthetase, cytoplasmic	Q9QXG4.B99990002.pdb	1pg4A	54	236			200	5.42337	12.3	8.3		X	1	1	1	1	1	1	1	1	1	1	1	1	1	1	1	1	1	0	0	1	1	1	1	1	1	1	1	1	1	1	1	1	1	1	1
ACSS2	Q9QXG4	Acetyl-coenzyme A synthetase, cytoplasmic	Q9QXG4.B99990002.pdb	1pg4A	54	236			237	9.14697	12.3	6.2		X	1	1	1	1	1	1	1	1	1	1	1	1	1	1	1	1	1	1	1	1	1	1	1	1	1	1	1	1	1	1	1	1	1	1	1
ACSS2	Q9QXG4	Acetyl-coenzyme A synthetase, cytoplasmic	Q9QXG4.B99990002.pdb	1pg4A	54	236			280	10.9161	12.3	33.3		X	0	0	0	0	0	0	0	0	0	0	0	0	0	0	1	0	0	0	0	0	0	0	0	0	0	0	0	0	0	0	0	0	0	0	0
ACSS2	Q9QXG4	Acetyl-coenzyme A synthetase, cytoplasmic	Q9QXG4.B99990002.pdb	1pg4A	54	240			200	8.25539	55.5	8.3		X	1	1	1	1	1	1	1	1	1	1	1	1	1	1	1	1	1	0	0	1	1	1	1	1	1	1	1	1	1	1	1	1	1	1	1
ACSS2	Q9QXG4	Acetyl-coenzyme A synthetase, cytoplasmic	Q9QXG4.B99990002.pdb	1pg4A	54	271			274	10.2992	28.2	18.5		X	1	1	1	1	1	1	1	1	1	1	1	1	1	1	1	1	1	1	1	1	1	1	1	1	1	1	1	1	1	1	1	1	1	1	1
ACSS2	Q9QXG4	Acetyl-coenzyme A synthetase, cytoplasmic	Q9QXG4.B99990002.pdb	1pg4A	54	322			200	7.93487	51.7	8.3		X	1	1	1	1	1	1	1	1	1	1	1	1	1	1	1	1	1	0	0	1	1	1	1	1	1	1	1	1	1	1	1	1	1	1	1
ACSS2	Q9QXG4	Acetyl-coenzyme A synthetase, cytoplasmic	Q9QXG4.B99990002.pdb	1pg4A	54	418	x	0.00669	610	10.2036	41.3	5.8		X	1	1	1	1	1	1	1	1	1	1	1	1	1	1	1	1	1	1	1	1	1	1	1	1	1	1	1	1	1	1	1	1	1	1	1
ACSS2	Q9QXG4	Acetyl-coenzyme A synthetase, cytoplasmic	Q9QXG4.B99990002.pdb	1pg4A	54	607			610	3.35943	13	5.8		X	1	1	1	1	1	1	1	1	1	1	1	1	1	1	1	1	1	1	1	1	1	1	1	1	1	1	1	1	1	1	1	1	1	1	1
ACSS2	Q9QXG4	Acetyl-coenzyme A synthetase, cytoplasmic	Q9QXG4.B99990002.pdb	1pg4A	54	632			610	11.0483	26.8	5.8		X	1	1	1	1	1	1	1	1	1	1	1	1	1	1	0	1	1	1	1	1	1	1	1	1	1	1	1	1	1	1	1	1	1	1	1
ACSS2	Q9QXG4	Acetyl-coenzyme A synthetase, cytoplasmic	Q9QXG4.B99990002.pdb	1pg4A	54	638			200	8.97028	23.8	8.3		X	1	1	1	1	1	1	1	1	1	1	1	1	1	1	1	1	1	0	0	1	1	1	1	1	1	1	1	1	1	1	1	1	1	1	1
ACTR3	Q99JY9	Actin-related protein 3	Q99JY9.B99990005.pdb	1k8kA	100	18			12	8.09851	21.2	8.7		X	1	1	1	1	1	NaN	NaN	NaN	1	1	NaN	NaN	1	NaN	1	0	1	NaN	1	1	NaN	1	NaN	1	NaN	1	1	NaN	1	1	1	1	1	1	1
ADCK3	Q60936	Atypical kinase ADCK3, mitochondrial	Q60936.B99990001.pdb	4pedA	94	266			265	9.17104	23.3	54	X		1	1	1	1	1	1	1	1	1	1	NaN	1	1	1	NaN	1	1	1	1	1	1	1	1	1	1	1	1	1	1	1	1	1	1	1	1
ADH5	P28474	Alcohol dehydrogenase class-3	P28474.B99990004.pdb	2fzwA	93	120			60	10.6601	49.5	52.8		X	1	1	1	1	1	1	1	NaN	1	0	0	0	0	1	1	0	NaN	1	1	1	1	1	1	1	1	1	1	1	1	1	0	0	0	0	0
ADI1	Q99JT9	1,2-dihydroxy-3-keto-5-methylthiopentene dioxygenase	Q99JT9.B99990005.pdb	5i8tA	100	71			70	9.7504	56.8	34.8		X	1	1	NaN	1	1	1	1	0	0	0	1	0	1	0	1	1	1	1	1	0	1	1	1	1	0	1	1	1	1	1	0	0	0	0	0
ADK	P55264-2	Adenosine kinase	P55264-2.B99990001.pdb	1bx4A	92	145	x	0.00015	143	5.11872	35	18.2		X	1	1	1	1	1	1	1	1	1	1	1	1	1	1	1	1	1	1	1	1	1	1	1	1	1	0	1	1	1	1	1	NaN	1	1	1
ADK	P55264-2	Adenosine kinase	P55264-2.B99990001.pdb	1bx4A	92	148			143	11.0309	55.2	18.2		X	1	1	1	1	1	1	1	1	1	1	1	1	1	1	1	1	1	0	0	1	1	1	1	1	1	1	1	1	1	1	1	NaN	1	1	1
AGMAT	A2AS89	Agmatinase, mitochondrial	A2AS89.B99990003.pdb	3nioA	62	204			144	6.95245	53.2	26.5	X		1	1	1	1	1	1	1	1	1	1	1	1	1	1	NaN	1	1	1	1	1	0	1	NaN	1	1	1	1	1	1	1	1	1	1	1	1
AHCY	P50247	Adenosylhomocysteinase	P50247.B99990001.pdb	5axaA	100	186			195	8.34235	8.3	6.3		X	1	1	1	1	1	1	1	0	1	1	1	1	1	NaN	1	1	1	1	1	1	1	1	1	1	1	1	1	1	1	1	1	1	1	1	1
AK2	Q9WTP6-2	Adenylate kinase 2, mitochondrial	Q9WTP6-2.B99990004.pdb	1ak2A	95	229			208	9.60102	55.3	32.7	X		0	0	0	0	0	0	0	0	0	0	0	0	0	1	0	0	0	0	0	0	0	0	0	0	0	1	0	0	1	1	0	0	0	0	0
AK3	Q9WTP7	GTP:AMP phosphotransferase AK3, mitochondrial	Q9WTP7.B99990005.pdb	2ak3A	89	34	x	0.00653	85	4.96592	43.5	5.3	X		0	0	0	0	0	NaN	NaN	0	0	0	0	0	1	0	0	0	0	1	1	0	0	0	1	0	0	1	1	1	0	1	0	0	0	0	0
AKR1D1	Q8VCX1	3-oxo-5-beta-steroid 4-dehydrogenase	Q8VCX1.B99990005.pdb	3buvA	82	272	x	0.00019	224	6.03448	29	60.2		X	0	0	0	0	0	0	0	1	0	1	0	0	0	0	0	0	0	0	0	0	0	1	0	1	1	0	1	1	1	1	0	0	0	0	0
ALB	P07724	Serum albumin	P07724.B99990005.pdb	1n5uA	73	57			58	9.49145	18.7	6			0	0	0	0	0	0	0	NaN	0	0	0	0	0	0	0	0	0	0	0	0	NaN	0	0	0	0	0	0	0	0	0	0	0	0	0	0
ALB	P07724	Serum albumin	P07724.B99990005.pdb	1n5uA	73	198			201	10.3763	39.3	6.3			0	0	0	0	0	0	0	0	0	0	0	0	0	NaN	NaN	0	0	0	0	0	0	0	0	0	0	0	0	0	0	0	0	0	0	0	0
ALB	P07724	Serum albumin	P07724.B99990005.pdb	1n5uA	73	205	x	4e-05	201	5.48017	52.2	6.3			0	0	0	0	0	0	0	0	0	0	0	0	0	NaN	NaN	0	0	0	0	0	0	0	0	0	0	0	0	0	0	0	0	0	0	0	0
ALB	P07724	Serum albumin	P07724.B99990005.pdb	1n5uA	73	223			224	8.15429	11.2	17.7			0	0	0	0	0	0	0	0	NaN	0	0	0	0	0	0	0	0	0	0	0	0	0	0	0	0	0	0	0	0	0	0	0	0	0	0
ALB	P07724	Serum albumin	P07724.B99990005.pdb	1n5uA	73	264			269	10.2814	52	5.5			0	0	0	0	0	0	0	0	0	0	0	0	0	0	0	0	0	0	0	0	0	0	0	0	0	0	0	0	0	0	0	0	0	0	0
ALB	P07724	Serum albumin	P07724.B99990005.pdb	1n5uA	73	267			224	9.61711	43.8	17.7			0	0	0	0	0	0	0	0	NaN	0	0	0	0	0	0	0	0	0	0	0	0	0	0	0	0	0	0	0	0	0	0	0	0	0	0
ALB	P07724	Serum albumin	P07724.B99990005.pdb	1n5uA	73	376	x	6e-05	393	11.2717	56.7	8			0	0	0	0	0	0	0	0	NaN	0	0	0	0	0	NaN	0	0	0	0	0	0	0	NaN	0	0	0	0	0	0	0	0	0	0	0	0
ALB	P07724	Serum albumin	P07724.B99990005.pdb	1n5uA	73	383			393	4.02789	12	8			0	0	0	0	0	0	0	0	NaN	0	0	0	0	0	NaN	0	0	0	0	0	0	0	NaN	0	0	0	0	0	0	0	0	0	0	0	0
ALB	P07724	Serum albumin	P07724.B99990005.pdb	1n5uA	73	438	x	0.00081	511	11.3604	17.2	14.7			0	0	0	0	0	0	0	0	NaN	0	0	0	0	0	NaN	0	0	0	0	0	0	0	NaN	0	0	0	0	0	0	0	0	0	0	0	0
ALB	P07724	Serum albumin	P07724.B99990005.pdb	1n5uA	73	499	x	0.00068	511	3.3031	9.2	14.7			0	0	0	0	0	0	0	0	NaN	0	0	0	0	0	NaN	0	0	0	0	0	0	0	0	0	0	0	0	0	0	0	0	0	0	0	0
ALB	P07724	Serum albumin	P07724.B99990005.pdb	1n5uA	73	545			583	6.27998	7.7	5.7			0	0	0	0	0	0	0	0	NaN	0	0	0	0	0	NaN	0	0	0	0	0	0	0	NaN	0	NaN	0	0	0	0	0	0	0	0	0	0
ALB	P07724	Serum albumin	P07724.B99990005.pdb	1n5uA	73	584			583	5.92896	43.8	5.7			0	0	0	0	0	0	0	0	NaN	0	0	0	0	0	0	0	0	0	0	0	0	0	NaN	0	NaN	0	0	0	0	0	0	0	0	0	0
ALDH1A1	P24549	Retinal dehydrogenase 1	P24549.B99990002.pdb	4wj9A	88	128	x	0.00022	464	8.37824	9.2	11.5		X	1	1	1	1	0	1	1	1	0	1	1	0	1	1	1	0	0	1	1	1	1	0	1	0	1	1	1	1	1	1	0	1	0	1	1
ALDH4A1	Q8CHT0	Delta-1-pyrroline-5-carboxylate dehydrogenase, mitochondrial	Q8CHT0.B99990005.pdb	4e3xA	99	291			314	7.89281	58	5.2	X		1	1	1	1	1	1	1	1	0	1	1	1	1	1	1	1	1	1	1	1	1	1	1	1	1	1	1	1	1	1	1	1	1	1	1
ALDH4A1	Q8CHT0	Delta-1-pyrroline-5-carboxylate dehydrogenase, mitochondrial	Q8CHT0.B99990005.pdb	4e3xA	99	400			420	6.62642	34	21.3	X		1	1	1	1	1	1	1	1	1	0	0	1	0	1	1	1	1	0	0	1	1	1	1	1	1	1	1	1	1	1	1	1	1	1	0
ALDH5A1	Q8BWF0	Succinate-semialdehyde dehydrogenase, mitochondrial	Q8BWF0.B99990002.pdb	2w8nA	89	174			519	5.35336	36.3	18	X		0	0	0	1	1	1	1	1	0	0	1	1	1	1	0	1	0	0	0	0	0	0	0	1	0	1	1	NaN	1	1	1	1	1	1	1
ALDH5A1	Q8BWF0	Succinate-semialdehyde dehydrogenase, mitochondrial	Q8BWF0.B99990002.pdb	2w8nA	89	390			422	6.538	43.3	53.5	X		1	1	1	1	1	1	1	1	1	1	1	1	1	1	1	1	1	1	1	1	1	1	1	1	1	1	1	1	1	1	1	1	1	1	1
ALDH5A1	Q8BWF0	Succinate-semialdehyde dehydrogenase, mitochondrial	Q8BWF0.B99990002.pdb	2w8nA	89	506	x	0.00052	490	9.27111	59.2	54.2	X		1	1	1	1	1	1	1	1	1	1	1	1	1	1	0	1	1	1	1	1	1	1	1	1	1	1	1	1	1	1	1	1	1	0	1
ALDH7A1	Q9DBF1-2	Alpha-aminoadipic semialdehyde dehydrogenase	Q9DBF1-2.B99990004.pdb	4zulA	89	472			450	7.03565	22	5.2			1	1	1	1	1	1	1	1	1	1	1	1	1	1	1	1	1	1	1	1	1	1	1	1	1	1	1	1	1	1	1	1	1	1	1
ALDOB	Q91Y97	Fructose-bisphosphate aldolase B	Q91Y97.B99990002.pdb	1fdjA	95	28			336	8.94115	32.2	14.2		X	1	1	1	1	1	1	1	1	1	0	1	1	1	0	0	1	0	0	0	1	0	0	0	1	1	1	1	1	1	1	0	0	0	1	1
ALDOB	Q91Y97	Fructose-bisphosphate aldolase B	Q91Y97.B99990002.pdb	1fdjA	95	297			336	8.40118	38.3	14.2		X	1	1	1	1	1	1	1	1	1	0	1	1	1	0	0	1	0	0	0	1	0	0	0	1	1	1	1	1	1	1	0	0	0	1	1
AMT	Q8CFA2	Aminomethyltransferase, mitochondrial	Q8CFA2.B99990003.pdb	1wsrA	91	96			92	7.2434	55.7	64.3	X		0	0	0	0	0	0	0	0	0	1	0	1	0	1	1	0	0	1	NaN	1	1	1	1	0	0	1	0	0	1	0	0	1	1	0	NaN
AMT	Q8CFA2	Aminomethyltransferase, mitochondrial	Q8CFA2.B99990003.pdb	1wsrA	91	151			148	4.82447	5.3	5	X		1	1	1	1	1	1	1	1	1	1	1	1	1	1	1	1	1	1	NaN	1	1	1	1	1	1	1	NaN	1	1	1	1	1	1	1	NaN
ANXA2	P07356	Annexin A2	P07356.B99990005.pdb	4hreA	100	10			9	10.5751	59	32.8		X	1	1	1	1	1	1	1	1	1	1	1	1	1	1	1	1	1	1	1	1	1	1	1	1	1	1	1	1	1	1	1	NaN	1	1	1
ANXA2	P07356	Annexin A2	P07356.B99990005.pdb	4hreA	100	227	x	0.0103	223	5.88753	12.8	14.2		X	0	0	0	0	1	1	1	1	1	1	1	1	1	1	1	1	1	1	1	1	1	1	1	1	1	1	1	1	1	1	1	1	1	0	0
ANXA6	F8WIT2	Annexin	F8WIT2.B99990001.pdb	1m9iA	93	63	x	0.00048	59	10.5734	45.5	5.2		X	1	1	1	1	1	1	1	1	1	1	0	0	1	0	1	1	1	1	1	1	1	1	1	0	1	1	1	0	1	1	1	1	1	0	0
ANXA6	F8WIT2	Annexin	F8WIT2.B99990001.pdb	1m9iA	93	75	x	0.00055	59	10.8615	42.8	5.2		X	1	1	1	1	1	1	1	1	1	1	0	0	1	0	1	1	1	1	1	1	1	1	1	0	1	1	1	0	1	1	1	1	1	0	0
ANXA6	F8WIT2	Annexin	F8WIT2.B99990001.pdb	1m9iA	93	99			96	9.96641	20.2	5.2		X	1	1	1	1	1	1	0	0	1	0	1	1	0	1	1	0	0	0	0	1	1	1	1	1	1	1	1	1	1	1	1	1	1	1	1
ANXA6	F8WIT2	Annexin	F8WIT2.B99990001.pdb	1m9iA	93	354			358	9.65251	49	54.8		X	0	0	0	0	0	0	0	0	0	0	0	0	0	0	0	0	0	0	0	0	0	0	0	0	0	0	0	0	0	0	0	0	0	0	0
AP1B1	Q5SVG5	AP-1 complex subunit beta-1	Q5SVG5.B99990004.pdb	4uqiB	90	66			95	10.67	15	8		X	1	1	1	1	1	NaN	1	1	1	1	1	1	1	1	1	1	1	1	1	1	1	1	1	1	1	1	1	1	1	1	1	NaN	1	1	1
AP1B1	Q5SVG5	AP-1 complex subunit beta-1	Q5SVG5.B99990004.pdb	4uqiB	90	67			112	11.1079	18	19.7		X	1	1	1	1	1	NaN	1	1	1	1	1	1	1	1	1	1	1	1	1	1	1	1	1	1	1	1	1	1	1	1	1	NaN	1	1	1
AP1B1	Q5SVG5	AP-1 complex subunit beta-1	Q5SVG5.B99990004.pdb	4uqiB	90	78			112	5.77705	33.3	19.7		X	1	1	1	1	1	NaN	1	1	1	1	1	1	1	1	1	1	1	1	1	1	1	1	1	1	1	1	1	1	1	1	1	NaN	1	1	1
AP1B1	Q5SVG5	AP-1 complex subunit beta-1	Q5SVG5.B99990004.pdb	4uqiB	90	93			95	9.23253	52	8		X	1	1	1	1	1	NaN	1	1	1	1	1	1	1	1	1	1	1	1	1	1	1	1	1	1	1	1	1	1	1	1	1	NaN	1	1	1
AP1B1	Q5SVG5	AP-1 complex subunit beta-1	Q5SVG5.B99990004.pdb	4uqiB	90	128			95	9.36753	56.8	8		X	1	1	1	1	1	NaN	1	1	1	1	1	1	1	1	1	1	1	1	1	1	1	1	1	1	1	1	1	1	1	1	1	NaN	1	1	1
AP1B1	Q5SVG5	AP-1 complex subunit beta-1	Q5SVG5.B99990004.pdb	4uqiB	90	139			112	11.0753	30.8	19.7		X	1	1	1	1	1	NaN	1	1	1	1	1	1	1	1	1	1	1	1	1	1	1	1	1	1	1	1	1	1	1	1	1	NaN	1	1	1
AP1B1	Q5SVG5	AP-1 complex subunit beta-1	Q5SVG5.B99990004.pdb	4uqiB	90	147			112	3.03242	16.3	19.7		X	1	1	1	1	1	NaN	1	1	1	1	1	1	1	1	1	1	1	1	1	1	1	1	1	1	1	1	1	1	1	1	1	NaN	1	1	1
AP1B1	Q5SVG5	AP-1 complex subunit beta-1	Q5SVG5.B99990004.pdb	4uqiB	90	205			198	10.5277	41.7	60.8		X	1	1	1	1	1	NaN	1	1	1	1	1	1	1	1	1	1	1	1	1	1	1	1	1	1	1	1	1	1	1	1	1	NaN	1	1	1
AP1B1	Q5SVG5	AP-1 complex subunit beta-1	Q5SVG5.B99990004.pdb	4uqiB	90	511			406	10.115	26.3	31.5		X	1	1	1	1	1	NaN	1	1	1	1	1	1	1	1	1	1	1	1	1	1	1	1	1	1	1	1	1	1	1	1	1	NaN	1	1	1
AP1B1	Q5SVG5	AP-1 complex subunit beta-1	Q5SVG5.B99990004.pdb	4uqiB	90	896			897	9.05382	58.7	14.7		X	1	1	1	1	1	NaN	1	1	1	1	1	1	1	1	1	0	1	1	1	1	1	1	1	1	1	1	1	1	1	1	1	NaN	1	1	1
AP1B1	Q5SVG5	AP-1 complex subunit beta-1	Q5SVG5.B99990004.pdb	4uqiB	90	915			406	11.1249	10.5	31.5		X	1	1	1	1	1	NaN	1	1	1	1	1	1	1	1	1	0	1	1	1	1	1	1	1	1	1	1	1	1	1	1	1	NaN	1	1	1
AP2B1	Q9DBG3	AP-2 complex subunit beta	Q9DBG3.B99990004.pdb	4uqiB	100	66			95	10.8899	8.7	5.7		X	1	1	1	1	1	1	1	1	1	1	1	1	NaN	1	1	NaN	1	1	1	1	1	1	1	1	1	1	1	1	1	1	1	1	1	1	1
AP2B1	Q9DBG3	AP-2 complex subunit beta	Q9DBG3.B99990004.pdb	4uqiB	100	67			112	11.253	19.8	8.5		X	1	1	1	1	1	1	1	1	1	1	1	1	NaN	1	1	NaN	1	1	1	1	1	1	1	1	1	1	1	1	1	1	1	1	1	1	1
AP2B1	Q9DBG3	AP-2 complex subunit beta	Q9DBG3.B99990004.pdb	4uqiB	100	78			112	3.50354	19.2	8.5		X	1	1	1	1	1	1	1	1	1	1	1	1	NaN	1	1	NaN	1	1	1	1	1	1	1	1	1	1	1	1	1	1	1	1	1	1	1
AP2B1	Q9DBG3	AP-2 complex subunit beta	Q9DBG3.B99990004.pdb	4uqiB	100	93			95	9.19365	24.2	5.7		X	1	1	1	1	1	1	1	1	1	1	1	1	NaN	1	1	NaN	1	1	1	1	1	1	1	1	1	1	1	1	1	1	1	1	1	1	1
AP2B1	Q9DBG3	AP-2 complex subunit beta	Q9DBG3.B99990004.pdb	4uqiB	100	128			95	6.56442	16.8	5.7		X	1	1	1	1	1	1	1	1	1	1	1	1	NaN	1	1	NaN	1	1	1	1	1	1	1	1	1	1	1	1	1	1	1	1	1	1	1
AP2B1	Q9DBG3	AP-2 complex subunit beta	Q9DBG3.B99990004.pdb	4uqiB	100	128			123	11.0058	16.8	16		X	1	1	1	1	1	1	1	1	1	1	1	1	NaN	1	1	NaN	1	1	1	1	1	1	1	1	1	1	1	1	1	1	1	1	1	1	1
AP2B1	Q9DBG3	AP-2 complex subunit beta	Q9DBG3.B99990004.pdb	4uqiB	100	147			112	3.57854	10.8	8.5		X	1	1	1	1	1	1	1	1	1	1	1	1	NaN	1	1	NaN	1	1	1	1	1	1	1	1	1	1	1	1	1	1	1	1	1	1	1
AP2B1	Q9DBG3	AP-2 complex subunit beta	Q9DBG3.B99990004.pdb	4uqiB	100	206			918	10.9572	30.3	46.7		X	1	1	1	1	1	1	1	1	1	1	1	1	NaN	1	1	NaN	1	1	1	1	1	1	1	1	1	1	1	1	1	1	1	1	1	1	1
AP2B1	Q9DBG3	AP-2 complex subunit beta	Q9DBG3.B99990004.pdb	4uqiB	100	855			857	8.29466	49.7	51.2		X	1	1	1	1	1	1	1	1	1	1	1	1	NaN	1	1	NaN	1	1	1	1	1	1	1	1	1	1	1	1	1	1	1	1	1	1	1
AP2B1	Q9DBG3	AP-2 complex subunit beta	Q9DBG3.B99990004.pdb	4uqiB	100	917			918	10.0783	59	46.7		X	1	1	1	1	1	1	1	1	1	1	1	1	NaN	1	1	NaN	1	1	1	1	1	1	1	1	1	1	1	1	1	1	1	1	1	1	1
AP2M1	Q3TWV4	Adaptor protein complex AP-2, mu1, isoform CRA_a	Q3TWV4.B99990005.pdb	2jkrM	100	95			86	8.88672	10.8	12.2		X	1	1	1	1	1	1	1	1	1	1	1	1	1	1	1	1	1	1	1	1	1	1	1	1	1	1	1	1	1	1	1	1	1	1	1
APOA1BP	Q8K4Z3	NAD(P)H-hydrate epimerase	Q8K4Z3.B99990003.pdb	2o8nA	100	91			277	6.01218	5.8	6.8			1	1	1	1	1	1	1	1	1	1	1	1	1	1	1	1	1	1	1	1	1	1	1	1	1	1	1	NaN	1	1	NaN	1	1	1	1
ARF6	P62331	ADP-ribosylation factor 6	P62331.B99990003.pdb	3lvqE	96	123			155	9.16482	48.8	8			1	1	1	1	1	1	1	1	1	1	1	1	1	1	1	1	1	1	1	1	1	1	1	1	1	1	1	NaN	NaN	1	1	1	1	1	1
ARIH1	H7BWY7	E3 ubiquitin-protein ligase ARIH1	H7BWY7.B99990002.pdb	4kblA	100	204			206	11.1219	20.5	66.3		X	1	1	1	1	1	1	1	1	1	1	1	1	1	1	1	1	1	1	1	1	1	1	1	1	1	1	1	1	1	1	1	1	1	1	1
ARIH1	H7BWY7	E3 ubiquitin-protein ligase ARIH1	H7BWY7.B99990002.pdb	4kblA	100	204			267	10.435	20.5	8.2		X	1	1	1	1	1	1	1	1	1	1	1	1	1	1	1	1	1	1	1	1	1	1	1	1	1	1	1	1	1	1	1	1	0	1	1
ARIH1	H7BWY7	E3 ubiquitin-protein ligase ARIH1	H7BWY7.B99990002.pdb	4kblA	100	217			229	11.0888	48.2	36.7		X	1	1	1	1	1	1	1	1	1	1	1	1	1	1	1	1	1	1	1	1	1	1	1	1	1	1	1	1	1	1	1	1	1	1	1
ARIH1	H7BWY7	E3 ubiquitin-protein ligase ARIH1	H7BWY7.B99990002.pdb	4kblA	100	291			297	7.64321	24.8	16.5		X	1	1	1	1	1	1	1	1	1	1	1	1	1	1	1	1	1	1	1	1	1	1	1	1	1	1	1	1	1	1	1	1	1	1	1
ARIH1	H7BWY7	E3 ubiquitin-protein ligase ARIH1	H7BWY7.B99990002.pdb	4kblA	100	296			295	6.64267	44.2	51.2		X	1	1	1	1	1	1	1	1	1	1	1	1	1	1	1	1	1	1	1	1	1	1	1	1	1	1	1	1	1	1	1	1	1	1	1
ARIH1	H7BWY7	E3 ubiquitin-protein ligase ARIH1	H7BWY7.B99990002.pdb	4kblA	100	364			297	8.1251	8.8	16.5		X	0	0	0	0	0	0	0	0	0	0	0	0	0	0	0	0	0	0	0	0	0	0	0	0	0	0	0	0	0	0	0	0	0	0	0
ARPC1A	Q9R0Q6	Actin-related protein 2/3 complex subunit 1A	Q9R0Q6.B99990001.pdb	2p9iC	69	235			279	8.83602	12.7	16.8		X	1	1	1	1	1	NaN	0	1	1	1	1	1	1	1	1	0	0	1	1	1	1	1	1	0	1	0	1	1	0	1	1	1	1	1	0
ARPC1A	Q9R0Q6	Actin-related protein 2/3 complex subunit 1A	Q9R0Q6.B99990001.pdb	2p9iC	69	285			267	9.59661	7.2	13		X	1	1	1	1	1	NaN	1	1	1	1	1	1	1	1	1	1	1	1	1	1	1	1	1	1	1	1	1	1	1	1	1	1	1	1	1
ARPC1A	Q9R0Q6	Actin-related protein 2/3 complex subunit 1A	Q9R0Q6.B99990001.pdb	2p9iC	69	285			268	3.84878	7.2	9		X	1	1	1	1	1	NaN	1	1	1	1	1	1	1	1	1	1	1	1	1	1	1	1	1	1	1	1	1	1	1	1	1	1	1	1	1
ARPC1B	Q9WV32	Actin-related protein 2/3 complex subunit 1B	Q9WV32.B99990001.pdb	1k8kC	96	165			202	9.08944	9.7	60.2		X	1	1	1	1	1	1	1	1	1	1	1	1	1	NaN	NaN	NaN	1	1	1	1	1	1	1	1	1	1	1	1	1	1	1	1	1	1	1
ARPC1B	Q9WV32	Actin-related protein 2/3 complex subunit 1B	Q9WV32.B99990001.pdb	1k8kC	96	165			227	10.542	9.7	11		X	1	1	1	1	1	1	1	1	1	1	1	1	1	NaN	NaN	NaN	1	1	1	1	1	1	1	1	1	1	1	1	1	1	1	1	1	1	1
ARPC2	Q9CVB6	Actin-related protein 2/3 complex subunit 2	Q9CVB6.B99990003.pdb	1k8kD	99	256			257	9.8995	28.7	15.8		X	1	1	1	1	1	1	1	1	1	1	1	1	1	1	1	1	1	1	1	1	1	1	1	1	1	1	1	1	1	1	1	1	1	1	1
ARPC2	Q9CVB6	Actin-related protein 2/3 complex subunit 2	Q9CVB6.B99990003.pdb	1k8kD	99	259			257	10.8448	21.8	15.8		X	1	1	1	1	1	1	1	1	1	1	1	1	1	1	1	1	1	1	1	1	1	1	1	1	1	1	1	1	1	1	1	1	1	1	1
ARPC4	P59999	Actin-related protein 2/3 complex subunit 4	P59999.B99990005.pdb	1k8kF	100	128			21	7.15838	49.3	51.3		X	1	1	1	1	1	1	1	1	1	1	NaN	NaN	1	NaN	1	1	1	1	1	NaN	1	1	1	1	1	1	1	1	1	1	1	1	1	1	1
ASS1	P16460	Argininosuccinate synthase	P16460.B99990005.pdb	2nz2A	97	340			337	10.4456	45.2	22.2		X	1	1	1	1	1	1	1	1	1	1	1	1	0	1	1	1	1	1	1	1	1	1	1	1	1	1	1	1	1	1	1	1	1	1	1
ATIC	Q9CWJ9	Bifunctional purine biosynthesis protein PURH	Q9CWJ9.B99990003.pdb	1pkxA	91	108			146	10.7332	31	8.7		X	1	1	1	1	1	1	1	1	1	1	1	1	1	1	1	1	1	1	1	1	1	1	1	1	1	1	1	1	1	1	1	1	1	1	1
ATOX1	O08997	Copper transport protein ATOX1	O08997.B99990005.pdb	3iwlA	88	3			41	7.51634	59.3	24		X	1	1	1	1	1	NaN	1	0	NaN	1	1	1	1	1	0	1	1	1	1	0	0	1	1	1	0	NaN	1	0	1	1	0	0	0	0	1
ATOX1	O08997	Copper transport protein ATOX1	O08997.B99990005.pdb	3iwlA	88	38			12	7.87907	39.3	50		X	1	1	1	1	1	NaN	1	1	NaN	1	1	1	1	1	1	1	1	1	1	1	1	1	1	1	1	NaN	1	0	1	1	1	1	1	1	1
ATOX1	O08997	Copper transport protein ATOX1	O08997.B99990005.pdb	3iwlA	88	38			15	8.63842	39.3	16.2		X	1	1	1	1	1	NaN	1	1	NaN	1	1	1	1	1	1	1	1	1	1	1	1	1	1	1	1	NaN	1	0	1	1	1	1	1	1	1
ATOX1	O08997	Copper transport protein ATOX1	O08997.B99990005.pdb	3iwlA	88	39			41	11.31	34.2	24		X	1	1	1	1	1	NaN	1	0	NaN	1	1	1	1	1	0	1	1	1	1	0	0	1	1	1	0	NaN	1	0	1	1	0	0	0	0	1
ATOX1	O08997	Copper transport protein ATOX1	O08997.B99990005.pdb	3iwlA	88	60	x	0.02228	12	9.21733	43	50		X	1	1	1	1	1	NaN	1	1	NaN	1	1	1	1	1	1	1	1	1	1	1	1	1	1	1	1	NaN	1	1	1	1	1	1	1	1	1
ATOX1	O08997	Copper transport protein ATOX1	O08997.B99990005.pdb	3iwlA	88	60	x	0.02228	15	4.17508	43	16.2		X	1	1	1	1	1	NaN	1	1	NaN	1	1	1	1	1	1	1	1	1	1	1	1	1	1	1	1	NaN	1	1	1	1	1	1	1	1	1
ATP1A1	Q8VDN2	Sodium/potassium-transporting ATPase subunit alpha-1	Q8VDN2.B99990002.pdb	3wguA	97	413			459	11.4987	46.5	9.5			1	1	1	1	1	1	1	1	1	1	1	1	1	1	1	1	1	1	1	1	1	1	1	1	1	1	1	1	1	1	1	NaN	1	1	1
ATP1A1	Q8VDN2	Sodium/potassium-transporting ATPase subunit alpha-1	Q8VDN2.B99990002.pdb	3wguA	97	413			463	7.50193	46.5	6			1	1	1	1	1	1	1	1	1	1	1	1	1	1	1	1	1	1	1	1	1	1	1	1	1	1	1	1	1	1	1	NaN	1	1	1
ATP1A1	Q8VDN2	Sodium/potassium-transporting ATPase subunit alpha-1	Q8VDN2.B99990002.pdb	3wguA	97	413			464	6.73563	46.5	6.7			1	1	1	1	1	1	1	1	1	1	1	1	1	1	1	1	1	1	1	1	1	1	1	1	1	1	1	1	1	1	1	NaN	1	1	1
ATP1A1	Q8VDN2	Sodium/potassium-transporting ATPase subunit alpha-1	Q8VDN2.B99990002.pdb	3wguA	97	458			459	10.1682	43.3	9.5			1	1	1	1	1	1	1	1	1	1	1	1	1	1	1	1	1	1	1	1	1	1	1	1	1	1	1	1	1	1	1	NaN	1	1	1
ATP1A1	Q8VDN2	Sodium/potassium-transporting ATPase subunit alpha-1	Q8VDN2.B99990002.pdb	3wguA	97	984			990	11.184	36.7	8.7			1	1	1	1	1	1	1	1	1	1	1	1	1	1	1	1	1	1	1	1	1	1	1	1	1	1	1	1	1	1	1	NaN	1	1	1
ATP6V1A	P50516	V-type proton ATPase catalytic subunit A	P50516.B99990001.pdb	5d80A	67	14			32	11.0186	34.2	17.2		X	1	1	1	1	1	1	1	1	1	1	1	1	1	1	1	0	0	1	1	1	0	1	1	0	0	1	1	1	1	1	1	1	1	0	1
ATP6V1A	P50516	V-type proton ATPase catalytic subunit A	P50516.B99990001.pdb	5d80A	67	256			254	8.77563	12.7	8.8		X	1	1	1	1	1	1	1	1	1	1	1	1	1	1	1	1	1	1	1	1	1	1	1	1	1	1	1	1	1	1	1	1	1	1	1
ATP6V1A	P50516	V-type proton ATPase catalytic subunit A	P50516.B99990001.pdb	5d80A	67	437			254	8.17031	27	8.8		X	1	1	1	1	1	1	1	1	1	1	1	1	1	1	1	1	1	1	1	1	1	1	1	1	1	1	1	1	1	1	1	1	1	1	1
BBOX1	Q924Y0	Gamma-butyrobetaine dioxygenase	Q924Y0.B99990004.pdb	4c5wA	89	52			40	9.1066	34.3	38.3		X	1	1	1	1	1	1	NaN	1	1	1	1	1	1	1	1	1	1	1	1	1	1	1	1	1	1	1	1	1	NaN	1	1	1	1	1	1
BBOX1	Q924Y0	Gamma-butyrobetaine dioxygenase	Q924Y0.B99990004.pdb	4c5wA	89	72			3	3.82569	14.5	36.2		X	1	1	1	1	0	1	NaN	1	0	1	1	0	1	1	1	0	0	1	1	1	0	1	1	1	1	1	1	1	NaN	1	1	1	1	1	1
BBOX1	Q924Y0	Gamma-butyrobetaine dioxygenase	Q924Y0.B99990004.pdb	4c5wA	89	92	x	0.00101	3	8.66868	7.3	36.2		X	1	1	1	1	1	1	NaN	1	1	1	1	1	1	1	1	0	0	1	1	1	1	1	1	1	1	1	1	1	0	1	1	1	1	1	1
BBOX1	Q924Y0	Gamma-butyrobetaine dioxygenase	Q924Y0.B99990004.pdb	4c5wA	89	92	x	0.00101	95	5.88914	7.3	9.7		X	1	1	1	1	1	1	NaN	1	1	1	1	1	1	1	1	1	1	1	1	1	1	1	1	1	1	1	1	1	1	1	1	1	1	1	1
BBOX1	Q924Y0	Gamma-butyrobetaine dioxygenase	Q924Y0.B99990004.pdb	4c5wA	89	146			113	9.8088	35.3	6.2		X	1	1	1	1	1	1	NaN	1	1	1	1	1	1	1	0	1	1	0	0	1	1	1	1	0	1	1	0	1	1	1	1	1	1	1	0
BCKDHB	Q6P3A8	2-oxoisovalerate dehydrogenase subunit beta, mitochondrial	Q6P3A8.B99990004.pdb	2bfdB	97	164			205	5.846	30.3	7.7	X		1	1	NaN	1	1	1	1	1	1	1	1	1	1	1	1	1	1	1	1	1	1	1	1	1	1	NaN	1	1	1	1	1	1	1	1	1
BHMT	O35490	Betaine--homocysteine S-methyltransferase 1	O35490.B99990003.pdb	1umyA	97	35			300	9.62011	12.5	9		X	1	1	1	1	1	1	NaN	1	1	1	1	1	1	1	1	1	1	1	1	1	1	1	1	1	1	1	1	NaN	1	1	1	1	1	1	NaN
BHMT	O35490	Betaine--homocysteine S-methyltransferase 1	O35490.B99990003.pdb	1umyA	97	132	x	0.00271	131	8.93648	52.3	62		X	1	1	1	1	1	1	1	1	1	1	1	1	1	1	1	1	1	1	1	1	1	1	1	1	1	1	1	1	1	1	1	1	1	1	NaN
BLMH	Q8R016	Bleomycin hydrolase	Q8R016.B99990001.pdb	2cb5A	93	163			164	7.20404	29.5	6		X	1	1	1	1	1	1	1	1	1	1	1	1	1	NaN	1	1	1	1	1	1	1	1	1	1	1	NaN	1	1	1	1	1	1	1	1	1
BLMH	Q8R016	Bleomycin hydrolase	Q8R016.B99990001.pdb	2cb5A	93	391			409	4.77568	17.2	6.7		X	1	1	1	1	1	1	1	1	1	1	1	1	1	1	1	1	1	1	1	1	1	1	1	1	1	1	1	1	1	1	1	1	1	1	1
BPNT1	Q9Z0S1	3(2),5-bisphosphate nucleotidase 1	Q9Z0S1.B99990004.pdb	1jp4A	96	21			28	7.81802	46.2	46.8		X	0	0	0	0	0	0	0	NaN	0	0	0	0	0	0	0	0	0	0	0	0	0	0	0	0	0	0	1	1	1	1	0	0	0	0	0
BPNT1	Q9Z0S1	3(2),5-bisphosphate nucleotidase 1	Q9Z0S1.B99990004.pdb	1jp4A	96	49			28	8.6521	15.8	46.8		X	0	0	0	0	0	0	0	NaN	0	0	0	0	0	0	0	0	0	0	0	0	0	0	0	0	0	0	1	1	1	1	0	0	0	0	0
C11orf54	Q91V76	Ester hydrolase C11orf54 homolog	Q91V76.B99990001.pdb	1xcrA	88	169			54	9.65806	30.7	6.5			1	1	1	1	1	1	1	1	1	1	1	1	1	1	1	1	1	1	1	1	1	1	NaN	NaN	1	1	1	NaN	1	1	1	1	1	1	1
C11orf54	Q91V76	Ester hydrolase C11orf54 homolog	Q91V76.B99990001.pdb	1xcrA	88	236			226	11.4661	13.3	40			1	1	1	1	1	1	1	1	0	1	1	1	1	1	1	0	0	1	1	1	1	1	1	1	0	1	1	1	1	0	0	1	1	0	0
C1QBP	Q8R5L1	p32-RACK	Q8R5L1.B99990002.pdb	1p32A	90	78			65	9.32552	21	25.3			1	1	1	1	1	1	1	1	NaN	1	1	1	1	1	1	1	1	1	1	1	1	1	1	1	NaN	1	1	1	1	1	1	1	1	1	0
C1QBP	Q8R5L1	p32-RACK	Q8R5L1.B99990002.pdb	1p32A	90	78			67	8.50443	21	19.7			1	1	1	1	1	1	1	1	NaN	1	1	1	1	1	1	1	1	1	1	1	1	1	1	1	1	1	1	1	1	1	1	1	1	1	0
C1QBP	Q8R5L1	p32-RACK	Q8R5L1.B99990002.pdb	1p32A	90	89	x	0.00125	7	7.44613	47	60.3			1	1	1	0	1	1	1	1	NaN	1	0	0	1	1	0	NaN	0	1	1	0	0	0	0	1	0	1	1	1	1	1	1	1	1	1	NaN
C1QBP	Q8R5L1	p32-RACK	Q8R5L1.B99990002.pdb	1p32A	90	89	x	0.00125	67	10.9092	47	19.7			1	1	1	0	1	1	1	1	NaN	1	1	1	1	1	1	1	1	1	1	1	1	1	1	1	1	1	1	1	1	1	1	1	1	1	0
C1QBP	Q8R5L1	p32-RACK	Q8R5L1.B99990002.pdb	1p32A	90	273			67	9.4116	19.2	19.7			1	1	1	1	1	1	1	1	NaN	1	1	1	1	1	1	1	1	1	1	1	1	1	1	1	1	1	1	1	1	1	1	1	1	1	0
C3	P01027	Complement C3	P01027.B99990002.pdb	2b39A	79	363			626	8.05081	17.5	20.5			1	1	1	1	1	1	1	1	NaN	1	1	1	1	1	1	0	0	NaN	NaN	1	1	1	1	1	1	1	NaN	1	1	1	0	0	0	0	0
C3	P01027	Complement C3	P01027.B99990002.pdb	2b39A	79	363			661	9.4558	17.5	20.7			1	1	1	1	1	1	1	1	NaN	1	1	1	1	1	1	NaN	0	NaN	NaN	1	1	1	1	1	1	1	NaN	1	1	1	0	0	0	0	0
C3	P01027	Complement C3	P01027.B99990002.pdb	2b39A	79	692			693	9.52286	32.2	9			1	1	1	1	1	0	1	1	NaN	1	1	1	1	1	1	0	0	NaN	0	1	0	1	1	1	1	1	1	1	1	1	0	0	0	1	1
C3	P01027	Complement C3	P01027.B99990002.pdb	2b39A	79	722			693	11.1568	22.8	9			1	1	1	1	1	1	1	1	NaN	1	1	1	1	1	1	0	1	NaN	0	1	1	1	1	1	1	1	1	0	1	1	0	0	0	0	0
C3	P01027	Complement C3	P01027.B99990002.pdb	2b39A	79	813			559	8.79766	8.2	6.8			1	1	1	1	1	1	1	1	NaN	1	1	1	1	1	1	1	1	NaN	1	1	1	1	1	1	1	1	1	0	1	1	1	1	1	1	0
C3	P01027	Complement C3	P01027.B99990002.pdb	2b39A	79	1391			1458	11.3917	46.7	21.7			0	0	0	0	0	0	0	0	0	1	0	0	0	0	0	0	0	0	0	1	0	1	0	0	0	0	0	NaN	0	0	1	1	1	0	0
C3	P01027	Complement C3	P01027.B99990002.pdb	2b39A	79	1450			1458	11.3075	11.5	21.7			1	1	1	1	1	1	1	1	1	1	1	1	1	1	0	0	1	1	1	1	1	1	1	1	1	1	1	NaN	1	1	1	1	1	0	0
C3	P01027	Complement C3	P01027.B99990002.pdb	2b39A	79	1535			1537	11.14	44	6.8			1	1	1	1	1	1	1	1	1	1	1	1	1	1	1	0	0	1	1	1	1	1	1	1	1	1	1	NaN	1	1	1	1	1	0	0
C3	P01027	Complement C3	P01027.B99990002.pdb	2b39A	79	1570			1537	9.54484	17.3	6.8			1	1	1	1	1	1	1	1	1	1	1	NaN	1	1	1	1	1	1	1	1	1	1	1	1	1	1	NaN	NaN	1	1	1	1	1	1	1
C3	P01027	Complement C3	P01027.B99990002.pdb	2b39A	79	1570			1661	7.77611	17.3	18.7			1	1	1	1	1	1	1	1	1	1	1	NaN	1	1	1	1	1	1	1	1	1	1	1	1	1	1	NaN	NaN	1	1	1	1	1	1	1
C3	P01027	Complement C3	P01027.B99990002.pdb	2b39A	79	1601			1646	10.7956	52.2	6.2			0	0	0	0	0	0	0	0	0	0	1	NaN	0	0	0	0	0	0	0	0	0	0	0	0	0	0	NaN	NaN	0	0	0	0	0	NaN	NaN
CA3	P16015	Carbonic anhydrase 3	P16015.B99990005.pdb	1fljA	97	153	x	0.00017	182	6.4889	7.7	6.7		X	0	0	0	1	1	1	1	1	1	1	1	1	1	1	1	1	1	1	1	1	1	1	1	1	1	1	1	1	1	1	1	NaN	1	1	1
CA3	P16015	Carbonic anhydrase 3	P16015.B99990005.pdb	1fljA	97	212			187	6.4877	55.8	27.8		X	1	1	1	1	1	1	1	1	1	1	1	1	1	1	1	1	1	1	1	1	1	1	1	1	1	1	1	1	1	1	1	NaN	1	1	1
CALR	P14211	Calreticulin	P14211.B99990002.pdb	3rg0A	100	322			105	11.1209	28.3	13.3		X	1	1	1	1	1	1	1	1	1	1	1	1	1	NaN	1	1	1	1	1	1	1	1	1	1	1	1	1	NaN	1	1	1	1	1	1	1
CAND1	Q6ZQ38	Cullin-associated NEDD8-dissociated protein 1	Q6ZQ38.B99990001.pdb	1u6gC	99	494			527	6.86545	28.7	5		X	1	1	1	1	1	1	1	1	1	1	1	1	1	1	1	1	1	1	1	1	1	1	1	1	1	1	1	1	1	1	1	1	1	1	1
CAND1	Q6ZQ38	Cullin-associated NEDD8-dissociated protein 1	Q6ZQ38.B99990001.pdb	1u6gC	99	548			506	7.30143	22	9.5		X	1	1	1	1	1	1	1	1	1	1	1	1	1	1	1	1	1	1	1	1	1	1	1	1	1	1	1	0	1	1	1	1	1	1	1
CAND1	Q6ZQ38	Cullin-associated NEDD8-dissociated protein 1	Q6ZQ38.B99990001.pdb	1u6gC	99	812			810	6.36447	31.3	26.3		X	1	1	1	1	1	1	1	1	1	1	1	1	1	1	1	1	1	1	1	1	1	1	1	1	1	1	1	1	1	1	1	1	1	1	1
CAND1	Q6ZQ38	Cullin-associated NEDD8-dissociated protein 1	Q6ZQ38.B99990001.pdb	1u6gC	99	1005			413	6.97941	22	67.3		X	1	1	1	1	1	1	1	1	1	1	1	1	1	1	1	1	1	1	1	1	1	1	1	1	1	1	1	1	1	1	1	1	1	1	1
CAND1	Q6ZQ38	Cullin-associated NEDD8-dissociated protein 1	Q6ZQ38.B99990001.pdb	1u6gC	99	1156			1153	8.68057	33	5.5		X	1	1	1	1	1	1	1	1	1	1	1	1	1	1	1	1	1	1	1	1	1	1	1	1	1	1	1	1	1	1	1	1	1	1	1
CAND1	Q6ZQ38	Cullin-associated NEDD8-dissociated protein 1	Q6ZQ38.B99990001.pdb	1u6gC	99	1173			1153	7.86345	10	5.5		X	1	1	1	1	1	1	1	1	1	1	1	1	1	1	1	1	1	1	1	1	1	1	1	1	1	1	1	1	1	1	1	1	1	1	1
CAPZB	A2AMW0	F-actin-capping protein subunit beta	A2AMW0.B99990003.pdb	1iznB	92	255			260	11.1599	18.3	69.2		X	1	1	1	NaN	1	0	1	1	0	1	1	1	1	1	0	NaN	0	1	1	NaN	1	1	1	1	1	1	1	1	1	1	1	1	1	1	0
CAT	P24270	Catalase	P24270.B99990003.pdb	3rgpA	92	221			425	8.57221	6.8	41.8			0	0	0	0	1	1	1	0	1	0	1	1	1	1	0	0	0	0	0	1	1	1	1	1	1	1	1	1	1	1	1	1	0	0	0
CBS	Q91WT9-2	Cystathionine beta-synthase	Q91WT9-2.B99990005.pdb	4cooA	89	477	x	0.00036	476	4.99272	47.8	43		X	0	0	0	0	0	0	NaN	0	1	1	0	0	0	0	0	0	0	0	0	0	1	0	0	0	1	0	1	1	1	1	0	0	0	0	0
CCBL1	Q8BTY1	Kynurenine--oxoglutarate transaminase 1	Q8BTY1.B99990001.pdb	4wlhA	83	413			416	6.84173	54.7	32		X	0	0	0	0	0	0	0	0	0	0	0	0	0	0	0	0	0	0	0	0	0	0	0	0	0	NaN	0	0	0	0	0	0	0	0	0
CCBL1	Q8BTY1	Kynurenine--oxoglutarate transaminase 1	Q8BTY1.B99990001.pdb	4wlhA	83	419			416	10.5074	43.7	32		X	0	0	0	0	0	0	0	0	0	0	0	0	0	0	0	0	0	0	0	0	0	0	0	0	0	NaN	0	0	0	0	0	0	0	0	0
CCBL2	Q71RI9-2	Kynurenine--oxoglutarate transaminase 3	Q71RI9-2.B99990005.pdb	3e2yA	100	74			78	9.067	59	27.5	X		0	1	0	0	0	0	1	1	1	1	1	1	1	NaN	1	0	0	1	0	1	1	0	1	1	1	0	1	1	1	1	1	1	1	1	1
CCBL2	Q71RI9-2	Kynurenine--oxoglutarate transaminase 3	Q71RI9-2.B99990005.pdb	3e2yA	100	82	x	0.00394	78	5.66101	58.8	27.5	X		0	1	0	0	0	0	1	1	1	1	1	1	1	NaN	1	0	0	1	0	1	1	0	1	1	1	0	1	1	1	1	1	1	1	1	1
CCBL2	Q71RI9-2	Kynurenine--oxoglutarate transaminase 3	Q71RI9-2.B99990005.pdb	3e2yA	100	296			78	6.19677	19.3	27.5	X		0	1	0	0	0	0	1	1	0	1	1	1	1	NaN	1	0	0	1	0	1	1	0	0	1	1	0	1	1	1	1	1	1	1	1	1
CCT2	P80314	T-complex protein 1 subunit beta	P80314.B99990003.pdb	4b2tB	97	402			395	9.55132	9.8	13.2		X	1	1	1	1	1	1	1	1	1	1	1	1	1	1	1	1	1	1	1	1	1	1	1	1	1	1	1	1	1	1	1	1	1	1	1
CCT3	P80318	T-complex protein 1 subunit gamma	P80318.B99990003.pdb	4b2tG	98	353			213	8.1988	36.2	48.7		X	1	1	1	1	1	1	1	1	1	1	1	1	1	1	1	1	1	1	1	1	1	1	1	1	NaN	1	1	0	1	1	1	1	1	1	1
CCT3	P80318	T-complex protein 1 subunit gamma	P80318.B99990003.pdb	4b2tG	98	491			475	8.28859	46.8	53.3		X	1	1	1	1	1	1	1	1	1	1	1	1	1	1	1	1	1	1	1	1	1	1	1	1	1	1	1	1	1	1	1	1	1	1	1
CCT4	P80315	T-complex protein 1 subunit delta	P80315.B99990003.pdb	4b2tD	98	122			120	10.4984	46.8	6		X	1	1	1	1	1	1	1	1	1	1	1	1	1	1	1	1	1	1	1	1	1	1	1	1	0	1	1	1	1	1	1	1	1	1	1
CCT4	P80315	T-complex protein 1 subunit delta	P80315.B99990003.pdb	4b2tD	98	126			120	10.4678	15.3	6		X	1	1	1	1	1	1	1	1	1	1	1	1	1	1	1	1	1	1	1	1	1	1	1	1	0	1	1	1	1	1	1	1	1	1	1
CCT4	P80315	T-complex protein 1 subunit delta	P80315.B99990003.pdb	4b2tD	98	302			252	6.79257	30	13.7		X	1	1	1	1	1	1	1	NaN	1	1	1	1	1	1	1	1	1	1	1	1	1	1	1	1	1	NaN	1	1	1	1	1	1	1	1	1
CCT4	P80315	T-complex protein 1 subunit delta	P80315.B99990003.pdb	4b2tD	98	326			252	10.2744	46.5	13.7		X	1	1	1	1	1	1	1	NaN	1	1	1	1	1	1	1	1	1	1	1	1	1	1	1	1	1	NaN	1	1	1	1	1	1	1	1	1
CCT4	P80315	T-complex protein 1 subunit delta	P80315.B99990003.pdb	4b2tD	98	338			337	6.53702	57.3	35.2		X	1	1	1	1	1	1	1	1	1	1	1	1	1	1	1	1	1	1	1	1	1	1	1	1	1	1	1	1	1	1	1	1	1	1	1
CCT4	P80315	T-complex protein 1 subunit delta	P80315.B99990003.pdb	4b2tD	98	343			337	6.97517	54.8	35.2		X	1	1	1	1	1	1	1	1	1	1	1	1	1	1	1	1	1	1	1	1	1	1	1	1	1	1	1	1	1	1	1	1	1	1	1
CCT4	P80315	T-complex protein 1 subunit delta	P80315.B99990003.pdb	4b2tD	98	384			337	8.80069	30.5	35.2		X	1	1	1	1	1	1	1	1	1	1	1	1	1	1	1	1	1	1	1	1	1	1	1	1	1	1	1	1	1	1	1	1	1	1	1
CCT4	P80315	T-complex protein 1 subunit delta	P80315.B99990003.pdb	4b2tD	98	531			120	11.0546	9.8	6		X	1	1	NaN	1	1	1	1	1	1	1	1	1	1	1	1	1	1	1	1	1	1	1	0	1	NaN	1	1	1	NaN	1	1	1	1	0	1
CCT5	P80316	T-complex protein 1 subunit epsilon	P80316.B99990003.pdb	4b2te	97	376	x	0.00026	377	9.29323	22.3	61.7		X	0	0	0	0	0	0	0	0	0	0	0	0	0	0	0	1	1	0	0	0	0	0	0	0	0	0	1	0	0	0	0	0	0	0	0
CCT5	P80316	T-complex protein 1 subunit epsilon	P80316.B99990003.pdb	4b2te	97	378			377	10.0639	44.8	61.7		X	1	1	1	1	1	1	1	1	1	1	1	1	1	1	1	1	0	1	1	1	1	1	0	1	1	1	1	1	1	1	1	1	1	1	1
CCT5	P80316	T-complex protein 1 subunit epsilon	P80316.B99990003.pdb	4b2te	97	439			440	10.1993	43.2	24.8		X	1	1	1	1	1	1	1	1	1	1	1	1	1	1	1	1	1	1	1	1	1	1	1	1	1	1	1	1	1	1	1	NaN	1	1	1
CCT5	P80316	T-complex protein 1 subunit epsilon	P80316.B99990003.pdb	4b2te	97	496			493	8.03355	17.5	24.3		X	1	1	1	1	0	1	1	1	1	1	1	1	0	1	1	1	1	1	1	0	1	1	1	1	1	1	1	1	1	1	1	NaN	1	0	1
CCT5	P80316	T-complex protein 1 subunit epsilon	P80316.B99990003.pdb	4b2te	97	513			429	9.58329	25.3	8.2		X	1	1	1	1	1	1	1	1	1	1	1	1	1	1	1	1	1	1	1	1	1	1	1	1	1	1	1	1	1	1	1	1	1	1	1
CCT8	H3BL49	T-complex protein 1 subunit theta	H3BL49.B99990004.pdb	4b2tQ	85	195			185	7.44094	33.2	45.3		X	1	1	1	1	1	1	1	1	1	1	1	1	1	1	1	1	1	1	1	1	1	1	1	1	1	1	1	1	1	1	1	1	1	1	1
CCT8	H3BL49	T-complex protein 1 subunit theta	H3BL49.B99990004.pdb	4b2tQ	85	267			266	4.23678	51.2	22.8		X	1	1	1	1	1	1	1	1	1	1	1	1	1	1	1	1	1	1	1	1	1	1	1	1	1	1	1	1	1	1	1	1	1	1	1
CCT8	H3BL49	T-complex protein 1 subunit theta	H3BL49.B99990004.pdb	4b2tQ	85	276			185	6.96566	23.5	45.3		X	0	0	0	0	0	0	0	0	0	0	0	0	0	0	0	0	0	0	0	0	0	0	0	0	0	0	0	0	0	1	0	0	0	0	0
CCT8	H3BL49	T-complex protein 1 subunit theta	H3BL49.B99990004.pdb	4b2tQ	85	308			266	11.3673	23	22.8		X	1	1	1	1	1	1	1	1	1	1	1	1	1	1	1	1	1	1	1	1	1	1	1	1	1	1	1	1	1	1	1	1	1	1	1
CCT8	H3BL49	T-complex protein 1 subunit theta	H3BL49.B99990004.pdb	4b2tQ	85	380			371	10.5672	39.2	15.7		X	1	1	1	1	1	1	1	1	1	1	1	0	1	1	1	1	1	1	1	1	1	1	1	1	1	1	1	1	1	1	1	1	1	1	1
CISD1	Q91WS0	CDGSH iron-sulfur domain-containing protein 1	Q91WS0.B99990004.pdb	4ezfA	88	78			83	10.7071	59.3	6.8			1	1	1	1	1	1	1	1	1	1	1	1	1	1	1	1	1	1	1	1	1	1	1	1	1	1	1	1	1	1	1	1	1	1	1
CISD1	Q91WS0	CDGSH iron-sulfur domain-containing protein 1	Q91WS0.B99990004.pdb	4ezfA	88	79			83	8.99415	52.7	6.8			1	1	1	1	1	1	1	1	1	1	1	1	1	1	1	1	1	1	1	1	1	1	1	1	1	1	1	1	1	1	1	1	1	1	1
CLIC4	Q9QYB1	Chloride intracellular channel protein 4	Q9QYB1.B99990003.pdb	2d2zB	99	103			100	10.8306	9.2	46.3		X	1	1	1	1	1	1	1	1	1	1	1	1	1	1	1	NaN	1	1	1	1	1	1	1	1	1	1	1	1	1	1	1	1	1	1	1
CLIC4	Q9QYB1	Chloride intracellular channel protein 4	Q9QYB1.B99990003.pdb	2d2zB	99	106			100	7.55628	57.7	46.3		X	1	1	1	1	1	1	1	1	1	1	1	1	1	1	1	NaN	1	1	1	1	1	1	1	1	1	1	1	1	1	1	1	1	1	1	1
CNDP2	Q9D1A2	Cytosolic non-specific dipeptidase	Q9D1A2.B99990001.pdb	2zogA	100	302			300	7.15852	34.2	44.8		X	0	0	0	0	1	0	1	1	1	1	1	1	1	1	1	0	0	0	0	1	1	0	0	1	1	1	1	1	1	1	1	1	1	1	1
COMT	O88587-2	Catechol O-methyltransferase	O88587-2.B99990005.pdb	4p7fA	100	5			33	8.093	50.3	10.5		X	1	1	1	1	1	1	1	1	1	0	1	1	1	1	1	1	1	1	1	1	1	1	1	1	1	1	0	0	1	1	NaN	NaN	1	1	1
COMT	O88587-2	Catechol O-methyltransferase	O88587-2.B99990005.pdb	4p7fA	100	5			69	9.75664	50.3	16.8		X	1	1	1	1	1	1	1	1	1	1	1	1	1	NaN	1	1	1	1	1	1	1	1	1	1	1	1	1	1	1	1	NaN	NaN	1	1	1
COMT	O88587-2	Catechol O-methyltransferase	O88587-2.B99990005.pdb	4p7fA	100	36			33	9.81023	42.7	10.5		X	1	1	1	1	1	1	1	1	1	0	1	1	1	1	1	1	0	1	1	1	1	1	1	1	1	1	0	0	NaN	1	NaN	NaN	1	1	1
COMT	O88587-2	Catechol O-methyltransferase	O88587-2.B99990005.pdb	4p7fA	100	46			33	8.79341	16.5	10.5		X	1	1	1	1	1	1	1	1	1	0	1	1	1	1	1	1	1	1	1	1	1	1	1	1	1	1	0	0	1	1	NaN	NaN	1	1	1
COMT	O88587-2	Catechol O-methyltransferase	O88587-2.B99990005.pdb	4p7fA	100	46			69	6.50004	16.5	16.8		X	1	1	1	1	1	1	1	1	1	1	1	1	1	NaN	1	1	1	1	1	1	1	1	1	1	1	1	1	1	1	1	NaN	NaN	1	1	1
COMT	O88587-2	Catechol O-methyltransferase	O88587-2.B99990005.pdb	4p7fA	100	128			157	10.4206	58.7	8		X	1	1	1	1	1	1	1	1	0	1	1	1	1	1	1	0	0	1	1	1	1	1	1	1	0	1	0	0	0	1	NaN	NaN	1	1	1
COX4I1	P19783	Cytochrome c oxidase subunit 4 isoform 1, mitochondrial	P19783.B99990004.pdb	5b1aD	85	63			20	6.31892	18.7	42.5	X		1	1	1	1	1	1	1	1	1	1	1	1	1	0	1	1	1	1	1	1	1	1	1	1	1	1	1	1	1	1	1	1	1	1	1
COX4I1	P19783	Cytochrome c oxidase subunit 4 isoform 1, mitochondrial	P19783.B99990004.pdb	5b1aD	85	78	x	0.0002	20	8.02279	17	42.5	X		1	1	1	1	1	1	1	1	1	1	1	1	1	0	1	1	1	1	1	1	1	1	1	1	1	1	1	1	1	1	1	1	1	1	1
CPOX	P36552	Oxygen-dependent coproporphyrinogen-III oxidase, mitochondrial	P36552.B99990002.pdb	2aexA	89	239			362	9.8525	49.5	7.2	X		1	1	1	1	1	1	1	1	1	1	0	0	1	1	1	1	1	1	1	1	1	1	1	1	1	0	1	1	1	1	1	1	1	1	0
CPOX	P36552	Oxygen-dependent coproporphyrinogen-III oxidase, mitochondrial	P36552.B99990002.pdb	2aexA	89	359			362	9.79499	30.2	7.2	X		1	1	1	1	1	1	1	1	1	1	0	0	1	1	1	1	1	1	1	1	1	1	1	1	1	0	1	1	1	1	1	1	1	1	0
CPS1	Q8C196	Carbamoyl-phosphate synthase [ammonia], mitochondrial	Q8C196.B99990002.pdb	5dotA	96	9			8	6.35062	29.7	43.8	X		0	0	0	1	1	1	1	0	1	1	0	1	1	1	1	0	1	1	1	1	1	0	1	1	0	1	1	1	1	1	1	1	1	1	1
CPS1	Q8C196	Carbamoyl-phosphate synthase [ammonia], mitochondrial	Q8C196.B99990002.pdb	5dotA	96	55	x	0.00254	600	11.2858	21.5	19.5	X		1	1	NaN	1	1	1	1	1	1	1	1	1	1	1	1	1	1	1	1	1	1	1	1	1	1	1	1	1	1	1	1	1	1	1	1
CPS1	Q8C196	Carbamoyl-phosphate synthase [ammonia], mitochondrial	Q8C196.B99990002.pdb	5dotA	96	560	x	0.00058	711	11.2233	59.3	16.7	X		1	1	0	1	1	1	1	1	1	1	0	1	1	1	1	1	1	1	1	1	1	1	1	1	1	1	1	1	1	1	1	1	1	1	1
CPS1	Q8C196	Carbamoyl-phosphate synthase [ammonia], mitochondrial	Q8C196.B99990002.pdb	5dotA	96	603	x	0.00384	600	10.4643	24.7	19.5	X		0	0	NaN	0	0	0	0	0	0	0	1	0	1	1	1	1	1	1	0	0	1	1	1	0	0	1	1	1	1	1	1	1	1	1	1
CRAT	H7BX88	Carnitine O-acetyltransferase	H7BX88.B99990004.pdb	1ndbA	100	538			541	11.1262	54.7	5.7	X		1	1	1	1	1	1	1	1	1	1	1	1	1	1	1	1	1	1	1	1	0	1	1	1	1	1	1	NaN	1	1	1	1	1	1	1
CROT	Q9DC50	Peroxisomal carnitine O-octanoyltransferase	Q9DC50.B99990003.pdb	1xl7A	100	34			497	6.21292	6.7	11.8			1	1	1	1	1	1	1	1	1	1	0	1	1	NaN	1	1	1	NaN	1	1	1	1	1	1	1	1	1	1	1	1	1	1	1	1	1
CROT	Q9DC50	Peroxisomal carnitine O-octanoyltransferase	Q9DC50.B99990003.pdb	1xl7A	100	489			497	8.8159	29.7	11.8			1	1	1	1	1	1	1	1	1	1	1	1	1	NaN	1	1	1	NaN	1	1	1	1	1	1	1	1	1	1	1	1	1	1	1	1	1
CROT	Q9DC50	Peroxisomal carnitine O-octanoyltransferase	Q9DC50.B99990003.pdb	1xl7A	100	492			497	9.99813	23.3	11.8			1	1	1	1	1	1	1	1	1	1	1	1	1	NaN	0	1	1	NaN	1	1	1	1	1	1	1	1	1	1	1	1	1	1	1	1	1
CROT	Q9DC50	Peroxisomal carnitine O-octanoyltransferase	Q9DC50.B99990003.pdb	1xl7A	100	495			497	11.3061	46.8	11.8			1	1	1	1	1	1	1	1	1	1	1	1	1	NaN	1	1	1	NaN	1	0	1	1	1	1	1	1	1	1	1	0	1	1	1	1	1
CROT	Q9DC50	Peroxisomal carnitine O-octanoyltransferase	Q9DC50.B99990003.pdb	1xl7A	100	501			497	10.3413	34.2	11.8			1	1	1	1	1	1	1	1	0	1	1	1	1	NaN	1	1	1	NaN	1	1	1	1	1	1	1	1	1	1	1	1	1	1	1	1	1
CS	Q9CZU6	Citrate synthase, mitochondrial	Q9CZU6.B99990004.pdb	3enjA	96	215			211	9.48485	21.3	7.8	X		1	1	1	1	1	NaN	1	1	1	1	1	1	1	1	1	1	NaN	1	1	1	1	1	1	1	1	1	1	1	1	1	1	1	1	1	1
CYB5R3	Q9DCN2-2	NADH-cytochrome b5 reductase 3	Q9DCN2-2.B99990005.pdb	1qx4A	97	88			251	10.4098	17.7	22		X	1	1	1	1	1	1	1	1	1	1	1	1	1	0	1	1	NaN	NaN	1	1	1	1	1	1	NaN	1	1	0	1	1	1	0	1	NaN	1
DARS	Q922B2	Aspartate--tRNA ligase, cytoplasmic	Q922B2.B99990004.pdb	4j15A	97	254			257	9.66654	5.8	13.2		X	1	1	1	1	1	1	1	1	1	1	1	1	1	1	1	1	1	1	1	1	1	1	1	1	1	1	NaN	1	1	1	1	1	1	1	1
DARS	Q922B2	Aspartate--tRNA ligase, cytoplasmic	Q922B2.B99990004.pdb	4j15A	97	338			334	9.67209	15.3	9.2		X	1	1	NaN	1	1	1	1	1	1	1	1	1	1	1	1	1	1	1	1	1	1	1	1	1	1	1	1	1	1	1	1	1	1	1	1
DARS	Q922B2	Aspartate--tRNA ligase, cytoplasmic	Q922B2.B99990004.pdb	4j15A	97	411			349	10.8356	19.7	58.3		X	1	1	NaN	1	1	1	1	1	1	1	1	1	1	1	1	0	0	1	1	1	1	1	1	1	1	1	1	1	1	1	1	1	1	1	1
DDAH1	Q9CWS0	N(G),N(G)-dimethylarginine dimethylaminohydrolase 1	Q9CWS0.B99990003.pdb	3i4aA	94	175			274	7.98428	19.5	6		X	1	1	1	1	1	1	1	1	1	1	1	1	1	1	1	1	1	1	1	1	1	1	1	1	1	1	1	1	1	1	1	NaN	1	1	1
DDAH1	Q9CWS0	N(G),N(G)-dimethylarginine dimethylaminohydrolase 1	Q9CWS0.B99990003.pdb	3i4aA	94	267			26	10.5139	17.8	22.7		X	0	0	NaN	0	0	NaN	NaN	1	0	0	NaN	1	0	0	0	0	1	NaN	0	0	0	NaN	0	0	0	0	1	NaN	1	1	1	NaN	1	1	NaN
DDB1	Q3U1J4	DNA damage-binding protein 1	Q3U1J4.B99990002.pdb	3ei3A	100	168			313	10.9582	14	21.8			1	1	1	1	1	1	1	1	1	1	1	1	1	1	1	1	NaN	1	1	1	1	1	1	1	NaN	1	1	1	1	1	1	1	1	1	1
DDB1	Q3U1J4	DNA damage-binding protein 1	Q3U1J4.B99990002.pdb	3ei3A	100	915			363	10.149	24.3	11.8			1	1	1	1	1	1	1	1	1	1	1	1	1	1	1	1	1	1	1	1	1	1	1	1	NaN	1	1	1	1	1	1	1	1	1	1
DDC	O88533	Aromatic-L-amino-acid decarboxylase	O88533.B99990004.pdb	3rchA	89	443	x	0.00056	438	10.7764	21.2	11.7		X	1	1	1	1	1	1	NaN	1	1	0	1	NaN	0	1	1	1	1	1	1	1	1	1	1	1	1	1	1	1	1	1	0	0	0	1	NaN
DDT	O35215	D-dopachrome decarboxylase	O35215.B99990002.pdb	3kerA	100	110			24	11.4254	12.7	20.8			1	1	1	1	1	1	1	1	1	1	1	1	1	1	1	1	NaN	1	1	0	1	1	1	1	1	1	1	1	1	1	1	1	1	1	NaN
DECR2	Q9WV68	Peroxisomal 2,4-dienoyl-CoA reductase	Q9WV68.B99990002.pdb	4fc7A	83	64			113	8.1811	21	8.2			0	0	0	0	0	0	0	0	0	0	0	0	0	NaN	0	0	0	0	0	0	0	0	0	0	0	0	0	NaN	0	0	0	0	0	0	0
DECR2	Q9WV68	Peroxisomal 2,4-dienoyl-CoA reductase	Q9WV68.B99990002.pdb	4fc7A	83	182			113	10.6832	15.5	8.2			1	1	1	1	1	1	1	1	1	1	1	1	1	NaN	0	0	0	0	0	1	1	1	1	1	1	1	1	1	1	1	1	1	1	1	1
DLD	O08749	Dihydrolipoyl dehydrogenase, mitochondrial	O08749.B99990005.pdb	1zmdA	95	89			80	7.94737	10	12.7	X		1	1	1	1	1	1	1	NaN	1	1	1	1	1	1	NaN	1	1	1	1	1	1	1	1	1	1	1	1	1	1	1	1	1	1	1	1
DLD	O08749	Dihydrolipoyl dehydrogenase, mitochondrial	O08749.B99990005.pdb	1zmdA	95	89			85	6.12962	10	24.7	X		1	1	1	1	1	1	1	NaN	1	1	1	1	1	1	NaN	1	1	1	1	1	1	1	1	1	1	1	1	1	1	1	1	1	1	1	1
DNPEP	Q9Z2W0	Aspartyl aminopeptidase	Q9Z2W0.B99990004.pdb	3varA	91	199			223	6.62992	9.5	25		X	1	1	1	1	1	1	1	1	1	1	1	1	1	1	1	0	0	1	1	1	1	1	1	1	1	1	1	1	1	1	1	1	1	1	1
DPYD	Q8CHR6	Dihydropyrimidine dehydrogenase [NADP(+)]	Q8CHR6.B99990002.pdb	1gteA	89	39			49	7.93514	52.5	37.5		X	1	1	NaN	1	1	1	NaN	1	1	1	1	0	1	1	1	1	1	1	1	1	1	1	1	1	1	1	1	1	1	1	1	1	1	1	1
DPYD	Q8CHR6	Dihydropyrimidine dehydrogenase [NADP(+)]	Q8CHR6.B99990002.pdb	1gteA	89	42			49	9.89748	16.7	37.5		X	1	1	NaN	1	1	1	NaN	1	1	1	1	1	1	1	1	1	1	1	1	1	1	1	1	1	1	1	1	1	1	1	1	1	1	1	1
DPYD	Q8CHR6	Dihydropyrimidine dehydrogenase [NADP(+)]	Q8CHR6.B99990002.pdb	1gteA	89	54			52	10.213	24.7	8.8		X	1	0	NaN	1	0	0	NaN	1	1	1	1	1	1	1	1	1	1	1	1	1	0	0	0	1	1	1	1	1	1	1	1	1	1	1	1
DPYD	Q8CHR6	Dihydropyrimidine dehydrogenase [NADP(+)]	Q8CHR6.B99990002.pdb	1gteA	89	89			82	10.8905	29.7	19.3		X	1	1	NaN	1	1	1	NaN	1	1	1	1	1	1	1	1	1	1	1	1	1	1	1	1	1	1	1	1	1	1	1	1	1	1	1	1
DPYD	Q8CHR6	Dihydropyrimidine dehydrogenase [NADP(+)]	Q8CHR6.B99990002.pdb	1gteA	89	89			87	9.42583	29.7	10		X	1	1	NaN	1	1	1	NaN	1	1	1	1	1	1	1	1	1	1	1	1	1	1	1	1	1	1	1	1	1	1	1	1	1	1	1	1
DPYD	Q8CHR6	Dihydropyrimidine dehydrogenase [NADP(+)]	Q8CHR6.B99990002.pdb	1gteA	89	114			831	10.5249	19.8	11.5		X	1	1	NaN	1	1	1	NaN	1	1	1	1	1	1	1	1	1	1	1	NaN	0	1	1	1	1	1	1	1	1	1	1	1	1	NaN	1	NaN
DPYD	Q8CHR6	Dihydropyrimidine dehydrogenase [NADP(+)]	Q8CHR6.B99990002.pdb	1gteA	89	164			904	9.8659	23.8	53.2		X	0	0	NaN	0	0	0	NaN	0	0	0	0	0	0	0	0	0	0	0	0	0	0	0	0	0	0	1	1	1	1	1	0	0	NaN	1	NaN
DPYD	Q8CHR6	Dihydropyrimidine dehydrogenase [NADP(+)]	Q8CHR6.B99990002.pdb	1gteA	89	219			257	10.8237	56.8	13.2		X	1	1	NaN	1	1	1	1	1	1	1	1	1	1	1	0	1	0	1	1	1	1	1	1	1	1	1	1	1	1	1	1	1	1	1	1
DPYD	Q8CHR6	Dihydropyrimidine dehydrogenase [NADP(+)]	Q8CHR6.B99990002.pdb	1gteA	89	249			257	8.37258	40.2	13.2		X	1	1	NaN	1	1	1	1	1	1	1	1	1	1	1	0	1	0	1	1	1	1	1	1	1	1	1	1	1	1	1	1	1	1	1	1
DPYD	Q8CHR6	Dihydropyrimidine dehydrogenase [NADP(+)]	Q8CHR6.B99990002.pdb	1gteA	89	259			257	9.80609	51.5	13.2		X	1	1	NaN	1	1	1	1	1	1	1	1	1	1	1	0	1	0	1	1	0	1	1	1	1	1	1	1	1	1	1	1	1	1	0	0
DPYD	Q8CHR6	Dihydropyrimidine dehydrogenase [NADP(+)]	Q8CHR6.B99990002.pdb	1gteA	89	315			257	10.9837	12.2	13.2		X	1	1	NaN	1	1	1	1	1	1	1	1	1	1	1	0	1	0	1	1	1	1	1	1	1	1	1	1	1	1	1	1	1	1	1	1
DPYD	Q8CHR6	Dihydropyrimidine dehydrogenase [NADP(+)]	Q8CHR6.B99990002.pdb	1gteA	89	315			322	3.70703	12.2	8.8		X	1	1	NaN	1	1	1	1	1	1	1	1	1	1	1	1	1	1	1	0	1	1	1	1	1	1	1	1	1	1	1	1	1	1	1	1
DPYD	Q8CHR6	Dihydropyrimidine dehydrogenase [NADP(+)]	Q8CHR6.B99990002.pdb	1gteA	89	315			324	8.2419	12.2	68		X	1	1	NaN	1	1	1	1	1	1	1	1	1	1	1	1	1	1	1	1	1	1	1	1	1	1	1	1	1	1	1	1	1	1	1	1
DPYD	Q8CHR6	Dihydropyrimidine dehydrogenase [NADP(+)]	Q8CHR6.B99990002.pdb	1gteA	89	384	x	0.02887	49	5.11165	15.2	37.5		X	1	1	NaN	1	1	1	NaN	1	1	1	1	1	1	1	1	1	1	1	1	1	1	1	1	1	1	1	1	1	1	1	1	1	1	1	1
DPYD	Q8CHR6	Dihydropyrimidine dehydrogenase [NADP(+)]	Q8CHR6.B99990002.pdb	1gteA	89	384	x	0.02887	52	5.77523	15.2	8.8		X	1	1	NaN	1	1	1	NaN	1	1	1	1	1	1	1	1	1	1	1	1	1	1	1	1	1	1	1	1	1	1	1	1	1	1	1	1
DPYD	Q8CHR6	Dihydropyrimidine dehydrogenase [NADP(+)]	Q8CHR6.B99990002.pdb	1gteA	89	497			91	8.44405	5.8	14.5		X	1	1	NaN	1	1	1	NaN	1	1	1	1	1	1	1	1	1	1	1	1	1	1	1	1	1	1	1	1	0	1	1	1	1	1	1	1
DPYD	Q8CHR6	Dihydropyrimidine dehydrogenase [NADP(+)]	Q8CHR6.B99990002.pdb	1gteA	89	574			816	8.0873	10	7.8		X	1	1	NaN	1	1	1	NaN	1	1	1	1	1	1	1	1	1	1	1	1	1	1	1	1	1	1	1	1	1	1	1	1	1	NaN	1	NaN
DPYD	Q8CHR6	Dihydropyrimidine dehydrogenase [NADP(+)]	Q8CHR6.B99990002.pdb	1gteA	89	580			671	9.3586	25	19.3		X	1	1	NaN	1	NaN	1	1	1	1	1	1	1	1	1	1	1	1	1	1	1	1	1	1	1	1	1	1	1	1	1	1	1	1	1	NaN
DPYD	Q8CHR6	Dihydropyrimidine dehydrogenase [NADP(+)]	Q8CHR6.B99990002.pdb	1gteA	89	709			816	8.36707	11	7.8		X	1	1	NaN	1	1	1	NaN	1	1	1	1	1	1	1	1	1	1	1	1	1	1	1	1	1	1	1	1	0	1	1	1	1	NaN	1	NaN
DPYD	Q8CHR6	Dihydropyrimidine dehydrogenase [NADP(+)]	Q8CHR6.B99990002.pdb	1gteA	89	835			831	6.42798	15.3	11.5		X	1	1	1	1	1	1	NaN	1	1	1	1	1	1	1	1	1	1	1	1	1	1	1	1	0	0	0	1	1	1	1	0	0	NaN	0	NaN
DPYD	Q8CHR6	Dihydropyrimidine dehydrogenase [NADP(+)]	Q8CHR6.B99990002.pdb	1gteA	89	887			52	10.4064	46	8.8		X	1	1	NaN	1	1	1	NaN	1	1	1	1	1	1	1	1	1	1	1	1	1	1	1	1	1	1	1	1	1	1	1	1	1	NaN	1	NaN
DPYD	Q8CHR6	Dihydropyrimidine dehydrogenase [NADP(+)]	Q8CHR6.B99990002.pdb	1gteA	89	958			956	6.05352	35.5	9.3		X	1	1	1	1	1	1	NaN	1	1	1	1	1	1	1	1	1	1	0	1	1	1	1	1	1	1	1	1	1	1	1	1	1	NaN	1	NaN
DPYD	Q8CHR6	Dihydropyrimidine dehydrogenase [NADP(+)]	Q8CHR6.B99990002.pdb	1gteA	89	958			959	10.0353	35.5	6.2		X	1	1	1	1	1	1	NaN	1	1	1	1	1	1	1	1	1	1	0	1	1	1	1	1	1	1	1	1	1	1	1	1	1	NaN	1	NaN
DPYD	Q8CHR6	Dihydropyrimidine dehydrogenase [NADP(+)]	Q8CHR6.B99990002.pdb	1gteA	89	958			996	7.83242	35.5	5.3		X	1	1	1	1	1	1	NaN	1	1	1	1	1	1	1	1	1	1	0	1	1	1	1	1	1	1	1	1	1	1	1	1	1	NaN	1	NaN
DPYD	Q8CHR6	Dihydropyrimidine dehydrogenase [NADP(+)]	Q8CHR6.B99990002.pdb	1gteA	89	1014			963	8.62766	12.7	8.8		X	1	1	1	1	1	1	NaN	1	1	1	1	1	1	1	1	1	1	0	0	1	1	1	1	0	1	1	1	1	1	1	1	1	NaN	1	NaN
DPYD	Q8CHR6	Dihydropyrimidine dehydrogenase [NADP(+)]	Q8CHR6.B99990002.pdb	1gteA	89	1014			986	8.08119	12.7	14.5		X	1	1	1	1	1	1	NaN	1	1	1	1	1	1	1	1	1	1	0	0	1	1	1	1	0	1	1	1	1	1	1	1	1	NaN	1	NaN
DPYD	Q8CHR6	Dihydropyrimidine dehydrogenase [NADP(+)]	Q8CHR6.B99990002.pdb	1gteA	89	1014			989	10.8589	12.7	41.7		X	1	1	1	1	1	1	NaN	1	1	1	1	1	1	1	1	1	1	0	0	1	1	1	1	0	1	1	1	1	1	1	1	1	NaN	1	NaN
DPYD	Q8CHR6	Dihydropyrimidine dehydrogenase [NADP(+)]	Q8CHR6.B99990002.pdb	1gteA	89	1022			1025	4.95491	11.2	65.5		X	0	0	0	0	0	0	NaN	0	0	0	0	0	0	0	0	0	0	1	1	1	1	1	1	0	1	1	1	0	1	1	0	0	NaN	0	NaN
DPYS	Q9EQF5	Dihydropyrimidinase	Q9EQF5.B99990004.pdb	2vr2A	90	183			483	8.12219	30.2	26		X	1	1	1	1	1	1	NaN	1	1	1	1	1	1	1	1	1	1	1	1	1	1	1	1	1	1	1	1	1	1	1	1	0	1	1	1
DSTN	Q9R0P5	Destrin	Q9R0P5.B99990005.pdb	1ak6A	96	19	x	0.0003	12	7.23627	10.2	47.7			1	1	1	1	1	1	NaN	1	1	1	NaN	NaN	NaN	1	1	1	1	1	1	1	NaN	1	NaN	1	1	NaN	1	1	1	1	1	1	1	1	1
DSTN	Q9R0P5	Destrin	Q9R0P5.B99990005.pdb	1ak6A	96	22			23	9.45882	27.3	6.5			1	1	1	1	1	1	1	1	1	1	1	1	1	1	1	1	1	1	1	1	1	1	1	1	1	1	1	1	1	1	1	1	1	1	1
DSTN	Q9R0P5	Destrin	Q9R0P5.B99990005.pdb	1ak6A	96	30			23	8.74503	51.5	6.5			1	1	1	1	1	1	1	1	1	1	1	1	1	1	1	1	1	1	1	1	1	1	1	1	1	1	1	1	1	1	1	1	1	1	1
DSTN	Q9R0P5	Destrin	Q9R0P5.B99990005.pdb	1ak6A	96	45			46	7.82784	46	29.5			1	1	1	1	1	1	1	1	1	1	1	1	1	1	1	1	1	1	1	1	1	1	1	1	1	1	1	1	1	1	1	1	1	1	1
DSTN	Q9R0P5	Destrin	Q9R0P5.B99990005.pdb	1ak6A	96	126			12	10.8072	58.8	47.7			1	1	1	1	1	1	NaN	1	1	1	NaN	NaN	NaN	1	1	1	1	1	1	1	NaN	1	NaN	1	1	NaN	1	1	1	1	1	1	1	1	1
DSTN	Q9R0P5	Destrin	Q9R0P5.B99990005.pdb	1ak6A	96	127			12	5.63992	47.7	47.7			1	1	1	1	1	1	NaN	1	1	1	NaN	NaN	NaN	1	1	1	1	1	1	1	NaN	1	NaN	1	1	NaN	1	1	1	1	1	1	1	1	1
DSTN	Q9R0P5	Destrin	Q9R0P5.B99990005.pdb	1ak6A	96	132	x	0.0002	12	9.99107	5.7	47.7			1	1	1	1	1	1	NaN	1	1	1	NaN	NaN	NaN	1	1	1	1	1	1	1	NaN	1	NaN	1	1	NaN	1	1	1	1	1	1	1	1	1
DSTN	Q9R0P5	Destrin	Q9R0P5.B99990005.pdb	1ak6A	96	151			147	8.337	26.3	9.3			1	1	1	1	1	1	1	1	1	1	1	1	1	1	1	1	1	1	1	1	1	1	1	1	1	1	0	0	0	1	1	1	1	1	1
ECHS1	Q8BH95	Enoyl-CoA hydratase, mitochondrial	Q8BH95.B99990002.pdb	1mj3A	97	115	x	0.00114	111	10.4283	50.7	20.7	X		1	1	1	1	1	0	1	1	0	0	1	1	1	0	1	1	0	1	1	1	0	1	1	1	1	1	1	1	1	1	0	0	0	0	0
ECHS1	Q8BH95	Enoyl-CoA hydratase, mitochondrial	Q8BH95.B99990002.pdb	1mj3A	97	211	x	0.00021	225	6.15917	32.3	15.2	X		1	1	1	1	1	0	1	1	1	1	1	1	1	1	1	1	1	1	1	1	1	1	1	1	0	1	1	1	1	1	1	1	1	1	1
ECHS1	Q8BH95	Enoyl-CoA hydratase, mitochondrial	Q8BH95.B99990002.pdb	1mj3A	97	228	x	0.00137	225	7.0208	52.7	15.2	X		1	1	1	1	0	0	1	1	1	1	1	1	1	1	1	1	1	1	1	1	1	1	1	1	1	1	1	1	1	1	1	1	1	1	1
ECI1	P42125	Enoyl-CoA delta isomerase 1, mitochondrial	P42125.B99990002.pdb	1xx4A	89	32			61	11.3554	48.8	9.7	X		0	0	0	0	0	NaN	NaN	0	0	0	0	0	0	0	0	NaN	0	0	0	0	0	0	0	0	NaN	0	0	0	0	0	0	0	0	0	NaN
ECI1	P42125	Enoyl-CoA delta isomerase 1, mitochondrial	P42125.B99990002.pdb	1xx4A	89	48	x	0.00073	87	10.2292	40.3	52.3	X		0	0	0	1	0	0	1	1	0	1	1	0	1	0	1	0	0	1	0	1	1	1	0	0	0	0	1	0	0	0	1	1	1	0	0
ECI1	P42125	Enoyl-CoA delta isomerase 1, mitochondrial	P42125.B99990002.pdb	1xx4A	89	158			87	9.26579	23.2	52.3	X		0	0	0	0	0	0	1	1	1	1	1	0	1	0	1	0	0	1	0	0	0	0	0	0	0	0	1	0	0	0	1	1	1	0	0
EEF1E1	Q9D1M4	Eukaryotic translation elongation factor 1 epsilon-1	Q9D1M4.B99990002.pdb	4bvxB	89	136			147	10.196	15.5	24.7		X	1	1	1	1	1	1	1	1	1	1	1	1	1	1	1	0	0	1	NaN	1	1	1	1	1	1	1	1	1	1	1	1	1	1	1	1
EEF1E1	Q9D1M4	Eukaryotic translation elongation factor 1 epsilon-1	Q9D1M4.B99990002.pdb	4bvxB	89	166			147	9.3332	59.2	24.7		X	1	1	1	1	1	1	1	1	1	1	1	1	1	1	1	0	0	1	NaN	1	1	1	1	1	1	1	1	1	1	1	1	1	1	1	1
EEF2	P58252	Elongation factor 2	P58252.B99990004.pdb	1n0uA	67	42	x	0.00024	41	11.3038	10.7	39.8		X	1	1	1	1	1	1	1	1	NaN	1	1	1	1	1	0	1	1	1	1	1	1	1	1	1	1	1	1	1	1	1	1	1	1	1	1
EEF2	P58252	Elongation factor 2	P58252.B99990004.pdb	1n0uA	67	519			567	5.39521	23.5	59.3		X	1	1	1	1	1	1	1	1	NaN	1	1	1	1	1	1	1	1	1	1	1	1	1	1	1	1	1	1	1	1	1	1	1	1	1	1
EEF2	P58252	Elongation factor 2	P58252.B99990004.pdb	1n0uA	67	676			651	9.05653	48	16.2		X	1	1	1	1	1	1	1	1	NaN	1	1	1	1	1	1	1	1	1	1	1	1	1	0	1	1	1	1	1	1	1	1	1	1	1	1
EIF2S1	Q6ZWX6	Eukaryotic translation initiation factor 2 subunit 1	Q6ZWX6.B99990002.pdb	1q8kA	98	12			6	10.8999	30.5	18.3		X	1	1	1	1	1	1	1	1	1	1	1	1	1	1	1	1	1	1	1	1	1	1	1	1	1	1	0	1	1	1	1	1	1	1	1
EIF2S1	Q6ZWX6	Eukaryotic translation initiation factor 2 subunit 1	Q6ZWX6.B99990002.pdb	1q8kA	98	261			218	10.4125	49.3	19.8		X	1	1	1	1	1	1	1	1	1	1	1	1	1	1	1	1	1	1	1	1	1	1	1	1	NaN	1	1	1	1	1	1	1	1	1	1
EIF6	O55135	Eukaryotic translation initiation factor 6	O55135.B99990001.pdb	1g62A	75	18			15	10.85	20.8	19.2			1	1	1	1	1	1	1	1	1	1	1	1	1	1	1	0	1	1	1	1	1	1	1	1	1	1	1	1	1	1	1	1	1	1	0
EIF6	O55135	Eukaryotic translation initiation factor 6	O55135.B99990001.pdb	1g62A	75	18			152	11.2901	20.8	6.2			1	1	1	1	1	1	1	1	1	1	1	0	1	0	0	0	1	1	1	1	1	1	1	1	1	1	1	1	1	1	1	1	1	1	0
ENO1	P17182	Alpha-enolase	P17182.B99990003.pdb	3b97A	95	193	x	0.00016	399	8.75617	51	37.5		X	1	1	1	1	1	1	1	1	1	1	1	NaN	1	1	1	1	1	1	1	1	1	1	1	1	1	1	1	NaN	1	1	1	NaN	1	1	1
EPHX2	P34914	Bifunctional epoxide hydrolase 2	P34914.B99990002.pdb	1cqzA	100	57	x	0.00036	154	8.74315	25.8	6.3		X	0	0	0	0	0	0	NaN	0	0	0	0	0	0	1	0	NaN	0	0	0	0	0	0	0	NaN	0	0	1	1	1	1	0	0	0	0	0
EPHX2	P34914	Bifunctional epoxide hydrolase 2	P34914.B99990002.pdb	1cqzA	100	76			78	9.21769	46.7	74		X	0	0	0	0	0	0	0	0	0	1	0	0	0	0	0	NaN	0	0	0	0	0	0	0	0	0	0	0	0	0	1	0	0	0	0	0
ERH	P84089	Enhancer of rudimentary homolog	P84089.B99990001.pdb	1w9gA	100	34			33	7.21699	42.8	7.7			1	1	1	1	1	1	1	1	1	1	1	1	1	1	1	1	1	NaN	1	1	1	1	1	1	1	1	1	1	1	1	1	1	1	1	1
ESD	Q9R0P3	S-formylglutathione hydrolase	Q9R0P3.B99990005.pdb	3fcxA	92	64			56	6.38121	34	8.3		X	1	1	NaN	1	1	1	1	1	1	1	1	1	1	1	1	1	1	1	1	1	1	1	1	1	1	1	1	1	1	1	1	1	1	1	1
ESD	Q9R0P3	S-formylglutathione hydrolase	Q9R0P3.B99990005.pdb	3fcxA	92	91			88	10.6704	43.3	39.5		X	1	1	NaN	1	1	1	1	1	1	1	1	1	1	1	1	1	1	1	1	1	1	1	1	1	0	1	1	1	1	1	1	1	1	1	1
ESD	Q9R0P3	S-formylglutathione hydrolase	Q9R0P3.B99990005.pdb	3fcxA	92	161			206	9.43246	14.7	37.3		X	0	0	0	0	0	0	0	0	0	0	0	0	0	0	0	0	0	0	0	0	0	0	0	0	0	0	1	1	1	1	0	0	0	0	0
ESD	Q9R0P3	S-formylglutathione hydrolase	Q9R0P3.B99990005.pdb	3fcxA	92	200	x	0.00569	206	6.05652	43	37.3		X	0	0	0	0	0	0	0	0	0	0	0	0	0	0	0	0	0	0	0	0	0	0	0	0	0	0	1	1	1	1	0	0	0	0	0
ESD	Q9R0P3	S-formylglutathione hydrolase	Q9R0P3.B99990005.pdb	3fcxA	92	209			206	9.11912	19.5	37.3		X	0	0	0	0	0	0	0	0	0	0	0	0	0	0	0	0	0	0	0	0	0	0	0	0	0	0	1	0	1	1	0	0	0	0	0
ESD	Q9R0P3	S-formylglutathione hydrolase	Q9R0P3.B99990005.pdb	3fcxA	92	246			206	11.3127	32.7	37.3		X	0	0	0	0	0	0	0	0	0	0	0	0	0	0	0	0	0	0	0	0	0	0	0	0	0	0	1	1	1	1	0	0	0	0	0
ETFA	Q99LC5	Electron transfer flavoprotein subunit alpha, mitochondrial	Q99LC5.B99990004.pdb	1efvA	96	69	x	0.00158	68	7.88761	45.5	9.2	X		1	1	1	1	1	1	1	1	1	1	1	1	1	1	1	1	1	1	1	0	1	1	1	1	NaN	1	1	1	1	1	1	1	1	1	1
ETFA	Q99LC5	Electron transfer flavoprotein subunit alpha, mitochondrial	Q99LC5.B99990004.pdb	1efvA	96	139	x	0.00099	155	9.27604	16.7	39.3	X		1	1	1	1	1	1	1	1	1	1	1	1	1	1	1	1	1	1	1	1	1	1	1	1	1	0	1	1	NaN	1	1	NaN	1	1	1
ETFDH	Q6PF96	Etfdh protein	Q6PF96.B99990004.pdb	2gmhA	95	44			525	8.15788	5.5	8.7	X		1	1	1	1	1	1	1	1	1	1	1	1	1	1	1	1	1	1	1	1	1	1	1	1	1	1	1	1	1	1	1	1	1	1	1
ETFDH	Q6PF96	Etfdh protein	Q6PF96.B99990004.pdb	2gmhA	95	44			528	10.6486	5.5	10.7	X		1	1	1	1	1	1	1	1	1	1	1	1	1	1	1	1	1	1	1	1	1	1	1	1	1	1	1	1	1	1	1	1	1	1	1
ETFDH	Q6PF96	Etfdh protein	Q6PF96.B99990004.pdb	2gmhA	95	193			531	8.93795	6.2	7.2	X		1	1	1	1	1	1	1	1	1	1	1	1	1	1	1	1	1	1	1	1	1	1	1	1	1	1	1	1	1	1	1	1	1	1	1
ETFDH	Q6PF96	Etfdh protein	Q6PF96.B99990004.pdb	2gmhA	95	428			397	8.03392	12	8.7	X		1	1	1	1	1	1	1	1	1	1	1	1	1	1	1	1	1	1	1	1	1	1	1	1	1	1	1	1	1	1	1	1	0	1	1
ETFDH	Q6PF96	Etfdh protein	Q6PF96.B99990004.pdb	2gmhA	95	436			441	5.50367	54	12.2	X		1	1	1	1	1	1	1	1	1	1	1	1	0	1	1	1	1	1	1	0	0	1	0	1	1	1	1	1	1	1	1	1	1	1	1
ETFDH	Q6PF96	Etfdh protein	Q6PF96.B99990004.pdb	2gmhA	95	439			441	10.4801	44	12.2	X		1	1	1	1	1	1	1	1	1	1	1	1	1	1	1	1	0	1	1	1	1	1	1	1	1	1	1	1	1	1	1	1	1	1	1
ETFDH	Q6PF96	Etfdh protein	Q6PF96.B99990004.pdb	2gmhA	95	529			525	8.43675	7.2	8.7	X		1	1	1	1	1	1	1	1	1	1	1	1	1	1	1	1	1	1	1	1	1	1	1	1	1	1	1	1	1	1	1	1	1	1	1
ETFDH	Q6PF96	Etfdh protein	Q6PF96.B99990004.pdb	2gmhA	95	529			528	8.95426	7.2	10.7	X		1	1	1	1	1	1	1	1	1	1	1	1	1	1	1	1	1	1	1	1	1	1	1	1	1	1	1	1	1	1	1	1	1	1	1
ETFDH	Q6PF96	Etfdh protein	Q6PF96.B99990004.pdb	2gmhA	95	529			531	9.0967	7.2	7.2	X		1	1	1	1	1	1	1	1	1	1	1	1	1	1	1	1	1	1	1	1	1	1	1	1	1	1	1	1	1	1	1	1	1	1	1
FAH	P35505	Fumarylacetoacetase	P35505.B99990004.pdb	1hyoA	100	282			288	6.25727	59.3	28		X	0	0	0	0	0	0	0	1	0	1	0	0	0	0	0	1	1	0	0	0	0	0	0	0	0	1	1	1	1	1	0	0	0	0	1
FAHD1	Q8R0F8	Acylpyruvase FAHD1, mitochondrial	Q8R0F8.B99990004.pdb	1sawA	89	21			5	9.99393	27	60.5	X		0	0	0	0	0	NaN	NaN	NaN	NaN	NaN	0	NaN	NaN	NaN	NaN	NaN	NaN	NaN	NaN	NaN	NaN	NaN	NaN	NaN	NaN	NaN	NaN	NaN	NaN	NaN	NaN	NaN	NaN	NaN	NaN
FAHD1	Q8R0F8	Acylpyruvase FAHD1, mitochondrial	Q8R0F8.B99990004.pdb	1sawA	89	116			115	9.03778	17.3	9.2	X		1	1	1	1	1	1	1	1	1	1	1	1	1	1	1	1	NaN	1	1	1	1	1	1	1	0	1	1	1	1	1	1	1	1	1	1
FAHD1	Q8R0F8	Acylpyruvase FAHD1, mitochondrial	Q8R0F8.B99990004.pdb	1sawA	89	117			115	10.8829	52.5	9.2	X		1	1	1	1	1	1	1	1	0	1	1	1	1	1	1	1	NaN	1	1	1	1	1	1	1	0	1	1	1	1	1	1	1	1	1	1
FAHD1	Q8R0F8	Acylpyruvase FAHD1, mitochondrial	Q8R0F8.B99990004.pdb	1sawA	89	118			115	8.27663	48.5	9.2	X		1	1	1	1	1	1	1	1	0	1	1	1	1	0	1	1	NaN	1	1	1	1	1	1	1	0	1	1	1	1	1	1	1	1	1	1
FARS2	Q99M01	Phenylalanine--tRNA ligase, mitochondrial	Q99M01.B99990001.pdb	3cmqA	89	359			185	8.11598	49.2	46	X		0	0	0	0	0	0	NaN	0	0	0	0	0	0	0	0	0	0	0	0	0	1	1	1	0	0	0	0	0	0	0	0	0	0	0	0
FARS2	Q99M01	Phenylalanine--tRNA ligase, mitochondrial	Q99M01.B99990001.pdb	3cmqA	89	395			185	8.89309	44.2	46	X		0	0	0	0	0	0	NaN	0	0	0	0	0	0	0	0	0	0	NaN	0	0	1	1	1	0	0	0	0	0	0	0	0	0	0	NaN	0
FARSB	Q9WUA2	Phenylalanine--tRNA ligase beta subunit	Q9WUA2.B99990005.pdb	3l4gB	94	202			195	10.1191	29.7	55.7		X	1	1	1	1	1	NaN	1	1	1	1	1	1	1	1	1	1	1	1	1	1	1	1	1	1	1	1	1	NaN	1	1	1	1	1	1	1
FARSB	Q9WUA2	Phenylalanine--tRNA ligase beta subunit	Q9WUA2.B99990005.pdb	3l4gB	94	317			362	7.58394	51.3	33.8		X	1	1	1	1	1	1	1	1	1	1	1	1	1	1	1	0	0	1	1	1	1	1	1	1	0	1	1	1	1	1	1	1	1	1	1
FASN	P19096	Fatty acid synthase	P19096.B99990002.pdb	2vz8B	79	489			496	4.76353	31.8	48.3		X	0	0	NaN	0	0	0	0	0	NaN	1	0	0	1	NaN	NaN	0	0	0	0	1	1	1	1	0	0	NaN	0	1	0	0	0	0	0	0	NaN
FASN	P19096	Fatty acid synthase	P19096.B99990002.pdb	2vz8B	79	611			609	5.8919	51.7	52.5		X	1	1	1	1	1	1	1	1	NaN	1	1	1	1	NaN	NaN	1	1	1	1	1	1	1	1	1	1	NaN	1	1	1	1	1	1	0	1	1
FASN	P19096	Fatty acid synthase	P19096.B99990002.pdb	2vz8B	79	772			779	8.57184	19	31.8		X	1	1	1	1	1	1	1	1	NaN	1	1	1	1	NaN	1	1	1	1	1	1	1	1	1	1	1	NaN	1	1	1	1	1	1	1	NaN	NaN
FASN	P19096	Fatty acid synthase	P19096.B99990002.pdb	2vz8B	79	776			779	10.5035	38.7	31.8		X	1	1	1	1	1	1	1	1	NaN	1	1	1	1	NaN	0	1	1	1	1	1	1	1	1	1	1	NaN	1	1	1	1	0	0	0	1	0
FASN	P19096	Fatty acid synthase	P19096.B99990002.pdb	2vz8B	79	786	x	0.00486	779	8.54613	35.5	31.8		X	1	1	1	1	1	1	1	1	NaN	1	1	1	1	NaN	1	1	1	1	1	1	0	1	1	1	1	NaN	1	1	1	1	1	1	1	1	NaN
FASN	P19096	Fatty acid synthase	P19096.B99990002.pdb	2vz8B	79	1020			1181	9.28495	22.8	24.8		X	0	0	0	0	1	1	1	1	NaN	0	0	0	0	NaN	0	NaN	0	1	1	1	1	1	1	1	1	NaN	1	1	0	1	1	1	1	0	NaN
FASN	P19096	Fatty acid synthase	P19096.B99990002.pdb	2vz8B	79	1143			1142	8.50057	12.8	25.3		X	1	1	1	1	1	1	1	1	NaN	0	1	0	0	NaN	1	NaN	1	1	1	0	1	1	1	1	0	NaN	1	1	1	1	0	0	0	0	0
FASN	P19096	Fatty acid synthase	P19096.B99990002.pdb	2vz8B	79	1143			1181	9.23245	12.8	24.8		X	1	1	1	1	1	1	1	1	NaN	0	1	0	0	NaN	1	NaN	0	1	1	0	1	1	1	1	0	NaN	1	1	1	1	0	0	0	0	NaN
FASN	P19096	Fatty acid synthase	P19096.B99990002.pdb	2vz8B	79	1220			1222	7.19549	58.8	71.7		X	1	1	1	0	1	1	1	1	NaN	1	1	1	1	NaN	1	NaN	1	1	1	1	1	1	1	0	1	NaN	1	1	1	1	1	1	0	1	NaN
FASN	P19096	Fatty acid synthase	P19096.B99990002.pdb	2vz8B	79	1236			2311	9.29079	26.5	26.3		X	1	1	1	1	1	1	1	0	NaN	1	1	0	1	NaN	1	NaN	1	1	1	1	1	1	1	1	1	NaN	1	1	1	1	1	1	1	1	NaN
FASN	P19096	Fatty acid synthase	P19096.B99990002.pdb	2vz8B	79	1281			2311	9.59821	13	26.3		X	0	0	0	0	1	1	1	0	NaN	1	1	1	1	NaN	0	NaN	0	0	0	1	0	1	1	1	NaN	NaN	1	1	1	1	1	1	0	1	NaN
FASN	P19096	Fatty acid synthase	P19096.B99990002.pdb	2vz8B	79	1405			1397	10.4558	32.8	10.5		X	0	0	0	0	0	0	0	0	NaN	0	0	0	0	NaN	0	0	0	0	0	0	0	0	0	0	0	NaN	0	1	0	1	0	0	0	0	NaN
FASN	P19096	Fatty acid synthase	P19096.B99990002.pdb	2vz8B	79	1455			1452	7.22668	18.8	46.8		X	0	0	0	0	0	0	1	1	NaN	1	1	1	1	NaN	0	1	1	1	1	1	1	1	1	1	1	NaN	1	1	1	1	1	1	1	1	NaN
FASN	P19096	Fatty acid synthase	P19096.B99990002.pdb	2vz8B	79	1455			1821	9.13963	18.8	32		X	0	0	0	0	0	0	1	0	NaN	0	1	0	1	NaN	0	1	1	0	0	1	1	1	1	1	0	NaN	1	1	1	1	1	1	1	1	NaN
FASN	P19096	Fatty acid synthase	P19096.B99990002.pdb	2vz8B	79	1478	x	0.00063	1590	7.90312	14.8	8.3		X	0	0	0	0	0	0	0	0	NaN	0	1	NaN	0	NaN	0	0	0	1	1	1	1	1	1	1	0	NaN	1	1	1	1	1	1	1	0	NaN
FASN	P19096	Fatty acid synthase	P19096.B99990002.pdb	2vz8B	79	1518	x	0.00103	1452	9.20805	36.5	46.8		X	0	0	0	0	0	0	0	0	NaN	0	0	NaN	0	NaN	0	0	0	0	0	0	0	1	1	0	0	NaN	0	0	0	0	0	0	0	0	NaN
FASN	P19096	Fatty acid synthase	P19096.B99990002.pdb	2vz8B	79	1780			1686	10.7278	32	44.3		X	1	1	1	1	1	1	0	1	NaN	1	1	1	1	NaN	1	1	1	1	1	1	1	1	1	1	1	NaN	1	1	1	1	1	1	1	0	NaN
FASN	P19096	Fatty acid synthase	P19096.B99990002.pdb	2vz8B	79	1808			1821	3.6413	19.8	32		X	0	0	0	0	0	0	0	0	NaN	0	0	0	0	NaN	0	1	1	0	0	0	0	0	0	0	0	NaN	0	0	0	1	0	0	0	0	NaN
FASN	P19096	Fatty acid synthase	P19096.B99990002.pdb	2vz8B	79	1817			1397	9.88801	31.2	10.5		X	0	0	0	0	0	0	1	0	NaN	0	0	0	0	NaN	0	0	0	0	0	0	0	0	0	0	0	NaN	0	1	1	1	0	0	0	0	NaN
FASN	P19096	Fatty acid synthase	P19096.B99990002.pdb	2vz8B	79	1820			1821	8.36327	46.8	32		X	1	1	1	1	1	1	1	0	NaN	0	1	0	1	NaN	0	1	1	0	0	1	1	1	1	1	0	NaN	1	1	1	1	1	1	1	0	NaN
FASN	P19096	Fatty acid synthase	P19096.B99990002.pdb	2vz8B	79	1844			1397	7.68183	12.7	10.5		X	1	1	1	1	1	1	1	1	NaN	1	1	1	1	NaN	1	1	1	1	1	1	1	1	1	1	1	NaN	0	1	1	1	1	1	1	1	NaN
FASN	P19096	Fatty acid synthase	P19096.B99990002.pdb	2vz8B	79	2107			1128	9.16909	59.2	21.3		X	NaN	NaN	NaN	NaN	NaN	NaN	1	1	NaN	NaN	1	0	1	NaN	NaN	NaN	1	1	1	NaN	NaN	NaN	NaN	NaN	NaN	NaN	1	1	1	1	0	0	0	1	NaN
FASN	P19096	Fatty acid synthase	P19096.B99990002.pdb	2vz8B	79	2287			2285	6.95683	58.2	38		X	0	0	0	0	0	0	0	0	NaN	0	0	0	0	NaN	0	1	1	1	1	1	1	1	1	0	0	1	1	1	1	1	0	0	0	0	0
FBP1	Q9QXD6	Fructose-1,6-bisphosphatase 1	Q9QXD6.B99990002.pdb	2jjkA	86	43			39	5.04814	41	12.8		X	1	1	1	1	1	1	1	1	1	1	0	1	1	1	1	1	1	1	1	1	1	1	1	1	1	1	1	1	1	1	1	1	1	NaN	1
FDPS	Q920E5	Farnesyl pyrophosphate synthase	Q920E5.B99990003.pdb	5cg5A	85	223			332	8.88265	50	9.5		X	0	0	0	0	0	0	0	0	0	0	0	1	0	0	0	0	0	0	1	0	0	0	0	1	0	0	0	NaN	0	1	0	0	0	0	0
FDPS	Q920E5	Farnesyl pyrophosphate synthase	Q920E5.B99990003.pdb	5cg5A	85	230			332	6.7904	51.8	9.5		X	0	0	0	0	0	0	0	0	0	0	0	1	0	0	0	0	0	0	1	0	0	0	0	1	0	0	0	NaN	0	1	0	0	0	0	0
FKBP4	P30416	Peptidyl-prolyl cis-trans isomerase FKBP4	P30416.B99990001.pdb	1p5qA	89	108			107	10.3904	56.8	49		X	1	1	1	1	1	1	1	1	1	1	1	1	1	NaN	1	1	1	1	1	1	1	1	1	1	1	1	1	1	1	1	1	1	1	1	1
FKBP4	P30416	Peptidyl-prolyl cis-trans isomerase FKBP4	P30416.B99990001.pdb	1p5qA	89	232			202	9.3389	20	38.7		X	0	0	0	0	0	0	1	0	1	1	1	1	1	1	0	0	0	1	1	1	1	1	0	1	1	0	0	1	1	1	1	1	1	1	1
FKBP4	P30416	Peptidyl-prolyl cis-trans isomerase FKBP4	P30416.B99990001.pdb	1p5qA	89	250			189	9.57148	25.7	12.3		X	0	0	0	0	0	0	0	0	0	0	0	0	0	0	1	0	0	0	0	0	0	0	0	0	0	0	1	0	1	1	0	0	0	0	0
FKBP4	P30416	Peptidyl-prolyl cis-trans isomerase FKBP4	P30416.B99990001.pdb	1p5qA	89	285			189	11.0191	37	12.3		X	0	0	0	0	0	0	0	0	0	0	0	0	0	0	1	0	0	0	0	0	0	0	0	0	0	0	1	0	1	1	0	0	0	0	0
GAPDH	P16858	Glyceraldehyde-3-phosphate dehydrogenase	P16858.B99990001.pdb	4o59O	95	25			22	10.1473	43.7	38.5		X	0	0	0	0	0	0	NaN	0	0	0	0	0	0	0	0	0	0	0	0	0	0	0	0	0	1	0	0	0	0	0	0	0	0	0	0
GAPDH	P16858	Glyceraldehyde-3-phosphate dehydrogenase	P16858.B99990001.pdb	4o59O	95	70	x	0.00049	22	10.1281	5	38.5		X	0	0	0	0	0	0	NaN	0	0	0	0	0	0	0	0	0	0	0	0	0	0	0	0	0	1	0	0	0	0	0	0	0	0	0	0
GARS	Q9CZD3	Glycine--tRNA ligase	Q9CZD3.B99990001.pdb	5e6mA	96	180			461	11.1346	48.8	35.8		X	1	1	NaN	1	1	1	1	1	1	1	1	1	1	1	1	NaN	NaN	1	1	1	1	1	1	1	1	1	1	1	1	1	1	1	1	1	1
GARS	Q9CZD3	Glycine--tRNA ligase	Q9CZD3.B99990001.pdb	5e6mA	96	187			461	10.8846	59.5	35.8		X	1	1	NaN	1	1	1	1	1	1	1	1	1	1	1	1	NaN	NaN	1	1	1	1	1	1	1	1	1	1	1	1	1	1	1	1	1	1
GARS	Q9CZD3	Glycine--tRNA ligase	Q9CZD3.B99990001.pdb	5e6mA	96	219			221	4.24796	18.5	52.2		X	1	1	1	1	1	1	1	1	1	1	1	1	1	1	1	NaN	0	1	1	1	1	1	1	1	1	1	1	1	1	1	1	1	1	1	1
GARS	Q9CZD3	Glycine--tRNA ligase	Q9CZD3.B99990001.pdb	5e6mA	96	220			221	9.46745	52.7	52.2		X	1	1	1	1	1	1	1	1	1	1	1	1	1	1	1	NaN	0	1	1	1	1	1	1	1	1	1	1	1	1	1	1	1	1	1	1
GARS	Q9CZD3	Glycine--tRNA ligase	Q9CZD3.B99990001.pdb	5e6mA	96	379			362	5.62647	51.2	44.8		X	0	0	0	0	0	0	0	0	0	0	0	0	0	0	1	NaN	NaN	0	0	0	0	0	0	1	0	0	0	1	1	0	0	0	0	0	0
GBE1	Q9D6Y9	1,4-alpha-glucan-branching enzyme	Q9D6Y9.B99990004.pdb	4bzyA	93	270			350	8.75553	7.5	26.5		X	0	0	0	0	NaN	0	0	0	1	0	0	0	0	0	NaN	0	1	1	1	1	NaN	1	1	1	1	1	1	1	1	1	0	0	0	0	0
GBE1	Q9D6Y9	1,4-alpha-glucan-branching enzyme	Q9D6Y9.B99990004.pdb	4bzyA	93	472			473	10.2536	46	5.3		X	1	1	1	1	1	1	1	1	1	1	1	1	1	1	1	1	0	1	1	1	1	1	1	1	1	1	1	1	1	1	1	1	1	1	1
GCAT	O88986	2-amino-3-ketobutyrate coenzyme A ligase, mitochondrial	O88986.B99990003.pdb	3tqxA	58	262			230	4.49749	7.2	5.5	X		1	1	1	1	1	1	1	1	1	0	1	1	1	1	1	1	1	1	1	1	1	1	1	1	1	1	1	1	1	1	1	1	1	1	1
GCAT	O88986	2-amino-3-ketobutyrate coenzyme A ligase, mitochondrial	O88986.B99990003.pdb	3tqxA	58	305			302	10.0769	35.8	9.7	X		1	1	1	1	1	1	1	1	1	1	1	1	1	1	1	1	1	1	1	1	0	1	1	1	1	1	1	1	1	1	1	1	1	1	1
GCHFR	P99025	GTP cyclohydrolase 1 feedback regulatory protein	P99025.B99990002.pdb	1jg5A	96	59	x	0.00026	62	7.90014	30.3	23.2		X	0	0	0	0	0	0	0	0	0	0	0	0	0	0	0	NaN	NaN	0	0	0	0	0	0	0	0	0	0	0	0	1	0	0	0	0	0
GCHFR	P99025	GTP cyclohydrolase 1 feedback regulatory protein	P99025.B99990002.pdb	1jg5A	96	63			62	4.5074	29.5	23.2		X	0	0	0	0	0	0	0	0	0	0	0	0	0	0	0	NaN	NaN	0	0	0	0	0	0	0	0	0	0	0	0	0	0	0	0	0	0
GCHFR	P99025	GTP cyclohydrolase 1 feedback regulatory protein	P99025.B99990002.pdb	1jg5A	96	83			62	9.32083	34.3	23.2		X	0	0	0	0	0	0	0	0	0	0	0	0	0	0	0	NaN	NaN	0	0	0	0	0	0	0	0	0	0	0	0	1	0	0	0	0	0
GCK	P52792-2	Glucokinase	P52792-2.B99990002.pdb	4iseA	96	143			461	8.38605	26.3	20		X	1	1	1	1	0	0	1	1	1	1	1	NaN	1	0	1	1	1	1	1	1	1	1	1	1	1	1	1	1	1	1	1	1	1	0	NaN
GCK	P52792-2	Glucokinase	P52792-2.B99990002.pdb	4iseA	96	458			461	10.0921	12.2	20		X	1	1	1	1	0	0	1	1	1	1	1	NaN	1	0	1	1	1	1	1	1	1	1	1	1	1	1	1	1	1	1	1	1	1	0	NaN
GDI2	Q61598	Rab GDP dissociation inhibitor beta	Q61598.B99990002.pdb	1d5tA	87	164			203	11.0142	58.3	18.3		X	0	0	0	0	0	0	0	0	1	1	1	1	1	1	0	0	0	1	1	1	0	1	NaN	0	1	NaN	1	1	0	1	NaN	1	1	0	0
GDI2	Q61598	Rab GDP dissociation inhibitor beta	Q61598.B99990002.pdb	1d5tA	87	210	x	0.00215	203	9.10057	35.3	18.3		X	0	0	0	0	1	1	0	1	1	1	1	1	1	1	0	0	0	1	1	1	0	1	NaN	0	1	NaN	1	1	0	1	NaN	1	1	0	0
GK	Q64516-1	Glycerol kinase	Q64516-1.B99990004.pdb	2d4wA	53	140			220	11.1673	28.8	5		X	1	1	NaN	1	1	1	1	1	1	1	1	1	1	1	1	1	1	1	1	1	1	1	1	1	1	1	1	1	1	1	1	1	1	1	1
GK	Q64516-1	Glycerol kinase	Q64516-1.B99990004.pdb	2d4wA	53	217			220	7.26058	18.3	5		X	1	1	NaN	1	1	1	1	1	1	1	1	1	1	1	1	0	0	1	1	1	1	1	1	1	1	1	1	1	1	1	1	1	1	1	1
GK	Q64516-1	Glycerol kinase	Q64516-1.B99990004.pdb	2d4wA	53	347	x	0.00064	390	11.2428	59	19.5		X	1	1	NaN	1	1	1	1	1	1	1	1	1	1	0	1	0	0	1	1	1	1	1	1	1	1	1	1	1	1	1	1	1	1	1	1
GK	Q64516-1	Glycerol kinase	Q64516-1.B99990004.pdb	2d4wA	53	350			390	9.88594	11.3	19.5		X	1	1	NaN	1	1	1	1	1	1	1	1	1	1	1	1	0	0	1	1	1	1	1	1	1	1	1	1	1	1	1	1	1	1	1	1
GK	Q64516-1	Glycerol kinase	Q64516-1.B99990004.pdb	2d4wA	53	389			390	6.32362	40.8	19.5		X	1	1	NaN	1	1	1	1	1	1	1	1	1	1	1	1	0	0	1	1	1	1	1	1	1	1	1	1	1	1	1	1	1	1	1	1
GK	Q64516-1	Glycerol kinase	Q64516-1.B99990004.pdb	2d4wA	53	505			381	9.24709	50.5	64.2		X	1	1	NaN	1	1	1	1	1	1	1	1	1	1	1	1	1	1	1	1	1	1	1	1	1	1	1	1	1	1	1	1	1	1	1	1
GK	Q64516-1	Glycerol kinase	Q64516-1.B99990004.pdb	2d4wA	53	509			381	10.8843	56.5	64.2		X	1	1	NaN	1	1	1	1	1	1	1	1	1	1	1	1	1	1	1	1	1	1	1	1	1	1	1	1	1	1	1	1	1	1	1	1
GLDC	Q91W43	Glycine dehydrogenase (decarboxylating), mitochondrial	Q91W43.B99990002.pdb	4lhdA	57	363			959	9.98773	34.3	8.8	X		1	1	1	1	1	1	1	1	1	1	1	1	1	1	1	1	1	1	1	1	1	1	1	1	1	1	1	1	1	1	1	1	1	1	1
GLDC	Q91W43	Glycine dehydrogenase (decarboxylating), mitochondrial	Q91W43.B99990002.pdb	4lhdA	57	452	x	0.00361	449	10.953	59	74.2	X		1	1	1	1	1	1	1	1	1	1	1	1	1	1	1	0	0	1	1	1	1	1	1	1	1	1	1	1	1	1	1	1	1	1	1
GLDC	Q91W43	Glycine dehydrogenase (decarboxylating), mitochondrial	Q91W43.B99990002.pdb	4lhdA	57	605			608	9.68434	53.3	35.8	X		1	1	1	1	1	1	1	1	1	1	1	1	1	0	1	1	1	1	1	1	1	1	1	1	1	1	1	NaN	1	1	1	1	1	1	1
GLDC	Q91W43	Glycine dehydrogenase (decarboxylating), mitochondrial	Q91W43.B99990002.pdb	4lhdA	57	778			608	11.411	29.8	35.8	X		1	1	1	1	1	1	1	1	1	1	1	1	1	1	1	1	1	1	1	1	1	1	1	1	1	1	1	NaN	1	1	1	1	1	1	1
GLDC	Q91W43	Glycine dehydrogenase (decarboxylating), mitochondrial	Q91W43.B99990002.pdb	4lhdA	57	778			719	8.78931	29.8	9.2	X		1	1	1	1	1	1	1	1	1	1	1	1	1	1	1	1	1	1	1	1	1	1	1	1	1	1	1	1	1	1	1	1	1	1	1
GLDC	Q91W43	Glycine dehydrogenase (decarboxylating), mitochondrial	Q91W43.B99990002.pdb	4lhdA	57	779			608	10.9948	58	35.8	X		1	1	1	1	1	1	1	1	1	1	1	1	1	1	1	1	1	1	1	1	1	1	1	1	1	1	1	NaN	1	1	1	1	1	1	1
GLOD4	Q9CPV4	Glyoxalase domain-containing protein 4	Q9CPV4.B99990002.pdb	3zi1A	90	42			41	8.03865	48.2	55.5	X		0	1	1	1	1	1	1	1	1	1	1	1	0	1	0	1	1	1	1	1	1	1	1	1	0	1	1	1	1	1	1	1	1	1	1
GLOD4	Q9CPV4	Glyoxalase domain-containing protein 4	Q9CPV4.B99990002.pdb	3zi1A	90	42			45	9.84977	48.2	30	X		0	1	1	1	1	1	1	1	1	1	1	1	0	1	0	1	1	1	1	1	1	1	1	1	0	1	1	1	1	1	1	1	1	1	1
GLOD4	Q9CPV4	Glyoxalase domain-containing protein 4	Q9CPV4.B99990002.pdb	3zi1A	90	55			254	8.61909	26.7	12.3	X		1	1	1	1	1	1	1	1	1	1	1	1	1	1	1	1	1	1	1	1	1	1	1	1	1	1	1	1	1	1	1	1	1	1	1
GLUL	P15105	Glutamine synthetase	P15105.B99990001.pdb	2ojwA	95	25			49	7.04878	25.7	43.2		X	0	0	0	0	0	0	0	NaN	1	0	0	0	1	0	0	NaN	1	0	0	1	0	0	NaN	1	1	1	1	1	1	1	1	1	1	0	0
GLUL	P15105	Glutamine synthetase	P15105.B99990001.pdb	2ojwA	95	43			42	9.97833	13.2	27.7		X	1	1	1	1	1	1	1	NaN	1	1	1	1	1	1	1	NaN	1	1	1	1	1	1	NaN	1	1	1	1	1	1	1	1	1	1	1	1
GLUL	P15105	Glutamine synthetase	P15105.B99990001.pdb	2ojwA	95	52			49	7.86116	42.8	43.2		X	0	0	0	0	0	0	0	NaN	1	0	0	0	1	0	0	NaN	1	0	0	1	0	0	NaN	1	1	1	1	1	1	1	1	1	1	0	0
GLUL	P15105	Glutamine synthetase	P15105.B99990001.pdb	2ojwA	95	52			53	8.99292	42.8	22.7		X	1	1	1	1	1	1	1	NaN	1	1	1	0	1	1	0	NaN	0	0	0	1	0	1	NaN	1	1	1	1	1	1	1	1	1	1	0	0
GLUL	P15105	Glutamine synthetase	P15105.B99990001.pdb	2ojwA	95	268	x	0.00056	269	7.06397	35.2	18.5		X	0	0	0	0	0	0	0	0	0	0	0	0	0	0	0	0	0	0	0	0	0	0	NaN	0	0	0	0	0	0	0	0	0	0	0	0
GLUL	P15105	Glutamine synthetase	P15105.B99990001.pdb	2ojwA	95	276	x	0.00094	269	10.4604	48.2	18.5		X	0	0	0	0	0	0	0	0	0	0	0	0	0	0	0	0	0	0	0	0	0	0	NaN	0	0	0	0	0	0	1	0	0	0	0	0
GNB2L1	P68040	Guanine nucleotide-binding protein subunit beta-2-like 1	P68040.B99990005.pdb	4aowA	100	183	x	0.0006	182	9.53876	56.5	8.5		X	1	1	1	1	1	1	1	1	1	1	1	1	1	1	1	1	1	1	1	1	1	1	1	1	1	1	1	NaN	1	1	1	1	1	1	1
GNE	Q91WG8	Bifunctional UDP-N-acetylglucosamine 2-epimerase/N-acetylmannosamine kinase	Q91WG8.B99990004.pdb	4zhtA	99	210			211	9.44874	29.2	74.2		X	0	0	0	0	0	0	0	NaN	0	0	0	0	0	NaN	0	NaN	0	1	1	1	1	1	1	1	1	1	1	1	1	1	0	0	0	0	0
GNE	Q91WG8	Bifunctional UDP-N-acetylglucosamine 2-epimerase/N-acetylmannosamine kinase	Q91WG8.B99990004.pdb	4zhtA	99	212			211	7.86766	25	74.2		X	0	0	0	0	0	0	0	NaN	0	0	0	0	0	NaN	0	NaN	0	1	1	1	1	1	1	1	1	1	1	1	1	1	0	0	0	0	0
GNE	Q91WG8	Bifunctional UDP-N-acetylglucosamine 2-epimerase/N-acetylmannosamine kinase	Q91WG8.B99990004.pdb	4zhtA	99	231			520	8.52117	38.8	24.3		X	1	1	1	1	1	1	1	NaN	1	1	1	1	1	NaN	1	NaN	1	1	1	1	1	1	1	1	1	1	1	1	1	1	1	1	1	1	1
GNE	Q91WG8	Bifunctional UDP-N-acetylglucosamine 2-epimerase/N-acetylmannosamine kinase	Q91WG8.B99990004.pdb	4zhtA	99	280			296	8.33068	58.2	67.2		X	1	1	1	1	1	1	1	1	1	1	1	1	1	1	1	1	1	1	1	1	1	1	1	1	1	1	1	1	1	1	1	NaN	1	1	1
GNE	Q91WG8	Bifunctional UDP-N-acetylglucosamine 2-epimerase/N-acetylmannosamine kinase	Q91WG8.B99990004.pdb	4zhtA	99	359			357	7.91897	57.3	17.5		X	1	1	1	1	1	1	1	1	1	1	1	1	1	1	1	1	1	1	1	1	1	1	1	1	1	1	1	1	1	1	1	1	1	0	1
GNMT	Q9QXF8	Glycine N-methyltransferase	Q9QXF8.B99990001.pdb	3thrA	96	148			147	8.6652	33.3	49.5			1	1	1	1	1	1	1	1	1	1	1	1	1	1	0	1	1	1	1	0	0	0	1	1	0	1	1	1	0	0	1	1	1	1	1
GNMT	Q9QXF8	Glycine N-methyltransferase	Q9QXF8.B99990001.pdb	3thrA	96	191	x	0.0007	186	9.89406	23.2	57.5			1	1	1	1	1	1	1	1	1	1	1	1	1	1	1	1	1	1	1	1	1	1	1	1	0	1	1	1	0	1	1	1	1	1	1
GNMT	Q9QXF8	Glycine N-methyltransferase	Q9QXF8.B99990001.pdb	3thrA	96	191	x	0.0007	283	5.14426	23.2	30.8			1	1	1	1	1	1	1	1	1	1	1	1	1	1	1	1	1	1	1	1	1	1	1	1	1	1	1	1	1	1	1	1	1	1	1
GNMT	Q9QXF8	Glycine N-methyltransferase	Q9QXF8.B99990001.pdb	3thrA	96	213			247	8.45465	20.5	31.3			1	1	1	1	1	1	1	0	1	1	1	0	1	1	1	1	1	1	1	1	0	0	0	1	1	1	1	1	1	1	1	1	1	1	1
GNPNAT1	Q9JK38	Glucosamine 6-phosphate N-acetyltransferase	Q9JK38.B99990005.pdb	2o28A	98	55			128	7.39924	7.8	14		X	1	1	1	1	1	1	1	1	1	1	1	1	1	1	1	1	1	1	1	1	1	1	1	1	1	1	1	1	0	1	1	1	1	0	1
GNPNAT1	Q9JK38	Glucosamine 6-phosphate N-acetyltransferase	Q9JK38.B99990005.pdb	2o28A	98	115			113	10.4432	12.8	48		X	1	1	1	1	1	1	1	1	1	1	1	1	1	1	1	1	1	1	1	1	1	1	1	1	1	1	1	0	1	1	1	1	1	1	1
GNPNAT1	Q9JK38	Glucosamine 6-phosphate N-acetyltransferase	Q9JK38.B99990005.pdb	2o28A	98	131			128	7.75251	34	14		X	1	1	1	1	1	1	1	1	1	1	1	1	1	1	1	1	1	1	1	1	1	1	1	1	1	1	1	1	0	1	1	1	1	0	1
GNPNAT1	Q9JK38	Glucosamine 6-phosphate N-acetyltransferase	Q9JK38.B99990005.pdb	2o28A	98	166			157	10.8278	23	7.7		X	1	1	1	1	1	1	1	1	1	1	1	1	1	1	1	1	1	1	1	1	1	1	1	1	1	1	0	0	1	1	1	1	1	1	1
GOT1	P05201	Aspartate aminotransferase, cytoplasmic	P05201.B99990003.pdb	1ajsA	89	236			192	7.10414	45	16.2		X	0	0	0	0	0	0	1	1	1	1	0	1	1	0	1	1	1	1	1	1	1	1	1	1	1	1	1	1	1	1	1	1	1	1	1
GOT2	P05202	Aspartate aminotransferase, mitochondrial	P05202.B99990005.pdb	3pd6A	100	107			106	8.30515	17.7	17.7	X		1	1	1	1	1	1	1	1	0	1	1	1	1	1	1	1	1	1	1	1	1	1	1	1	1	1	1	1	1	1	1	1	1	1	1
GOT2	P05202	Aspartate aminotransferase, mitochondrial	P05202.B99990005.pdb	3pd6A	100	185	x	0.00939	187	10.356	50.2	12.3	X		1	1	1	1	1	1	1	1	1	1	1	1	1	1	1	1	1	1	1	1	1	1	1	1	1	1	1	1	1	1	1	1	1	1	1
GOT2	P05202	Aspartate aminotransferase, mitochondrial	P05202.B99990005.pdb	3pd6A	100	309			106	10.2384	42.3	17.7	X		1	1	1	1	1	1	1	1	1	1	1	1	1	1	1	1	1	1	1	1	1	1	1	1	1	NaN	1	1	1	1	1	1	1	1	1
GOT2	P05202	Aspartate aminotransferase, mitochondrial	P05202.B99990005.pdb	3pd6A	100	387	x	0.0038	187	8.44191	38.2	12.3	X		1	1	1	1	1	1	1	1	1	1	1	1	1	1	1	1	1	1	1	1	1	1	1	1	1	1	1	1	1	1	1	1	1	1	1
GPD1	E0CXN5	Glycerol-3-phosphate dehydrogenase [NAD(+)]	E0CXN5.B99990004.pdb	1x0vA	89	87	x	0.0002	7	8.50281	40.8	14.2		X	1	1	1	1	1	1	1	1	1	1	1	1	1	1	1	1	1	1	1	1	1	1	1	1	1	1	1	1	1	1	1	1	1	1	1
GPHN	A0JNY3	Gphn protein	A0JNY3.B99990001.pdb	5erqA	100	149			320	7.60502	33.2	26.7			1	1	1	1	1	1	NaN	1	1	1	1	1	1	1	NaN	1	1	1	1	1	1	1	1	1	1	1	1	1	1	1	1	1	1	1	1
GPHN	A0JNY3	Gphn protein	A0JNY3.B99990001.pdb	5erqA	100	324			320	10.1021	36.7	26.7			1	1	1	1	1	1	NaN	1	1	1	1	1	1	1	0	1	1	1	1	1	1	1	1	1	1	1	1	1	1	1	1	1	1	1	1
GPHN	A0JNY3	Gphn protein	A0JNY3.B99990001.pdb	5erqA	100	332			329	10.8552	55.7	54.2			1	1	1	1	1	1	NaN	1	1	1	1	1	1	1	0	1	1	1	1	1	1	1	1	1	1	1	1	1	1	1	1	1	1	1	1
GPHN	A0JNY3	Gphn protein	A0JNY3.B99990001.pdb	5erqA	100	509			26	8.38402	56.7	69.7			1	1	NaN	1	1	1	NaN	1	1	1	1	1	1	1	NaN	NaN	1	NaN	1	1	1	1	1	1	1	0	1	1	1	1	1	1	1	1	1
GPHN	A0JNY3	Gphn protein	A0JNY3.B99990001.pdb	5erqA	100	509			505	8.4313	56.7	43			1	1	1	1	1	1	1	1	1	1	1	1	1	1	1	1	1	1	1	1	1	1	1	1	1	1	1	1	1	1	1	1	1	1	1
GPHN	A0JNY3	Gphn protein	A0JNY3.B99990001.pdb	5erqA	100	760			699	9.51347	59.2	11.3			1	1	1	1	1	1	1	1	1	1	1	1	1	NaN	1	1	1	1	1	1	1	1	1	1	1	1	1	1	1	1	1	1	1	1	1
GPT2	Q8BGT5	Alanine aminotransferase 2	Q8BGT5.B99990002.pdb	3ihjA	95	279			280	11.2759	58.8	5.5	X		1	1	1	1	1	1	1	1	1	1	1	1	1	1	1	1	1	1	1	1	1	1	1	1	1	1	1	1	1	1	1	1	1	1	1
GPX4	O70325-2	Phospholipid hydroperoxide glutathione peroxidase, mitochondrial	O70325-2.B99990005.pdb	5l71A	100	20	x	0.00085	107	9.31197	17	48		X	1	1	NaN	1	1	1	NaN	1	NaN	1	NaN	NaN	1	NaN	1	1	1	1	1	1	1	1	1	0	0	1	1	1	1	1	1	1	1	1	1
GPX4	O70325-2	Phospholipid hydroperoxide glutathione peroxidase, mitochondrial	O70325-2.B99990005.pdb	5l71A	100	31	x	0.00214	28	9.86963	27.5	18.7		X	0	0	NaN	0	0	0	NaN	1	NaN	0	NaN	0	0	NaN	0	0	0	1	1	0	1	0	0	1	1	1	1	1	1	1	0	0	0	0	0
GPX4	O70325-2	Phospholipid hydroperoxide glutathione peroxidase, mitochondrial	O70325-2.B99990005.pdb	5l71A	100	99			66	11.4561	28.8	42		X	1	1	NaN	1	1	1	NaN	1	NaN	1	NaN	NaN	0	NaN	0	0	0	1	1	1	1	1	1	1	1	1	1	1	1	0	1	1	1	1	1
GPX4	O70325-2	Phospholipid hydroperoxide glutathione peroxidase, mitochondrial	O70325-2.B99990005.pdb	5l71A	100	105			107	8.47342	15.2	48		X	1	1	1	1	1	1	NaN	1	NaN	1	NaN	NaN	1	NaN	1	1	1	1	1	1	1	1	1	1	1	1	1	1	1	1	1	1	1	1	1
GPX4	O70325-2	Phospholipid hydroperoxide glutathione peroxidase, mitochondrial	O70325-2.B99990005.pdb	5l71A	100	118			107	10.9261	17.3	48		X	1	1	1	1	1	1	NaN	1	NaN	1	NaN	NaN	1	NaN	1	1	1	1	1	1	1	1	1	1	1	1	1	1	1	1	1	1	1	1	1
GPX4	O70325-2	Phospholipid hydroperoxide glutathione peroxidase, mitochondrial	O70325-2.B99990005.pdb	5l71A	100	125			148	9.94752	52.2	30.8		X	1	1	1	1	1	1	NaN	1	NaN	1	NaN	NaN	0	NaN	1	0	0	1	1	1	1	1	1	1	1	1	1	1	1	1	1	1	1	1	1
GPX4	O70325-2	Phospholipid hydroperoxide glutathione peroxidase, mitochondrial	O70325-2.B99990005.pdb	5l71A	100	125			168	10.0127	52.2	53.8		X	0	0	0	0	1	0	NaN	1	NaN	1	NaN	NaN	0	NaN	1	0	0	1	1	1	1	1	1	1	1	1	1	1	1	1	1	1	1	1	1
GPX4	O70325-2	Phospholipid hydroperoxide glutathione peroxidase, mitochondrial	O70325-2.B99990005.pdb	5l71A	100	145			66	11.0207	43.8	42		X	1	1	NaN	1	1	1	NaN	1	NaN	1	NaN	NaN	0	NaN	0	0	0	1	1	1	1	1	1	1	1	1	1	1	1	1	1	1	1	1	1
GPX4	O70325-2	Phospholipid hydroperoxide glutathione peroxidase, mitochondrial	O70325-2.B99990005.pdb	5l71A	100	145			168	9.40218	43.8	53.8		X	0	0	0	0	1	0	NaN	1	NaN	1	NaN	NaN	1	NaN	1	1	1	1	1	1	1	1	1	1	1	1	1	1	1	1	1	1	1	1	1
GPX4	O70325-2	Phospholipid hydroperoxide glutathione peroxidase, mitochondrial	O70325-2.B99990005.pdb	5l71A	100	151			168	10.8635	53.8	53.8		X	0	0	0	0	1	0	NaN	1	NaN	1	NaN	NaN	1	NaN	1	1	1	1	1	1	1	1	1	1	1	1	1	1	1	1	1	1	1	1	1
GSR	P47791-2	Glutathione reductase, mitochondrial	P47791-2.B99990002.pdb	3dk9A	88	62			54	8.06602	18.3	13			1	1	1	1	1	1	NaN	NaN	1	1	1	1	1	1	1	NaN	1	NaN	1	1	NaN	NaN	1	1	1	NaN	1	NaN	NaN	NaN	1	NaN	1	1	1
GSR	P47791-2	Glutathione reductase, mitochondrial	P47791-2.B99990002.pdb	3dk9A	88	62			59	6.15501	18.3	20.8			1	1	1	1	1	1	NaN	NaN	1	1	1	1	1	1	1	NaN	1	NaN	1	1	NaN	NaN	1	1	0	NaN	1	NaN	NaN	1	1	1	1	1	1
GSR	P47791-2	Glutathione reductase, mitochondrial	P47791-2.B99990002.pdb	3dk9A	88	63			54	10.9012	44.8	13			1	1	1	1	1	1	NaN	NaN	1	1	1	1	1	1	1	NaN	1	NaN	1	1	NaN	NaN	1	1	0	NaN	1	NaN	NaN	NaN	1	NaN	1	1	1
GSR	P47791-2	Glutathione reductase, mitochondrial	P47791-2.B99990002.pdb	3dk9A	88	63			59	10.2761	44.8	20.8			1	1	1	1	1	1	NaN	NaN	1	1	1	1	1	1	1	NaN	1	NaN	1	1	NaN	NaN	1	1	0	NaN	1	NaN	NaN	1	1	1	1	1	1
GSR	P47791-2	Glutathione reductase, mitochondrial	P47791-2.B99990002.pdb	3dk9A	88	353			352	10.6662	26.2	55.7			0	0	0	0	0	0	1	NaN	1	1	1	1	1	1	0	1	1	1	1	1	1	1	1	1	1	1	1	NaN	1	0	1	1	1	1	1
GSS	P51855	Glutathione synthetase	P51855.B99990004.pdb	2hgsA	89	138			132	7.23609	39.5	24		X	0	0	0	0	0	0	0	0	0	0	0	0	0	0	0	0	0	0	0	0	0	0	0	0	0	0	1	1	0	1	0	0	0	0	0
GSS	P51855	Glutathione synthetase	P51855.B99990004.pdb	2hgsA	89	141			132	9.48073	11.3	24		X	0	0	0	0	1	1	0	0	0	1	0	0	0	0	0	0	0	0	0	0	0	0	0	0	NaN	1	1	1	1	1	0	0	0	0	0
GSTO1	O09131	Glutathione S-transferase omega-1	O09131.B99990004.pdb	3vlnA	72	57			32	10.5932	23.8	12		X	1	1	1	1	1	1	1	1	1	1	1	1	1	1	1	1	1	0	0	1	1	NaN	NaN	1	1	1	1	1	1	1	1	1	1	1	0
GSTO1	O09131	Glutathione S-transferase omega-1	O09131.B99990004.pdb	3vlnA	72	59	x	0.00045	32	9.98909	32.2	12		X	1	1	1	1	1	1	1	1	1	1	1	1	1	1	1	1	1	1	1	1	1	NaN	NaN	1	1	1	1	1	1	1	1	1	1	1	0
GSTT1	Q64471	Glutathione S-transferase theta-1	Q64471.B99990005.pdb	2c3nA	82	37			220	9.71859	29	12.5		X	0	0	0	0	0	0	0	0	0	0	0	0	0	0	0	NaN	NaN	0	0	0	0	0	0	0	1	0	0	0	0	1	0	0	0	0	0
GSTT1	Q64471	Glutathione S-transferase theta-1	Q64471.B99990005.pdb	2c3nA	82	216	x	0.00018	220	9.31789	46.3	12.5		X	0	0	0	0	0	0	0	0	0	0	0	0	0	0	0	NaN	NaN	0	0	0	0	0	0	0	0	0	0	0	0	1	0	0	0	0	0
H3F3B	P84244	Histone H3	P84244.B99990001.pdb	1kx5A	96	123	x	0.00023	111	9.45939	47.3	13.2			1	1	1	1	1	1	1	1	1	1	1	1	1	1	1	1	1	1	1	1	1	1	1	1	1	NaN	1	1	1	1	1	1	1	1	1
HAAO	Q78JT3	3-hydroxyanthranilate 3,4-dioxygenase	Q78JT3.B99990003.pdb	2qnkA	86	33	x	0.00179	134	7.21852	5.2	5.7		X	1	NaN	NaN	1	1	1	1	1	1	1	1	1	1	1	1	1	1	1	1	1	1	1	1	1	1	1	1	1	1	1	1	1	1	1	1
HAAO	Q78JT3	3-hydroxyanthranilate 3,4-dioxygenase	Q78JT3.B99990003.pdb	2qnkA	86	135			134	8.53686	45	5.7		X	1	NaN	1	1	1	1	0	1	1	0	0	0	0	1	0	0	0	1	1	1	1	1	1	1	0	1	1	1	0	1	0	0	0	0	0
HAAO	Q78JT3	3-hydroxyanthranilate 3,4-dioxygenase	Q78JT3.B99990003.pdb	2qnkA	86	238			245	4.63645	54	10.5		X	0	NaN	0	0	0	0	0	0	0	0	0	0	0	0	0	0	0	0	0	0	0	0	0	0	0	0	0	0	0	1	0	0	0	0	0
HADH	Q61425	Hydroxyacyl-coenzyme A dehydrogenase, mitochondrial	Q61425.B99990001.pdb	3rqsB	90	67			99	9.97249	35.7	14.7	X		0	0	0	0	0	0	0	0	0	0	0	0	0	0	0	0	0	0	0	0	0	0	0	0	0	0	0	1	1	0	0	0	0	0	0
HADH	Q61425	Hydroxyacyl-coenzyme A dehydrogenase, mitochondrial	Q61425.B99990001.pdb	3rqsB	90	95			99	3.78832	45.7	14.7	X		0	0	0	0	0	0	0	0	0	0	0	0	0	0	0	0	0	0	0	0	0	0	0	0	0	0	1	1	1	0	0	0	0	0	0
HADH	Q61425	Hydroxyacyl-coenzyme A dehydrogenase, mitochondrial	Q61425.B99990001.pdb	3rqsB	90	212	x	0.00143	211	9.54771	59	12.7	X		1	1	1	1	1	1	1	1	1	1	1	1	1	1	1	1	1	1	1	1	1	1	1	1	1	1	1	1	1	1	1	1	1	1	1
HAO1	Q9WU19	Hydroxyacid oxidase 1	Q9WU19.B99990002.pdb	2nzlA	90	296			7	6.58409	58.3	18			1	1	1	1	1	1	1	1	1	NaN	1	1	1	1	1	1	1	1	1	1	1	1	0	1	1	1	1	1	1	1	1	1	1	1	1
HARS	Q61035	Histidine--tRNA ligase, cytoplasmic	Q61035.B99990001.pdb	4g84B	96	75			509	7.04472	10.5	14.5		X	1	1	1	1	1	1	1	1	1	1	1	1	1	1	1	0	1	1	1	0	1	1	1	1	1	1	1	1	1	NaN	1	1	NaN	1	1
HDHD2	Q3UGR5	Haloacid dehalogenase-like hydrolase domain-containing protein 2	Q3UGR5.B99990004.pdb	2ho4A	99	227			206	6.41536	35.8	5.7			1	1	1	1	1	1	0	1	1	1	1	1	1	1	1	1	1	1	1	1	1	1	1	1	1	1	1	1	1	1	1	1	1	1	1
HDHD2	Q3UGR5	Haloacid dehalogenase-like hydrolase domain-containing protein 2	Q3UGR5.B99990004.pdb	2ho4A	99	229			206	8.61549	53.5	5.7			0	0	0	0	0	0	0	0	0	0	0	0	0	0	0	0	0	0	0	0	0	0	0	0	0	0	0	0	0	1	0	0	0	0	0
HDHD2	Q3UGR5	Haloacid dehalogenase-like hydrolase domain-containing protein 2	Q3UGR5.B99990004.pdb	2ho4A	99	235			206	5.24602	23.7	5.7			1	1	1	1	1	1	0	1	1	1	1	1	1	1	1	1	1	1	1	1	1	1	1	1	1	1	1	1	1	1	1	1	1	1	1
HDHD3	Q9CYW4	Haloacid dehalogenase-like hydrolase domain-containing protein 3	Q9CYW4.B99990004.pdb	3k1zA	77	15	x	0.0097	196	9.68717	57.8	28	X		1	1	1	1	1	1	1	1	0	0	1	1	1	0	1	0	0	1	1	1	1	1	1	1	1	1	1	1	1	1	1	1	1	0	0
HGD	O09173	Homogentisate 1,2-dioxygenase	O09173.B99990005.pdb	1eybA	93	57			14	11.0301	16.5	7.3		X	1	1	1	1	1	1	1	1	1	1	1	1	1	1	1	0	0	1	1	1	1	1	1	1	1	1	1	1	1	1	1	1	1	1	1
HGD	O09173	Homogentisate 1,2-dioxygenase	O09173.B99990005.pdb	1eybA	93	57			51	9.47809	16.5	29.7		X	1	1	1	1	1	1	1	1	1	1	1	1	1	1	1	1	1	1	1	1	1	1	1	1	1	1	1	1	1	1	1	1	1	1	1
HGD	O09173	Homogentisate 1,2-dioxygenase	O09173.B99990005.pdb	1eybA	93	98	x	0.00036	416	8.4	13	13.2		X	0	0	0	0	0	0	0	0	0	0	0	0	0	0	0	NaN	1	0	0	0	0	0	0	0	0	1	1	1	1	1	0	0	0	0	0
HGD	O09173	Homogentisate 1,2-dioxygenase	O09173.B99990005.pdb	1eybA	93	98	x	0.00036	418	8.62682	13	51.5		X	1	1	1	1	1	1	1	1	1	1	1	1	1	1	1	NaN	1	1	1	0	1	1	1	1	1	1	1	1	1	1	1	1	1	1	1
HGD	O09173	Homogentisate 1,2-dioxygenase	O09173.B99990005.pdb	1eybA	93	98	x	0.00036	426	6.66696	13	23.3		X	1	1	1	1	1	1	1	1	1	1	1	1	1	1	1	NaN	1	1	1	0	1	1	1	1	1	1	1	1	1	1	1	1	1	1	1
HGD	O09173	Homogentisate 1,2-dioxygenase	O09173.B99990005.pdb	1eybA	93	380	x	0.00021	377	6.51455	28.5	16.3		X	1	1	1	1	1	1	1	1	1	1	1	1	1	1	1	1	1	1	1	1	1	1	1	0	1	1	1	1	1	1	1	1	1	1	1
HGD	O09173	Homogentisate 1,2-dioxygenase	O09173.B99990005.pdb	1eybA	93	414			418	5.72755	27	51.5		X	1	1	1	1	1	1	1	1	1	1	1	1	1	1	1	NaN	1	1	1	1	1	1	1	1	1	1	1	1	1	1	1	1	1	1	1
HGD	O09173	Homogentisate 1,2-dioxygenase	O09173.B99990005.pdb	1eybA	93	414			426	9.73143	27	23.3		X	1	1	1	1	1	1	1	1	1	1	1	1	1	1	1	NaN	1	1	1	1	1	1	1	1	1	1	1	1	1	1	1	1	1	1	1
HGD	O09173	Homogentisate 1,2-dioxygenase	O09173.B99990005.pdb	1eybA	93	425			426	11.4552	58.8	23.3		X	1	1	1	1	1	1	1	1	1	1	1	1	1	1	1	NaN	1	1	1	1	1	1	1	1	1	0	1	1	1	1	1	1	1	1	1
HIBADH	Q99L13	3-hydroxyisobutyrate dehydrogenase, mitochondrial	Q99L13.B99990001.pdb	2gf2A	94	208			198	11.3573	6.5	6.8	X		1	1	1	1	1	1	1	1	1	1	1	1	1	1	1	1	1	1	1	1	1	1	1	1	1	1	1	1	1	1	1	1	1	1	1
HIBADH	Q99L13	3-hydroxyisobutyrate dehydrogenase, mitochondrial	Q99L13.B99990001.pdb	2gf2A	94	208			210	10.658	6.5	35.2	X		1	1	1	1	1	1	1	1	1	1	1	1	1	1	1	1	1	1	1	1	1	1	1	1	1	1	1	1	1	1	1	1	1	1	1
HIBCH	Q8QZS1	3-hydroxyisobutyryl-CoA hydrolase, mitochondrial	Q8QZS1.B99990001.pdb	3bptA	84	106			335	9.83443	16.5	9.2	X		0	0	0	0	0	0	NaN	NaN	0	0	0	0	0	0	0	0	0	0	0	0	0	0	0	0	0	0	1	1	1	1	0	0	0	0	0
HIBCH	Q8QZS1	3-hydroxyisobutyryl-CoA hydrolase, mitochondrial	Q8QZS1.B99990001.pdb	3bptA	84	132			44	10.1011	34.2	16.5	X		1	1	1	1	1	1	1	NaN	1	1	1	1	1	1	1	1	1	NaN	1	1	1	1	1	1	1	1	1	1	1	1	1	1	1	1	1
HIBCH	Q8QZS1	3-hydroxyisobutyryl-CoA hydrolase, mitochondrial	Q8QZS1.B99990001.pdb	3bptA	84	232	x	0.00261	44	8.33995	51.5	16.5	X		1	1	1	1	1	1	1	NaN	1	1	1	1	1	1	1	1	1	1	1	1	1	1	1	0	1	1	1	1	1	1	1	1	1	1	1
HIBCH	Q8QZS1	3-hydroxyisobutyryl-CoA hydrolase, mitochondrial	Q8QZS1.B99990001.pdb	3bptA	84	266			270	8.9888	19.8	5.3	X		1	1	1	1	1	1	1	1	0	0	1	0	0	0	0	0	0	1	1	1	1	1	1	1	0	1	1	1	1	1	0	0	1	0	0
HINT1	P70349	Histidine triad nucleotide-binding protein 1	P70349.B99990001.pdb	5i2fB	95	82			84	11.3497	54	5.7		X	1	1	1	1	1	1	1	1	1	1	1	1	1	NaN	1	1	1	1	1	1	NaN	1	1	1	1	NaN	1	1	1	1	1	1	1	1	1
HINT1	P70349	Histidine triad nucleotide-binding protein 1	P70349.B99990001.pdb	5i2fB	95	83			84	9.45641	51.3	5.7		X	1	1	1	1	1	1	1	1	1	1	1	1	1	NaN	1	1	1	1	1	1	NaN	1	1	1	1	NaN	1	1	1	1	1	1	1	1	1
HMGB1	P63158	High mobility group protein B1	P63158.B99990005.pdb	2yrqA	100	30	x	0.00015	23	8.57344	18.7	14		X	1	1	1	1	1	1	1	1	1	1	1	1	1	1	1	1	1	1	1	1	1	1	1	1	1	1	1	NaN	1	1	1	1	1	1	1
HMGB1	P63158	High mobility group protein B1	P63158.B99990005.pdb	2yrqA	100	44			23	10.8136	46.7	14		X	1	1	1	1	1	1	1	1	1	1	1	1	1	1	1	1	1	1	1	1	1	1	0	1	1	1	1	NaN	1	1	1	1	1	1	1
HMGB1	P63158	High mobility group protein B1	P63158.B99990005.pdb	2yrqA	100	59			23	8.43319	8.5	14		X	1	1	1	1	1	1	1	1	1	1	1	1	1	1	1	1	1	1	1	1	1	1	1	1	1	1	1	NaN	1	1	1	1	1	1	1
HMGCL	P38060	Hydroxymethylglutaryl-CoA lyase, mitochondrial	P38060.B99990005.pdb	2cw6A	88	324			323	9.38771	54.8	42.8	X		1	1	1	1	1	1	1	1	1	1	1	1	1	0	1	1	0	NaN	1	1	1	1	0	1	1	1	1	NaN	0	1	0	1	1	1	1
HMGCS1	Q8JZK9	Hydroxymethylglutaryl-CoA synthase, cytoplasmic	Q8JZK9.B99990005.pdb	2p8uA	96	38			417	9.75275	39	11.3		X	0	0	0	1	1	1	NaN	1	1	1	1	1	1	1	1	1	1	1	1	1	1	0	1	1	1	1	1	1	1	1	1	1	1	1	1
HMGCS1	Q8JZK9	Hydroxymethylglutaryl-CoA synthase, cytoplasmic	Q8JZK9.B99990005.pdb	2p8uA	96	206			129	8.01875	6	9.7		X	1	1	1	1	1	1	NaN	1	1	1	1	1	1	1	1	1	1	1	1	1	1	1	1	1	1	1	1	1	1	1	1	1	1	1	1
HNMT	Q91VF2	Histamine N-methyltransferase	Q91VF2.B99990004.pdb	2aotA	84	112			82	8.44711	18.5	27		X	1	1	1	1	1	1	0	0	0	0	0	0	0	0	0	0	0	0	0	0	0	0	0	1	1	1	1	1	1	1	0	0	0	0	0
HPD	P49429	4-hydroxyphenylpyruvate dioxygenase	P49429.B99990002.pdb	1sqiA	96	94			72	11.2486	12.2	10.8		X	0	0	0	0	0	0	0	0	0	0	0	0	0	0	0	0	0	0	0	0	0	0	0	0	0	0	1	1	0	1	0	0	0	0	0
HSDL2	Q2TPA8	Hydroxysteroid dehydrogenase-like protein 2	Q2TPA8.B99990001.pdb	3kvoA	90	142			218	11.0458	16	7.3	X		1	1	0	1	1	1	1	NaN	1	1	1	1	1	1	1	1	1	1	1	1	1	1	1	1	1	1	1	0	1	1	1	1	1	NaN	1
HSDL2	Q2TPA8	Hydroxysteroid dehydrogenase-like protein 2	Q2TPA8.B99990001.pdb	3kvoA	90	144			218	11.1487	5.2	7.3	X		1	1	1	1	1	1	1	NaN	1	1	1	1	1	1	1	1	1	1	1	1	1	1	1	1	1	1	1	0	1	1	1	1	1	NaN	1
HSDL2	Q2TPA8	Hydroxysteroid dehydrogenase-like protein 2	Q2TPA8.B99990001.pdb	3kvoA	90	220			218	10.2283	30.8	7.3	X		1	1	1	1	1	1	1	1	1	1	1	1	1	1	1	1	1	1	1	1	1	1	1	1	1	1	1	1	1	1	1	1	1	NaN	1
HSDL2	Q2TPA8	Hydroxysteroid dehydrogenase-like protein 2	Q2TPA8.B99990001.pdb	3kvoA	90	450			178	10.9948	28.7	18.8	X		0	0	NaN	0	1	1	1	1	1	1	1	1	1	1	1	1	1	1	1	1	1	1	0	1	1	1	1	1	1	1	1	1	1	NaN	1
HSP90AA1	P07901	Heat shock protein HSP 90-alpha	P07901.B99990001.pdb	2cg9A	65	479			482	8.3895	49.8	38.2		X	1	1	NaN	1	1	1	1	NaN	1	1	1	1	1	NaN	1	1	1	1	1	1	1	1	1	1	1	1	1	NaN	1	1	1	NaN	1	1	1
HSP90AA1	P07901	Heat shock protein HSP 90-alpha	P07901.B99990001.pdb	2cg9A	65	490	x	0.00016	482	9.45077	36.5	38.2		X	1	1	NaN	1	1	1	1	NaN	1	1	1	1	1	NaN	1	1	1	1	1	1	1	1	1	1	1	1	1	NaN	1	1	1	NaN	1	1	1
HSP90AA1	P07901	Heat shock protein HSP 90-alpha	P07901.B99990001.pdb	2cg9A	65	540			482	3.05358	10	38.2		X	1	1	NaN	1	1	1	1	NaN	1	1	1	1	1	NaN	1	1	1	1	1	1	1	1	1	1	1	1	1	NaN	1	1	1	NaN	1	1	1
HSP90AA1	P07901	Heat shock protein HSP 90-alpha	P07901.B99990001.pdb	2cg9A	65	566			573	5.90828	32.8	21.8		X	1	1	NaN	1	1	1	1	NaN	1	1	1	1	1	NaN	1	1	1	1	1	1	1	1	1	1	1	1	1	NaN	1	1	1	NaN	1	1	1
HSP90AA1	P07901	Heat shock protein HSP 90-alpha	P07901.B99990001.pdb	2cg9A	65	574			573	4.84531	15.5	21.8		X	1	1	NaN	1	1	1	1	NaN	1	1	1	1	1	NaN	1	1	1	1	1	1	1	1	1	1	1	1	1	NaN	1	1	1	NaN	1	1	1
HSP90AA1	P07901	Heat shock protein HSP 90-alpha	P07901.B99990001.pdb	2cg9A	65	577	x	0.00018	573	8.49557	34.8	21.8		X	1	1	NaN	1	1	1	1	NaN	1	1	1	1	1	NaN	1	1	1	1	1	1	1	1	1	1	1	1	1	NaN	1	1	1	NaN	1	1	1
HSP90AA1	P07901	Heat shock protein HSP 90-alpha	P07901.B99990001.pdb	2cg9A	65	586			573	9.02175	39.3	21.8		X	1	1	NaN	1	1	1	1	NaN	1	1	1	1	1	NaN	0	1	1	1	1	1	1	1	1	1	1	1	1	NaN	1	1	1	NaN	1	1	1
HSP90AB1	P11499	Heat shock protein HSP 90-beta	P11499.B99990004.pdb	2cg9A	66	641			589	10.3505	6.8	6		X	1	1	1	1	1	1	1	1	1	1	1	1	1	1	NaN	1	NaN	1	1	1	1	1	NaN	1	1	1	1	1	NaN	1	1	1	1	1	1
HSPA2	P17156	Heat shock-related 70 kDa protein 2	P17156.B99990005.pdb	1yuwA	89	576			577	10.8972	58.7	45.2		X	1	1	1	1	1	1	1	1	1	1	NaN	1	1	NaN	1	1	1	1	1	1	1	1	1	1	1	1	1	1	1	1	1	1	1	1	1
HSPA8	P63017	Heat shock cognate 71 kDa protein	P63017.B99990001.pdb	1yuwA	100	573			574	6.3889	58	59.3		X	1	1	1	1	1	1	1	NaN	1	1	1	1	1	1	1	1	1	1	1	1	1	1	1	1	1	1	1	1	1	1	1	1	1	1	1
HSPA8	P63017	Heat shock cognate 71 kDa protein	P63017.B99990001.pdb	1yuwA	100	601			603	6.52568	59.2	60.8		X	1	1	1	1	1	1	1	NaN	1	1	1	1	1	1	1	1	1	1	1	1	1	1	1	1	1	1	1	1	1	1	1	1	1	1	1
HSPA9	P38647	Stress-70 protein, mitochondrial	P38647.B99990003.pdb	4kboA	99	360	x	0.00176	366	5.4525	5.2	9.3	X		0	0	0	0	0	0	0	0	1	0	0	0	1	0	0	0	0	1	1	1	1	1	1	1	1	0	1	1	1	1	1	1	1	0	0
HSPA9	P38647	Stress-70 protein, mitochondrial	P38647.B99990003.pdb	4kboA	99	368	x	0.00123	366	10.3518	52.8	9.3	X		1	1	1	1	1	1	1	1	1	1	1	1	1	1	1	1	1	1	1	1	1	1	1	1	1	1	1	1	1	1	1	1	1	1	1
HSPA9	P38647	Stress-70 protein, mitochondrial	P38647.B99990003.pdb	4kboA	99	467			487	9.29868	57.2	21.8	X		1	1	1	1	1	1	1	1	1	1	1	1	1	1	1	1	1	1	1	1	1	1	1	1	1	1	0	0	0	1	1	1	1	1	1
HTATIP2	Q9Z2G9	Oxidoreductase HTATIP2	Q9Z2G9.B99990001.pdb	2fmuA	100	32			172	9.6936	39	72.7		X	0	0	0	0	0	0	0	0	1	0	0	0	0	1	1	0	0	1	1	0	1	1	1	0	1	0	1	1	1	1	0	0	0	1	1
IDH1	O88844	Isocitrate dehydrogenase [NADP]cytoplasmic	O88844.B99990003.pdb	4umxA	95	212			269	10.6349	46.3	10.5		X	1	1	1	1	1	1	1	1	1	1	1	1	1	1	1	1	1	1	1	1	1	1	1	1	1	1	1	1	1	1	1	1	1	1	1
IDH1	O88844	Isocitrate dehydrogenase [NADP]cytoplasmic	O88844.B99990003.pdb	4umxA	95	236			245	7.78307	53.2	53.8		X	0	0	0	0	0	0	0	0	0	0	0	0	0	0	0	0	0	0	0	0	0	0	0	0	0	0	0	0	0	0	0	0	0	0	0
IDH1	O88844	Isocitrate dehydrogenase [NADP]cytoplasmic	O88844.B99990003.pdb	4umxA	95	243	x	0.00205	245	9.05422	55.3	53.8		X	0	0	0	0	0	0	0	0	0	0	0	0	0	0	0	0	0	0	0	0	0	0	0	0	0	0	0	0	0	0	0	0	0	0	0
IDH1	O88844	Isocitrate dehydrogenase [NADP]cytoplasmic	O88844.B99990003.pdb	4umxA	95	270			269	5.29335	8.2	10.5		X	1	1	1	1	1	1	1	1	1	1	1	1	1	1	1	1	1	1	1	1	1	1	1	1	1	1	1	1	1	1	1	1	1	1	1
IDH3A	Q9D6R2	Isocitrate dehydrogenase [NAD]subunit alpha, mitochondrial	Q9D6R2.B99990005.pdb	3blxB	56	177			222	9.04558	12.5	6.5	X		1	1	1	1	1	1	1	1	1	1	1	0	1	1	1	1	1	1	1	1	1	1	1	1	NaN	1	1	NaN	1	1	0	0	0	1	1
IDH3A	Q9D6R2	Isocitrate dehydrogenase [NAD]subunit alpha, mitochondrial	Q9D6R2.B99990005.pdb	3blxB	56	200			236	9.39341	23.3	25.3	X		1	1	1	1	1	1	1	1	1	1	1	1	1	1	1	1	1	1	1	1	1	1	1	1	NaN	1	1	NaN	1	1	1	1	1	1	1
IMPA1	Q924B0	Myo-inositol monophosphatase 1	Q924B0.B99990004.pdb	4as5A	100	59			64	9.02938	53.2	66.8		X	0	0	0	0	0	0	0	0	0	0	0	0	0	0	0	0	0	0	0	0	0	0	0	0	0	0	0	0	0	0	0	0	0	0	0
KHK	E9Q1Q9	Ketohexokinase	E9Q1Q9.B99990003.pdb	3nbvA	87	22			32	10.4239	40.2	5.3		X	1	1	1	1	1	1	0	1	1	1	1	1	NaN	1	0	NaN	1	1	1	0	1	1	1	1	1	1	1	1	1	1	1	1	1	1	1
LACTB2	Q99KR3	Beta-lactamase-like protein 2	Q99KR3.B99990005.pdb	4ad9A	84	102	x	0.00082	100	5.65532	32.7	21.8		X	1	0	1	1	1	1	1	1	1	1	1	1	1	1	1	1	1	1	1	1	1	1	1	1	1	1	1	1	1	1	1	1	0	1	1
LDHA	P06151	L-lactate dehydrogenase A chain	P06151.B99990003.pdb	4aj2A	97	22			84	8.01092	9.7	58.8		X	0	0	0	0	0	0	0	0	0	0	0	0	0	0	0	0	0	0	0	0	0	0	0	0	0	0	0	0	0	0	0	0	0	0	0
LDHA	P06151	L-lactate dehydrogenase A chain	P06151.B99990003.pdb	4aj2A	97	81	x	0.00144	84	11.2701	40.7	58.8		X	0	0	0	0	0	0	0	0	0	0	0	0	0	0	0	0	0	0	0	0	0	0	0	0	0	0	0	0	0	0	0	0	0	0	0
LDHA	P06151	L-lactate dehydrogenase A chain	P06151.B99990003.pdb	4aj2A	97	126	x	0.0015	84	9.43357	50.7	58.8		X	0	0	0	0	0	0	0	0	0	0	0	0	0	0	0	0	0	0	0	0	0	0	0	0	0	0	0	0	0	0	0	0	0	0	0
LYPLA2	Q9WTL7	Acyl-protein thioesterase 2	Q9WTL7.B99990003.pdb	1fj2A	69	94			2	8.73987	28.5	54			1	1	1	1	1	1	1	1	1	1	1	1	1	0	1	NaN	1	1	1	1	1	1	1	1	1	1	1	1	1	1	1	1	1	1	1
LYPLAL1	E9QLB2	Lysophospholipase-like protein 1	E9QLB2.B99990005.pdb	3u0vA	79	43			13	9.50136	38.5	9.8		X	1	1	1	1	1	1	1	0	1	1	1	1	0	1	1	0	0	1	1	0	1	1	1	1	0	1	1	1	0	1	1	1	0	1	1
LYPLAL1	E9QLB2	Lysophospholipase-like protein 1	E9QLB2.B99990005.pdb	3u0vA	79	56			13	11.1605	30.3	9.8		X	1	1	1	1	1	1	1	0	1	1	1	1	1	1	1	0	0	1	1	0	1	1	1	1	0	1	1	1	1	1	1	1	0	1	1
LYPLAL1	E9QLB2	Lysophospholipase-like protein 1	E9QLB2.B99990005.pdb	3u0vA	79	83			88	7.18189	59	18.8		X	1	1	1	1	1	1	1	1	1	1	1	1	0	1	1	1	1	1	1	1	1	1	1	1	0	1	1	1	0	1	1	1	1	1	1
MANF	Q80ZP8	Mesencephalic astrocyte-derived neurotrophic factor	Q80ZP8.B99990005.pdb	2rqyA	97	53			16	10.6244	36.2	8.5			1	1	1	1	1	1	1	1	1	1	1	NaN	1	1	1	1	1	1	1	1	1	1	1	1	1	1	1	1	1	1	1	1	1	1	1
MANF	Q80ZP8	Mesencephalic astrocyte-derived neurotrophic factor	Q80ZP8.B99990005.pdb	2rqyA	97	93			16	9.48086	13.2	8.5			1	1	1	1	1	1	1	1	1	1	1	NaN	1	1	1	1	1	1	1	1	1	1	1	1	1	1	1	1	1	1	1	1	1	1	1
MANF	Q80ZP8	Mesencephalic astrocyte-derived neurotrophic factor	Q80ZP8.B99990005.pdb	2rqyA	97	135			134	8.92964	57.3	23			1	1	1	1	1	1	1	1	1	1	1	NaN	1	1	1	1	1	1	1	1	1	1	1	1	1	1	1	1	1	1	1	1	1	1	1
MANF	Q80ZP8	Mesencephalic astrocyte-derived neurotrophic factor	Q80ZP8.B99990005.pdb	2rqyA	97	146			134	4.85843	42.8	23			1	1	1	1	1	1	1	1	1	1	1	NaN	1	1	1	1	1	1	1	1	1	1	1	1	1	1	1	1	1	1	1	1	1	1	1
MAOB	Q8BW75	Amine oxidase [flavin-containing]B	Q8BW75.B99990001.pdb	1s3eA	89	456			26	5.66118	28.5	14.8	X		0	0	0	0	0	0	0	0	0	0	0	0	NaN	0	NaN	0	0	NaN	0	0	0	0	0	0	0	0	0	0	0	1	0	0	0	0	0
MAP2K1	P31938	Dual specificity mitogen-activated protein kinase kinase 1	P31938.B99990002.pdb	3eqcA	100	97			207	6.30792	26.7	6.2		X	1	1	1	1	1	1	1	1	1	1	1	1	1	1	1	NaN	1	1	1	1	1	1	1	1	NaN	1	1	1	1	1	1	1	1	1	1
MAP2K1	P31938	Dual specificity mitogen-activated protein kinase kinase 1	P31938.B99990002.pdb	3eqcA	100	192			207	9.15164	7.3	6.2		X	1	1	1	1	1	1	1	1	1	1	1	1	1	1	1	NaN	1	1	1	1	1	1	1	1	NaN	1	1	1	1	1	1	1	1	1	1
MAP2K1	P31938	Dual specificity mitogen-activated protein kinase kinase 1	P31938.B99990002.pdb	3eqcA	100	205			207	11.1579	11	6.2		X	1	1	1	1	1	1	1	1	1	1	1	1	1	1	1	NaN	1	1	1	1	1	1	1	1	NaN	1	1	1	1	1	1	1	1	1	1
MAT1A	Q91X83	S-adenosylmethionine synthase isoform type-1	Q91X83.B99990002.pdb	1qm4A	98	304			150	5.58475	5.5	7		X	1	1	1	1	1	1	1	1	1	1	1	1	1	1	1	1	1	1	1	1	1	1	1	1	1	1	1	1	1	1	1	NaN	1	1	1
MAT1A	Q91X83	S-adenosylmethionine synthase isoform type-1	Q91X83.B99990002.pdb	1qm4A	98	308	x	0.0004	150	6.51759	52.7	7		X	1	1	1	1	1	1	1	1	1	1	1	1	1	1	1	1	1	1	1	1	1	1	1	1	1	1	1	1	1	1	1	NaN	1	1	1
MCCC2	Q3ULD5	Methylcrotonoyl-CoA carboxylase beta chain, mitochondrial	Q3ULD5.B99990005.pdb	3u9rB	67	235			267	11.2769	52.8	5	X		1	1	NaN	1	1	1	1	1	1	1	1	1	1	1	1	1	1	1	1	1	1	1	1	1	1	1	1	1	1	0	1	1	1	1	1
MCCC2	Q3ULD5	Methylcrotonoyl-CoA carboxylase beta chain, mitochondrial	Q3ULD5.B99990005.pdb	3u9rB	67	269			267	8.50417	47.5	5	X		1	1	NaN	1	1	1	1	1	0	1	0	1	1	1	1	1	1	1	1	1	1	1	1	1	1	1	1	1	1	0	1	1	1	1	1
MCCC2	Q3ULD5	Methylcrotonoyl-CoA carboxylase beta chain, mitochondrial	Q3ULD5.B99990005.pdb	3u9rB	67	433			431	7.58773	55.5	21.5	X		0	0	NaN	0	0	0	0	1	1	0	0	0	0	0	0	0	0	0	0	1	1	1	0	1	1	1	1	1	1	1	0	0	0	1	1
MCEE	Q9D1I5	Methylmalonyl-CoA epimerase, mitochondrial	Q9D1I5.B99990004.pdb	3rmuA	90	166			168	10.8946	59.2	60.8	X		1	1	1	1	1	1	0	1	1	0	1	1	1	1	1	1	1	1	1	1	1	1	1	1	1	1	1	1	1	1	0	NaN	1	1	1
MECR	Q9DCS3	Trans-2-enoyl-CoA reductase, mitochondrial	Q9DCS3.B99990002.pdb	1zsyA	86	368			263	11.152	22.5	23	X		1	1	1	1	1	1	1	1	1	1	1	1	1	1	1	0	1	1	1	1	1	1	1	1	1	1	1	NaN	1	1	1	1	1	1	1
MIF	P34884	Macrophage migration inhibitory factor	P34884.B99990001.pdb	2gdgA	100	78	x	0.00046	81	8.14802	59	15.2		X	1	1	0	1	1	1	1	1	1	1	1	NaN	1	NaN	1	NaN	1	1	1	1	1	1	1	1	1	1	1	1	1	1	1	1	1	1	NaN
MLYCD	Q99J39-2	Malonyl-CoA decarboxylase, mitochondrial	Q99J39-2.B99990004.pdb	4f0xA	90	172			167	11.3483	19	61			1	1	1	1	0	1	1	1	0	0	1	1	1	1	1	1	1	0	0	1	1	1	1	1	1	1	1	1	1	1	0	0	0	1	1
MLYCD	Q99J39-2	Malonyl-CoA decarboxylase, mitochondrial	Q99J39-2.B99990004.pdb	4f0xA	90	172			176	8.4998	19	16.3			0	0	0	0	0	0	0	0	0	0	0	0	0	0	0	1	1	0	0	0	0	0	0	0	0	0	1	0	1	1	0	0	0	0	0
MLYCD	Q99J39-2	Malonyl-CoA decarboxylase, mitochondrial	Q99J39-2.B99990004.pdb	4f0xA	90	183			233	9.59394	58.8	36.5			0	0	0	1	0	0	1	0	0	1	0	1	0	0	0	0	0	1	0	0	0	0	0	1	1	0	0	1	1	1	0	1	1	1	1
MLYCD	Q99J39-2	Malonyl-CoA decarboxylase, mitochondrial	Q99J39-2.B99990004.pdb	4f0xA	90	189			233	10.6706	52	36.5			0	0	0	1	0	0	1	1	0	1	0	1	0	1	0	0	0	1	0	0	0	0	0	1	1	0	0	1	1	1	0	1	1	1	1
MLYCD	Q99J39-2	Malonyl-CoA decarboxylase, mitochondrial	Q99J39-2.B99990004.pdb	4f0xA	90	231			233	10.8048	48.7	36.5			0	0	0	1	0	0	1	1	0	1	0	1	0	1	0	0	0	1	0	0	0	0	0	1	1	0	0	1	1	1	0	1	1	1	1
MMAB	Q9D273	Cob(I)yrinic acid a,c-diamide adenosyltransferase, mitochondrial	Q9D273.B99990001.pdb	2idxB	91	110			113	9.545	19.8	51.3	X		1	1	1	1	1	1	0	1	1	1	1	1	1	1	1	NaN	0	1	1	1	1	1	1	1	0	1	1	1	1	1	1	1	1	1	1
MRPL17	Q9D8P4	39S ribosomal protein L17, mitochondrial	Q9D8P4.B99990003.pdb	2cqmA	87	120			169	6.52049	20.8	24	X		0	0	0	0	0	0	0	0	0	0	0	0	0	0	0	NaN	NaN	0	NaN	0	0	0	NaN	0	0	0	0	0	0	0	0	0	0	0	0
MSRA	Q9D6Y7-2	Mitochondrial peptide methionine sulfoxide reductase	Q9D6Y7-2.B99990005.pdb	2l90A	100	84			87	9.34784	54.7	59.8		X	1	1	1	1	1	1	1	1	1	1	1	1	0	0	0	1	1	NaN	1	1	1	1	NaN	1	1	1	1	1	1	1	1	1	1	0	0
MTPN	P62774	Myotrophin	P62774.B99990005.pdb	3aaaC	99	4			2	7.15566	57.7	73.5		X	1	1	1	1	1	1	1	1	1	1	1	1	1	1	1	1	1	1	1	1	1	1	1	1	1	1	1	1	1	1	1	1	1	1	0
MTPN	P62774	Myotrophin	P62774.B99990005.pdb	3aaaC	99	11			45	6.05254	48.7	16.7		X	1	1	1	1	1	1	1	1	1	1	1	1	1	1	1	1	1	1	1	1	1	1	1	1	1	1	1	1	1	1	1	1	1	1	0
MTPN	P62774	Myotrophin	P62774.B99990005.pdb	3aaaC	99	24			2	11.345	54.2	73.5		X	1	1	1	1	1	1	1	1	1	1	1	1	1	1	1	1	1	1	1	1	1	1	1	1	1	1	1	1	1	1	1	1	1	1	0
MUT	P16332	Methylmalonyl-CoA mutase, mitochondrial	P16332.B99990005.pdb	2xijA	96	739			740	9.11272	48.7	30	X		1	1	1	1	1	1	1	1	1	1	1	1	1	1	1	0	1	1	1	0	0	0	0	1	0	0	1	1	0	0	1	0	1	1	1
MUT	P16332	Methylmalonyl-CoA mutase, mitochondrial	P16332.B99990005.pdb	2xijA	96	744			740	8.46963	54.5	30	X		1	1	1	1	1	1	1	1	1	1	1	1	1	1	1	0	1	1	1	0	0	0	0	1	1	0	1	1	0	0	1	NaN	1	1	1
MYO6	E9Q175	Unconventional myosin-VI	E9Q175.B99990001.pdb	2bkiA	97	285			442	10.1745	30.7	72.8		X	1	1	1	1	1	1	1	1	1	1	1	1	0	1	1	1	1	1	1	1	1	1	1	1	1	1	1	1	1	1	1	1	1	1	1
MYO6	E9Q175	Unconventional myosin-VI	E9Q175.B99990001.pdb	2bkiA	97	564			472	10.7976	7	28.8		X	1	1	1	1	1	1	1	1	1	1	1	1	1	1	1	1	1	1	1	1	1	1	1	1	1	1	1	1	1	1	1	1	1	1	1
MYO6	E9Q175	Unconventional myosin-VI	E9Q175.B99990001.pdb	2bkiA	97	615			472	9.36052	12	28.8		X	1	1	1	1	1	1	1	1	1	1	1	1	1	1	1	1	1	1	1	1	1	1	1	1	1	1	1	1	1	1	1	1	1	1	1
MYO6	E9Q175	Unconventional myosin-VI	E9Q175.B99990001.pdb	2bkiA	97	782			790	4.28117	42.5	8		X	1	1	1	1	1	1	1	1	1	1	1	1	1	1	1	1	1	1	1	1	1	1	1	1	1	1	1	1	1	1	0	0	0	1	1
MYO6	E9Q175	Unconventional myosin-VI	E9Q175.B99990001.pdb	2bkiA	97	809			610	11.3677	17.3	31.5		X	1	1	0	1	1	1	1	1	1	1	1	1	1	1	1	1	1	1	1	1	1	1	1	1	1	1	1	1	1	1	1	1	1	1	1
MYO6	E9Q175	Unconventional myosin-VI	E9Q175.B99990001.pdb	2bkiA	97	811			610	7.11992	50.7	31.5		X	1	1	0	1	1	1	1	1	1	1	1	1	1	1	1	1	1	1	1	1	1	1	1	1	0	1	1	1	1	1	1	1	1	1	1
MYO6	E9Q175	Unconventional myosin-VI	E9Q175.B99990001.pdb	2bkiA	97	819			817	10.6846	55.7	11		X	1	1	NaN	1	1	1	1	1	1	1	1	1	1	1	1	1	1	1	1	1	1	1	1	1	1	1	1	1	1	1	1	1	1	1	1
MYO6	E9Q175	Unconventional myosin-VI	E9Q175.B99990001.pdb	2bkiA	97	822			817	10.6661	29.5	11		X	1	1	NaN	1	1	1	1	1	1	1	1	1	1	1	1	1	1	1	1	1	1	1	1	1	1	1	1	1	1	1	1	1	1	1	1
MYO6	E9Q175	Unconventional myosin-VI	E9Q175.B99990001.pdb	2bkiA	97	830			829	7.81209	50	45.2		X	1	1	NaN	1	1	1	1	1	1	1	1	1	1	1	1	1	1	1	1	1	1	1	1	1	1	1	1	1	1	1	1	1	1	1	1
MYO6	E9Q175	Unconventional myosin-VI	E9Q175.B99990001.pdb	2bkiA	97	847			817	7.77388	45	11		X	1	1	NaN	1	1	1	1	1	1	1	1	1	1	1	1	NaN	1	1	1	0	1	1	1	1	1	1	1	1	1	1	1	1	1	1	1
MYO6	E9Q175	Unconventional myosin-VI	E9Q175.B99990001.pdb	2bkiA	97	852			790	7.06029	31.7	8		X	1	1	NaN	1	1	1	1	1	1	1	0	1	1	1	1	NaN	1	1	1	0	0	0	0	1	1	1	1	1	1	1	0	0	0	1	1
MYO6	E9Q175	Unconventional myosin-VI	E9Q175.B99990001.pdb	2bkiA	97	1207			1195	5.79773	13.8	11.3		X	1	1	1	1	1	1	1	1	1	1	1	1	1	1	1	1	1	1	1	1	1	1	1	1	1	1	1	1	1	1	1	1	1	1	1
NAPRT	Q8CC86	Nicotinate phosphoribosyltransferase	Q8CC86.B99990004.pdb	4yubA	85	396			393	10.2984	35.3	42		X	0	0	0	1	1	1	1	1	1	1	1	1	1	NaN	1	1	1	1	1	1	1	1	1	1	1	1	1	1	1	1	1	1	1	1	1
NFS1	Q9Z1J3-2	Cysteine desulfurase, mitochondrial	Q9Z1J3-2.B99990003.pdb	3lvmA	59	97	x	0.00374	321	10.7739	20.5	48.7			1	1	NaN	1	1	1	1	1	1	1	1	1	1	1	1	1	1	1	1	1	1	1	1	1	1	1	1	1	1	1	1	1	1	1	1
NUDT21	Q9CQF3	Cleavage and polyadenylation specificity factor subunit 5	Q9CQF3.B99990003.pdb	3bhoA	100	173			144	4.81529	35.3	11.2			1	1	0	1	1	1	1	1	1	1	1	1	1	1	1	1	1	1	1	1	1	1	1	1	1	1	1	1	1	1	1	1	1	1	1
OAT	P29758	Ornithine aminotransferase, mitochondrial	P29758.B99990001.pdb	2oatA	92	66			93	5.29175	30	47	X		1	1	1	1	1	1	1	1	1	1	1	1	1	1	1	1	0	0	0	1	1	1	1	1	1	1	1	1	1	1	1	1	1	1	1
OAT	P29758	Ornithine aminotransferase, mitochondrial	P29758.B99990001.pdb	2oatA	92	102	x	0.0001	93	10.6043	57.8	47	X		1	1	1	1	1	1	1	1	1	1	1	1	1	1	1	1	0	1	1	1	1	1	1	1	1	1	1	1	1	1	1	1	1	1	1
OAT	P29758	Ornithine aminotransferase, mitochondrial	P29758.B99990001.pdb	2oatA	92	151	x	0.00044	150	8.41177	27.3	7	X		1	1	1	1	1	1	1	1	1	1	1	1	1	1	1	1	1	1	1	1	1	1	1	1	1	1	1	1	1	1	1	1	1	1	1
OAT	P29758	Ornithine aminotransferase, mitochondrial	P29758.B99990001.pdb	2oatA	92	386			388	10.4667	39.2	13	X		0	0	NaN	1	1	1	0	0	0	1	0	0	0	0	0	1	0	0	0	0	0	0	0	0	0	0	1	1	1	1	0	0	1	0	0
OAT	P29758	Ornithine aminotransferase, mitochondrial	P29758.B99990001.pdb	2oatA	92	392			388	7.08379	28.8	13	X		0	0	NaN	1	1	1	0	0	0	1	0	0	0	0	0	0	0	0	0	0	0	0	0	0	0	0	1	0	1	1	0	0	1	0	0
OLA1	Q9CZ30	Obg-like ATPase 1	Q9CZ30.B99990004.pdb	2ohfA	99	24			55	6.45491	45.3	41.5		X	1	1	1	1	1	1	1	1	1	1	1	1	1	1	1	1	1	1	1	1	1	1	1	1	1	1	1	1	1	1	1	1	1	1	1
OLA1	Q9CZ30	Obg-like ATPase 1	Q9CZ30.B99990004.pdb	2ohfA	99	79			75	7.61675	28.5	19.8		X	1	1	1	1	1	1	1	1	1	1	1	1	1	1	1	1	0	1	1	1	1	1	1	1	1	1	1	1	1	1	1	1	1	1	1
OLA1	Q9CZ30	Obg-like ATPase 1	Q9CZ30.B99990004.pdb	2ohfA	99	83			75	5.11834	25.2	19.8		X	1	1	1	1	1	1	1	1	1	1	1	1	1	1	1	1	0	1	1	1	1	1	1	1	1	1	1	1	1	1	1	1	1	1	1
OLA1	Q9CZ30	Obg-like ATPase 1	Q9CZ30.B99990004.pdb	2ohfA	99	190			187	8.95119	29.3	28.8		X	1	1	1	1	1	1	1	1	1	1	1	1	1	1	1	1	1	1	1	1	1	1	1	1	1	1	1	1	1	1	1	1	1	1	1
OTC	P11725	Ornithine carbamoyltransferase, mitochondrial	P11725.B99990005.pdb	1othA	95	29			27	11.2708	44.3	43.3	X		0	NaN	0	0	0	0	NaN	0	0	0	0	0	0	0	0	NaN	1	0	0	0	0	0	0	NaN	1	1	1	1	1	0	0	0	0	0	0
OTC	P11725	Ornithine carbamoyltransferase, mitochondrial	P11725.B99990005.pdb	1othA	95	307	x	0.00171	303	7.98884	14.5	7.8	X		1	1	1	1	1	1	1	1	1	1	1	1	1	1	1	1	1	1	1	1	1	1	1	1	1	1	1	1	1	1	1	1	NaN	1	1
OXSM	Q9D404	3-oxoacyl-[acyl-carrier-protein]synthase, mitochondrial	Q9D404.B99990001.pdb	2iwzA	89	4			5	7.62025	55.3	23.3	X		0	0	0	0	0	0	0	0	0	0	0	0	0	0	0	0	0	0	0	0	0	0	0	0	0	0	0	0	0	1	0	0	0	0	0
OXSM	Q9D404	3-oxoacyl-[acyl-carrier-protein]synthase, mitochondrial	Q9D404.B99990001.pdb	2iwzA	89	11			5	8.26776	38.8	23.3	X		1	1	1	1	1	1	0	1	1	0	1	1	0	0	1	1	1	0	0	1	1	1	1	1	0	NaN	0	1	1	1	0	0	0	1	1
OXSM	Q9D404	3-oxoacyl-[acyl-carrier-protein]synthase, mitochondrial	Q9D404.B99990001.pdb	2iwzA	89	364			372	9.01993	24.8	67.2	X		0	0	0	0	0	0	0	0	0	0	0	0	0	0	0	0	0	0	0	0	0	0	0	0	0	0	0	0	0	0	0	0	0	0	0
P4HB	P09103	Protein disulfide-isomerase	P09103.B99990004.pdb	4ekzA	95	59			55	8.71663	41.7	8.3			1	1	1	1	1	1	1	1	1	1	1	1	1	1	1	1	1	1	1	1	1	1	1	1	1	1	1	1	1	1	1	1	1	1	1
P4HB	P09103	Protein disulfide-isomerase	P09103.B99990004.pdb	4ekzA	95	59			58	9.664	41.7	12.5			1	1	1	1	1	1	1	1	1	1	1	1	1	1	1	1	1	1	1	1	1	1	1	1	1	1	1	1	1	1	1	1	1	1	1
P4HB	P09103	Protein disulfide-isomerase	P09103.B99990004.pdb	4ekzA	95	403			402	6.97722	49	9.2			1	1	1	1	1	1	1	1	1	1	1	1	1	1	1	1	1	1	1	1	1	1	1	1	1	1	1	1	1	1	1	1	1	1	1
P4HB	P09103	Protein disulfide-isomerase	P09103.B99990004.pdb	4ekzA	95	426	x	0.00083	402	8.11867	28.8	9.2			1	1	1	1	1	1	1	1	1	1	1	1	1	1	1	1	1	1	1	1	1	1	1	1	1	1	1	1	1	1	1	1	1	1	1
PAH	P16331	Phenylalanine-4-hydroxylase	P16331.B99990004.pdb	5denA	98	320			374	5.09095	32	43		X	0	0	0	0	0	0	0	0	0	0	0	0	0	0	0	0	0	0	0	0	0	0	0	0	0	0	0	0	0	1	0	0	0	0	0
PAH	P16331	Phenylalanine-4-hydroxylase	P16331.B99990004.pdb	5denA	98	371			374	10.8896	38.3	43		X	0	0	0	0	0	0	0	0	0	0	0	0	0	0	0	0	0	0	0	0	0	0	0	0	0	0	0	0	0	1	0	0	0	0	0
PAH	P16331	Phenylalanine-4-hydroxylase	P16331.B99990004.pdb	5denA	98	450	x	0.00116	445	9.9116	39.2	43		X	1	1	1	1	1	1	1	1	1	1	1	1	1	1	1	1	1	1	1	1	1	1	1	1	1	1	1	1	1	1	1	1	1	1	1
PARK7	Q99LX0	Protein deglycase DJ-1	Q99LX0.B99990004.pdb	2rk3A	91	93			121	11.0515	19.5	17.2		X	0	0	NaN	0	0	0	0	0	0	0	0	0	0	0	0	0	0	0	0	0	0	0	0	0	0	0	0	0	0	1	0	0	0	0	0
PARK7	Q99LX0	Protein deglycase DJ-1	Q99LX0.B99990004.pdb	2rk3A	91	132	x	0.0001	106	10.8054	19.2	14.8		X	1	1	NaN	1	1	1	1	1	1	1	1	1	1	1	NaN	1	1	1	1	1	1	1	1	0	1	1	1	1	1	1	1	1	1	1	1
PARK7	Q99LX0	Protein deglycase DJ-1	Q99LX0.B99990004.pdb	2rk3A	91	148	x	0.00021	121	10.2212	25.8	17.2		X	0	0	NaN	0	0	0	0	0	0	0	0	0	0	0	0	0	0	0	0	0	0	0	0	0	0	0	0	0	0	1	0	0	0	0	0
PCCB	Q99MN9	Propionyl-CoA carboxylase beta chain, mitochondrial	Q99MN9.B99990003.pdb	3n6rB	65	435			367	7.0774	22.7	18.3	X		1	1	1	1	1	1	NaN	1	1	1	1	1	1	1	1	1	1	1	1	1	1	1	1	1	0	1	1	1	1	1	1	1	1	1	1
PCK1	Q9Z2V4	Phosphoenolpyruvate carboxykinase, cytosolic [GTP]	Q9Z2V4.B99990005.pdb	3moeA	98	203			198	11.0753	36.7	15.2		X	0	0	0	0	1	1	1	1	0	1	1	1	0	1	0	1	1	1	1	1	1	1	1	0	1	1	1	1	1	1	1	1	1	1	1
PCK1	Q9Z2V4	Phosphoenolpyruvate carboxykinase, cytosolic [GTP]	Q9Z2V4.B99990005.pdb	3moeA	98	204			198	8.44747	18.5	15.2		X	1	1	1	1	1	1	1	1	1	1	1	1	1	0	1	1	1	1	0	1	1	1	1	1	0	1	1	1	1	1	0	0	1	1	1
PDCD6IP	Q9WU78	Programmed cell death 6-interacting protein	Q9WU78.B99990005.pdb	2xs1A	95	23			90	9.84002	58.8	31.3		X	1	1	NaN	1	1	1	1	1	1	1	1	1	1	1	1	0	1	1	1	1	1	1	1	1	1	0	1	1	1	1	1	1	1	1	1
PDCD6IP	Q9WU78	Programmed cell death 6-interacting protein	Q9WU78.B99990005.pdb	2xs1A	95	101	x	0.00035	231	10.9031	34.2	6.2		X	1	1	NaN	1	1	1	1	1	1	1	1	1	1	1	1	1	1	1	1	1	1	1	1	1	1	1	1	1	1	1	1	1	1	1	1
PDCD6IP	Q9WU78	Programmed cell death 6-interacting protein	Q9WU78.B99990005.pdb	2xs1A	95	234			231	10.8378	40.5	6.2		X	1	1	NaN	1	1	1	1	1	1	1	1	1	1	1	1	1	1	1	1	1	1	1	1	1	1	1	1	1	1	1	1	1	1	1	1
PDCD6IP	Q9WU78	Programmed cell death 6-interacting protein	Q9WU78.B99990005.pdb	2xs1A	95	690			691	10.5173	44.2	7.3		X	1	1	1	1	1	1	1	1	1	1	1	1	1	1	1	1	1	1	1	1	1	1	1	1	1	1	1	1	1	1	1	1	1	1	1
PDHA1	P35486	Pyruvate dehydrogenase E1 component subunit alpha, somatic form, mitochondrial	P35486.B99990002.pdb	3exgA	99	39			41	9.13365	40.7	5.3	X		1	1	1	1	1	1	1	1	1	1	1	1	1	NaN	1	1	1	1	1	1	1	1	1	1	1	1	1	1	1	1	1	1	1	1	1
PDHA1	P35486	Pyruvate dehydrogenase E1 component subunit alpha, somatic form, mitochondrial	P35486.B99990002.pdb	3exgA	99	40			41	8.78959	37.8	5.3	X		1	1	1	1	1	1	1	1	1	1	1	1	1	NaN	1	1	1	1	1	1	1	1	1	1	1	1	1	0	1	1	1	1	1	1	1
PDHB	Q9D051	Pyruvate dehydrogenase E1 component subunit beta, mitochondrial	Q9D051.B99990001.pdb	2ozlB	95	129			169	5.81531	40.5	5.8	X		1	1	1	1	1	1	1	1	1	1	1	1	1	1	1	1	1	1	1	1	1	1	1	1	1	1	1	1	1	1	1	1	1	1	1
PDIA3	P27773	Protein disulfide-isomerase A3	P27773.B99990002.pdb	3f8uA	93	61			60	10.1036	55	10.2			1	1	1	1	1	1	1	1	1	1	1	1	1	1	1	1	1	1	1	1	1	1	1	1	1	0	1	1	1	1	1	1	1	1	1
PDIA3	P27773	Protein disulfide-isomerase A3	P27773.B99990002.pdb	3f8uA	93	82			60	8.58977	7.3	10.2			1	1	1	1	1	1	1	1	1	1	1	1	1	1	1	1	1	1	1	1	1	1	1	1	1	1	1	1	1	1	1	1	1	1	1
PDS5A	E9QPI5	Sister chromatid cohesion protein PDS5 homolog A	E9QPI5.B99990001.pdb	5hdtB	77	113			159	9.64878	11	36.5		X	1	1	1	1	1	1	1	1	1	1	1	1	1	NaN	1	1	1	1	1	1	1	1	1	1	NaN	1	1	1	1	1	1	1	1	NaN	1
PDS5A	E9QPI5	Sister chromatid cohesion protein PDS5 homolog A	E9QPI5.B99990001.pdb	5hdtB	77	426			485	11.3662	29.2	14.7		X	1	1	1	1	1	1	1	1	1	1	1	1	1	NaN	1	1	1	1	1	1	1	1	1	1	NaN	1	1	1	1	1	1	1	1	NaN	1
PDS5A	E9QPI5	Sister chromatid cohesion protein PDS5 homolog A	E9QPI5.B99990001.pdb	5hdtB	77	436			429	9.53036	56.3	14.8		X	1	1	1	1	1	1	1	1	1	1	1	1	1	NaN	1	0	0	1	1	1	1	1	1	1	NaN	1	1	1	1	1	1	1	1	NaN	1
PDS5A	E9QPI5	Sister chromatid cohesion protein PDS5 homolog A	E9QPI5.B99990001.pdb	5hdtB	77	446			429	4.09211	22.2	14.8		X	1	1	1	1	1	1	1	1	1	1	1	1	1	NaN	1	1	1	1	1	1	1	1	1	1	NaN	1	1	1	1	1	1	1	1	NaN	1
PDS5A	E9QPI5	Sister chromatid cohesion protein PDS5 homolog A	E9QPI5.B99990001.pdb	5hdtB	77	506			507	6.82243	52.2	21.2		X	1	1	1	1	1	1	1	NaN	1	1	1	1	1	NaN	1	1	1	1	1	1	1	1	1	1	NaN	1	1	1	1	1	1	1	1	NaN	1
PDS5A	E9QPI5	Sister chromatid cohesion protein PDS5 homolog A	E9QPI5.B99990001.pdb	5hdtB	77	556			531	7.00027	35	53.5		X	1	1	1	1	1	1	1	1	1	1	1	1	1	NaN	1	0	0	1	1	1	1	1	1	1	NaN	1	1	1	1	1	1	1	1	NaN	1
PDS5A	E9QPI5	Sister chromatid cohesion protein PDS5 homolog A	E9QPI5.B99990001.pdb	5hdtB	77	726			741	10.1718	41.2	66.2		X	1	1	1	1	1	1	1	1	1	1	1	1	1	NaN	1	1	1	1	1	1	1	1	1	1	NaN	1	1	1	1	1	1	1	1	NaN	1
PDS5A	E9QPI5	Sister chromatid cohesion protein PDS5 homolog A	E9QPI5.B99990001.pdb	5hdtB	77	736			741	10.9273	8.5	66.2		X	1	1	1	1	1	1	1	1	1	1	1	1	1	NaN	1	1	1	1	1	1	1	1	1	1	NaN	1	1	1	1	1	1	1	1	NaN	1
PDS5A	E9QPI5	Sister chromatid cohesion protein PDS5 homolog A	E9QPI5.B99990001.pdb	5hdtB	77	816			741	8.04391	35.3	66.2		X	1	1	1	1	1	1	1	1	1	1	1	1	1	NaN	1	1	1	1	1	1	1	1	1	1	NaN	1	1	1	1	1	1	1	1	NaN	1
PDS5A	E9QPI5	Sister chromatid cohesion protein PDS5 homolog A	E9QPI5.B99990001.pdb	5hdtB	77	961			970	7.48587	18.5	35.3		X	1	1	1	1	1	1	1	1	1	1	1	1	1	NaN	1	1	1	1	1	1	1	1	1	1	NaN	1	1	1	1	1	1	1	1	NaN	1
PDS5A	E9QPI5	Sister chromatid cohesion protein PDS5 homolog A	E9QPI5.B99990001.pdb	5hdtB	77	1069			970	8.97542	32	35.3		X	1	1	1	1	1	1	1	1	1	1	1	1	1	NaN	1	1	1	1	1	1	1	1	1	1	NaN	1	1	1	1	1	1	1	1	NaN	1
PDS5A	E9QPI5	Sister chromatid cohesion protein PDS5 homolog A	E9QPI5.B99990001.pdb	5hdtB	77	1105			1115	10.9806	43.3	32		X	1	1	1	1	1	1	1	1	1	1	1	1	1	NaN	1	1	1	0	1	1	1	1	NaN	1	NaN	1	1	1	1	0	1	1	1	NaN	1
PDS5A	E9QPI5	Sister chromatid cohesion protein PDS5 homolog A	E9QPI5.B99990001.pdb	5hdtB	77	1112			1115	8.94488	59.2	32		X	1	1	1	1	1	1	1	1	1	1	1	1	1	NaN	1	1	1	0	1	1	1	1	NaN	1	NaN	1	1	1	1	0	1	1	1	NaN	1
PDS5A	E9QPI5	Sister chromatid cohesion protein PDS5 homolog A	E9QPI5.B99990001.pdb	5hdtB	77	1310			1078	3.11951	16.7	21		X	1	1	1	1	1	1	1	1	1	1	1	1	1	NaN	NaN	1	1	NaN	1	1	1	1	NaN	1	NaN	1	1	1	1	1	1	1	1	NaN	1
PDS5A	E9QPI5	Sister chromatid cohesion protein PDS5 homolog A	E9QPI5.B99990001.pdb	5hdtB	77	1313			1078	8.77008	40	21		X	1	1	1	1	1	1	1	1	1	1	1	1	1	NaN	NaN	1	1	NaN	1	1	1	1	NaN	1	NaN	1	1	1	1	1	1	1	1	NaN	1
PDXK	Q8K183	Pyridoxal kinase	Q8K183.B99990005.pdb	1lhpA	88	76			5	9.47718	32.8	21.7		X	1	1	NaN	1	1	0	0	1	0	0	1	1	1	1	0	1	1	1	0	1	1	1	1	1	1	1	1	0	1	1	NaN	0	0	1	1
PDXK	Q8K183	Pyridoxal kinase	Q8K183.B99990005.pdb	1lhpA	88	247			5	11.1183	40.7	21.7		X	1	1	NaN	1	1	0	0	1	1	1	1	1	1	1	1	1	NaN	1	0	1	1	1	1	1	1	1	1	NaN	1	1	1	1	1	1	1
PEX5	O09012-2	Peroxisomal targeting signal 1 receptor	O09012-2.B99990002.pdb	1fchA	96	243			529	11.0821	21.2	5.2		X	1	1	1	1	1	1	1	1	1	1	1	1	1	1	1	1	1	1	1	1	1	1	1	1	NaN	1	1	1	1	1	1	1	1	1	1
PFKL	P12382	ATP-dependent 6-phosphofructokinase, liver type	P12382.B99990003.pdb	4xyjA	70	696			518	10.9283	21.3	7.8		X	1	1	1	1	1	1	1	1	NaN	0	1	0	1	NaN	NaN	1	1	NaN	1	0	1	1	1	1	1	1	1	1	1	1	0	NaN	NaN	0	0
PGD	Q9DCD0	6-phosphogluconate dehydrogenase, decarboxylating	Q9DCD0.B99990002.pdb	2jkvA	94	117			113	7.81374	43.2	7.8		X	1	1	1	1	1	1	1	1	1	1	1	1	1	1	1	1	1	1	1	1	1	1	1	1	0	1	1	1	1	1	1	1	1	1	1
PGD	Q9DCD0	6-phosphogluconate dehydrogenase, decarboxylating	Q9DCD0.B99990002.pdb	2jkvA	94	206			199	9.74515	41.2	48		X	1	1	1	1	1	1	1	NaN	1	0	1	0	1	1	1	1	1	0	0	1	1	1	1	1	1	1	1	1	1	1	1	1	1	1	1
PGD	Q9DCD0	6-phosphogluconate dehydrogenase, decarboxylating	Q9DCD0.B99990002.pdb	2jkvA	94	265			289	5.81592	58	28		X	1	1	1	1	1	0	1	1	1	1	1	1	1	1	1	1	1	1	1	1	0	1	1	1	1	1	1	1	1	1	1	1	1	1	1
PGD	Q9DCD0	6-phosphogluconate dehydrogenase, decarboxylating	Q9DCD0.B99990002.pdb	2jkvA	94	325			402	6.8728	37.8	9.7		X	1	1	NaN	1	1	0	1	1	1	1	1	1	1	1	1	NaN	1	1	1	1	NaN	0	0	1	1	1	1	1	1	1	1	1	1	1	1
PGM2	Q9D0F9	Phosphoglucomutase-1	Q9D0F9.B99990005.pdb	5epcA	97	105			101	6.36748	20.3	7.3		X	0	0	NaN	0	0	0	0	0	0	0	0	0	0	0	0	0	0	0	0	0	0	0	0	0	0	NaN	0	0	0	0	0	0	0	0	0
PHYH	O35386	Phytanoyl-CoA dioxygenase, peroxisomal	O35386.B99990001.pdb	2a1xA	83	276			89	6.65514	21.7	5.8			1	1	1	1	1	NaN	1	1	1	1	1	1	1	1	1	1	1	1	1	1	1	1	1	0	1	1	1	1	1	1	1	1	1	1	1
PHYH	O35386	Phytanoyl-CoA dioxygenase, peroxisomal	O35386.B99990001.pdb	2a1xA	83	321			289	3.60303	28.5	5.5			0	0	0	0	0	0	0	0	0	0	0	0	0	0	0	0	0	NaN	0	0	0	0	0	0	NaN	1	0	0	0	0	0	0	0	0	0
PITPNB	P53811	Phosphatidylinositol transfer protein beta isoform	P53811.B99990002.pdb	2a1lA	99	60			94	8.69347	21.2	18.7			1	1	1	1	1	1	1	1	1	1	1	1	1	1	1	NaN	1	1	1	1	1	1	1	1	1	1	1	1	1	1	1	1	1	1	1
PITPNB	P53811	Phosphatidylinositol transfer protein beta isoform	P53811.B99990002.pdb	2a1lA	99	194			94	7.63963	12.5	18.7			1	1	1	1	1	1	1	1	1	1	1	1	1	1	1	NaN	1	1	1	1	1	1	1	1	1	1	1	1	1	1	1	1	1	1	1
PITRM1	Q8K411-2	Presequence protease, mitochondrial	Q8K411-2.B99990002.pdb	4l3tA	88	124	x	0.00128	111	10.3279	20.3	9.3	X		1	1	NaN	1	1	1	1	1	1	1	1	1	1	1	1	1	1	1	1	1	1	1	1	1	1	1	1	1	1	1	1	NaN	1	1	1
PITRM1	Q8K411-2	Presequence protease, mitochondrial	Q8K411-2.B99990002.pdb	4l3tA	88	250			111	10.4179	12.2	9.3	X		1	1	NaN	1	1	1	1	0	1	0	1	1	0	1	1	1	1	1	1	1	1	1	0	1	1	1	1	1	1	1	0	NaN	0	1	1
PITRM1	Q8K411-2	Presequence protease, mitochondrial	Q8K411-2.B99990002.pdb	4l3tA	88	250			170	6.50864	12.2	20	X		1	1	NaN	1	1	1	1	0	1	0	1	1	0	1	1	1	1	1	1	1	1	1	0	1	1	1	1	1	1	1	0	0	0	1	1
PITRM1	Q8K411-2	Presequence protease, mitochondrial	Q8K411-2.B99990002.pdb	4l3tA	88	475			476	10.0716	59.5	24.2	X		0	0	NaN	0	0	0	0	0	0	1	0	0	1	0	0	0	1	0	0	0	0	0	1	0	0	1	0	0	0	1	0	0	0	0	0
PITRM1	Q8K411-2	Presequence protease, mitochondrial	Q8K411-2.B99990002.pdb	4l3tA	88	478			476	11.4833	58.7	24.2	X		0	0	NaN	0	0	0	1	1	1	0	1	1	0	1	0	1	1	1	1	1	1	1	1	1	1	1	1	1	1	1	0	0	0	1	1
PITRM1	Q8K411-2	Presequence protease, mitochondrial	Q8K411-2.B99990002.pdb	4l3tA	88	487			476	7.87587	7.2	24.2	X		1	1	NaN	1	1	1	1	1	1	1	1	1	1	1	1	1	1	1	1	1	1	1	1	1	1	1	1	1	1	1	0	0	0	1	1
PITRM1	Q8K411-2	Presequence protease, mitochondrial	Q8K411-2.B99990002.pdb	4l3tA	88	520			240	7.76302	33.5	31.5	X		1	0	NaN	1	1	1	0	1	1	1	1	1	1	1	1	0	0	1	1	1	1	1	1	1	1	1	1	1	1	1	1	NaN	1	1	1
PITRM1	Q8K411-2	Presequence protease, mitochondrial	Q8K411-2.B99990002.pdb	4l3tA	88	727			849	11.4886	28	56	X		0	0	NaN	0	0	0	0	0	0	0	0	0	0	0	0	NaN	0	0	0	0	0	0	0	1	0	1	1	1	1	1	0	0	0	0	0
PITRM1	Q8K411-2	Presequence protease, mitochondrial	Q8K411-2.B99990002.pdb	4l3tA	88	847			849	10.6047	52.3	56	X		0	0	NaN	0	0	0	0	0	1	0	0	1	1	1	1	NaN	1	1	1	0	0	0	0	1	1	1	1	1	1	1	1	1	0	0	0
PNPO	Q91XF0	Pyridoxine-5-phosphate oxidase	Q91XF0.B99990002.pdb	1nrgA	93	91			86	10.3419	54.2	34.2			1	1	1	1	1	1	1	1	1	1	1	1	1	1	1	NaN	1	1	1	1	1	1	0	0	1	1	1	1	1	1	0	0	1	1	1
POLG2	Q9QZM2	DNA polymerase subunit gamma-2, mitochondrial	Q9QZM2.B99990002.pdb	1g5hB	100	239			351	7.31601	38.2	5.7	X		1	1	1	1	1	0	1	1	1	1	1	1	1	1	1	1	1	1	1	1	1	1	NaN	0	0	1	1	1	1	1	1	1	1	1	1
POLG2	Q9QZM2	DNA polymerase subunit gamma-2, mitochondrial	Q9QZM2.B99990002.pdb	1g5hB	100	356			351	6.90267	8	5.7	X		1	1	1	1	1	0	1	1	1	1	1	1	1	1	1	1	1	1	1	1	1	1	NaN	1	0	1	1	1	1	1	1	1	1	1	1
POR	P37040	NADPH--cytochrome P450 reductase	P37040.B99990001.pdb	4yafB	99	130			228	10.64	35	8			0	0	0	0	0	0	0	0	0	1	0	0	0	0	0	0	0	0	0	0	0	0	0	0	0	0	1	1	1	1	0	0	0	0	0
PPA1	Q9D819	Inorganic pyrophosphatase	Q9D819.B99990001.pdb	2ihpA	56	253			254	5.59651	59	60.3		X	1	1	NaN	1	1	1	1	1	0	0	1	1	0	1	NaN	1	1	1	NaN	0	1	1	1	1	1	1	1	1	1	1	1	1	1	1	1
PPP2CA	P63330	Serine/threonine-protein phosphatase 2A catalytic subunit alpha isoform	P63330.B99990002.pdb	3fgaC	99	21			20	6.6037	29.3	26.5		X	1	1	1	1	1	1	1	1	1	1	NaN	1	1	1	1	1	1	NaN	1	1	1	1	1	1	1	NaN	1	1	NaN	1	1	1	1	1	0
PRDX6	Q6GT24	Peroxiredoxin-6	Q6GT24.B99990003.pdb	5b6mD	90	173	x	0.00022	201	9.85644	35.7	23.2		X	0	0	0	0	0	0	0	0	0	0	0	0	0	NaN	0	0	0	0	0	0	0	0	0	0	0	0	0	0	0	0	0	0	0	0	0
PRKAA2	Q8BRK8	5-AMP-activated protein kinase catalytic subunit alpha-2	Q8BRK8.B99990004.pdb	4cfeA	98	60			174	9.09054	25.7	26.8		X	1	1	1	1	1	1	1	1	1	1	1	1	1	1	1	1	1	1	1	1	1	1	NaN	1	1	NaN	1	1	1	1	1	1	1	1	1
PRKAA2	Q8BRK8	5-AMP-activated protein kinase catalytic subunit alpha-2	Q8BRK8.B99990004.pdb	4cfeA	98	107			106	9.78975	54.8	27.3		X	1	1	1	1	1	1	1	1	1	1	1	1	1	1	1	1	1	1	1	1	1	1	1	1	1	1	1	1	1	1	1	1	1	1	1
PRKAA2	Q8BRK8	5-AMP-activated protein kinase catalytic subunit alpha-2	Q8BRK8.B99990004.pdb	4cfeA	98	364			382	6.25717	25.7	20.5		X	1	1	1	1	1	1	1	1	1	1	1	1	1	1	1	1	1	1	1	1	1	1	1	1	1	1	1	1	1	1	1	1	1	1	1
PRKAA2	Q8BRK8	5-AMP-activated protein kinase catalytic subunit alpha-2	Q8BRK8.B99990004.pdb	4cfeA	98	411			413	8.15963	59.2	60.5		X	0	0	0	0	0	0	0	0	0	0	0	0	0	0	0	0	1	0	0	0	0	0	0	0	0	0	0	0	0	0	0	0	0	0	0
PRPS1	Q9D7G0	Ribose-phosphate pyrophosphokinase 1	Q9D7G0.B99990002.pdb	3s5jB	100	33			41	3.36848	22.7	18.5			1	1	1	1	1	1	1	NaN	1	1	1	1	1	1	1	1	1	1	1	1	1	1	1	1	1	1	1	1	1	1	1	1	1	1	1
PRPS1	Q9D7G0	Ribose-phosphate pyrophosphokinase 1	Q9D7G0.B99990002.pdb	3s5jB	100	34			60	7.92835	19.3	39.7			1	1	1	1	1	1	1	NaN	1	1	1	1	1	1	1	1	1	1	1	1	1	1	1	1	1	1	1	1	1	1	1	1	1	1	1
PRPS1	Q9D7G0	Ribose-phosphate pyrophosphokinase 1	Q9D7G0.B99990002.pdb	3s5jB	100	280			60	11.3826	19.8	39.7			1	1	1	1	1	1	1	NaN	1	1	1	1	1	1	1	1	1	1	1	1	1	1	1	1	1	1	1	1	1	1	1	1	1	1	1
PRPS1	Q9D7G0	Ribose-phosphate pyrophosphokinase 1	Q9D7G0.B99990002.pdb	3s5jB	100	280			91	11.437	19.8	15.3			1	1	1	1	1	1	1	NaN	1	1	1	1	1	1	1	1	1	1	1	1	1	1	1	1	1	1	1	1	1	1	1	1	1	1	1
PRPS1	Q9D7G0	Ribose-phosphate pyrophosphokinase 1	Q9D7G0.B99990002.pdb	3s5jB	100	286			230	8.31485	6.2	20.8			1	1	1	1	1	1	1	NaN	1	1	1	1	1	1	1	1	1	1	1	1	1	1	1	1	1	1	1	1	1	1	1	1	1	1	1
PSMA6	Q9QUM9	Proteasome subunit alpha type-6	Q9QUM9.B99990004.pdb	5le5G	100	153			161	9.07303	14.3	58.2		X	1	1	1	1	1	1	1	1	1	1	1	1	1	1	1	1	1	1	0	1	1	1	1	1	1	1	1	1	1	1	1	1	1	1	1
PSMB1	O09061	Proteasome subunit beta type-1	O09061.B99990005.pdb	5le5L	98	72			223	9.50467	36.2	10.8		X	1	1	NaN	1	1	1	1	1	1	1	1	1	1	1	1	1	1	1	1	1	1	1	1	1	1	1	1	1	1	1	1	1	1	1	1
PSMB7	P70195	Proteasome subunit beta type-7	P70195.B99990002.pdb	5le5H	97	72			74	9.58075	41	9		X	1	1	1	1	1	1	1	1	1	1	1	1	1	1	1	1	1	1	1	1	1	1	1	1	1	1	1	1	1	1	1	1	1	1	1
PSMB7	P70195	Proteasome subunit beta type-7	P70195.B99990002.pdb	5le5H	97	238			247	10.2508	43.7	47		X	1	1	1	1	1	1	1	1	NaN	1	1	1	1	1	1	1	1	1	1	1	1	1	1	1	1	1	1	1	1	1	1	1	1	1	1
PSMD11	Q8BG32	26S proteasome non-ATPase regulatory subunit 11	Q8BG32.B99990002.pdb	3txnA	71	288			289	11.0504	30.8	12.5		X	1	1	1	1	1	1	1	1	1	1	1	1	1	1	1	1	1	1	1	1	1	1	1	1	1	1	1	1	1	1	1	1	1	1	1
PSMD11	Q8BG32	26S proteasome non-ATPase regulatory subunit 11	Q8BG32.B99990002.pdb	3txnA	71	295			289	10.415	31.8	12.5		X	1	1	1	1	1	1	1	1	1	1	1	1	1	1	1	1	1	1	1	1	1	1	1	1	1	1	1	1	1	1	1	1	1	1	1
PSMD11	Q8BG32	26S proteasome non-ATPase regulatory subunit 11	Q8BG32.B99990002.pdb	3txnA	71	304			289	9.47764	49.2	12.5		X	1	1	1	1	1	1	1	1	1	1	1	1	1	1	1	1	1	1	1	1	1	1	1	1	1	1	1	1	1	1	1	1	1	1	1
PTGES3	Q9R0Q7	Prostaglandin E synthase 3	Q9R0Q7.B99990005.pdb	1ejfA	100	7			20	5.35445	39.3	29.3		X	1	1	1	1	1	1	1	1	1	1	1	1	1	1	1	1	1	1	1	1	1	1	1	1	1	1	1	1	1	1	1	1	1	1	1
PTGES3	Q9R0Q7	Prostaglandin E synthase 3	Q9R0Q7.B99990005.pdb	1ejfA	100	33	x	0.00175	58	4.54717	59.3	43.3		X	1	1	1	1	1	1	1	1	1	1	0	1	1	1	1	0	0	1	1	1	1	1	1	1	1	1	1	1	1	1	1	1	1	1	1
PTGES3	Q9R0Q7	Prostaglandin E synthase 3	Q9R0Q7.B99990005.pdb	1ejfA	100	65	x	0.00074	76	8.08105	32.3	15.7		X	1	1	1	1	1	1	1	1	1	1	1	1	1	1	1	1	1	1	1	1	1	1	1	1	1	1	1	1	1	1	1	1	1	1	1
PTGES3	Q9R0Q7	Prostaglandin E synthase 3	Q9R0Q7.B99990005.pdb	1ejfA	100	67			76	4.99665	7.3	15.7		X	1	1	1	1	1	1	1	1	1	1	1	1	1	1	1	1	1	1	1	1	1	1	1	1	1	1	1	1	1	1	1	1	1	1	1
PTGES3	Q9R0Q7	Prostaglandin E synthase 3	Q9R0Q7.B99990005.pdb	1ejfA	100	91			58	7.83652	49.5	43.3		X	1	1	1	1	1	1	1	1	1	1	0	1	1	1	1	0	0	1	1	1	1	1	1	1	1	1	1	1	1	1	1	1	1	1	1
PTGR2	Q3TXN1	Prostaglandin reductase 2	Q3TXN1.B99990004.pdb	2zb3A	99	14			54	9.10659	29.2	21		X	1	1	1	1	1	NaN	1	1	1	1	1	0	1	1	1	1	1	1	1	1	1	1	1	1	1	NaN	1	1	1	1	1	1	NaN	1	NaN
PTGR2	Q3TXN1	Prostaglandin reductase 2	Q3TXN1.B99990004.pdb	2zb3A	99	55			54	9.79151	13.8	21		X	0	0	0	0	0	0	0	0	0	0	0	0	0	0	0	0	0	0	0	1	1	1	1	0	1	NaN	1	1	1	1	0	0	NaN	1	1
PTPN11	P35235-2	Tyrosine-protein phosphatase non-receptor type 11	P35235-2.B99990002.pdb	4ohiA	100	178			174	10.2304	42.2	19.2		X	1	1	1	1	1	1	1	1	1	1	1	1	1	1	1	1	1	1	1	1	1	1	1	1	1	1	1	1	1	1	1	1	1	1	1
PTPN11	P35235-2	Tyrosine-protein phosphatase non-receptor type 11	P35235-2.B99990002.pdb	4ohiA	100	198	x	0.00109	259	9.94032	43.3	26.3		X	1	1	1	1	1	NaN	1	1	1	1	1	1	1	1	1	1	1	1	1	1	1	1	1	1	1	1	1	1	1	1	1	1	1	1	1
PTPN11	P35235-2	Tyrosine-protein phosphatase non-receptor type 11	P35235-2.B99990002.pdb	4ohiA	100	260			259	7.33018	20.2	26.3		X	1	1	1	1	1	1	1	1	1	1	1	1	1	1	1	1	1	1	1	1	1	1	1	1	1	1	1	1	1	1	1	1	1	1	1
PTPN11	P35235-2	Tyrosine-protein phosphatase non-receptor type 11	P35235-2.B99990002.pdb	4ohiA	100	317			318	6.70389	55	68.3		X	1	1	0	1	1	1	1	1	1	1	1	1	1	1	1	1	1	1	1	1	1	1	1	1	1	1	1	1	1	1	1	1	1	1	1
PTPN11	P35235-2	Tyrosine-protein phosphatase non-receptor type 11	P35235-2.B99990002.pdb	4ohiA	100	324			318	11.3571	48.5	68.3		X	1	1	0	1	1	1	1	1	0	1	1	1	1	1	1	1	1	1	1	1	1	1	1	1	1	1	1	1	1	1	1	1	1	1	1
PTPN11	P35235-2	Tyrosine-protein phosphatase non-receptor type 11	P35235-2.B99990002.pdb	4ohiA	100	482			318	6.34927	50.2	68.3		X	1	1	0	1	1	1	1	1	1	1	1	1	1	1	1	1	1	1	1	1	1	1	1	1	1	1	1	1	1	1	1	1	1	NaN	1
PYGB	Q8CI94	Glycogen phosphorylase, brain form	Q8CI94.B99990002.pdb	5ikoA	96	290			437	7.59163	40.7	11.2			1	1	1	1	1	1	1	1	1	1	1	1	1	NaN	1	1	1	1	1	1	1	1	1	1	1	1	1	1	1	1	1	1	1	1	1
PYGB	Q8CI94	Glycogen phosphorylase, brain form	Q8CI94.B99990002.pdb	5ikoA	96	438			437	10.5122	40.5	11.2			1	1	1	1	1	1	1	1	1	1	1	1	1	NaN	1	1	1	1	1	1	1	1	1	1	1	1	1	1	1	1	1	1	1	1	1
PYGB	Q8CI94	Glycogen phosphorylase, brain form	Q8CI94.B99990002.pdb	5ikoA	96	520			808	5.15798	36.8	6.8			1	1	1	1	1	1	1	1	1	1	1	1	1	NaN	1	1	1	1	1	0	0	0	0	1	1	1	1	1	1	1	0	0	0	1	1
PYGB	Q8CI94	Glycogen phosphorylase, brain form	Q8CI94.B99990002.pdb	5ikoA	96	622			758	5.67656	24.7	6			1	1	1	1	1	1	1	1	1	1	1	1	1	NaN	1	1	1	1	1	1	1	1	1	1	1	1	1	1	1	1	1	1	1	1	1
PYGB	Q8CI94	Glycogen phosphorylase, brain form	Q8CI94.B99990002.pdb	5ikoA	96	754			758	10.4983	38.8	6			1	1	1	1	1	1	1	0	1	0	1	1	0	NaN	1	1	1	1	1	1	1	1	1	1	1	1	1	1	1	1	1	1	1	0	0
PYGB	Q8CI94	Glycogen phosphorylase, brain form	Q8CI94.B99990002.pdb	5ikoA	96	801			808	11.1975	17.8	6.8			1	1	1	1	1	1	1	1	1	1	1	1	1	NaN	1	1	1	1	1	1	1	1	1	1	1	1	1	1	1	1	1	1	1	1	1
PYGB	Q8CI94	Glycogen phosphorylase, brain form	Q8CI94.B99990002.pdb	5ikoA	96	811			808	11.1792	5.3	6.8			1	1	1	1	1	1	1	1	1	1	1	1	1	NaN	1	1	1	1	1	1	1	1	1	1	1	1	1	1	1	1	1	1	1	1	1
QDPR	Q8BVI4	Dihydropteridine reductase	Q8BVI4.B99990004.pdb	1dhrA	98	99	x	0.0015	101	11.1855	46.2	6.5	X		1	1	1	1	1	1	1	1	1	1	1	1	1	1	1	1	1	1	1	1	1	1	1	1	1	1	1	1	1	1	1	1	1	1	1
RAB1A	Q5SW88	Protein Rab1a	Q5SW88.B99990005.pdb	3sfvA	99	21			23	8.91396	14	36.7		X	1	1	NaN	1	1	1	1	1	1	1	1	1	1	1	1	1	1	1	1	1	1	1	1	1	1	1	1	1	1	1	1	1	1	1	1
RAB1A	Q5SW88	Protein Rab1a	Q5SW88.B99990005.pdb	3sfvA	99	46			23	11.449	28.5	36.7		X	1	1	NaN	1	1	1	1	1	1	1	1	1	1	1	1	1	1	1	1	1	1	1	1	1	1	1	1	1	1	1	1	1	1	1	1
RAB1A	Q5SW88	Protein Rab1a	Q5SW88.B99990005.pdb	3sfvA	99	122			23	7.49279	25.2	36.7		X	1	1	NaN	1	1	1	1	1	1	1	1	1	1	1	1	1	1	1	1	1	1	1	1	1	1	1	1	1	1	1	1	1	1	1	1
RAB1A	Q5SW88	Protein Rab1a	Q5SW88.B99990005.pdb	3sfvA	99	129			123	5.83624	18.3	40.7		X	1	1	NaN	1	1	1	1	1	1	1	1	1	1	1	1	1	1	1	1	1	1	1	1	1	1	1	1	1	1	1	1	1	1	1	1
RAB1A	Q5SW88	Protein Rab1a	Q5SW88.B99990005.pdb	3sfvA	99	153			23	9.68404	42.3	36.7		X	1	1	NaN	1	1	1	1	1	1	1	1	1	1	1	1	1	1	1	1	1	1	1	1	1	1	1	1	1	1	1	1	1	1	1	1
RAB1A	Q5SW88	Protein Rab1a	Q5SW88.B99990005.pdb	3sfvA	99	153			123	11.1797	42.3	40.7		X	1	1	NaN	1	1	1	1	1	1	1	1	1	1	1	1	1	1	1	1	1	1	1	1	1	1	1	1	1	1	1	1	1	1	1	1
RAD23B	P54728	UV excision repair protein RAD23 homolog B	P54728.B99990004.pdb	1qzeA	84	399			397	10.0211	40.3	57.8		X	1	1	1	1	1	1	1	1	1	1	1	1	1	1	1	1	1	1	1	1	1	1	1	1	1	1	1	1	1	1	1	1	1	1	1
RANBP1	P34022	Ran-specific GTPase-activating protein	P34022.B99990004.pdb	1k5dB	99	134			132	6.85172	22.5	50.8		X	1	1	1	1	1	1	1	1	1	1	1	1	1	1	1	0	0	0	0	0	0	0	0	1	1	1	1	1	1	1	0	0	0	0	0
RARS	Q9D0I9	Arginine--tRNA ligase, cytoplasmic	Q9D0I9.B99990004.pdb	4r3zB	92	30			32	11.1717	58.3	41.8		X	1	1	NaN	1	1	1	1	1	0	0	1	1	1	1	1	0	0	1	NaN	0	0	0	0	NaN	0	1	1	1	1	1	1	1	1	0	0
RARS	Q9D0I9	Arginine--tRNA ligase, cytoplasmic	Q9D0I9.B99990004.pdb	4r3zB	92	168			615	11.144	14.5	8		X	1	1	1	1	1	1	1	1	1	1	1	1	1	1	1	1	1	NaN	NaN	1	1	1	1	1	1	1	1	1	1	1	1	NaN	1	1	1
RARS	Q9D0I9	Arginine--tRNA ligase, cytoplasmic	Q9D0I9.B99990004.pdb	4r3zB	92	570	x	0.00025	577	10.9681	17.7	5		X	1	1	1	1	1	1	1	1	1	1	1	1	1	1	1	1	1	1	NaN	1	1	1	1	1	1	1	1	1	1	1	1	NaN	1	1	1
RARS	Q9D0I9	Arginine--tRNA ligase, cytoplasmic	Q9D0I9.B99990004.pdb	4r3zB	92	570	x	0.00025	615	10.0405	17.7	8		X	1	1	1	1	1	1	1	1	1	1	1	1	1	1	1	1	1	1	NaN	1	1	1	1	1	1	1	1	1	1	1	1	NaN	1	1	1
RARS	Q9D0I9	Arginine--tRNA ligase, cytoplasmic	Q9D0I9.B99990004.pdb	4r3zB	92	573			577	9.67	28.8	5		X	1	1	1	1	1	1	1	1	1	1	1	1	1	1	1	1	1	1	NaN	1	1	1	1	1	0	1	1	1	1	1	1	NaN	1	1	1
RGN	Q64374	Regucalcin	Q64374.B99990005.pdb	4gn8A	100	76			78	7.26235	19.5	6.2		X	1	1	1	1	1	1	1	1	1	1	1	1	1	1	1	0	0	1	1	1	1	1	1	1	1	1	1	1	1	1	1	1	1	0	1
RGN	Q64374	Regucalcin	Q64374.B99990005.pdb	4gn8A	100	244	x	0.00166	16	9.45285	15.7	21.2		X	1	1	1	1	1	1	1	1	1	1	1	1	1	1	1	1	1	1	1	1	1	1	1	1	1	1	1	1	1	1	1	1	1	1	1
RNH1	Q91VI7	Ribonuclease inhibitor	Q91VI7.B99990005.pdb	3tsrE	100	212			215	6.94745	38	18.5		X	0	0	0	0	0	0	0	0	0	0	0	0	0	0	0	NaN	0	0	0	0	0	0	0	0	0	0	0	0	0	0	0	0	0	0	0
RNH1	Q91VI7	Ribonuclease inhibitor	Q91VI7.B99990005.pdb	3tsrE	100	334			329	9.63488	54.3	25.3		X	NaN	NaN	NaN	NaN	NaN	NaN	NaN	NaN	NaN	NaN	NaN	NaN	NaN	NaN	NaN	NaN	NaN	NaN	NaN	NaN	NaN	NaN	NaN	NaN	NaN	NaN	NaN	NaN	NaN	NaN	NaN	NaN	NaN	NaN	NaN
RNH1	Q91VI7	Ribonuclease inhibitor	Q91VI7.B99990005.pdb	3tsrE	100	358			329	7.61342	59.2	25.3		X	NaN	NaN	NaN	NaN	NaN	NaN	NaN	NaN	NaN	NaN	NaN	NaN	NaN	NaN	NaN	NaN	NaN	NaN	NaN	NaN	NaN	NaN	NaN	NaN	NaN	NaN	NaN	NaN	NaN	NaN	NaN	NaN	NaN	NaN	NaN
RPL30	P62889	60S ribosomal protein L30	P62889.B99990001.pdb	3vi6A	100	32			92	11.1791	26.5	16.5		X	1	1	1	1	1	1	1	1	1	1	1	1	1	1	1	1	1	1	1	1	1	1	1	1	1	1	1	1	1	1	1	1	1	1	1
RPL30	P62889	60S ribosomal protein L30	P62889.B99990001.pdb	3vi6A	100	57			92	8.89093	21.7	16.5		X	1	1	1	1	1	1	1	1	1	1	1	1	1	1	1	1	1	1	1	1	1	1	1	1	1	1	1	1	1	1	1	1	1	1	0
RPS12	Q6ZWZ6	40S ribosomal protein S12	Q6ZWZ6.B99990002.pdb	4kzyM	100	23			92	10.9816	10.2	41.7		X	1	1	1	1	1	1	1	1	1	1	1	1	1	1	1	1	1	1	1	1	1	1	1	1	1	1	1	1	1	1	1	1	1	1	1
RPS12	Q6ZWZ6	40S ribosomal protein S12	Q6ZWZ6.B99990002.pdb	4kzyM	100	78			56	9.30052	54.7	5.5		X	1	1	1	1	1	1	1	1	1	1	1	1	1	1	1	1	1	1	NaN	1	1	1	1	1	1	1	1	1	1	1	1	1	1	1	1
RPS12	Q6ZWZ6	40S ribosomal protein S12	Q6ZWZ6.B99990002.pdb	4kzyM	100	93			92	10.2148	47.8	41.7		X	1	1	1	1	1	1	1	1	1	1	1	1	1	1	1	1	1	1	1	1	1	1	1	1	1	1	1	1	1	1	1	1	1	1	1
RPS12	Q6ZWZ6	40S ribosomal protein S12	Q6ZWZ6.B99990002.pdb	4kzyM	100	99			92	10.1993	59.2	41.7		X	1	1	1	1	1	1	1	1	1	1	1	1	1	1	1	1	1	1	1	1	1	1	1	1	1	1	1	1	1	1	1	1	1	1	1
RPS12	Q6ZWZ6	40S ribosomal protein S12	Q6ZWZ6.B99990002.pdb	4kzyM	100	102			92	7.70915	38.3	41.7		X	1	1	1	1	1	1	1	1	1	1	1	1	1	1	1	1	1	1	1	1	1	1	1	1	1	1	1	1	1	1	1	1	1	1	1
RPS12	Q6ZWZ6	40S ribosomal protein S12	Q6ZWZ6.B99990002.pdb	4kzyM	100	129			130	10.4348	53.3	48.5		X	1	1	1	1	1	1	1	1	1	1	1	1	1	1	1	1	1	1	1	1	1	1	1	1	1	1	1	1	1	1	0	1	1	1	1
RPS12	Q6ZWZ6	40S ribosomal protein S12	Q6ZWZ6.B99990002.pdb	4kzyM	100	131			130	8.41314	28.5	48.5		X	1	1	1	1	1	1	1	1	1	1	1	1	1	1	1	1	1	1	1	1	1	1	1	1	1	1	1	1	1	1	0	1	1	1	1
RPS12	Q6ZWZ6	40S ribosomal protein S12	Q6ZWZ6.B99990002.pdb	4kzyM	100	132			130	7.03316	55	48.5		X	1	1	1	1	1	1	1	1	1	1	1	1	1	1	1	1	1	1	1	1	1	1	1	1	1	1	1	1	1	1	0	1	1	1	1
RPS15A	P62245	40S ribosomal protein S15a	P62245.B99990005.pdb	4kzyW	100	60			30	11.0274	34.7	7		X	1	1	1	1	1	1	1	NaN	1	1	1	1	1	1	1	1	1	1	1	1	1	1	1	1	1	1	1	1	1	1	1	1	1	1	1
RPS16	P14131	40S ribosomal protein S16	P14131.B99990001.pdb	4kzyQ	100	131			127	10.1414	14.8	46.8		X	1	1	1	1	1	1	1	1	1	1	1	1	1	1	1	1	1	1	1	1	1	1	1	1	1	1	1	1	1	1	1	1	1	1	1
RPS2	P25444	40S ribosomal protein S2	P25444.B99990005.pdb	4kzyC	96	108	x	0.00034	188	11.4939	15.2	9		X	1	1	1	1	1	1	1	1	1	1	1	1	1	1	1	1	1	1	1	1	1	1	1	1	1	1	1	1	1	1	1	1	1	1	1
RPS2	P25444	40S ribosomal protein S2	P25444.B99990005.pdb	4kzyC	96	108	x	0.00034	229	10.322	15.2	35.7		X	1	1	1	1	1	1	1	1	1	1	1	1	1	1	1	1	1	1	1	1	1	1	1	1	1	1	1	1	1	1	1	1	1	1	1
RPS2	P25444	40S ribosomal protein S2	P25444.B99990005.pdb	4kzyC	96	125			188	10.3195	45.8	9		X	1	1	1	1	1	1	1	1	1	1	1	1	1	1	1	1	1	1	1	1	1	1	1	1	1	1	1	1	1	1	1	1	1	1	1
RPS2	P25444	40S ribosomal protein S2	P25444.B99990005.pdb	4kzyC	96	183			182	7.70431	42.7	22.8		X	1	1	1	1	1	1	1	1	1	1	1	1	1	1	1	1	1	1	1	1	1	1	1	1	1	1	1	1	1	1	1	1	1	1	1
RPS2	P25444	40S ribosomal protein S2	P25444.B99990005.pdb	4kzyC	96	238			188	3.96337	49.5	9		X	1	1	1	1	1	1	1	1	1	1	1	1	1	1	1	1	1	1	1	1	1	1	1	1	1	1	1	1	1	1	1	1	1	1	1
RPS2	P25444	40S ribosomal protein S2	P25444.B99990005.pdb	4kzyC	96	246			182	11.456	35.7	22.8		X	1	1	1	1	1	1	1	1	1	1	1	1	1	1	1	1	1	1	1	1	1	1	1	1	1	1	1	1	1	1	1	1	1	1	1
RPS23	P62267	40S ribosomal protein S23	P62267.B99990004.pdb	4kzyX	100	3			4	10.4856	57.8	33.5		X	1	1	1	1	1	1	1	1	1	1	1	1	1	1	1	1	1	1	1	1	1	1	1	1	1	1	1	1	1	1	1	1	1	1	1
RPS23	P62267	40S ribosomal protein S23	P62267.B99990004.pdb	4kzyX	100	12			4	6.20553	58.2	33.5		X	1	1	1	1	1	1	1	1	1	1	1	1	1	1	1	1	1	1	1	1	1	1	1	1	1	1	1	1	1	1	1	1	1	1	1
RPS25	P62852	40S ribosomal protein S25	P62852.B99990005.pdb	4kzyZ	100	60			59	9.8955	54.3	47.5		X	1	1	1	1	1	1	1	1	1	1	1	1	1	1	1	1	1	1	1	1	1	1	1	1	1	1	1	1	1	1	1	1	1	NaN	1
RPS25	P62852	40S ribosomal protein S25	P62852.B99990005.pdb	4kzyZ	100	94	x	0.00047	59	10.0921	30.7	47.5		X	1	1	1	1	1	1	1	1	1	1	1	1	1	1	1	1	1	1	1	1	1	1	1	1	1	1	1	1	1	1	1	1	1	NaN	1
RPS26	P62855	40S ribosomal protein S26	P62855.B99990001.pdb	4kzya	98	34			29	8.99635	51.3	32.5		X	1	1	1	1	1	1	1	1	1	1	1	1	1	1	1	1	1	1	1	1	1	1	1	1	1	1	1	1	1	1	1	1	1	1	1
RPS3A	P97351	40S ribosomal protein S3a	P97351.B99990002.pdb	4kzyB	99	115			111	10.3002	54.2	31.5		X	1	1	1	1	1	1	1	1	1	1	1	1	1	1	1	1	1	1	1	1	1	1	1	1	1	1	1	1	1	1	1	1	1	1	1
RPS6	P62754	40S ribosomal protein S6	P62754.B99990001.pdb	4kzyG	100	64			83	10.2958	45.5	7		X	1	1	1	1	1	0	1	1	1	1	1	1	1	1	1	1	1	1	1	1	1	1	1	1	1	1	1	1	1	1	1	1	1	1	1
RPS6	P62754	40S ribosomal protein S6	P62754.B99990001.pdb	4kzyG	100	93			83	9.10432	45.2	7		X	1	1	1	1	1	0	1	1	1	1	1	1	1	1	1	1	1	1	1	1	1	1	1	1	1	1	1	1	1	1	1	1	1	1	1
RPS6	P62754	40S ribosomal protein S6	P62754.B99990001.pdb	4kzyG	100	95			83	5.44858	34.3	7		X	1	1	1	1	1	0	1	1	1	1	1	1	1	1	1	1	1	1	1	1	1	1	1	1	1	1	1	1	1	1	1	1	1	1	1
RPS8	P62242	40S ribosomal protein S8	P62242.B99990005.pdb	4kzyI	100	54			182	9.48893	36.2	39.2		X	1	1	1	1	1	1	1	1	1	1	1	1	1	1	1	0	1	1	1	1	1	1	1	1	1	1	1	1	1	1	1	1	1	1	1
RPS8	P62242	40S ribosomal protein S8	P62242.B99990005.pdb	4kzyI	100	98			174	7.93844	37.2	6.5		X	1	1	1	1	1	1	1	1	1	1	1	1	1	1	1	1	1	1	1	1	1	1	1	1	1	1	1	1	1	1	1	1	1	1	1
RPS8	P62242	40S ribosomal protein S8	P62242.B99990005.pdb	4kzyI	100	98			182	10.0514	37.2	39.2		X	1	1	1	1	1	1	1	1	1	1	1	1	1	1	1	1	1	1	1	1	1	1	1	1	1	1	1	1	1	1	1	1	1	1	1
SDHB	Q9CQA3	Succinate dehydrogenase [ubiquinone]iron-sulfur subunit, mitochondrial	Q9CQA3.B99990005.pdb	1zoyB	96	257			188	8.7536	40.3	15.2	X		1	1	1	1	1	1	1	1	1	1	1	1	1	1	1	1	1	1	1	1	1	1	1	1	1	1	1	1	1	1	1	1	1	1	1
SDHB	Q9CQA3	Succinate dehydrogenase [ubiquinone]iron-sulfur subunit, mitochondrial	Q9CQA3.B99990005.pdb	1zoyB	96	257			191	9.39145	40.3	15.8	X		1	1	1	1	1	1	1	1	1	1	1	1	1	1	1	1	1	1	1	1	1	1	1	1	1	1	1	1	1	1	1	1	1	1	1
SDHB	Q9CQA3	Succinate dehydrogenase [ubiquinone]iron-sulfur subunit, mitochondrial	Q9CQA3.B99990005.pdb	1zoyB	96	269			198	9.78333	12.2	10.5	X		1	1	1	1	1	1	1	1	1	1	1	1	1	1	1	1	1	1	1	1	1	1	1	1	1	1	1	1	1	1	1	1	1	1	1
SDHB	Q9CQA3	Succinate dehydrogenase [ubiquinone]iron-sulfur subunit, mitochondrial	Q9CQA3.B99990005.pdb	1zoyB	96	269			245	3.92213	12.2	12.2	X		1	1	1	1	1	1	1	1	1	1	1	1	1	1	1	1	1	1	1	1	1	1	1	1	1	1	1	1	1	1	1	1	1	1	1
SDHB	Q9CQA3	Succinate dehydrogenase [ubiquinone]iron-sulfur subunit, mitochondrial	Q9CQA3.B99990005.pdb	1zoyB	96	269			251	10.2028	12.2	8.2	X		1	1	1	1	1	1	1	1	1	1	1	1	1	1	1	1	1	1	1	1	1	1	1	1	1	1	1	1	1	1	1	1	1	1	1
SEC14L2	Q99J08	SEC14-like protein 2	Q99J08.B99990002.pdb	1olmA	93	124			128	7.22361	18.2	9.2		X	1	1	1	1	1	1	1	1	1	1	1	1	1	NaN	1	1	1	1	1	1	1	1	1	NaN	1	1	1	1	1	1	1	1	1	NaN	NaN
SEC14L2	Q99J08	SEC14-like protein 2	Q99J08.B99990002.pdb	1olmA	93	144			96	7.94708	36.7	8.7		X	0	0	0	1	1	1	1	1	0	0	1	1	0	NaN	0	1	1	1	1	1	1	1	1	NaN	1	1	1	1	1	1	0	0	0	NaN	NaN
SEC23A	E9Q1S3	Protein transport protein Sec23A	E9Q1S3.B99990001.pdb	5kynB	95	81			85	7.10978	55.8	73.7		X	1	1	1	1	1	1	1	1	1	1	1	1	1	1	1	1	1	1	1	1	1	1	1	1	1	1	1	0	1	1	1	1	1	NaN	1
SEC23A	E9Q1S3	Protein transport protein Sec23A	E9Q1S3.B99990001.pdb	5kynB	95	169			248	9.6966	59	6.8		X	1	1	1	1	1	1	1	1	1	1	1	1	1	1	1	1	1	1	1	1	1	1	0	1	1	1	1	NaN	1	1	1	1	1	NaN	1
SEC23A	E9Q1S3	Protein transport protein Sec23A	E9Q1S3.B99990001.pdb	5kynB	95	179			248	9.25463	54.3	6.8		X	1	1	1	1	1	1	1	1	1	1	1	1	1	1	1	1	1	1	1	1	1	1	0	1	1	1	1	NaN	1	1	1	1	1	NaN	1
SEC23A	E9Q1S3	Protein transport protein Sec23A	E9Q1S3.B99990001.pdb	5kynB	95	386			403	7.22312	32.7	19		X	1	1	1	1	1	1	1	NaN	1	1	1	1	1	1	1	1	1	1	1	1	1	1	1	1	1	NaN	1	1	1	1	1	1	1	NaN	1
SEC23A	E9Q1S3	Protein transport protein Sec23A	E9Q1S3.B99990001.pdb	5kynB	95	400			415	9.11338	21.8	16.5		X	1	1	1	1	1	1	1	NaN	1	1	1	1	1	1	1	1	1	1	1	1	1	1	1	1	1	NaN	1	NaN	1	1	1	1	1	NaN	1
SEC24A	A2AA71	Protein transport protein Sec24A	A2AA71.B99990002.pdb	2nutB	95	596			676	5.81081	8.2	29.7		X	1	1	1	1	1	1	1	1	1	1	1	1	1	1	1	1	1	1	1	1	1	1	1	1	1	NaN	1	1	1	1	1	1	1	1	1
SEC24A	A2AA71	Protein transport protein Sec24A	A2AA71.B99990002.pdb	2nutB	95	621			749	11.1826	6.2	41.7		X	1	1	1	1	1	1	1	1	1	1	1	1	1	1	1	1	1	1	1	1	1	1	1	1	1	NaN	1	1	1	1	1	1	1	1	1
SEC24A	A2AA71	Protein transport protein Sec24A	A2AA71.B99990002.pdb	2nutB	95	751			749	8.46309	48	41.7		X	1	1	1	1	1	1	1	1	1	1	1	1	1	1	1	1	1	1	1	1	1	1	1	1	1	NaN	1	1	1	1	1	1	1	1	1
SEPSECS	Q6P6M7	O-phosphoseryl-tRNA(Sec) selenium transferase	Q6P6M7.B99990003.pdb	3bc8A	100	40			331	9.23566	48	19.5			0	0	0	0	0	0	NaN	0	0	0	0	0	0	0	0	0	0	0	0	0	0	0	0	0	0	0	NaN	1	1	1	0	0	0	0	0
SGPL1	Q8R0X7	Sphingosine-1-phosphate lyase 1	Q8R0X7.B99990003.pdb	4q6rA	86	36			34	5.96692	59.5	43.7			1	1	1	1	1	1	1	1	1	1	1	1	1	1	1	1	1	1	1	1	1	1	1	1	1	1	1	1	1	1	1	1	1	1	1
SGPL1	Q8R0X7	Sphingosine-1-phosphate lyase 1	Q8R0X7.B99990003.pdb	4q6rA	86	114			548	10.6088	51.7	62.8			0	0	0	0	0	0	0	0	0	0	0	0	0	0	0	0	0	0	0	0	0	0	0	0	0	0	0	0	0	0	0	0	0	0	0
SGPL1	Q8R0X7	Sphingosine-1-phosphate lyase 1	Q8R0X7.B99990003.pdb	4q6rA	86	219			205	11.3823	9.2	5			1	1	1	1	1	1	1	1	1	1	1	1	1	0	1	0	1	1	1	1	1	1	1	1	1	1	1	1	1	1	1	1	1	1	1
SH3BGRL	Q9JJU8	SH3 domain-binding glutamic acid-rich-like protein	Q9JJU8.B99990002.pdb	1u6tA	95	31			25	10.6874	50.2	62.2			0	0	0	0	0	0	0	0	0	0	0	0	0	0	0	0	0	0	0	0	NaN	0	0	0	0	0	0	0	0	1	0	0	0	0	0
SH3BGRL	Q9JJU8	SH3 domain-binding glutamic acid-rich-like protein	Q9JJU8.B99990002.pdb	1u6tA	95	37	x	0.00021	73	11.1397	40.5	42			0	0	0	0	0	0	0	0	0	0	0	0	0	0	0	1	0	0	0	0	NaN	0	0	0	0	0	0	1	0	0	0	0	0	0	0
SHMT1	P50431	Serine hydroxymethyltransferase, cytosolic	P50431.B99990001.pdb	1ejiA	100	66			62	11.1591	24	51.3		X	1	1	1	1	1	1	1	1	1	1	1	1	1	1	1	NaN	1	NaN	1	1	1	1	1	1	1	1	1	1	1	1	1	1	1	1	1
SHMT1	P50431	Serine hydroxymethyltransferase, cytosolic	P50431.B99990001.pdb	1ejiA	100	167			383	11.1605	14.7	5		X	1	1	1	1	1	1	1	1	1	1	1	1	1	1	1	NaN	1	1	1	1	1	1	1	1	1	1	1	1	1	1	1	1	1	1	1
SHMT1	P50431	Serine hydroxymethyltransferase, cytosolic	P50431.B99990001.pdb	1ejiA	100	265			104	9.57095	42.3	38.3		X	1	1	1	1	1	1	1	0	0	1	0	0	0	1	0	NaN	0	NaN	1	1	1	0	1	1	0	0	1	1	1	1	1	1	1	0	0
SHMT1	P50431	Serine hydroxymethyltransferase, cytosolic	P50431.B99990001.pdb	1ejiA	100	342			383	9.60559	39.7	5		X	1	1	1	1	1	1	1	1	1	0	0	1	1	0	1	NaN	0	0	0	1	1	1	0	1	1	1	1	0	1	1	1	1	1	1	1
SHMT1	P50431	Serine hydroxymethyltransferase, cytosolic	P50431.B99990001.pdb	1ejiA	100	387	x	0.00041	383	7.82346	21.5	5		X	0	0	0	0	0	0	0	0	1	1	0	1	1	1	1	NaN	1	1	1	0	1	0	0	0	1	0	1	0	1	1	0	0	0	0	0
SHMT2	Q9CZN7	Serine hydroxymethyltransferase	Q9CZN7.B99990003.pdb	4pvfA	97	64			68	4.79849	8.5	25.8	X		1	1	1	1	1	1	1	1	1	1	1	1	1	1	1	1	0	1	1	1	1	1	1	1	1	1	1	1	1	1	1	1	1	1	1
SHMT2	Q9CZN7	Serine hydroxymethyltransferase	Q9CZN7.B99990003.pdb	4pvfA	97	64			80	7.80512	8.5	19.5	X		1	1	1	1	1	1	1	1	1	1	1	1	1	1	1	1	0	1	1	1	1	1	1	1	1	1	1	1	1	1	1	1	1	1	1
SHMT2	Q9CZN7	Serine hydroxymethyltransferase	Q9CZN7.B99990003.pdb	4pvfA	97	95			91	10.2152	18.7	55.5	X		1	1	1	1	1	1	1	1	1	1	1	1	1	1	1	1	1	1	1	1	1	1	1	1	1	1	1	1	1	1	1	1	1	1	1
SHMT2	Q9CZN7	Serine hydroxymethyltransferase	Q9CZN7.B99990003.pdb	4pvfA	97	262			343	10.6881	42.2	8	X		1	1	1	1	1	1	1	1	1	1	1	1	1	1	1	0	0	1	1	0	0	0	0	1	1	1	0	1	1	1	0	0	0	1	1
SHMT2	Q9CZN7	Serine hydroxymethyltransferase	Q9CZN7.B99990003.pdb	4pvfA	97	340			343	5.84736	41.7	8	X		1	1	1	1	1	1	1	1	1	1	1	1	1	1	1	0	0	1	1	0	0	0	0	1	1	1	0	1	1	1	0	0	0	1	1
SIRT5	Q8K2C6	NAD-dependent protein deacylase sirtuin-5, mitochondrial	Q8K2C6.B99990001.pdb	2b4yA	90	28			30	10.8053	58.7	53.5	X		0	0	0	0	0	0	1	NaN	1	1	1	0	1	0	0	1	1	1	1	1	1	1	1	1	1	1	1	1	1	1	1	1	1	1	1
SIRT5	Q8K2C6	NAD-dependent protein deacylase sirtuin-5, mitochondrial	Q8K2C6.B99990001.pdb	2b4yA	90	45			46	11.2274	38.2	12.7	X		0	0	0	1	1	1	1	0	1	1	0	0	1	0	0	0	0	0	0	1	1	0	1	1	1	1	1	1	1	1	1	1	0	0	0
SIRT5	Q8K2C6	NAD-dependent protein deacylase sirtuin-5, mitochondrial	Q8K2C6.B99990001.pdb	2b4yA	90	203	x	0.00209	181	8.32105	15.3	12.2	X		1	1	1	1	1	1	1	1	1	1	0	1	1	1	1	1	0	1	1	0	0	0	0	1	1	1	1	1	1	1	1	1	1	1	1
SLC25A5	P51881	ADP/ATP translocase 2	P51881.B99990002.pdb	1okcA	90	171			129	11.2745	54.5	41.3	X		1	1	1	1	1	0	1	0	0	0	0	0	1	1	1	NaN	NaN	NaN	1	1	1	1	1	1	1	0	0	NaN	0	1	0	0	0	0	0
SLC2A2	P14246	Solute carrier family 2, facilitated glucose transporter member 2	P14246.B99990004.pdb	5eqgA	56	125			232	11.0014	39.8	17.7		X	0	0	0	0	0	0	0	0	0	1	0	0	0	0	0	1	1	0	0	0	0	0	0	1	0	1	1	NaN	1	1	0	0	0	0	0
SND1	Q78PY7	Staphylococcal nuclease domain-containing protein 1	Q78PY7.B99990002.pdb	3bdlA	98	25			31	10.5304	8.8	10		X	1	1	1	1	1	1	0	1	1	1	1	1	1	1	1	1	1	1	1	1	1	1	1	1	1	1	1	1	1	1	1	1	1	1	1
SND1	Q78PY7	Staphylococcal nuclease domain-containing protein 1	Q78PY7.B99990002.pdb	3bdlA	98	157			31	9.34851	7.3	10		X	1	1	1	1	1	1	1	1	1	1	1	1	1	1	1	1	1	1	1	1	1	1	1	1	1	1	1	1	1	1	1	1	1	1	1
SND1	Q78PY7	Staphylococcal nuclease domain-containing protein 1	Q78PY7.B99990002.pdb	3bdlA	98	227			228	4.04525	14	24.8		X	1	1	1	1	1	1	1	1	1	1	1	1	1	1	0	1	1	1	1	1	1	1	1	1	1	1	1	1	1	1	1	1	1	1	1
SND1	Q78PY7	Staphylococcal nuclease domain-containing protein 1	Q78PY7.B99990002.pdb	3bdlA	98	386			549	7.25729	18.5	47.7		X	1	1	1	1	1	1	1	1	1	1	1	1	1	1	1	1	1	NaN	1	1	1	1	1	1	1	1	1	1	1	1	1	1	1	1	1
SND1	Q78PY7	Staphylococcal nuclease domain-containing protein 1	Q78PY7.B99990002.pdb	3bdlA	98	546			549	10.6489	48.5	47.7		X	1	1	1	1	1	1	1	1	1	1	1	1	1	1	1	1	1	NaN	1	1	1	1	1	1	1	1	1	1	1	1	1	1	1	1	1
SOD1	P08228	Superoxide dismutase [Cu-Zn]	P08228.B99990001.pdb	3gttA	100	10	x	0.00035	58	10.4464	58.8	8.5		X	1	1	1	1	1	1	0	1	1	1	1	1	1	1	1	1	1	1	1	1	1	0	1	1	1	1	1	1	1	1	1	1	1	0	0
SRP9	P49962	Signal recognition particle 9 kDa protein	P49962.B99990001.pdb	1914A	100	30			39	6.93934	56	12.2		X	1	1	1	1	1	1	1	1	1	1	1	1	1	1	1	1	1	1	1	1	1	1	1	1	1	1	1	1	1	1	1	1	1	1	1
SRP9	P49962	Signal recognition particle 9 kDa protein	P49962.B99990001.pdb	1914A	100	41			39	7.70377	44.8	12.2		X	1	1	1	1	1	1	1	1	1	1	1	1	1	1	1	1	1	1	1	1	1	1	1	1	1	1	1	1	1	1	1	1	1	1	1
SRP9	P49962	Signal recognition particle 9 kDa protein	P49962.B99990001.pdb	1914A	100	41			48	4.11311	44.8	22.7		X	1	1	1	1	1	1	1	1	1	1	1	1	1	1	1	1	1	1	1	1	1	1	1	1	1	1	1	1	1	1	1	1	1	1	1
SUPV3L1	Q80YD1	ATP-dependent RNA helicase SUPV3L1, mitochondrial	Q80YD1.B99990002.pdb	3rc3A	92	95			149	9.97488	55.2	17.3	X		1	1	1	1	0	0	1	1	1	1	1	1	1	1	1	0	1	1	1	1	1	1	1	1	1	NaN	1	1	1	1	1	1	1	1	1
SUPV3L1	Q80YD1	ATP-dependent RNA helicase SUPV3L1, mitochondrial	Q80YD1.B99990002.pdb	3rc3A	92	99	x	0.00191	149	10.513	11.8	17.3	X		1	1	1	1	1	1	1	1	1	1	1	1	1	1	0	0	1	1	1	1	1	1	1	0	1	NaN	1	1	1	1	1	1	1	0	0
SUPV3L1	Q80YD1	ATP-dependent RNA helicase SUPV3L1, mitochondrial	Q80YD1.B99990002.pdb	3rc3A	92	167			175	8.58372	22	15.2	X		1	1	1	1	1	1	1	1	1	1	1	1	1	1	1	1	1	1	1	1	1	1	1	1	1	1	1	1	1	1	1	1	1	1	1
SUPV3L1	Q80YD1	ATP-dependent RNA helicase SUPV3L1, mitochondrial	Q80YD1.B99990002.pdb	3rc3A	92	582			587	8.5074	40	6.8	X		1	1	1	1	1	1	1	1	1	1	1	1	1	1	1	1	1	1	1	1	1	1	1	1	1	0	1	1	1	1	1	1	1	1	1
TARS	Q9D0R2	Threonine--tRNA ligase, cytoplasmic	Q9D0R2.B99990002.pdb	4hwtA	96	12			260	8.54804	26.7	31.2		X	1	1	1	1	1	1	1	NaN	1	1	1	0	NaN	NaN	1	1	1	1	0	0	1	1	NaN	1	1	1	1	NaN	1	1	1	1	1	1	1
TARS	Q9D0R2	Threonine--tRNA ligase, cytoplasmic	Q9D0R2.B99990002.pdb	4hwtA	96	17			260	8.13923	29	31.2		X	1	1	1	1	1	1	1	0	1	1	1	1	NaN	NaN	1	0	1	1	0	1	1	1	NaN	1	1	1	1	NaN	1	1	1	1	1	1	1
TARS	Q9D0R2	Threonine--tRNA ligase, cytoplasmic	Q9D0R2.B99990002.pdb	4hwtA	96	27			260	8.54865	45.8	31.2		X	1	1	1	1	1	1	1	1	1	1	1	1	NaN	NaN	1	1	1	1	1	1	1	1	NaN	1	1	1	1	NaN	1	1	1	1	1	1	1
TARS	Q9D0R2	Threonine--tRNA ligase, cytoplasmic	Q9D0R2.B99990002.pdb	4hwtA	96	35			253	9.26476	7.8	12		X	1	1	1	1	1	1	1	1	1	1	1	1	NaN	NaN	1	1	1	1	1	1	1	1	NaN	1	1	1	1	NaN	1	1	1	1	1	1	1
TARS	Q9D0R2	Threonine--tRNA ligase, cytoplasmic	Q9D0R2.B99990002.pdb	4hwtA	96	98			106	6.36762	14.3	41.7		X	1	1	1	1	1	1	1	1	1	1	1	1	NaN	NaN	1	1	1	1	1	1	0	1	1	1	1	1	1	NaN	1	1	0	0	0	0	1
TARS	Q9D0R2	Threonine--tRNA ligase, cytoplasmic	Q9D0R2.B99990002.pdb	4hwtA	96	210			106	10.635	41	41.7		X	1	1	1	1	1	1	1	1	1	1	1	1	NaN	NaN	1	1	1	1	1	1	1	1	1	1	1	1	1	NaN	1	1	0	0	0	1	1
TARS	Q9D0R2	Threonine--tRNA ligase, cytoplasmic	Q9D0R2.B99990002.pdb	4hwtA	96	212			236	6.27707	13.2	5		X	1	1	1	1	1	1	1	1	1	1	1	1	1	NaN	1	1	1	1	1	1	1	1	1	1	1	1	1	NaN	1	1	1	1	1	1	1
TARS	Q9D0R2	Threonine--tRNA ligase, cytoplasmic	Q9D0R2.B99990002.pdb	4hwtA	96	221			236	4.99469	5.8	5		X	1	1	1	1	1	1	1	1	1	1	1	1	1	NaN	1	1	1	1	1	1	1	1	1	1	1	1	1	NaN	1	1	1	1	1	1	1
TARS	Q9D0R2	Threonine--tRNA ligase, cytoplasmic	Q9D0R2.B99990002.pdb	4hwtA	96	221			253	10.223	5.8	12		X	1	1	1	1	1	1	1	1	1	1	1	1	1	NaN	1	1	1	1	1	1	1	1	1	1	1	1	1	NaN	1	1	1	1	1	1	1
TARS	Q9D0R2	Threonine--tRNA ligase, cytoplasmic	Q9D0R2.B99990002.pdb	4hwtA	96	230			236	11.027	31.2	5		X	1	1	1	1	1	1	1	1	1	1	1	1	1	NaN	1	1	1	1	1	1	1	1	1	1	1	1	1	NaN	1	1	1	1	1	1	1
TARS	Q9D0R2	Threonine--tRNA ligase, cytoplasmic	Q9D0R2.B99990002.pdb	4hwtA	96	230			253	10.727	31.2	12		X	1	1	1	1	1	1	1	1	1	1	1	1	1	NaN	1	1	1	1	1	1	1	1	1	1	1	1	1	NaN	1	1	1	1	1	1	1
TARS	Q9D0R2	Threonine--tRNA ligase, cytoplasmic	Q9D0R2.B99990002.pdb	4hwtA	96	235			236	9.74496	57.2	5		X	1	1	1	1	1	1	1	1	1	1	1	1	1	NaN	1	1	1	1	1	1	1	1	1	1	1	1	1	NaN	1	1	1	1	1	1	1
TARS	Q9D0R2	Threonine--tRNA ligase, cytoplasmic	Q9D0R2.B99990002.pdb	4hwtA	96	242			236	8.61931	18.8	5		X	1	1	1	1	1	1	1	1	1	1	1	1	1	NaN	1	1	1	1	1	1	1	1	1	1	1	1	1	NaN	1	1	1	1	1	1	1
TARS	Q9D0R2	Threonine--tRNA ligase, cytoplasmic	Q9D0R2.B99990002.pdb	4hwtA	96	242			253	6.20301	18.8	12		X	1	1	1	1	1	1	1	1	1	1	1	1	1	NaN	1	1	1	1	1	1	1	1	1	1	1	1	1	NaN	1	1	1	1	1	1	1
TARS	Q9D0R2	Threonine--tRNA ligase, cytoplasmic	Q9D0R2.B99990002.pdb	4hwtA	96	476			412	6.22741	36.2	10.3		X	1	1	1	1	1	1	1	1	1	1	1	1	1	NaN	1	1	1	1	1	1	1	1	1	1	1	1	1	NaN	1	1	1	1	1	1	1
TARS	Q9D0R2	Threonine--tRNA ligase, cytoplasmic	Q9D0R2.B99990002.pdb	4hwtA	96	476			466	11.1966	36.2	23.8		X	1	1	1	1	1	1	1	1	1	1	1	1	1	NaN	1	1	1	1	1	1	1	1	1	1	1	1	1	NaN	1	1	1	1	1	1	1
TARS	Q9D0R2	Threonine--tRNA ligase, cytoplasmic	Q9D0R2.B99990002.pdb	4hwtA	96	528			416	6.65954	9.8	5.5		X	1	1	1	1	1	1	1	1	1	1	1	1	1	NaN	1	1	1	1	1	1	1	1	1	1	1	1	1	NaN	1	1	1	1	1	1	1
TCP1	P11983	T-complex protein 1 subunit alpha	P11983.B99990002.pdb	4b2tA	96	73			76	8.75693	35.7	6.5		X	1	1	1	1	1	1	1	1	1	1	1	1	0	1	0	NaN	1	1	1	1	1	1	1	1	1	1	1	NaN	1	1	1	1	1	1	1
TCP1	P11983	T-complex protein 1 subunit alpha	P11983.B99990002.pdb	4b2tA	96	400	x	0.01767	397	6.35973	44.5	22.7		X	1	1	1	1	1	1	1	1	1	1	1	1	1	0	1	1	1	1	1	1	1	1	1	1	1	NaN	1	1	1	1	1	1	1	1	1
TCP1	P11983	T-complex protein 1 subunit alpha	P11983.B99990002.pdb	4b2tA	96	499			147	7.85853	30.2	39.8		X	1	1	1	1	1	1	1	1	1	1	1	1	1	1	1	0	0	1	1	1	1	1	1	1	1	1	1	NaN	1	1	1	1	1	1	1
TGM2	P21981	Protein-glutamine gamma-glutamyltransferase 2	P21981.B99990005.pdb	4pygA	84	265			269	9.59166	46.8	12.8		X	1	1	1	1	0	0	1	1	0	1	1	1	1	1	1	1	1	1	1	1	1	1	1	1	1	1	0	1	1	1	1	1	1	0	0
TGM2	P21981	Protein-glutamine gamma-glutamyltransferase 2	P21981.B99990005.pdb	4pygA	84	549			553	11.3779	55.5	35.7		X	1	1	1	1	1	1	1	0	0	1	1	1	0	0	NaN	0	0	0	0	0	0	1	1	0	0	0	0	1	1	1	1	1	1	0	0
TNPO1	Q8BFY9-2	Transportin-1	Q8BFY9-2.B99990001.pdb	1qbkB	100	92			95	11.009	7.7	21		X	1	1	1	1	1	1	1	1	NaN	1	NaN	1	1	1	1	1	1	1	1	1	NaN	1	1	1	1	1	1	1	1	1	1	1	1	1	1
TNPO1	Q8BFY9-2	Transportin-1	Q8BFY9-2.B99990001.pdb	1qbkB	100	132			134	10.2215	23	33.3		X	1	1	1	1	1	1	1	1	NaN	1	1	1	1	1	1	1	1	1	1	1	1	1	1	1	1	1	1	1	1	1	1	1	1	1	1
TNPO1	Q8BFY9-2	Transportin-1	Q8BFY9-2.B99990001.pdb	1qbkB	100	154			156	10.215	6.5	7.2		X	1	1	0	1	1	1	1	1	NaN	1	1	1	1	1	1	1	1	1	1	1	1	1	1	1	1	1	1	1	1	1	1	1	1	1	1
TNPO1	Q8BFY9-2	Transportin-1	Q8BFY9-2.B99990001.pdb	1qbkB	100	154			197	6.37437	6.5	18		X	1	1	0	1	1	1	1	1	NaN	1	1	1	1	1	1	1	1	1	1	1	1	1	1	1	1	1	1	1	1	1	1	1	1	1	1
TNPO1	Q8BFY9-2	Transportin-1	Q8BFY9-2.B99990001.pdb	1qbkB	100	855			854	5.57418	56.7	19.2		X	1	1	1	1	1	1	1	1	NaN	1	1	1	1	1	1	1	1	1	1	1	1	1	1	0	1	1	1	1	1	1	1	1	1	1	1
TPI1	P17751	Triosephosphate isomerase	P17751.B99990002.pdb	1r2rA	96	70			71	9.31122	42.5	55.3		X	0	0	0	0	0	NaN	NaN	1	0	0	0	0	0	0	0	0	0	1	1	0	0	0	0	0	0	1	1	1	1	1	0	0	0	0	0
TPI1	P17751	Triosephosphate isomerase	P17751.B99990002.pdb	1r2rA	96	70			77	9.79371	42.5	66		X	0	0	0	0	0	NaN	NaN	0	0	0	0	0	0	0	0	0	0	1	1	0	0	0	0	0	0	0	1	1	1	1	0	0	0	0	0
TPI1	P17751	Triosephosphate isomerase	P17751.B99990002.pdb	1r2rA	96	105			77	10.7022	58	66		X	0	0	0	0	0	NaN	NaN	0	0	0	0	0	0	0	0	0	0	1	1	0	0	0	0	0	0	0	1	1	1	1	0	0	0	0	0
TPI1	P17751	Triosephosphate isomerase	P17751.B99990002.pdb	1r2rA	96	288	x	0.00159	71	10.7263	55.7	55.3		X	0	0	0	0	0	NaN	NaN	1	0	0	0	0	0	0	0	0	0	1	1	0	0	0	0	0	0	1	1	1	1	1	0	0	0	0	0
TPT1	P63028	Translationally-controlled tumor protein	P63028.B99990002.pdb	2hr9A	96	171			172	8.39745	49.7	26.7		X	1	1	1	1	1	1	NaN	1	1	1	1	1	1	1	1	1	1	1	1	1	1	1	1	1	1	1	1	1	1	1	1	1	1	1	1
TRAP1	Q9CQN1	Heat shock protein 75 kDa, mitochondrial	Q9CQN1.B99990004.pdb	4ipeA	82	132			135	8.3527	11.2	53.2	X		0	0	0	0	0	0	0	0	0	0	0	0	0	1	0	NaN	0	0	0	0	0	0	0	0	0	0	0	0	0	1	0	0	0	0	0
TRAP1	Q9CQN1	Heat shock protein 75 kDa, mitochondrial	Q9CQN1.B99990004.pdb	4ipeA	82	654			657	9.14231	15.2	15.2	X		0	0	0	0	0	0	0	0	0	0	0	0	0	0	0	0	0	0	0	0	0	0	0	0	0	0	0	0	0	0	0	0	0	0	0
TRAP1	Q9CQN1	Heat shock protein 75 kDa, mitochondrial	Q9CQN1.B99990004.pdb	4ipeA	82	655			657	11.4625	28	15.2	X		0	0	0	0	0	0	0	0	0	0	0	0	0	0	0	0	0	0	0	0	0	0	0	0	0	0	0	0	0	0	0	0	0	0	0
TRNT1	Q8K1J6	CCA tRNA nucleotidyltransferase 1, mitochondrial	Q8K1J6.B99990003.pdb	4x4wA	94	31			21	10.0774	46.3	21.8	X		1	1	1	1	1	1	1	1	NaN	1	1	1	0	1	1	0	0	1	1	1	0	1	1	1	0	1	1	1	1	1	0	0	0	NaN	0
TRNT1	Q8K1J6	CCA tRNA nucleotidyltransferase 1, mitochondrial	Q8K1J6.B99990003.pdb	4x4wA	94	367			363	5.12519	5	8.2	X		1	1	1	1	1	1	1	NaN	1	1	1	1	1	1	1	1	1	1	1	1	1	1	1	1	1	1	1	1	1	1	1	1	1	0	0
TRNT1	Q8K1J6	CCA tRNA nucleotidyltransferase 1, mitochondrial	Q8K1J6.B99990003.pdb	4x4wA	94	376			363	9.80268	42.8	8.2	X		1	1	1	1	1	1	1	NaN	0	1	1	0	1	1	1	1	1	0	0	1	1	1	1	1	1	1	1	1	1	1	0	0	0	0	0
TTPA	Q8BWP5	Alpha-tocopherol transfer protein	Q8BWP5.B99990002.pdb	3w68A	100	75			80	9.60126	20.3	7.5		X	1	1	1	1	1	1	1	1	1	1	1	1	1	1	1	1	1	1	1	1	1	1	1	1	1	1	1	1	1	1	1	1	1	1	1
TTPA	Q8BWP5	Alpha-tocopherol transfer protein	Q8BWP5.B99990002.pdb	3w68A	100	177			80	8.10593	57.8	7.5		X	1	1	1	1	1	1	1	1	1	1	1	1	1	1	1	1	1	1	1	1	1	1	1	1	1	1	1	1	1	1	1	1	1	1	1
TTPA	Q8BWP5	Alpha-tocopherol transfer protein	Q8BWP5.B99990002.pdb	3w68A	100	178			80	4.42578	8	7.5		X	1	1	1	1	1	1	1	1	1	1	1	1	1	1	0	1	1	1	1	1	0	1	1	1	1	0	1	1	1	1	1	1	1	1	1
TTR	P07309	Transthyretin	P07309.B99990004.pdb	1kgiA	95	29			30	6.76706	25.5	54.3			1	1	1	1	NaN	NaN	1	1	1	1	1	1	1	1	1	1	1	0	1	1	NaN	1	1	1	NaN	1	1	1	1	1	1	1	1	1	1
TXN	P10639	Thioredoxin	P10639.B99990001.pdb	4oo4A	86	21			46	10.4513	52.2	12.8		X	0	0	0	0	0	0	0	0	0	0	0	0	0	0	0	0	0	0	0	0	0	0	0	0	0	0	0	0	0	1	0	0	0	0	0
TXN	P10639	Thioredoxin	P10639.B99990001.pdb	4oo4A	86	36			32	10.0448	53	10.5		X	1	1	1	1	1	1	0	1	1	1	1	1	1	1	1	1	1	1	1	1	1	1	1	1	1	1	1	1	1	1	1	1	1	1	1
TXN	P10639	Thioredoxin	P10639.B99990001.pdb	4oo4A	86	72			73	10.368	51.2	50.3		X	1	1	1	1	1	1	1	1	1	1	1	1	1	1	1	1	1	1	1	1	1	1	1	1	1	1	1	1	1	1	1	1	1	1	1
TXNRD2	J3QMN4	Thioredoxin reductase 2, mitochondrial	J3QMN4.B99990002.pdb	3dgzA	93	94			86	6.75281	21.8	10	X		1	1	1	1	1	NaN	NaN	1	1	1	1	1	NaN	1	NaN	NaN	NaN	1	1	1	1	1	1	1	1	1	1	1	1	1	1	1	1	NaN	1
TXNRD2	J3QMN4	Thioredoxin reductase 2, mitochondrial	J3QMN4.B99990002.pdb	3dgzA	93	94			91	6.48249	21.8	14	X		1	1	1	1	1	NaN	NaN	1	1	1	1	1	NaN	1	NaN	NaN	NaN	1	1	1	1	1	1	1	1	1	1	1	1	1	1	1	1	NaN	1
TXNRD2	J3QMN4	Thioredoxin reductase 2, mitochondrial	J3QMN4.B99990002.pdb	3dgzA	93	95			86	10.5748	59	10	X		1	1	1	1	1	NaN	NaN	1	1	1	1	1	NaN	1	NaN	NaN	NaN	1	1	1	1	1	1	1	1	1	1	1	1	1	1	1	1	NaN	1
TXNRD2	J3QMN4	Thioredoxin reductase 2, mitochondrial	J3QMN4.B99990002.pdb	3dgzA	93	95			91	8.65233	59	14	X		1	1	1	1	1	NaN	NaN	1	1	1	1	1	NaN	1	NaN	NaN	NaN	1	1	1	1	1	1	1	1	1	1	1	1	1	1	1	1	NaN	1
TXNRD2	J3QMN4	Thioredoxin reductase 2, mitochondrial	J3QMN4.B99990002.pdb	3dgzA	93	373			452	10.715	24.8	41.5	X		0	NaN	NaN	0	0	0	0	0	0	0	0	0	0	0	0	NaN	NaN	0	0	0	0	0	0	0	0	0	1	1	1	1	0	0	0	0	0
TXNRD2	J3QMN4	Thioredoxin reductase 2, mitochondrial	J3QMN4.B99990002.pdb	3dgzA	93	401			415	9.49565	28.8	6.7	X		1	1	NaN	1	1	1	1	1	1	1	1	1	1	1	1	NaN	NaN	1	1	1	1	1	1	1	1	1	1	1	1	1	1	1	1	1	1
TXNRD2	J3QMN4	Thioredoxin reductase 2, mitochondrial	J3QMN4.B99990002.pdb	3dgzA	93	401			469	9.25536	28.8	11.5	X		1	NaN	NaN	1	1	1	1	1	1	1	1	1	1	1	1	NaN	NaN	1	1	1	1	1	1	1	1	1	1	1	1	1	1	1	1	1	1
TXNRD2	J3QMN4	Thioredoxin reductase 2, mitochondrial	J3QMN4.B99990002.pdb	3dgzA	93	401			491	10.4476	28.8	62.7	X		1	NaN	NaN	1	1	1	1	1	1	1	1	1	1	1	1	NaN	NaN	1	1	1	1	1	1	1	1	1	1	1	1	1	1	1	1	1	1
TXNRD2	J3QMN4	Thioredoxin reductase 2, mitochondrial	J3QMN4.B99990002.pdb	3dgzA	93	451			452	8.82182	20	41.5	X		1	NaN	NaN	1	1	1	1	0	1	1	1	1	1	1	1	NaN	NaN	1	1	1	1	1	1	1	1	1	1	1	1	0	1	1	1	1	1
TXNRD2	J3QMN4	Thioredoxin reductase 2, mitochondrial	J3QMN4.B99990002.pdb	3dgzA	93	475			469	10.3689	10.2	11.5	X		1	NaN	NaN	1	1	1	0	0	1	1	1	1	1	1	1	NaN	NaN	1	1	1	1	1	1	1	1	1	1	1	1	1	1	1	1	1	1
UBA1	Q02053	Ubiquitin-like modifier-activating enzyme 1	Q02053.B99990003.pdb	4ii2A	55	268			278	11.4572	50.5	45.7		X	1	1	1	1	1	1	1	1	1	1	1	1	1	1	1	1	1	1	1	1	1	1	1	1	1	1	1	1	1	1	1	1	1	1	1
UBA1	Q02053	Ubiquitin-like modifier-activating enzyme 1	Q02053.B99990003.pdb	4ii2A	55	635			632	10.6462	38.8	64.2		X	1	1	1	1	1	1	1	1	1	1	1	1	1	1	1	1	1	1	1	1	1	1	1	1	1	1	1	1	1	1	1	1	1	1	1
UBA1	Q02053	Ubiquitin-like modifier-activating enzyme 1	Q02053.B99990003.pdb	4ii2A	55	746			632	7.83067	45.7	64.2		X	1	1	1	1	1	1	1	1	1	1	1	1	1	1	1	1	1	1	1	1	1	1	1	1	1	1	1	1	1	1	1	1	1	1	1
UBE2K	P61087	Ubiquitin-conjugating enzyme E2 K	P61087.B99990001.pdb	3k9oA	100	164			170	10.2417	32.8	10.8			1	1	1	1	1	1	1	1	1	1	1	1	1	1	1	1	1	1	1	1	1	1	1	1	1	1	1	1	1	1	1	1	1	1	1
UBE2L3	P68037	Ubiquitin-conjugating enzyme E2 L3	P68037.B99990004.pdb	4q5eC	99	16			17	8.32977	59	55.3			1	1	1	1	1	1	1	1	1	1	1	1	1	1	1	1	1	1	1	1	1	1	1	1	1	1	1	1	1	1	1	1	1	1	1
UBE2L3	P68037	Ubiquitin-conjugating enzyme E2 L3	P68037.B99990004.pdb	4q5eC	99	20			17	4.91726	29.2	55.3			1	1	1	1	1	1	1	1	1	1	1	1	1	1	1	1	1	1	1	1	1	1	1	1	1	1	1	1	1	1	1	1	1	1	1
UBE2L3	P68037	Ubiquitin-conjugating enzyme E2 L3	P68037.B99990004.pdb	4q5eC	99	100			17	9.83993	25.2	55.3			1	1	1	1	1	1	1	1	1	1	1	1	1	1	1	1	1	1	1	1	1	1	1	1	1	1	1	1	1	1	1	1	1	1	1
UBE2L3	P68037	Ubiquitin-conjugating enzyme E2 L3	P68037.B99990004.pdb	4q5eC	99	134			137	8.53335	52.2	24.7			1	1	1	1	1	1	1	1	1	1	1	1	1	1	1	1	1	1	1	1	1	1	1	1	1	1	1	1	1	1	1	1	1	1	1
UBE2L3	P68037	Ubiquitin-conjugating enzyme E2 L3	P68037.B99990004.pdb	4q5eC	99	135			137	11.4896	30.5	24.7			1	1	1	1	1	1	1	1	1	1	0	1	1	1	1	1	1	1	1	1	1	1	1	1	1	1	1	1	1	1	1	1	1	1	1
UBE2L3	P68037	Ubiquitin-conjugating enzyme E2 L3	P68037.B99990004.pdb	4q5eC	99	138			137	11.1492	43.8	24.7			1	1	1	1	1	1	1	1	1	1	1	1	1	1	1	1	1	1	1	1	1	1	1	1	1	1	1	1	1	1	1	1	1	1	1
UBE2N	P61089	Ubiquitin-conjugating enzyme E2 N	P61089.B99990002.pdb	4onlB	97	92	x	0.00308	87	9.12018	38.8	48		X	1	1	1	1	1	1	1	1	1	1	1	1	1	1	1	1	1	1	1	1	1	1	1	1	1	1	1	1	1	1	1	1	1	1	1
UBE2N	P61089	Ubiquitin-conjugating enzyme E2 N	P61089.B99990002.pdb	4onlB	97	94			87	11.3647	59	48		X	1	1	1	1	1	1	1	1	1	1	1	1	1	1	1	1	1	1	1	1	1	1	1	1	1	1	1	1	1	1	1	1	1	1	1
UCHL5	Q9WUP7-2	Ubiquitin carboxyl-terminal hydrolase isozyme L5	Q9WUP7-2.B99990002.pdb	4wlrA	100	115			100	9.17398	42.3	6.3		X	1	1	1	1	1	NaN	1	1	1	1	1	1	1	1	1	1	1	1	1	1	1	1	1	1	1	1	1	1	1	1	1	1	1	1	1
UGDH	O70475	UDP-glucose 6-dehydrogenase	O70475.B99990003.pdb	2q3eA	98	220			276	6.25471	10.3	45.8		X	1	1	1	1	1	1	1	NaN	1	1	1	1	1	1	1	1	1	1	1	1	1	1	1	1	1	1	1	1	1	1	1	1	1	1	NaN
UGDH	O70475	UDP-glucose 6-dehydrogenase	O70475.B99990003.pdb	2q3eA	98	279			276	4.92514	12.3	45.8		X	1	1	1	1	1	1	1	NaN	1	1	1	1	1	1	1	1	1	1	1	1	1	1	1	1	1	1	1	1	1	1	1	1	1	1	NaN
UGP2	Q91ZJ5	UTP--glucose-1-phosphate uridylyltransferase	Q91ZJ5.B99990001.pdb	4r7pA	99	124			123	5.99504	55.8	28.2		X	1	1	1	1	1	1	1	1	1	1	1	1	1	1	1	1	1	1	1	1	1	1	1	1	1	1	1	1	1	1	1	1	1	1	1
UGP2	Q91ZJ5	UTP--glucose-1-phosphate uridylyltransferase	Q91ZJ5.B99990001.pdb	4r7pA	99	127			123	10.6383	11.5	28.2		X	1	1	1	1	1	1	1	1	1	1	1	1	1	1	1	1	1	1	1	1	1	1	1	1	1	1	1	1	1	1	1	1	1	1	1
UGP2	Q91ZJ5	UTP--glucose-1-phosphate uridylyltransferase	Q91ZJ5.B99990001.pdb	4r7pA	99	151			181	5.97083	37.8	29.5		X	1	1	1	1	1	1	1	1	1	1	1	1	1	1	1	1	1	1	1	1	1	1	1	1	1	1	1	1	1	1	1	1	1	1	1
UGP2	Q91ZJ5	UTP--glucose-1-phosphate uridylyltransferase	Q91ZJ5.B99990001.pdb	4r7pA	99	177	x	0.00047	181	7.84649	28	29.5		X	1	1	1	1	1	1	1	1	1	1	1	1	1	1	1	1	1	1	1	1	1	1	1	1	1	1	1	1	1	1	1	1	1	1	1
UGP2	Q91ZJ5	UTP--glucose-1-phosphate uridylyltransferase	Q91ZJ5.B99990001.pdb	4r7pA	99	438	x	0.00057	123	8.63678	38.7	28.2		X	1	1	1	1	1	1	1	1	1	1	1	1	1	1	1	1	1	1	1	1	1	1	1	1	1	1	1	1	1	1	1	1	1	1	1
UPF1	Q9EPU0-2	Regulator of nonsense transcripts 1	Q9EPU0-2.B99990003.pdb	2wjyA	99	161			183	7.81267	27.5	28		X	1	1	1	1	1	NaN	1	1	NaN	1	1	1	1	1	NaN	1	1	1	1	1	1	1	1	1	1	1	1	1	1	1	1	1	1	1	1
UPF1	Q9EPU0-2	Regulator of nonsense transcripts 1	Q9EPU0-2.B99990003.pdb	2wjyA	99	314			667	7.4423	26.2	12.5		X	1	1	1	1	1	NaN	1	1	NaN	1	1	1	1	1	NaN	1	1	1	1	1	1	1	1	1	1	1	1	1	1	1	1	1	1	1	1
UPF1	Q9EPU0-2	Regulator of nonsense transcripts 1	Q9EPU0-2.B99990003.pdb	2wjyA	99	542			540	9.21705	5	8		X	1	1	1	1	1	1	1	1	NaN	1	1	1	1	1	1	1	1	1	1	1	1	1	1	1	1	1	1	1	1	1	1	1	1	1	1
UPF1	Q9EPU0-2	Regulator of nonsense transcripts 1	Q9EPU0-2.B99990003.pdb	2wjyA	99	594			540	10.8973	12.3	8		X	1	1	1	1	1	1	1	1	NaN	1	1	1	1	1	1	1	1	1	1	1	1	1	1	1	1	1	1	1	1	1	1	1	1	1	1
UPF1	Q9EPU0-2	Regulator of nonsense transcripts 1	Q9EPU0-2.B99990003.pdb	2wjyA	99	668			667	8.98918	58	12.5		X	1	1	1	1	1	1	1	1	NaN	1	1	1	1	1	0	1	1	1	1	1	1	1	1	1	1	1	1	1	1	1	1	1	1	1	1
UPF1	Q9EPU0-2	Regulator of nonsense transcripts 1	Q9EPU0-2.B99990003.pdb	2wjyA	99	669			667	4.87274	35.5	12.5		X	1	1	1	1	1	1	1	1	NaN	1	1	1	1	1	0	1	1	1	1	1	1	1	1	1	1	1	1	1	1	1	1	1	1	1	1
USO1	Q9Z1Z0	General vesicular transport factor p115	Q9Z1Z0.B99990002.pdb	3gq2A	98	276			344	10.6714	6.3	41.8		X	1	1	1	0	1	1	1	1	1	1	0	0	1	1	1	1	1	1	1	1	1	1	1	1	1	0	1	0	1	1	1	1	0	1	1
USO1	Q9Z1Z0	General vesicular transport factor p115	Q9Z1Z0.B99990002.pdb	3gq2A	98	305			310	7.77543	25	48.7		X	1	1	1	1	1	1	1	1	1	1	1	1	1	1	1	1	1	1	1	1	1	1	1	1	1	1	1	1	1	1	1	1	1	1	1
USO1	Q9Z1Z0	General vesicular transport factor p115	Q9Z1Z0.B99990002.pdb	3gq2A	98	455			383	5.89547	25.7	43.8		X	1	1	1	1	1	1	1	1	1	1	1	1	1	1	1	1	1	1	1	1	1	1	1	1	1	1	1	1	1	1	1	1	1	1	1
USO1	Q9Z1Z0	General vesicular transport factor p115	Q9Z1Z0.B99990002.pdb	3gq2A	98	626			541	9.10314	21.2	10		X	1	1	1	1	1	1	1	1	1	1	1	1	1	1	0	1	1	1	1	1	1	1	1	1	1	1	1	1	1	1	1	1	1	1	1
USO1	Q9Z1Z0	General vesicular transport factor p115	Q9Z1Z0.B99990002.pdb	3gq2A	98	710			816	10.8812	32.2	48		X	0	0	0	0	0	0	0	0	0	0	0	0	0	0	0	NaN	0	0	0	0	NaN	NaN	0	0	0	0	0	0	0	0	0	0	0	0	0
VAPA	Q9WV55	Vesicle-associated membrane protein-associated protein A	Q9WV55.B99990003.pdb	2criA	96	180			179	9.44474	22.2	58			1	1	1	1	1	1	1	1	1	1	1	1	1	1	1	1	1	1	1	1	1	1	1	1	1	1	1	1	1	1	1	1	1	1	0
VCL	Q64727	Vinculin	Q64727.B99990004.pdb	1tr2A	99	366			313	10.8637	14.2	7.2		X	1	1	1	1	1	1	1	1	1	1	1	1	1	1	1	1	1	1	1	1	1	1	1	1	1	1	1	1	1	1	1	1	1	1	1
VCL	Q64727	Vinculin	Q64727.B99990004.pdb	1tr2A	99	373			313	10.8383	34.8	7.2		X	1	1	1	1	1	1	1	1	1	1	1	1	1	1	1	1	1	1	1	1	1	1	1	1	1	1	1	1	1	1	1	1	1	1	1
VCL	Q64727	Vinculin	Q64727.B99990004.pdb	1tr2A	99	966			985	6.58138	56	11.7		X	1	1	1	1	1	1	NaN	1	1	1	1	1	1	1	NaN	1	1	1	1	1	1	1	1	1	1	1	1	1	1	1	1	1	1	1	1
VCP	Q01853	Transitional endoplasmic reticulum ATPase	Q01853.B99990004.pdb	5c1bA	100	136			184	8.73251	17.3	22.5		X	1	1	1	1	1	1	1	1	1	1	1	1	1	1	1	1	1	1	1	1	1	1	1	1	1	1	1	1	1	1	1	1	1	1	1
VCP	Q01853	Transitional endoplasmic reticulum ATPase	Q01853.B99990004.pdb	5c1bA	100	696			695	8.27541	26.8	5.8		X	1	1	1	1	1	1	1	1	1	1	1	1	1	1	1	1	1	1	1	1	1	1	1	1	1	1	1	1	1	1	1	1	1	1	1
VDAC3	Q60931	Voltage-dependent anion-selective channel protein 3	Q60931.B99990002.pdb	4bumX	72	15			8	7.30543	29.2	57			1	1	1	1	1	1	1	1	1	1	1	1	1	1	1	1	1	1	1	1	1	1	1	1	1	1	1	1	1	1	1	1	1	1	1
VDAC3	Q60931	Voltage-dependent anion-selective channel protein 3	Q60931.B99990002.pdb	4bumX	72	63			65	9.38406	40.5	59.5			1	1	1	1	1	1	1	1	1	1	1	1	1	1	1	1	1	1	1	1	1	1	1	1	1	1	1	1	1	1	1	1	1	1	1
VDAC3	Q60931	Voltage-dependent anion-selective channel protein 3	Q60931.B99990002.pdb	4bumX	72	113			8	10.8532	44.8	57			1	1	1	1	1	1	1	1	1	1	1	1	1	1	1	1	1	1	1	1	1	1	1	1	1	1	1	1	1	1	1	1	1	1	1
VDAC3	Q60931	Voltage-dependent anion-selective channel protein 3	Q60931.B99990002.pdb	4bumX	72	115			8	8.7277	25	57			1	1	1	1	1	1	1	1	1	1	1	1	1	1	1	1	1	1	1	1	1	1	1	1	1	1	1	1	1	1	1	1	1	1	1
VDAC3	Q60931	Voltage-dependent anion-selective channel protein 3	Q60931.B99990002.pdb	4bumX	72	174			2	7.85386	22.8	28.5			1	1	1	1	1	1	1	1	1	1	1	1	1	1	1	0	1	1	1	1	1	1	1	1	1	1	1	1	1	1	1	1	1	1	1
VDAC3	Q60931	Voltage-dependent anion-selective channel protein 3	Q60931.B99990002.pdb	4bumX	72	226			229	6.23891	57.2	72.3			0	0	0	1	1	1	1	1	1	1	1	1	1	1	1	0	0	1	1	1	1	1	1	1	1	1	1	1	1	0	1	1	1	1	1
XDH	Q00519	Xanthine dehydrogenase/oxidase	Q00519.B99990004.pdb	3an1A	95	984			1002	9.32177	10.8	6.2		X	1	1	1	0	1	1	0	1	0	1	1	1	1	1	0	0	0	1	1	0	0	NaN	0	0	0	0	1	1	1	1	1	1	1	0	1
XPO1	Q6P5F9	Exportin-1	Q6P5F9.B99990005.pdb	3gjxA	100	195			199	5.57691	35.3	35.5		X	1	1	1	1	1	1	1	1	1	1	1	1	1	1	1	1	1	1	1	1	1	1	1	1	1	1	1	1	1	1	1	1	1	1	1
XPO1	Q6P5F9	Exportin-1	Q6P5F9.B99990005.pdb	3gjxA	100	531			528	10.249	8.5	25.2		X	1	1	1	1	1	1	1	1	1	1	1	1	1	1	1	1	1	1	1	1	1	1	1	1	1	1	1	1	1	1	1	1	1	1	1
XPO1	Q6P5F9	Exportin-1	Q6P5F9.B99990005.pdb	3gjxA	100	534			528	10.8876	7.7	25.2		X	1	1	1	1	1	1	1	1	1	1	1	1	1	1	1	1	1	1	1	1	1	1	1	1	1	1	1	1	1	1	1	1	1	1	1
XPO1	Q6P5F9	Exportin-1	Q6P5F9.B99990005.pdb	3gjxA	100	537			528	6.28102	51.3	25.2		X	1	1	1	1	1	1	1	1	1	1	1	1	1	1	1	1	1	1	1	1	1	1	1	1	1	1	1	1	1	1	1	1	1	1	1
XPO1	Q6P5F9	Exportin-1	Q6P5F9.B99990005.pdb	3gjxA	100	568			528	9.07538	35	25.2		X	1	1	1	1	1	1	1	1	1	1	1	1	1	1	1	1	1	1	1	1	1	1	1	1	1	1	1	1	1	1	1	1	1	1	1
XPO1	Q6P5F9	Exportin-1	Q6P5F9.B99990005.pdb	3gjxA	100	680			723	10.1656	51.3	31.7		X	1	1	1	1	1	1	1	1	1	1	1	1	1	1	1	1	1	1	1	1	1	1	1	1	1	1	1	1	1	1	1	1	1	1	1
XPO1	Q6P5F9	Exportin-1	Q6P5F9.B99990005.pdb	3gjxA	100	722			723	7.70809	26.8	31.7		X	1	1	1	1	1	1	1	1	1	1	1	1	1	1	1	1	1	1	1	1	1	1	1	1	1	1	1	1	1	1	1	1	1	1	1
XPO1	Q6P5F9	Exportin-1	Q6P5F9.B99990005.pdb	3gjxA	100	836			829	11.3627	39.8	9.2		X	1	1	1	1	1	1	1	1	1	1	1	1	1	1	1	1	1	1	1	1	1	1	1	1	NaN	1	1	1	1	1	1	1	1	1	1
XPO1	Q6P5F9	Exportin-1	Q6P5F9.B99990005.pdb	3gjxA	100	957			920	5.78955	5.5	19		X	1	1	1	1	1	1	1	1	1	1	1	1	1	1	1	1	1	1	1	1	1	1	1	1	NaN	1	1	1	1	1	1	1	1	1	1
XYLB	Q3TNA1	Xylulose kinase	Q3TNA1.B99990004.pdb	4bc3A	89	352			350	6.43018	49.2	25		X	1	1	1	1	1	1	1	1	1	1	1	1	1	1	NaN	1	1	1	1	1	1	1	1	1	1	1	1	1	1	1	1	1	1	1	1
XYLB	Q3TNA1	Xylulose kinase	Q3TNA1.B99990004.pdb	4bc3A	89	372	x	0.00189	368	10.1738	20	39.5		X	0	0	0	0	0	0	0	0	0	0	0	0	0	0	0	0	0	0	0	0	1	0	0	0	0	0	0	0	1	1	1	1	1	0	0
YWHAB	Q9CQV8-2	14-3-3 protein beta/alpha	Q9CQV8-2.B99990002.pdb	4dnkA	99	193			189	10.038	36.8	14.5		X	1	1	1	1	1	1	1	1	1	1	1	1	1	NaN	1	1	1	1	1	1	1	1	1	1	1	1	1	NaN	1	1	1	1	1	1	1
YWHAE	P62259	14-3-3 protein epsilon	P62259.B99990002.pdb	2br9A	100	94			98	3.44769	32.5	23.7		X	1	1	1	1	1	1	1	1	1	1	1	1	1	1	1	1	1	0	1	1	1	1	1	1	1	1	1	1	1	1	1	1	1	1	1
YWHAE	P62259	14-3-3 protein epsilon	P62259.B99990002.pdb	2br9A	100	196			192	10.4327	44	15.7		X	1	1	1	1	1	1	1	1	1	1	1	1	1	1	1	1	1	1	1	1	1	1	1	1	1	1	1	1	1	1	1	1	1	1	1
YWHAG	P61982	14-3-3 protein gamma	P61982.B99990001.pdb	4e2eA	100	198			194	9.73422	40.8	10.5		X	1	1	1	1	1	1	1	1	1	1	1	1	1	1	1	NaN	1	1	1	1	1	1	1	1	1	1	1	1	1	1	1	1	1	1	1
YWHAQ	P68254-2	14-3-3 protein theta	P68254-2.B99990001.pdb	2btpA	100	80			134	8.93163	56	59.3		X	1	1	1	1	1	1	1	1	1	1	1	1	1	1	1	1	1	1	1	1	1	1	1	1	1	1	1	1	NaN	1	1	NaN	1	1	1
YWHAQ	P68254-2	14-3-3 protein theta	P68254-2.B99990001.pdb	2btpA	100	193			189	9.46061	31.7	7.7		X	1	1	1	1	1	1	1	1	1	1	1	1	1	1	1	1	1	1	1	1	1	1	1	1	1	1	1	1	NaN	1	1	NaN	1	1	1
YWHAZ	P63101	14-3-3 protein zeta/delta	P63101.B99990002.pdb	2o02A	100	9			25	3.944	29.3	13		X	1	1	1	1	1	1	1	0	1	1	1	1	1	NaN	1	1	1	1	1	1	1	1	1	1	1	1	1	1	1	1	1	1	1	1	1
YWHAZ	P63101	14-3-3 protein zeta/delta	P63101.B99990002.pdb	2o02A	100	11			25	10.8883	7.2	13		X	1	1	1	1	1	1	1	1	1	1	1	1	1	NaN	1	1	1	1	1	1	1	1	1	1	1	1	1	1	1	1	1	1	1	1	1
YWHAZ	P63101	14-3-3 protein zeta/delta	P63101.B99990002.pdb	2o02A	100	187			189	9.74411	14	20.5		X	1	1	1	1	1	1	1	1	1	1	1	1	1	NaN	1	1	1	1	1	1	1	1	1	1	1	1	1	1	1	1	1	1	1	1	1
YWHAZ	P63101	14-3-3 protein zeta/delta	P63101.B99990002.pdb	2o02A	100	193			189	10.7196	36.7	20.5		X	1	1	1	1	1	1	1	1	1	1	1	1	1	NaN	1	1	1	1	1	1	1	1	1	1	1	1	1	1	1	1	1	1	1	1	1
ZADH2	Q8BGC4	Zinc-binding alcohol dehydrogenase domain-containing protein 2	Q8BGC4.B99990002.pdb	2c0cA	89	35	x	0.00703	55	5.0254	32.2	10			1	1	1	1	1	1	NaN	1	1	1	1	1	1	1	NaN	1	0	0	1	1	NaN	1	1	1	1	1	1	1	1	1	1	1	1	1	NaN
[truncated: 55 more columns]

## Sheet: C-Individual SerLys Pairs
Gene	Protein (UniProt)	Protein Name	Model Used	Template used	PDB sequence identity	Lysine Position	Lysine Acetylated	%	Serine Position	Distance NZ to OG in Å	Lys Surface NZ (Å2)	Ser Surface OG (Å2)	Matrix	Cytosol	Homo sapiens	Pan troglodytes	Gorilla gorilla	Macaca fascicularis	Callithrix jacchus	Saimiri boliviensis	Carlito syrichta	Otolemur garnettii	Oryctolagus cuniculus	Bos taurus	Equus caballus	Canis familiaris	Orcinus orca	Loxodonta africana	Dasypus novemcinctus	Sarcophilus harrisii	Monodelphis domestica	Marmota marmota	Ictidomys tridecemlineatus	Heterocephalus glaber	Cavia porcellus	Chinchilla lanigera	Octodon degus	Castor canadensis	Dipodomys ordii	Jaculus jaculus	Microtus ochrogaster	Mesocricetus auratus	Peromyscus maniculatus	Rattus norvegicus	Pteropus alecto	Pteropus vampyrus	Rousettus aegyptiacus	Eptesicus fuscus	Myotis brandtii
AADAT	Q9WVM8	Kynurenine/alpha-aminoadipate aminotransferase, mitochondrial	Q9WVM8.B99990003.pdb	2xh1A	74	28			27	10.1488	59.5	41.7	X		0	0	0	0	0	0	0	0	0	1	0	0	0	0	0	0	0	1	1	0	0	0	0	0	0	1	1	0	1	0	0	0	0	0	0
AADAT	Q9WVM8	Kynurenine/alpha-aminoadipate aminotransferase, mitochondrial	Q9WVM8.B99990003.pdb	2xh1A	74	49			44	7.97518	26.8	7.8	X		0	0	0	0	0	0	0	0	1	0	0	0	0	0	1	0	0	0	0	0	0	0	0	0	0	0	0	0	0	0	1	1	1	0	0
AADAT	Q9WVM8	Kynurenine/alpha-aminoadipate aminotransferase, mitochondrial	Q9WVM8.B99990003.pdb	2xh1A	74	49			50	11.0176	26.8	22.3	X		0	0	0	0	0	0	0	0	1	0	0	0	0	0	0	0	0	1	1	0	1	1	0	1	0	0	0	0	0	1	0	0	0	0	0
AADAT	Q9WVM8	Kynurenine/alpha-aminoadipate aminotransferase, mitochondrial	Q9WVM8.B99990003.pdb	2xh1A	74	69	x	0.00376	44	7.88802	20	7.8	X		0	0	0	0	0	0	0	0	1	0	0	0	0	0	1	0	0	0	0	0	0	0	0	0	0	0	0	0	0	0	1	1	1	0	0
AADAT	Q9WVM8	Kynurenine/alpha-aminoadipate aminotransferase, mitochondrial	Q9WVM8.B99990003.pdb	2xh1A	74	69	x	0.00376	50	8.45891	20	22.3	X		0	0	0	0	0	0	0	0	1	0	0	0	0	0	0	0	0	1	1	0	1	1	0	0	0	0	0	0	0	0	0	0	0	0	0
AADAT	Q9WVM8	Kynurenine/alpha-aminoadipate aminotransferase, mitochondrial	Q9WVM8.B99990003.pdb	2xh1A	74	88	x	0.00195	85	7.92614	6	33.3	X		1	1	1	1	1	1	1	1	1	1	1	1	1	0	0	1	1	1	1	1	1	1	1	1	1	0	1	1	1	1	1	1	1	1	1
AADAT	Q9WVM8	Kynurenine/alpha-aminoadipate aminotransferase, mitochondrial	Q9WVM8.B99990003.pdb	2xh1A	74	123			77	10.3767	8.5	10.3	X		1	1	1	1	0	0	1	0	1	1	1	1	1	1	1	1	1	1	0	1	0	0	0	1	1	1	1	1	1	1	0	0	0	1	1
AADAT	Q9WVM8	Kynurenine/alpha-aminoadipate aminotransferase, mitochondrial	Q9WVM8.B99990003.pdb	2xh1A	74	123			115	9.76711	8.5	25.3	X		1	1	1	1	1	1	1	0	1	0	1	1	0	1	0	0	0	1	1	1	1	1	1	1	1	1	1	1	1	1	1	1	1	1	0
AADAT	Q9WVM8	Kynurenine/alpha-aminoadipate aminotransferase, mitochondrial	Q9WVM8.B99990003.pdb	2xh1A	74	150			392	11.357	54.8	22.2	X		0	0	0	0	0	0	0	1	0	0	0	1	0	0	0	0	0	0	0	0	0	0	0	0	0	0	1	1	1	1	0	0	0	0	0
AADAT	Q9WVM8	Kynurenine/alpha-aminoadipate aminotransferase, mitochondrial	Q9WVM8.B99990003.pdb	2xh1A	74	172	x	0.00339	176	9.95408	15.8	25.5	X		0	0	0	0	0	0	0	0	0	0	0	1	0	1	1	0	0	0	0	1	1	1	1	0	0	1	0	0	1	1	1	1	1	1	1
AADAT	Q9WVM8	Kynurenine/alpha-aminoadipate aminotransferase, mitochondrial	Q9WVM8.B99990003.pdb	2xh1A	74	173			176	9.19769	50.7	25.5	X		0	0	0	0	0	0	0	0	0	0	0	0	0	0	0	0	0	0	0	0	0	0	0	0	0	1	1	1	0	1	0	0	0	0	0
AADAT	Q9WVM8	Kynurenine/alpha-aminoadipate aminotransferase, mitochondrial	Q9WVM8.B99990003.pdb	2xh1A	74	184	x	0.00105	4	11.0948	45.7	29.8	X		0	0	0	0	0	0	0	0	0	0	1	0	0	0	1	0	0	0	0	0	0	0	0	1	0	1	1	1	1	1	0	0	0	0	0
AADAT	Q9WVM8	Kynurenine/alpha-aminoadipate aminotransferase, mitochondrial	Q9WVM8.B99990003.pdb	2xh1A	74	184	x	0.00105	183	6.30186	45.7	6.2	X		0	1	1	1	1	1	1	1	1	1	1	1	1	0	1	0	0	1	1	1	1	0	1	1	1	1	0	1	1	1	1	1	0	1	1
AADAT	Q9WVM8	Kynurenine/alpha-aminoadipate aminotransferase, mitochondrial	Q9WVM8.B99990003.pdb	2xh1A	74	188			183	10.6225	42.5	6.2	X		0	1	1	1	1	1	1	1	1	1	1	1	1	1	1	0	0	1	1	1	1	0	1	1	1	1	0	1	1	1	1	1	0	1	1
AADAT	Q9WVM8	Kynurenine/alpha-aminoadipate aminotransferase, mitochondrial	Q9WVM8.B99990003.pdb	2xh1A	74	192			4	9.64969	24	29.8	X		0	0	0	0	0	0	0	0	0	0	1	0	0	0	1	0	0	0	0	0	0	0	0	1	0	1	1	1	1	1	0	0	0	0	0
AADAT	Q9WVM8	Kynurenine/alpha-aminoadipate aminotransferase, mitochondrial	Q9WVM8.B99990003.pdb	2xh1A	74	192			183	10.5094	24	6.2	X		0	1	1	1	1	1	1	1	1	1	1	1	1	1	1	0	0	1	1	1	1	0	1	1	1	1	0	1	1	1	1	1	0	1	1
AADAT	Q9WVM8	Kynurenine/alpha-aminoadipate aminotransferase, mitochondrial	Q9WVM8.B99990003.pdb	2xh1A	74	214			248	7.94071	50.3	5	X		1	1	1	1	1	1	1	1	1	0	1	1	1	1	1	1	NaN	1	1	1	1	1	1	1	0	1	1	1	1	1	1	1	NaN	1	1
AADAT	Q9WVM8	Kynurenine/alpha-aminoadipate aminotransferase, mitochondrial	Q9WVM8.B99990003.pdb	2xh1A	74	222			183	10.0253	45.8	6.2	X		0	1	1	1	1	1	1	0	1	1	1	1	1	1	1	0	0	1	1	1	1	0	1	1	1	1	0	1	1	1	1	1	NaN	1	1
AADAT	Q9WVM8	Kynurenine/alpha-aminoadipate aminotransferase, mitochondrial	Q9WVM8.B99990003.pdb	2xh1A	74	263	x	0.00307	262	4.29597	7.8	7.3	X		1	1	1	1	1	1	1	1	1	1	1	1	1	1	1	1	NaN	1	1	1	1	1	1	1	1	1	1	1	1	1	1	1	NaN	1	1
AADAT	Q9WVM8	Kynurenine/alpha-aminoadipate aminotransferase, mitochondrial	Q9WVM8.B99990003.pdb	2xh1A	74	263	x	0.00307	267	7.19201	7.8	27	X		1	1	1	1	1	1	0	1	1	1	1	1	1	1	1	1	NaN	1	1	1	1	1	1	1	1	1	1	1	1	1	1	1	NaN	1	1
AADAT	Q9WVM8	Kynurenine/alpha-aminoadipate aminotransferase, mitochondrial	Q9WVM8.B99990003.pdb	2xh1A	74	263	x	0.00307	403	10.3327	7.8	11.8	X		1	1	1	1	1	1	1	1	1	1	1	1	1	1	1	1	NaN	1	1	1	1	1	1	1	1	1	1	1	1	1	1	1	NaN	1	1
AADAT	Q9WVM8	Kynurenine/alpha-aminoadipate aminotransferase, mitochondrial	Q9WVM8.B99990003.pdb	2xh1A	74	327	x	0.00309	239	7.41712	13.5	37	X		0	0	0	0	0	0	0	0	0	0	0	0	0	0	0	0	0	0	0	0	0	0	0	0	0	0	0	0	0	0	0	0	NaN	0	0
AADAT	Q9WVM8	Kynurenine/alpha-aminoadipate aminotransferase, mitochondrial	Q9WVM8.B99990003.pdb	2xh1A	74	351			239	5.70611	20.3	37	X		0	0	0	0	0	0	0	0	0	0	0	0	0	0	0	0	NaN	0	0	0	0	0	0	0	0	1	0	0	0	0	0	0	NaN	0	0
AADAT	Q9WVM8	Kynurenine/alpha-aminoadipate aminotransferase, mitochondrial	Q9WVM8.B99990003.pdb	2xh1A	74	359			364	9.02084	30	50.8	X		0	0	0	0	0	0	0	1	1	0	0	0	0	1	1	1	NaN	0	0	1	1	1	1	0	0	0	1	1	0	1	0	0	0	1	1
AADAT	Q9WVM8	Kynurenine/alpha-aminoadipate aminotransferase, mitochondrial	Q9WVM8.B99990003.pdb	2xh1A	74	359			396	4.3047	30	13.7	X		0	0	0	0	0	0	0	0	0	0	0	0	0	0	0	1	NaN	0	0	0	0	0	0	0	0	1	1	1	1	1	0	0	0	0	0
AADAT	Q9WVM8	Kynurenine/alpha-aminoadipate aminotransferase, mitochondrial	Q9WVM8.B99990003.pdb	2xh1A	74	367			392	8.07043	43.8	22.2	X		1	1	1	1	1	1	1	0	1	0	0	1	0	1	1	1	NaN	0	0	0	0	NaN	0	1	0	1	1	0	1	1	1	1	1	1	1
AADAT	Q9WVM8	Kynurenine/alpha-aminoadipate aminotransferase, mitochondrial	Q9WVM8.B99990003.pdb	2xh1A	74	373			424	4.08015	16.7	17	X		1	1	1	1	1	1	1	1	1	1	1	1	1	1	0	1	NaN	0	0	0	1	0	0	1	0	1	1	1	1	0	1	1	NaN	1	1
ABAT	P61922	4-aminobutyrate aminotransferase, mitochondrial	P61922.B99990005.pdb	4y0hA	93	16			13	8.9611	34.2	47.7	X		0	0	0	0	0	0	0	NaN	0	0	0	0	0	0	0	NaN	0	0	0	0	0	0	0	0	0	0	1	1	1	1	0	0	0	0	0
ABAT	P61922	4-aminobutyrate aminotransferase, mitochondrial	P61922.B99990005.pdb	4y0hA	93	16			14	5.91318	34.2	50.7	X		0	0	0	0	0	0	0	NaN	0	0	0	0	0	0	0	NaN	0	0	0	0	0	0	0	0	0	0	1	1	1	1	0	0	0	0	0
ABAT	P61922	4-aminobutyrate aminotransferase, mitochondrial	P61922.B99990005.pdb	4y0hA	93	142			149	11.4371	8.8	14.5	X		1	1	1	1	1	1	1	1	1	1	1	1	1	1	1	1	1	1	1	1	1	1	1	1	1	1	1	1	1	1	1	1	1	1	1
ABAT	P61922	4-aminobutyrate aminotransferase, mitochondrial	P61922.B99990005.pdb	4y0hA	93	182			181	9.6622	8.3	32.5	X		1	1	1	1	1	1	1	1	1	1	1	0	1	0	1	0	0	1	1	1	1	1	1	1	0	1	1	1	1	1	1	1	1	0	0
ABAT	P61922	4-aminobutyrate aminotransferase, mitochondrial	P61922.B99990005.pdb	4y0hA	93	284			202	10.3967	59.3	26	X		0	0	0	0	0	0	0	0	0	0	0	0	0	0	0	0	0	0	0	0	0	0	0	0	0	0	1	1	1	1	0	NaN	0	0	0
ABAT	P61922	4-aminobutyrate aminotransferase, mitochondrial	P61922.B99990005.pdb	4y0hA	93	357			102	7.14658	37.2	31.2	X		1	1	1	1	1	1	1	1	1	1	1	1	1	1	1	1	1	1	1	1	1	1	1	1	1	1	1	1	1	1	1	1	1	1	1
ABAT	P61922	4-aminobutyrate aminotransferase, mitochondrial	P61922.B99990005.pdb	4y0hA	93	357			165	8.11258	37.2	21.5	X		1	1	1	1	1	1	1	1	1	1	1	1	1	1	1	1	1	1	1	1	1	1	1	1	1	1	1	1	1	1	1	1	1	1	1
ABAT	P61922	4-aminobutyrate aminotransferase, mitochondrial	P61922.B99990005.pdb	4y0hA	93	357			356	6.07834	37.2	13.5	X		1	1	1	1	1	1	1	1	1	1	1	1	1	1	1	1	1	1	1	1	1	1	1	1	1	1	1	1	1	1	1	1	1	1	1
ABAT	P61922	4-aminobutyrate aminotransferase, mitochondrial	P61922.B99990005.pdb	4y0hA	93	388			102	9.33254	21	31.2	X		1	1	1	1	1	1	1	1	1	1	NaN	1	1	1	0	1	1	1	1	1	1	1	1	1	1	1	1	1	1	1	1	1	1	1	1
ABAT	P61922	4-aminobutyrate aminotransferase, mitochondrial	P61922.B99990005.pdb	4y0hA	93	388			356	7.1641	21	13.5	X		1	1	1	1	1	1	1	1	1	1	NaN	1	1	1	0	1	1	1	1	1	1	1	1	1	1	1	1	1	1	1	1	1	1	1	1
ABAT	P61922	4-aminobutyrate aminotransferase, mitochondrial	P61922.B99990005.pdb	4y0hA	93	388			387	6.73199	21	16	X		1	1	1	1	1	1	1	1	0	1	NaN	1	1	1	0	1	1	1	1	1	1	1	1	1	1	1	1	1	1	1	1	1	1	1	0
ABAT	P61922	4-aminobutyrate aminotransferase, mitochondrial	P61922.B99990005.pdb	4y0hA	93	400			149	3.61802	37.7	14.5	X		1	1	1	1	1	1	1	1	1	1	NaN	1	1	1	0	1	1	1	1	1	1	1	1	1	0	1	1	1	1	1	1	1	1	1	1
ABAT	P61922	4-aminobutyrate aminotransferase, mitochondrial	P61922.B99990005.pdb	4y0hA	93	470	x	0.00076	431	9.47481	28.5	20.7	X		1	1	1	1	1	1	1	1	1	1	0	1	1	1	1	0	0	1	1	1	1	1	1	1	1	0	1	1	1	1	1	1	1	1	1
ABCB10	Q9JI39	ATP-binding cassette sub-family B member 10, mitochondrial	Q9JI39.B99990001.pdb	4aytA	86	49			533	5.36366	31.5	6	X		0	NaN	0	0	0	0	0	0	0	0	NaN	NaN	0	0	NaN	NaN	0	0	NaN	0	0	0	0	NaN	NaN	0	0	0	NaN	0	NaN	0	0	NaN	NaN
ABCB10	Q9JI39	ATP-binding cassette sub-family B member 10, mitochondrial	Q9JI39.B99990001.pdb	4aytA	86	124			61	8.34702	41.5	35.2	X		0	NaN	0	0	NaN	0	0	0	0	0	NaN	NaN	1	0	NaN	NaN	0	0	NaN	NaN	NaN	NaN	NaN	0	NaN	0	1	1	NaN	1	NaN	0	0	NaN	NaN
ABCB10	Q9JI39	ATP-binding cassette sub-family B member 10, mitochondrial	Q9JI39.B99990001.pdb	4aytA	86	124			137	6.18337	41.5	14	X		0	NaN	0	0	0	0	0	0	0	0	NaN	0	0	0	NaN	NaN	0	0	NaN	0	0	0	0	0	0	0	1	1	NaN	1	NaN	0	0	0	0
ABCB10	Q9JI39	ATP-binding cassette sub-family B member 10, mitochondrial	Q9JI39.B99990001.pdb	4aytA	86	306			305	9.69857	40.3	34	X		0	0	0	0	0	0	0	0	0	0	0	0	0	0	0	0	0	1	1	1	1	1	1	1	1	1	1	1	1	1	NaN	1	1	0	0
ABCB10	Q9JI39	ATP-binding cassette sub-family B member 10, mitochondrial	Q9JI39.B99990001.pdb	4aytA	86	381			276	6.33808	7.8	8.3	X		1	1	1	1	1	1	1	1	1	1	1	1	1	1	1	1	1	1	1	1	1	1	1	1	1	1	1	1	1	1	NaN	1	1	1	1
ABCB10	Q9JI39	ATP-binding cassette sub-family B member 10, mitochondrial	Q9JI39.B99990001.pdb	4aytA	86	381			278	4.99625	7.8	48.5	X		0	0	0	0	0	0	0	0	1	0	0	0	0	0	0	0	0	0	0	1	1	1	1	1	1	0	1	1	1	1	NaN	0	0	0	0
ABCB10	Q9JI39	ATP-binding cassette sub-family B member 10, mitochondrial	Q9JI39.B99990001.pdb	4aytA	86	381			285	9.85074	7.8	42.7	X		1	1	1	1	1	1	1	1	1	1	1	1	1	1	1	0	0	1	1	1	1	1	1	1	1	1	1	1	1	1	NaN	1	1	1	1
ABCB10	Q9JI39	ATP-binding cassette sub-family B member 10, mitochondrial	Q9JI39.B99990001.pdb	4aytA	86	381			377	9.78346	7.8	30.8	X		1	1	1	1	1	1	0	1	1	1	0	1	1	0	1	1	1	1	1	1	1	1	1	0	0	1	1	1	1	1	NaN	1	1	1	1
ABCB10	Q9JI39	ATP-binding cassette sub-family B member 10, mitochondrial	Q9JI39.B99990001.pdb	4aytA	86	381			388	10.7709	7.8	23.3	X		1	1	1	1	1	1	1	1	1	1	1	1	1	1	1	1	1	0	0	1	1	1	1	1	0	1	1	1	1	1	NaN	1	1	0	1
ABCB10	Q9JI39	ATP-binding cassette sub-family B member 10, mitochondrial	Q9JI39.B99990001.pdb	4aytA	86	422			242	10.8155	37.5	45	X		1	1	1	1	1	1	1	NaN	1	0	1	1	1	1	1	1	1	1	1	1	1	1	1	1	1	1	1	1	1	1	NaN	0	0	1	1
ABCB10	Q9JI39	ATP-binding cassette sub-family B member 10, mitochondrial	Q9JI39.B99990001.pdb	4aytA	86	422			418	9.00782	37.5	39	X		1	1	1	1	1	1	1	NaN	1	1	1	1	1	1	1	1	1	1	1	1	1	1	1	1	1	1	1	1	1	1	NaN	0	0	1	1
ABCB10	Q9JI39	ATP-binding cassette sub-family B member 10, mitochondrial	Q9JI39.B99990001.pdb	4aytA	86	451			27	8.63701	29	38.5	X		0	NaN	0	0	0	0	1	NaN	0	NaN	NaN	0	0	0	NaN	NaN	0	NaN	1	0	0	0	0	0	NaN	NaN	1	1	0	1	NaN	0	NaN	NaN	NaN
ABCB10	Q9JI39	ATP-binding cassette sub-family B member 10, mitochondrial	Q9JI39.B99990001.pdb	4aytA	86	498			494	5.76807	18.5	51	X		1	1	1	1	1	1	1	1	1	1	1	1	1	1	1	1	1	1	1	1	1	1	1	1	1	1	1	1	1	1	NaN	NaN	1	1	1
ABCB10	Q9JI39	ATP-binding cassette sub-family B member 10, mitochondrial	Q9JI39.B99990001.pdb	4aytA	86	498			499	9.45521	18.5	30.8	X		1	1	1	1	1	1	1	1	1	1	1	1	1	1	1	1	1	1	1	1	1	1	1	1	1	1	1	1	1	1	NaN	NaN	1	1	1
ABCB10	Q9JI39	ATP-binding cassette sub-family B member 10, mitochondrial	Q9JI39.B99990001.pdb	4aytA	86	498			627	10.5426	18.5	27	X		1	1	1	1	1	1	1	1	1	1	1	1	1	1	1	1	1	1	1	1	1	1	1	1	1	1	1	1	1	1	NaN	NaN	1	1	1
ABCB10	Q9JI39	ATP-binding cassette sub-family B member 10, mitochondrial	Q9JI39.B99990001.pdb	4aytA	86	534			533	4.36785	51.2	6	X		1	1	1	1	1	1	1	0	1	1	1	0	1	1	1	1	1	1	1	1	1	1	1	1	1	1	1	0	1	1	NaN	1	1	1	1
ABCB10	Q9JI39	ATP-binding cassette sub-family B member 10, mitochondrial	Q9JI39.B99990001.pdb	4aytA	86	595			241	8.27033	55.2	9.8	X		1	1	1	1	1	1	1	1	1	1	1	1	1	1	1	1	1	1	1	1	1	1	1	1	1	1	1	1	1	1	NaN	1	1	1	1
ABCB10	Q9JI39	ATP-binding cassette sub-family B member 10, mitochondrial	Q9JI39.B99990001.pdb	4aytA	86	595			242	10.5089	55.2	45	X		1	1	1	1	1	1	1	1	1	0	1	1	1	1	1	1	1	1	1	1	1	1	1	1	1	1	1	1	1	1	NaN	0	0	1	1
ABCB10	Q9JI39	ATP-binding cassette sub-family B member 10, mitochondrial	Q9JI39.B99990001.pdb	4aytA	86	604			539	9.36355	26.2	31	X		1	1	1	1	1	1	1	0	1	1	1	1	1	1	1	1	1	0	1	1	1	1	1	1	1	1	1	0	1	1	NaN	1	1	1	1
ABCB10	Q9JI39	ATP-binding cassette sub-family B member 10, mitochondrial	Q9JI39.B99990001.pdb	4aytA	86	615			533	4.81702	9.3	6	X		1	1	1	1	1	1	1	1	1	1	1	1	1	1	1	1	1	0	1	1	1	1	1	1	1	1	1	1	1	1	NaN	1	1	1	1
ABCB10	Q9JI39	ATP-binding cassette sub-family B member 10, mitochondrial	Q9JI39.B99990001.pdb	4aytA	86	615			562	11.0809	9.3	41.7	X		1	1	1	1	1	1	1	1	1	1	0	1	1	0	0	0	0	0	1	1	1	0	1	0	1	1	1	1	1	1	NaN	1	1	0	0
ABCB10	Q9JI39	ATP-binding cassette sub-family B member 10, mitochondrial	Q9JI39.B99990001.pdb	4aytA	86	661			658	7.7744	15	37.5	X		1	1	1	1	1	1	0	1	1	1	1	1	1	1	1	1	1	1	1	1	1	1	1	1	1	1	1	1	1	1	NaN	1	0	1	1
ABCB10	Q9JI39	ATP-binding cassette sub-family B member 10, mitochondrial	Q9JI39.B99990001.pdb	4aytA	86	673			479	4.64096	14.8	8.5	X		1	1	1	1	1	1	0	1	1	0	1	1	1	1	0	1	1	1	1	0	0	0	0	1	1	1	1	1	1	1	NaN	0	0	1	1
ABCB10	Q9JI39	ATP-binding cassette sub-family B member 10, mitochondrial	Q9JI39.B99990001.pdb	4aytA	86	686			479	9.11339	43.3	8.5	X		1	1	1	1	1	1	0	1	1	1	1	1	1	1	1	0	0	0	0	1	1	1	1	1	1	1	1	1	1	1	NaN	0	0	1	1
ABCB10	Q9JI39	ATP-binding cassette sub-family B member 10, mitochondrial	Q9JI39.B99990001.pdb	4aytA	86	697			699	5.69299	58.8	39	X		1	1	1	1	1	1	1	1	1	1	1	0	1	1	1	1	1	1	1	1	1	1	1	1	0	1	1	1	1	1	NaN	1	1	1	1
ABHD14B	E9QN99	Alpha/beta hydrolase domain-containing protein 14B	E9QN99.B99990005.pdb	1imjA	88	76			44	7.85954	35.7	16.3		X	1	1	1	1	1	1	1	NaN	1	1	1	1	1	1	1	1	1	1	1	1	1	1	1	1	1	1	1	1	1	1	1	1	1	1	1
ABHD14B	E9QN99	Alpha/beta hydrolase domain-containing protein 14B	E9QN99.B99990005.pdb	1imjA	88	141	x	0.00149	167	11.101	17.8	14.3		X	0	0	0	1	0	0	0	NaN	1	0	0	0	0	0	0	1	0	0	0	0	0	0	0	0	1	0	1	1	1	1	0	0	0	0	0
ABHD14B	E9QN99	Alpha/beta hydrolase domain-containing protein 14B	E9QN99.B99990005.pdb	1imjA	88	151			149	5.42601	20.3	43		X	1	1	1	1	1	1	0	NaN	1	0	1	1	0	1	0	0	0	0	0	1	0	0	0	0	0	0	1	1	1	0	1	1	1	0	1
ABHD14B	E9QN99	Alpha/beta hydrolase domain-containing protein 14B	E9QN99.B99990005.pdb	1imjA	88	173	x	0.00033	166	10.2947	51.7	25.5		X	0	0	0	0	0	0	0	NaN	0	0	0	0	0	0	0	0	0	0	0	0	0	0	0	1	1	1	1	1	1	1	0	0	0	0	0
ABHD14B	E9QN99	Alpha/beta hydrolase domain-containing protein 14B	E9QN99.B99990005.pdb	1imjA	88	173	x	0.00033	167	11.4357	51.7	14.3		X	0	0	0	1	0	0	0	NaN	1	0	0	0	0	0	0	1	0	0	0	0	0	0	0	0	1	0	1	1	1	1	0	0	0	0	0
ACAA1	Q8VCH0	3-ketoacyl-CoA thiolase B, peroxisomal	Q8VCH0.B99990005.pdb	2iikB	88	57			52	6.94264	39.8	43.2			0	0	0	0	0	0	0	0	0	0	0	0	0	0	0	0	0	0	0	0	0	0	0	0	NaN	0	0	0	0	0	0	0	0	0	NaN
ACAA1	Q8VCH0	3-ketoacyl-CoA thiolase B, peroxisomal	Q8VCH0.B99990005.pdb	2iikB	88	198			195	7.72503	31.7	18.2			1	1	1	1	1	1	1	1	1	1	1	1	1	1	1	1	1	1	1	1	1	1	1	1	0	0	1	1	1	1	1	1	1	1	1
ACAA1	Q8VCH0	3-ketoacyl-CoA thiolase B, peroxisomal	Q8VCH0.B99990005.pdb	2iikB	88	209			212	11.442	12	26.7			0	0	0	0	0	0	0	0	0	0	0	0	0	0	NaN	0	0	0	0	0	0	0	0	0	0	0	0	0	0	1	0	0	0	0	0
ACAA1	Q8VCH0	3-ketoacyl-CoA thiolase B, peroxisomal	Q8VCH0.B99990005.pdb	2iikB	88	292	x	0.0001	291	7.52755	21.3	11.7			1	1	1	1	1	1	1	1	0	1	1	1	1	1	0	0	0	1	1	1	1	1	1	1	0	1	1	NaN	0	1	1	1	1	1	1
ACAA2	Q8BWT1	3-ketoacyl-CoA thiolase, mitochondrial	Q8BWT1.B99990001.pdb	4c2jA	88	13	x	0.00116	42	6.06116	5.7	45.5	X		1	1	1	1	1	1	1	1	1	1	1	1	1	1	1	1	1	1	1	1	1	1	1	1	NaN	1	0	0	0	1	0	0	NaN	0	0
ACAA2	Q8BWT1	3-ketoacyl-CoA thiolase, mitochondrial	Q8BWT1.B99990001.pdb	4c2jA	88	45			42	7.7658	42.2	45.5	X		1	1	1	1	1	1	1	1	1	0	1	0	1	0	1	1	1	1	1	1	1	1	1	1	0	1	0	0	0	1	0	0	NaN	0	0
ACAA2	Q8BWT1	3-ketoacyl-CoA thiolase, mitochondrial	Q8BWT1.B99990001.pdb	4c2jA	88	109			108	8.66568	24.3	36.3	X		0	0	0	0	0	0	0	0	0	0	0	NaN	0	0	0	0	0	0	0	0	0	0	0	0	0	0	0	0	1	1	0	0	NaN	0	0
ACAA2	Q8BWT1	3-ketoacyl-CoA thiolase, mitochondrial	Q8BWT1.B99990001.pdb	4c2jA	88	240	x	0.00203	237	8.59616	38.5	8.7	X		0	0	0	0	0	0	0	0	0	0	0	0	0	0	0	0	0	0	0	0	0	0	0	0	0	0	0	0	0	0	0	0	NaN	0	0
ACAA2	Q8BWT1	3-ketoacyl-CoA thiolase, mitochondrial	Q8BWT1.B99990001.pdb	4c2jA	88	241			237	10.1234	59	8.7	X		0	0	0	0	0	0	0	0	0	0	0	0	0	0	0	0	0	0	0	0	0	0	0	0	0	0	0	0	0	0	0	0	NaN	0	0
ACAA2	Q8BWT1	3-ketoacyl-CoA thiolase, mitochondrial	Q8BWT1.B99990001.pdb	4c2jA	88	306			285	10.7656	34.2	17.5	X		1	1	1	1	0	0	1	1	1	1	1	1	1	1	1	1	1	1	1	1	0	1	1	1	1	1	1	1	1	1	1	1	NaN	0	0
ACAA2	Q8BWT1	3-ketoacyl-CoA thiolase, mitochondrial	Q8BWT1.B99990001.pdb	4c2jA	88	312	x	0.00212	310	5.63916	54.7	11.5	X		1	0	1	1	1	1	0	1	1	1	1	1	1	1	1	0	1	1	1	1	1	1	1	0	1	1	1	1	1	1	1	1	NaN	1	1
ACAA2	Q8BWT1	3-ketoacyl-CoA thiolase, mitochondrial	Q8BWT1.B99990001.pdb	4c2jA	88	332			175	7.91257	45.2	7	X		0	0	0	1	1	1	1	1	0	1	1	NaN	1	1	0	0	0	1	1	1	1	1	1	1	1	0	1	1	1	1	1	1	NaN	0	0
ACAA2	Q8BWT1	3-ketoacyl-CoA thiolase, mitochondrial	Q8BWT1.B99990001.pdb	4c2jA	88	340	x	0.00022	310	11.4525	41.3	11.5	X		1	0	1	1	1	1	0	1	0	1	1	1	1	1	1	0	1	1	1	1	1	1	1	0	1	1	1	1	1	1	1	1	NaN	1	1
ACAA2	Q8BWT1	3-ketoacyl-CoA thiolase, mitochondrial	Q8BWT1.B99990001.pdb	4c2jA	88	340	x	0.00022	339	6.02621	41.3	38.8	X		1	1	1	1	1	1	1	1	0	1	1	1	1	1	1	1	1	1	1	1	1	1	1	1	1	1	1	1	1	1	1	1	NaN	1	1
ACAD8	D3YTT4	Isobutyryl-CoA dehydrogenase, mitochondrial	D3YTT4.B99990001.pdb	1rx0A	92	19			20	10.3806	51	33.8	X		0	0	0	0	0	0	0	0	0	0	0	NaN	0	NaN	NaN	0	0	0	0	0	0	0	0	0	0	0	0	0	0	0	0	0	0	0	NaN
ACAD8	D3YTT4	Isobutyryl-CoA dehydrogenase, mitochondrial	D3YTT4.B99990001.pdb	1rx0A	92	44			28	10.0814	54.8	42.3	X		1	1	1	1	1	1	1	1	1	0	0	NaN	0	NaN	NaN	0	0	1	1	0	0	0	0	0	1	0	1	1	1	1	0	0	0	1	NaN
ACAD8	D3YTT4	Isobutyryl-CoA dehydrogenase, mitochondrial	D3YTT4.B99990001.pdb	1rx0A	92	44			36	5.31443	54.8	20.7	X		1	1	1	1	1	1	1	1	1	1	1	1	1	1	NaN	1	1	1	1	1	1	1	1	1	1	1	1	1	1	1	1	1	1	1	1
ACAD8	D3YTT4	Isobutyryl-CoA dehydrogenase, mitochondrial	D3YTT4.B99990001.pdb	1rx0A	92	175			173	7.04964	44.8	21.3	X		1	1	1	1	1	1	1	1	1	0	1	1	1	1	1	1	1	1	1	1	1	1	1	1	0	1	1	1	1	1	1	1	1	1	1
ACAD8	D3YTT4	Isobutyryl-CoA dehydrogenase, mitochondrial	D3YTT4.B99990001.pdb	1rx0A	92	211			208	8.00286	49.5	35.5	X		0	0	0	0	1	0	0	0	0	0	0	0	0	0	0	0	1	1	1	0	0	0	0	1	0	0	1	1	1	1	0	0	0	0	0
ACAD8	D3YTT4	Isobutyryl-CoA dehydrogenase, mitochondrial	D3YTT4.B99990001.pdb	1rx0A	92	230			191	11.297	16.3	7.8	X		1	1	1	1	1	1	1	1	1	1	1	1	1	1	1	1	1	1	1	1	1	1	1	1	1	1	1	1	1	1	1	1	1	1	1
ACAD8	D3YTT4	Isobutyryl-CoA dehydrogenase, mitochondrial	D3YTT4.B99990001.pdb	1rx0A	92	233			191	6.74987	12.2	7.8	X		1	1	1	1	1	1	1	1	1	1	1	1	1	1	1	1	1	1	1	1	1	1	1	1	1	1	1	1	1	1	1	1	1	1	1
ACAD8	D3YTT4	Isobutyryl-CoA dehydrogenase, mitochondrial	D3YTT4.B99990001.pdb	1rx0A	92	269	x	0.00566	133	6.80932	44	5	X		0	0	0	1	1	1	1	1	1	0	0	0	0	0	0	1	0	1	1	0	0	0	0	1	1	1	1	1	0	1	0	0	0	0	0
ACADM	P45952	Medium-chain specific acyl-CoA dehydrogenase, mitochondrial	P45952.B99990001.pdb	4p13A	90	26			25	9.97578	12.5	51	X		0	0	0	0	0	0	NaN	0	0	0	0	0	0	0	0	NaN	0	0	0	0	0	0	0	0	0	0	0	0	0	0	0	0	0	0	0
ACADM	P45952	Medium-chain specific acyl-CoA dehydrogenase, mitochondrial	P45952.B99990001.pdb	4p13A	90	46			38	9.56837	22.7	21.2	X		1	1	1	1	1	1	NaN	1	1	1	0	0	1	1	0	NaN	1	1	1	1	1	1	1	1	1	1	1	0	0	1	0	0	0	1	1
ACADM	P45952	Medium-chain specific acyl-CoA dehydrogenase, mitochondrial	P45952.B99990001.pdb	4p13A	90	142			94	8.45453	41.5	44.7	X		0	0	0	0	0	0	0	1	1	0	0	0	0	0	0	NaN	0	1	1	0	0	0	0	0	0	1	0	0	0	1	0	0	0	1	0
ACADM	P45952	Medium-chain specific acyl-CoA dehydrogenase, mitochondrial	P45952.B99990001.pdb	4p13A	90	143			94	11.1391	56.8	44.7	X		0	0	0	0	0	0	1	1	0	1	1	1	1	1	1	NaN	1	1	1	1	1	1	1	1	1	1	0	0	0	1	0	0	0	1	1
ACADM	P45952	Medium-chain specific acyl-CoA dehydrogenase, mitochondrial	P45952.B99990001.pdb	4p13A	90	217	x	0.00416	216	4.80532	39.8	45.5	X		0	0	0	0	0	0	0	0	1	1	0	0	1	0	0	1	0	0	NaN	1	1	0	1	0	1	1	1	1	0	1	1	0	0	1	1
ACADM	P45952	Medium-chain specific acyl-CoA dehydrogenase, mitochondrial	P45952.B99990001.pdb	4p13A	90	271			216	9.25822	47.2	45.5	X		0	0	0	0	0	0	0	0	1	1	0	0	1	0	0	1	0	0	NaN	1	1	0	1	0	1	1	1	1	0	1	1	0	0	1	1
ACADM	P45952	Medium-chain specific acyl-CoA dehydrogenase, mitochondrial	P45952.B99990001.pdb	4p13A	90	311			320	9.26317	48.8	11.7	X		1	1	0	1	1	0	1	1	1	1	1	1	1	1	1	0	0	0	NaN	1	NaN	1	1	1	1	1	1	1	1	1	1	1	1	1	1
ACADM	P45952	Medium-chain specific acyl-CoA dehydrogenase, mitochondrial	P45952.B99990001.pdb	4p13A	90	395			167	11.3104	12	23.2	X		1	1	1	1	1	1	1	1	1	1	1	1	1	1	1	1	1	1	1	1	NaN	1	1	1	1	1	1	1	1	1	1	1	1	1	1
ACADS	Q07417	Short-chain specific acyl-CoA dehydrogenase, mitochondrial	Q07417.B99990001.pdb	1jqiA	99	136	x	0.00214	132	9.62011	45.7	41.3	X		1	1	1	1	1	1	1	1	1	0	1	1	1	1	1	1	1	1	1	1	1	1	1	1	1	1	0	1	1	1	1	1	1	1	1
ACADS	Q07417	Short-chain specific acyl-CoA dehydrogenase, mitochondrial	Q07417.B99990001.pdb	1jqiA	99	148			89	11.3467	34.7	33.5	X		0	0	0	0	0	0	1	1	1	1	1	1	0	0	0	0	0	0	0	1	1	1	1	1	1	0	1	0	1	0	1	1	1	0	0
ACADS	Q07417	Short-chain specific acyl-CoA dehydrogenase, mitochondrial	Q07417.B99990001.pdb	1jqiA	99	230			155	10.8674	13	10	X		1	1	1	1	1	1	1	1	1	1	1	1	1	1	1	1	1	1	1	1	1	1	1	1	1	1	1	1	1	1	1	1	1	1	1
ACADS	Q07417	Short-chain specific acyl-CoA dehydrogenase, mitochondrial	Q07417.B99990001.pdb	1jqiA	99	250	x	0.00148	132	9.27702	36.5	41.3	X		1	1	1	1	1	1	0	1	0	0	1	1	1	1	1	1	1	1	1	1	1	1	1	1	1	1	0	1	1	1	1	1	1	1	1
ACADS	Q07417	Short-chain specific acyl-CoA dehydrogenase, mitochondrial	Q07417.B99990001.pdb	1jqiA	99	250	x	0.00148	176	11.1998	36.5	5.8	X		1	1	1	1	1	1	0	0	0	1	1	0	1	1	1	NaN	1	1	1	1	1	1	1	1	1	1	1	1	1	1	1	1	1	1	1
ACADS	Q07417	Short-chain specific acyl-CoA dehydrogenase, mitochondrial	Q07417.B99990001.pdb	1jqiA	99	343			409	4.76272	19	8	X		1	1	1	1	1	1	1	1	1	1	1	1	1	1	1	1	1	1	1	1	1	1	1	1	1	1	1	1	1	1	1	1	1	1	1
ACADSB	Q9DBL1	Short/branched chain specific acyl-CoA dehydrogenase, mitochondrial	Q9DBL1.B99990002.pdb	2jifA	86	88	x	0.00126	82	10.375	26.5	40.2	X		0	0	0	0	0	0	0	0	1	0	0	0	0	0	0	0	NaN	0	0	0	0	0	0	0	0	0	0	0	0	0	0	NaN	NaN	0	0
ACADSB	Q9DBL1	Short/branched chain specific acyl-CoA dehydrogenase, mitochondrial	Q9DBL1.B99990002.pdb	2jifA	86	88	x	0.00126	92	8.62502	26.5	12.5	X		1	1	1	1	1	1	1	1	1	1	1	1	1	1	1	0	0	1	1	1	1	1	1	0	1	1	1	1	1	1	1	NaN	NaN	1	1
ACADSB	Q9DBL1	Short/branched chain specific acyl-CoA dehydrogenase, mitochondrial	Q9DBL1.B99990002.pdb	2jifA	86	91			92	9.00528	32.2	12.5	X		1	1	1	1	1	1	1	1	0	1	1	0	1	1	1	1	1	1	1	1	1	1	1	1	1	0	1	1	1	1	1	NaN	NaN	1	1
ACADSB	Q9DBL1	Short/branched chain specific acyl-CoA dehydrogenase, mitochondrial	Q9DBL1.B99990002.pdb	2jifA	86	152			117	10.51	8.5	7.7	X		1	1	1	1	1	1	1	1	1	1	1	1	1	1	1	1	1	1	1	1	1	0	1	1	1	1	1	1	1	1	1	NaN	NaN	0	1
ACADSB	Q9DBL1	Short/branched chain specific acyl-CoA dehydrogenase, mitochondrial	Q9DBL1.B99990002.pdb	2jifA	86	194			195	8.56459	6.2	26.7	X		0	0	0	0	0	0	0	0	0	0	0	0	0	0	0	0	0	0	0	0	0	0	0	1	0	0	0	0	0	1	0	NaN	NaN	0	0
ACADSB	Q9DBL1	Short/branched chain specific acyl-CoA dehydrogenase, mitochondrial	Q9DBL1.B99990002.pdb	2jifA	86	269			195	5.4808	18.8	26.7	X		0	0	0	0	0	0	0	0	0	0	0	0	0	0	0	0	0	0	0	0	0	0	0	0	0	0	0	0	0	1	0	NaN	NaN	0	0
ACADSB	Q9DBL1	Short/branched chain specific acyl-CoA dehydrogenase, mitochondrial	Q9DBL1.B99990002.pdb	2jifA	86	384			383	5.18952	39.5	8.5	X		1	1	1	1	1	1	1	1	1	1	1	1	0	1	1	1	1	1	1	1	1	1	1	1	1	1	1	1	1	1	0	NaN	NaN	0	0
ACADSB	Q9DBL1	Short/branched chain specific acyl-CoA dehydrogenase, mitochondrial	Q9DBL1.B99990002.pdb	2jifA	86	396			81	10.1383	12.2	23.5	X		1	1	1	1	1	1	1	1	1	1	0	1	1	1	1	0	NaN	1	1	1	1	1	1	1	1	1	1	1	1	1	0	NaN	NaN	0	0
ACADSB	Q9DBL1	Short/branched chain specific acyl-CoA dehydrogenase, mitochondrial	Q9DBL1.B99990002.pdb	2jifA	86	408			383	10.4584	51.3	8.5	X		1	1	1	1	1	1	1	1	1	1	1	1	0	1	1	1	1	1	1	1	1	1	1	1	1	1	1	1	1	1	0	NaN	NaN	1	1
ACAT1	Q8QZT1	Acetyl-CoA acetyltransferase, mitochondrial	Q8QZT1.B99990004.pdb	2ib8A	87	33			29	10.7359	59.2	32	X		1	1	1	1	0	0	1	NaN	0	1	NaN	1	1	1	1	0	0	0	0	0	0	0	0	1	0	0	1	0	1	1	1	1	0	1	1
ACAT1	Q8QZT1	Acetyl-CoA acetyltransferase, mitochondrial	Q8QZT1.B99990004.pdb	2ib8A	87	33			32	10.4488	59.2	30.5	X		1	1	1	1	0	0	1	NaN	1	1	NaN	1	1	0	1	0	1	1	1	1	1	1	0	1	1	0	1	1	1	1	1	1	1	1	1
ACAT1	Q8QZT1	Acetyl-CoA acetyltransferase, mitochondrial	Q8QZT1.B99990004.pdb	2ib8A	87	63	x	0.00117	58	5.82891	43.7	32.8	X		0	0	0	0	0	0	1	1	1	1	NaN	1	1	1	1	1	0	1	1	0	0	0	0	1	1	1	1	1	1	1	1	1	1	1	1
ACAT1	Q8QZT1	Acetyl-CoA acetyltransferase, mitochondrial	Q8QZT1.B99990004.pdb	2ib8A	87	63	x	0.00117	238	7.90509	43.7	28.5	X		0	0	0	0	0	0	0	0	0	0	NaN	0	0	0	0	1	0	0	0	0	0	0	0	0	0	0	1	1	1	1	0	0	0	0	0
ACAT1	Q8QZT1	Acetyl-CoA acetyltransferase, mitochondrial	Q8QZT1.B99990004.pdb	2ib8A	87	75	x	0.00041	230	3.43422	39.3	12	X		0	0	0	0	0	0	0	0	0	0	NaN	1	0	0	1	0	0	0	0	0	0	0	0	0	1	0	0	0	0	0	0	0	0	0	0
ACAT1	Q8QZT1	Acetyl-CoA acetyltransferase, mitochondrial	Q8QZT1.B99990004.pdb	2ib8A	87	84	x	0.00026	113	7.89882	26.7	27.3	X		1	1	NaN	1	1	1	1	1	1	1	NaN	1	1	1	1	1	1	1	1	1	1	1	1	1	1	1	1	1	1	0	1	1	1	1	1
ACAT1	Q8QZT1	Acetyl-CoA acetyltransferase, mitochondrial	Q8QZT1.B99990004.pdb	2ib8A	87	128			136	10.6912	6.2	16.7	X		1	1	0	1	0	0	0	0	0	0	0	1	0	0	0	0	0	0	0	0	0	1	1	1	0	0	0	0	0	1	0	0	0	0	0
ACAT1	Q8QZT1	Acetyl-CoA acetyltransferase, mitochondrial	Q8QZT1.B99990004.pdb	2ib8A	87	171			161	6.11972	40.8	38.3	X		0	0	0	0	0	0	0	0	0	0	0	1	0	0	0	1	0	0	0	0	0	0	0	0	0	NaN	1	1	1	1	0	0	0	0	0
ACAT1	Q8QZT1	Acetyl-CoA acetyltransferase, mitochondrial	Q8QZT1.B99990004.pdb	2ib8A	87	178	x	0.00095	161	8.60346	38.7	38.3	X		0	0	0	0	0	0	0	0	0	0	0	1	0	0	0	1	0	0	0	0	0	0	0	0	0	NaN	1	1	1	1	0	0	0	0	0
ACAT1	Q8QZT1	Acetyl-CoA acetyltransferase, mitochondrial	Q8QZT1.B99990004.pdb	2ib8A	87	240			238	7.79626	34.2	28.5	X		0	0	0	0	0	0	0	0	0	0	0	0	0	0	0	1	0	0	0	0	0	0	0	0	0	0	1	1	1	1	0	0	0	0	0
ACAT1	Q8QZT1	Acetyl-CoA acetyltransferase, mitochondrial	Q8QZT1.B99990004.pdb	2ib8A	87	242			55	10.86	33.2	7.7	X		0	0	0	0	1	1	1	1	1	1	NaN	1	1	1	1	1	0	1	1	1	1	1	1	1	1	1	1	1	1	1	1	1	1	1	1
ACAT1	Q8QZT1	Acetyl-CoA acetyltransferase, mitochondrial	Q8QZT1.B99990004.pdb	2ib8A	87	242			58	11.0897	33.2	32.8	X		0	0	0	0	0	0	1	1	1	1	NaN	1	1	1	1	1	0	1	1	1	0	1	1	1	1	1	1	1	1	1	1	1	1	1	1
ACAT1	Q8QZT1	Acetyl-CoA acetyltransferase, mitochondrial	Q8QZT1.B99990004.pdb	2ib8A	87	242			238	10.3618	33.2	28.5	X		0	0	0	0	0	0	0	0	0	0	0	0	0	0	0	1	0	0	0	0	0	0	0	0	0	0	1	1	1	1	0	0	0	0	0
ACAT1	Q8QZT1	Acetyl-CoA acetyltransferase, mitochondrial	Q8QZT1.B99990004.pdb	2ib8A	87	248	x	0.00162	55	10.449	32.5	7.7	X		1	1	1	1	1	1	1	0	0	1	NaN	0	1	1	1	1	0	1	1	1	1	1	1	1	1	1	0	1	1	1	1	1	1	1	1
ACAT1	Q8QZT1	Acetyl-CoA acetyltransferase, mitochondrial	Q8QZT1.B99990004.pdb	2ib8A	87	254	x	0.00037	55	8.4017	29.7	7.7	X		1	1	1	1	1	1	1	1	1	1	NaN	1	1	1	1	1	0	1	1	1	1	1	1	1	1	1	1	1	1	1	1	1	1	1	1
ACAT1	Q8QZT1	Acetyl-CoA acetyltransferase, mitochondrial	Q8QZT1.B99990004.pdb	2ib8A	87	260	x	0.00014	259	8.12591	54	20.7	X		1	1	1	1	1	1	1	1	1	1	1	1	0	1	1	0	1	1	1	1	1	1	1	1	1	1	1	1	1	1	0	0	0	1	1
ACAT1	Q8QZT1	Acetyl-CoA acetyltransferase, mitochondrial	Q8QZT1.B99990004.pdb	2ib8A	87	263			259	6.7447	54.5	20.7	X		1	1	1	1	1	1	1	1	1	1	1	1	1	1	1	0	1	1	1	1	1	1	1	1	1	1	1	1	1	1	0	0	0	1	1
ACAT1	Q8QZT1	Acetyl-CoA acetyltransferase, mitochondrial	Q8QZT1.B99990004.pdb	2ib8A	87	362			204	6.82948	10.8	43.7	X		0	0	0	0	0	0	0	0	0	0	0	0	0	1	0	1	1	0	0	0	0	0	0	0	1	0	0	0	0	1	0	0	0	1	1
ACAT1	Q8QZT1	Acetyl-CoA acetyltransferase, mitochondrial	Q8QZT1.B99990004.pdb	2ib8A	87	423			230	9.95477	26.2	12	X		0	0	0	0	0	0	0	0	0	0	0	1	0	0	1	0	0	0	0	0	0	0	0	0	1	0	0	0	0	0	0	0	0	0	0
ACAT2	Q8CAY6	Acetyl-CoA acetyltransferase, cytosolic	Q8CAY6.B99990002.pdb	1wl4A	88	124			26	7.76759	37	16.2		X	0	0	0	0	0	0	0	0	1	1	1	0	1	1	NaN	NaN	1	1	1	1	1	1	1	1	0	1	NaN	NaN	1	1	1	1	1	1	1
ACAT2	Q8CAY6	Acetyl-CoA acetyltransferase, cytosolic	Q8CAY6.B99990002.pdb	1wl4A	88	169			291	9.91728	28.3	10.8		X	1	1	1	1	1	1	1	1	1	1	1	1	0	1	1	0	0	1	1	1	1	1	1	1	1	1	0	NaN	1	1	1	1	1	1	1
ACAT2	Q8CAY6	Acetyl-CoA acetyltransferase, cytosolic	Q8CAY6.B99990002.pdb	1wl4A	88	170			291	4.69081	24.7	10.8		X	1	1	1	1	1	1	1	1	0	0	1	1	1	1	1	1	1	1	1	1	1	1	1	1	0	1	0	NaN	1	1	1	1	1	1	1
ACAT2	Q8CAY6	Acetyl-CoA acetyltransferase, cytosolic	Q8CAY6.B99990002.pdb	1wl4A	88	180			174	6.32149	20.5	6.8		X	1	1	1	1	1	1	1	1	0	1	1	1	1	1	1	0	0	1	1	1	1	1	1	1	1	1	1	NaN	0	1	1	1	1	0	0
ACAT2	Q8CAY6	Acetyl-CoA acetyltransferase, cytosolic	Q8CAY6.B99990002.pdb	1wl4A	88	211			209	8.83517	58.8	19.7		X	0	0	0	1	1	1	1	1	1	1	1	1	1	1	1	1	1	1	1	1	1	1	1	1	1	1	1	NaN	1	1	1	1	1	1	1
ACAT2	Q8CAY6	Acetyl-CoA acetyltransferase, cytosolic	Q8CAY6.B99990002.pdb	1wl4A	88	265			5	7.984	45.2	33		X	1	1	1	1	1	1	1	1	1	1	0	1	1	0	NaN	NaN	0	1	1	0	1	1	1	1	1	1	NaN	NaN	1	1	1	1	1	1	NaN
ACAT2	Q8CAY6	Acetyl-CoA acetyltransferase, cytosolic	Q8CAY6.B99990002.pdb	1wl4A	88	265			111	10.5662	45.2	7.5		X	1	1	1	1	1	1	1	1	1	1	1	1	1	1	1	1	1	1	1	1	1	1	1	1	NaN	1	1	NaN	1	1	1	1	1	1	1
ACAT2	Q8CAY6	Acetyl-CoA acetyltransferase, cytosolic	Q8CAY6.B99990002.pdb	1wl4A	88	266			5	10.0157	28.5	33		X	1	1	1	1	1	1	1	1	1	1	0	1	1	0	NaN	NaN	0	1	1	0	1	1	1	1	1	0	NaN	NaN	1	1	1	1	1	1	NaN
ACAT2	Q8CAY6	Acetyl-CoA acetyltransferase, cytosolic	Q8CAY6.B99990002.pdb	1wl4A	88	333			174	8.28493	15.7	6.8		X	1	1	1	1	1	1	1	1	1	1	1	1	1	1	1	1	1	1	1	0	1	1	1	1	1	1	1	NaN	1	1	1	1	1	0	0
ACAT2	Q8CAY6	Acetyl-CoA acetyltransferase, cytosolic	Q8CAY6.B99990002.pdb	1wl4A	88	341			311	11.2784	34.5	9.7		X	1	1	1	1	1	1	1	1	1	1	1	1	1	1	1	0	0	1	1	1	1	1	1	1	1	1	0	NaN	1	1	1	1	1	1	1
ACLY	Q91V92	ATP-citrate synthase	Q91V92.B99990005.pdb	3pffA	98	4			263	9.20472	24	13.3		X	1	1	1	1	1	1	1	1	1	1	1	1	1	1	1	1	1	1	1	1	1	1	1	1	1	1	1	1	1	1	1	1	1	1	1
ACLY	Q91V92	ATP-citrate synthase	Q91V92.B99990005.pdb	3pffA	98	82			77	10.249	46.3	16.7		X	0	0	0	0	0	0	0	0	0	0	0	0	0	0	0	0	0	0	0	1	1	0	1	0	0	0	0	0	0	1	0	0	0	0	0
ACLY	Q91V92	ATP-citrate synthase	Q91V92.B99990005.pdb	3pffA	98	82			83	10.141	46.3	20.5		X	1	1	1	1	1	0	1	1	1	1	1	1	1	1	0	0	1	1	1	1	1	1	1	1	1	1	1	1	1	1	1	1	1	1	1
ACLY	Q91V92	ATP-citrate synthase	Q91V92.B99990005.pdb	3pffA	98	86			83	7.97263	59	20.5		X	1	1	1	1	1	0	1	1	1	1	1	1	1	1	0	1	1	1	1	1	1	1	1	1	1	1	1	1	1	1	1	1	1	1	1
ACLY	Q91V92	ATP-citrate synthase	Q91V92.B99990005.pdb	3pffA	98	177			114	6.46975	8.3	9.5		X	1	1	1	1	1	1	1	1	1	0	1	1	0	1	1	0	0	1	1	1	1	0	0	0	1	0	1	1	1	1	1	1	1	1	1
ACLY	Q91V92	ATP-citrate synthase	Q91V92.B99990005.pdb	3pffA	98	265			263	4.9347	16.5	13.3		X	1	1	1	1	1	1	1	1	1	1	1	1	1	1	1	1	1	1	1	1	1	1	1	1	1	1	1	1	1	1	1	1	1	1	1
ACLY	Q91V92	ATP-citrate synthase	Q91V92.B99990005.pdb	3pffA	98	336			343	9.02539	17.5	5		X	1	1	1	1	1	1	1	1	1	1	1	1	1	1	1	1	1	1	1	1	1	1	1	1	1	1	1	1	1	1	1	1	1	1	1
ACLY	Q91V92	ATP-citrate synthase	Q91V92.B99990005.pdb	3pffA	98	551			446	6.92286	41.7	25.2		X	0	0	0	0	0	0	0	0	1	1	1	1	1	1	1	1	1	1	1	0	1	0	1	1	1	1	1	1	1	1	1	1	1	1	1
ACLY	Q91V92	ATP-citrate synthase	Q91V92.B99990005.pdb	3pffA	98	606			653	11.1267	46.5	27.8		X	1	1	1	1	1	1	1	1	1	1	0	1	1	1	0	1	1	1	1	1	1	1	1	1	1	0	1	1	1	1	1	1	1	0	1
ACLY	Q91V92	ATP-citrate synthase	Q91V92.B99990005.pdb	3pffA	98	640			571	9.38087	6	19.5		X	1	1	1	1	1	1	1	1	1	1	1	1	1	1	1	1	1	1	1	1	1	1	1	1	1	1	1	1	1	1	1	1	1	1	1
ACLY	Q91V92	ATP-citrate synthase	Q91V92.B99990005.pdb	3pffA	98	640			653	9.3871	6	27.8		X	1	1	1	1	1	1	1	1	1	1	1	1	1	1	1	1	1	1	1	1	1	1	1	1	1	1	1	1	1	1	1	1	1	1	1
ACLY	Q91V92	ATP-citrate synthase	Q91V92.B99990005.pdb	3pffA	98	640			657	3.45947	6	22.5		X	1	1	1	1	1	1	1	1	1	1	1	1	1	1	1	1	1	1	1	1	1	1	1	1	1	1	1	1	1	1	1	1	1	1	1
ACLY	Q91V92	ATP-citrate synthase	Q91V92.B99990005.pdb	3pffA	98	797			567	10.5747	41.3	39		X	0	0	0	0	0	0	0	1	1	0	1	1	0	1	1	1	1	1	1	0	0	0	0	1	1	1	1	1	1	1	1	1	1	1	1
ACLY	Q91V92	ATP-citrate synthase	Q91V92.B99990005.pdb	3pffA	98	955			895	5.65717	10.2	14.7		X	1	1	1	1	1	1	1	1	1	1	1	1	1	1	1	1	1	1	1	1	1	1	1	1	1	1	1	1	1	1	1	1	1	1	1
ACLY	Q91V92	ATP-citrate synthase	Q91V92.B99990005.pdb	3pffA	98	958	x	0.00056	895	7.51389	14.8	14.7		X	1	1	1	1	1	1	1	1	1	1	1	1	1	1	1	0	0	1	1	1	1	1	1	1	1	1	1	1	1	1	1	1	1	1	1
ACLY	Q91V92	ATP-citrate synthase	Q91V92.B99990005.pdb	3pffA	98	968			969	9.7866	51.8	29.7		X	1	1	1	1	1	1	1	1	1	1	1	1	1	1	1	1	1	1	1	1	1	1	1	1	1	1	1	1	1	1	1	1	1	1	1
ACLY	Q91V92	ATP-citrate synthase	Q91V92.B99990005.pdb	3pffA	98	1070			1090	10.7532	52.8	10.7		X	1	1	NaN	1	1	1	1	1	NaN	1	1	1	1	1	1	0	1	1	1	1	1	1	1	1	1	1	1	1	1	1	1	1	1	0	1
ACO1	P28271	Cytoplasmic aconitate hydratase	P28271.B99990005.pdb	2b3yA	93	106			645	8.93745	59	18.2		X	1	1	1	1	1	1	1	1	1	1	1	1	1	1	1	1	1	1	1	1	1	0	1	1	1	1	1	1	1	1	1	1	1	1	NaN
ACO1	P28271	Cytoplasmic aconitate hydratase	P28271.B99990005.pdb	2b3yA	93	151			622	9.20876	59	47.2		X	0	0	0	0	0	0	0	0	0	1	0	0	0	0	0	0	0	1	1	1	0	0	0	0	0	0	0	0	0	0	0	0	0	0	NaN
ACO1	P28271	Cytoplasmic aconitate hydratase	P28271.B99990005.pdb	2b3yA	93	158			161	7.48144	25.2	19.8		X	1	1	1	1	1	1	1	1	1	1	1	1	1	1	1	1	1	1	1	1	1	1	1	1	1	1	1	1	1	1	1	1	1	1	1
ACO1	P28271	Cytoplasmic aconitate hydratase	P28271.B99990005.pdb	2b3yA	93	158			630	10.9693	25.2	49.5		X	1	1	1	1	1	1	1	1	1	1	1	1	1	1	1	1	1	1	1	1	1	1	1	1	1	1	1	1	1	1	1	1	1	1	NaN
ACO1	P28271	Cytoplasmic aconitate hydratase	P28271.B99990005.pdb	2b3yA	93	379	x	0.00102	383	9.37931	12.5	23		X	1	1	1	1	1	1	1	1	1	1	1	0	1	1	1	1	1	1	1	1	1	1	1	1	1	1	1	1	1	1	1	1	1	1	1
ACO1	P28271	Cytoplasmic aconitate hydratase	P28271.B99990005.pdb	2b3yA	93	387			383	10.437	40.2	23		X	1	1	1	1	1	1	1	1	1	1	1	0	1	1	0	1	1	0	1	1	0	0	1	1	1	1	1	1	1	0	1	1	1	1	1
ACO1	P28271	Cytoplasmic aconitate hydratase	P28271.B99990005.pdb	2b3yA	93	387			391	9.51388	40.2	43.5		X	1	1	1	1	1	1	1	1	1	1	1	1	1	1	0	1	1	0	0	1	0	0	1	1	1	1	1	1	1	0	1	1	1	1	1
ACO1	P28271	Cytoplasmic aconitate hydratase	P28271.B99990005.pdb	2b3yA	93	400			391	7.74166	6	43.5		X	1	1	1	1	1	1	1	1	1	1	1	1	1	1	1	1	1	0	0	1	1	1	1	1	1	1	1	1	1	1	1	1	1	1	1
ACO1	P28271	Cytoplasmic aconitate hydratase	P28271.B99990005.pdb	2b3yA	93	464	x	7e-05	462	9.27167	24	39.7		X	0	0	0	0	0	0	0	0	0	1	0	0	0	1	0	0	0	0	0	0	1	0	0	0	0	0	0	1	0	0	0	0	0	0	0
ACO1	P28271	Cytoplasmic aconitate hydratase	P28271.B99990005.pdb	2b3yA	93	621			622	8.64007	58.3	47.2		X	0	0	0	0	0	0	0	0	0	0	0	0	0	0	0	0	0	0	0	0	0	0	0	0	0	1	1	1	1	1	1	1	1	0	NaN
ACO1	P28271	Cytoplasmic aconitate hydratase	P28271.B99990005.pdb	2b3yA	93	632	x	0.00034	630	10.5253	48.5	49.5		X	1	1	1	1	1	1	1	1	1	1	1	1	1	1	1	1	1	1	1	1	1	1	1	1	1	1	1	1	1	1	1	1	1	0	NaN
ACO1	P28271	Cytoplasmic aconitate hydratase	P28271.B99990005.pdb	2b3yA	93	644			645	6.21769	17	18.2		X	1	1	1	1	1	1	1	1	1	1	1	1	1	1	1	1	1	1	1	1	1	1	1	1	1	1	1	1	1	1	1	1	1	1	NaN
ACO1	P28271	Cytoplasmic aconitate hydratase	P28271.B99990005.pdb	2b3yA	93	660			661	9.47855	29.5	11.3		X	1	1	1	1	1	1	1	1	1	1	1	1	1	1	1	1	1	1	1	1	0	1	1	1	1	0	1	1	1	1	1	1	0	1	NaN
ACO1	P28271	Cytoplasmic aconitate hydratase	P28271.B99990005.pdb	2b3yA	93	772			674	10.7792	30.3	13		X	1	1	1	1	1	1	1	1	1	1	1	1	1	1	1	1	1	1	1	1	1	0	1	1	1	1	1	1	1	1	1	1	1	1	NaN
ACO1	P28271	Cytoplasmic aconitate hydratase	P28271.B99990005.pdb	2b3yA	93	772			799	6.88705	30.3	6		X	1	1	1	1	1	1	1	1	1	1	1	1	1	1	1	1	1	1	1	1	1	0	1	1	1	1	1	1	1	1	1	1	1	1	NaN
ACO1	P28271	Cytoplasmic aconitate hydratase	P28271.B99990005.pdb	2b3yA	93	772			826	10.7385	30.3	32.5		X	0	0	0	0	0	0	0	0	1	0	0	0	0	0	0	0	0	0	0	1	1	0	1	1	0	1	1	1	1	1	0	0	0	0	NaN
ACO1	P28271	Cytoplasmic aconitate hydratase	P28271.B99990005.pdb	2b3yA	93	852			661	10.2593	57.3	11.3		X	1	1	1	1	1	1	1	1	1	1	1	0	1	1	1	0	0	1	1	1	1	1	1	1	1	1	1	1	1	1	1	1	1	1	NaN
ACO1	P28271	Cytoplasmic aconitate hydratase	P28271.B99990005.pdb	2b3yA	93	857			826	7.90001	31.5	32.5		X	0	0	0	0	0	0	0	0	1	0	0	0	0	0	0	0	0	0	0	1	1	1	1	1	0	1	1	1	1	1	0	0	0	0	NaN
ACO2	Q99KI0	Aconitate hydratase, mitochondrial	Q99KI0.B99990004.pdb	1c96A	97	117			40	9.34811	38.7	46.8	X		0	0	0	0	0	NaN	0	1	0	0	0	0	0	0	NaN	0	0	NaN	0	0	0	0	0	0	0	0	0	0	0	1	0	0	0	0	0
ACO2	Q99KI0	Aconitate hydratase, mitochondrial	Q99KI0.B99990004.pdb	1c96A	97	160			552	9.92958	28.2	22.2	X		1	1	1	1	1	1	1	1	1	1	1	1	1	1	1	1	1	1	1	1	1	1	1	1	1	NaN	1	1	1	1	1	1	1	1	1
ACO2	Q99KI0	Aconitate hydratase, mitochondrial	Q99KI0.B99990004.pdb	1c96A	97	304			308	4.59657	36.2	8.3	X		1	1	1	1	1	1	1	1	1	1	0	1	1	0	0	0	1	0	0	1	1	1	1	0	1	1	1	1	1	1	1	1	0	0	0
ACO2	Q99KI0	Aconitate hydratase, mitochondrial	Q99KI0.B99990004.pdb	1c96A	97	305			308	7.76146	28.5	8.3	X		1	1	1	1	1	1	1	1	1	1	0	1	1	0	0	0	1	0	0	1	1	1	1	0	1	1	1	1	1	1	1	1	0	0	0
ACO2	Q99KI0	Aconitate hydratase, mitochondrial	Q99KI0.B99990004.pdb	1c96A	97	309			308	7.77827	40.7	8.3	X		1	1	1	1	1	1	1	1	1	1	0	1	1	0	0	0	1	0	0	1	1	1	1	0	1	1	1	1	1	1	1	1	0	0	0
ACO2	Q99KI0	Aconitate hydratase, mitochondrial	Q99KI0.B99990004.pdb	1c96A	97	309			535	7.98801	40.7	5	X		0	0	0	0	0	0	0	0	0	0	0	0	0	0	0	0	0	0	0	0	0	0	0	0	0	NaN	1	1	1	1	0	0	0	0	0
ACO2	Q99KI0	Aconitate hydratase, mitochondrial	Q99KI0.B99990004.pdb	1c96A	97	346			237	8.93904	13	35.8	X		1	1	1	1	1	0	1	0	1	1	1	1	1	0	0	0	1	1	1	1	1	1	1	1	1	1	1	1	1	0	1	1	1	1	1
ACO2	Q99KI0	Aconitate hydratase, mitochondrial	Q99KI0.B99990004.pdb	1c96A	97	346			239	3.49368	13	15.3	X		1	1	1	1	1	0	1	0	1	1	1	1	1	1	1	1	1	1	1	1	1	1	1	1	1	1	1	1	1	1	1	1	1	1	1
ACO2	Q99KI0	Aconitate hydratase, mitochondrial	Q99KI0.B99990004.pdb	1c96A	97	346			274	11.1609	13	9.3	X		1	1	1	1	1	0	1	0	1	1	1	1	1	1	1	NaN	1	1	1	1	1	1	1	1	1	1	1	1	1	1	1	1	1	1	1
ACO2	Q99KI0	Aconitate hydratase, mitochondrial	Q99KI0.B99990004.pdb	1c96A	97	523	x	0.00098	239	10.9365	14.8	15.3	X		0	0	0	1	1	0	1	1	1	1	1	1	1	0	1	1	1	1	1	1	1	1	1	1	1	NaN	1	1	1	1	1	1	1	1	1
ACO2	Q99KI0	Aconitate hydratase, mitochondrial	Q99KI0.B99990004.pdb	1c96A	97	549			40	9.97378	58.8	46.8	X		0	0	0	0	0	NaN	1	1	0	0	0	0	0	0	0	0	0	NaN	0	0	0	0	0	0	0	NaN	0	0	0	1	0	0	0	0	0
ACO2	Q99KI0	Aconitate hydratase, mitochondrial	Q99KI0.B99990004.pdb	1c96A	97	628	x	0.00179	631	4.9178	52.8	9.8	X		1	1	1	1	1	1	1	1	1	1	1	1	1	1	1	1	1	1	1	1	1	1	1	1	1	NaN	1	1	1	1	1	1	1	1	1
ACO2	Q99KI0	Aconitate hydratase, mitochondrial	Q99KI0.B99990004.pdb	1c96A	97	717	x	0.00018	713	7.6574	35.3	40.3	X		0	0	NaN	0	0	0	0	0	0	0	0	0	0	0	0	0	0	0	0	0	0	0	0	1	1	1	1	1	1	1	0	0	0	0	0
ACO2	Q99KI0	Aconitate hydratase, mitochondrial	Q99KI0.B99990004.pdb	1c96A	97	776			112	4.38993	14.2	14.3	X		1	1	1	1	1	0	1	1	1	1	1	1	1	1	NaN	1	1	1	1	1	1	1	1	1	1	1	1	1	1	1	1	1	1	1	1
ACOT13	Q9CQR4	Acyl-coenzyme A thioesterase 13	Q9CQR4.B99990004.pdb	2cy9B	100	37	x	0.0099	32	7.40542	12.3	34.8		X	1	1	1	1	1	1	1	1	1	1	1	1	1	1	0	1	1	1	1	1	1	1	1	1	1	1	1	1	1	1	1	1	0	0	1
ACOT13	Q9CQR4	Acyl-coenzyme A thioesterase 13	Q9CQR4.B99990004.pdb	2cy9B	100	37	x	0.0099	117	10.9058	12.3	10.7		X	1	1	1	1	1	1	1	1	1	1	1	1	1	1	0	1	1	1	NaN	1	1	1	1	1	1	1	1	1	1	1	1	1	0	0	1
ACOT13	Q9CQR4	Acyl-coenzyme A thioesterase 13	Q9CQR4.B99990004.pdb	2cy9B	100	95			92	6.37985	29.8	19.8		X	1	0	1	1	1	1	1	1	0	1	1	1	1	1	1	1	1	1	NaN	1	1	1	1	1	1	1	1	1	1	1	1	1	1	1	1
ACOT13	Q9CQR4	Acyl-coenzyme A thioesterase 13	Q9CQR4.B99990004.pdb	2cy9B	100	127	x	0.00182	92	4.02285	24.3	19.8		X	1	0	1	1	1	1	1	1	0	1	1	1	1	1	1	1	1	1	NaN	1	1	1	1	1	1	1	1	1	1	1	1	1	1	1	1
ACOT13	Q9CQR4	Acyl-coenzyme A thioesterase 13	Q9CQR4.B99990004.pdb	2cy9B	100	136			83	3.07539	10.2	5.3		X	1	1	1	1	1	1	1	1	1	1	1	1	1	1	0	1	1	1	1	1	1	1	1	1	1	1	1	1	1	1	1	1	1	1	1
ACOT7	Q91V12-2	Cytosolic acyl coenzyme A thioester hydrolase	Q91V12-2.B99990001.pdb	4zv3A	100	36			195	7.70033	25.5	30.8		X	1	1	NaN	1	1	1	1	1	1	1	1	1	1	1	1	1	1	1	1	1	1	1	1	1	1	1	NaN	NaN	1	1	1	1	1	1	1
ACOT7	Q91V12-2	Cytosolic acyl coenzyme A thioester hydrolase	Q91V12-2.B99990001.pdb	4zv3A	100	110			83	11.0252	34.8	21.2		X	1	1	NaN	1	1	1	1	1	1	1	1	1	1	1	1	0	1	1	1	1	1	1	1	1	1	1	NaN	NaN	1	1	0	0	0	1	1
ACOT7	Q91V12-2	Cytosolic acyl coenzyme A thioester hydrolase	Q91V12-2.B99990001.pdb	4zv3A	100	163			182	6.44329	36.7	29.2		X	1	1	NaN	1	1	1	1	1	1	1	1	1	0	1	1	1	0	1	1	1	1	1	1	1	1	1	NaN	NaN	1	1	1	1	1	1	1
ACOT7	Q91V12-2	Cytosolic acyl coenzyme A thioester hydrolase	Q91V12-2.B99990001.pdb	4zv3A	100	163			251	11.3722	36.7	19.3		X	1	1	NaN	1	1	1	1	1	1	1	1	1	0	1	1	1	0	1	1	1	1	1	1	1	1	1	NaN	NaN	1	1	1	0	1	1	1
ACOT7	Q91V12-2	Cytosolic acyl coenzyme A thioester hydrolase	Q91V12-2.B99990001.pdb	4zv3A	100	210			195	9.8141	38.7	30.8		X	1	1	NaN	1	1	1	1	1	1	1	1	1	1	1	1	1	1	1	1	1	1	1	1	1	1	1	NaN	NaN	1	1	1	1	1	1	1
ACOT7	Q91V12-2	Cytosolic acyl coenzyme A thioester hydrolase	Q91V12-2.B99990001.pdb	4zv3A	100	244			195	10.2906	50.7	30.8		X	1	1	NaN	1	1	1	1	1	1	1	1	1	1	1	1	1	1	1	1	1	1	1	1	1	1	1	NaN	NaN	1	1	1	1	1	1	1
ACOT7	Q91V12-2	Cytosolic acyl coenzyme A thioester hydrolase	Q91V12-2.B99990001.pdb	4zv3A	100	260			258	7.15457	37.7	14.8		X	1	1	1	1	1	1	1	1	1	1	1	1	1	1	1	1	1	1	1	1	1	1	1	1	1	1	1	1	1	1	1	0	1	1	1
ACOT7	Q91V12-2	Cytosolic acyl coenzyme A thioester hydrolase	Q91V12-2.B99990001.pdb	4zv3A	100	320			258	6.90838	53	14.8		X	1	1	1	1	1	1	0	1	1	1	1	1	1	1	1	1	1	1	1	1	1	1	1	1	1	1	1	1	1	1	1	0	1	1	1
ACOX1	Q9R0H0	Peroxisomal acyl-coenzyme A oxidase 1	Q9R0H0.B99990004.pdb	2ddhA	92	90			105	10.0653	24.5	9.8			1	1	1	1	0	1	0	0	1	1	1	1	1	1	NaN	NaN	1	1	1	1	0	0	1	1	0	1	1	1	1	1	0	0	0	1	1
ACOX1	Q9R0H0	Peroxisomal acyl-coenzyme A oxidase 1	Q9R0H0.B99990004.pdb	2ddhA	92	90			288	7.49809	24.5	27.3			0	0	0	0	0	0	0	0	0	0	0	0	0	0	NaN	NaN	0	0	0	0	0	0	0	0	0	0	0	0	0	0	0	0	0	0	0
ACOX1	Q9R0H0	Peroxisomal acyl-coenzyme A oxidase 1	Q9R0H0.B99990004.pdb	2ddhA	92	90			292	9.39183	24.5	9.3			0	0	0	0	0	0	0	0	1	1	1	1	0	0	NaN	NaN	1	1	1	1	0	0	1	0	0	1	0	0	0	1	0	0	0	0	1
ACOX1	Q9R0H0	Peroxisomal acyl-coenzyme A oxidase 1	Q9R0H0.B99990004.pdb	2ddhA	92	182			57	10.909	15.5	22.7			1	1	1	1	1	1	1	1	1	1	1	1	1	1	NaN	NaN	1	1	1	1	1	1	1	1	1	1	1	1	1	1	1	1	1	1	1
ACOX1	Q9R0H0	Peroxisomal acyl-coenzyme A oxidase 1	Q9R0H0.B99990004.pdb	2ddhA	92	255	x	0.0031	270	8.09394	20	34.2			1	1	1	1	1	1	1	1	1	0	1	1	1	1	NaN	NaN	1	1	1	1	1	1	1	0	1	0	1	0	0	1	1	1	1	1	1
ACOX1	Q9R0H0	Peroxisomal acyl-coenzyme A oxidase 1	Q9R0H0.B99990004.pdb	2ddhA	92	267	x	0.00092	270	5.0416	16.3	34.2			1	1	1	1	1	1	0	1	1	0	1	1	1	1	NaN	NaN	1	1	1	1	1	1	1	0	1	0	1	0	0	1	1	1	1	1	1
ACOX1	Q9R0H0	Peroxisomal acyl-coenzyme A oxidase 1	Q9R0H0.B99990004.pdb	2ddhA	92	272	x	0.00103	270	6.44469	54.3	34.2			1	1	1	1	1	1	1	1	1	0	1	1	1	1	NaN	NaN	1	1	1	1	1	1	1	0	1	0	1	0	0	1	1	1	1	1	1
ACOX1	Q9R0H0	Peroxisomal acyl-coenzyme A oxidase 1	Q9R0H0.B99990004.pdb	2ddhA	92	313			315	4.82096	52.3	34.2			0	0	0	0	0	0	0	0	0	0	0	0	0	0	NaN	NaN	0	0	0	0	0	0	0	0	0	0	0	0	0	1	0	0	0	0	0
ACOX1	Q9R0H0	Peroxisomal acyl-coenzyme A oxidase 1	Q9R0H0.B99990004.pdb	2ddhA	92	446	x	0.00126	365	10.1182	11.5	49.7			1	1	1	1	1	1	0	1	1	1	1	1	1	0	1	NaN	1	NaN	0	1	1	1	1	1	0	1	1	1	1	1	1	1	1	1	1
ACOX1	Q9R0H0	Peroxisomal acyl-coenzyme A oxidase 1	Q9R0H0.B99990004.pdb	2ddhA	92	446	x	0.00126	444	9.81454	11.5	35.5			1	1	1	1	1	1	1	1	1	1	1	1	1	1	1	NaN	1	0	0	1	1	1	1	1	1	1	0	1	1	1	1	1	1	1	1
ACOX1	Q9R0H0	Peroxisomal acyl-coenzyme A oxidase 1	Q9R0H0.B99990004.pdb	2ddhA	92	488			453	7.28316	6.8	30.7			1	1	1	1	1	1	1	1	1	1	1	1	1	1	1	NaN	1	1	1	1	1	1	1	1	1	1	1	1	1	1	1	1	1	0	0
ACOX1	Q9R0H0	Peroxisomal acyl-coenzyme A oxidase 1	Q9R0H0.B99990004.pdb	2ddhA	92	488			482	9.38356	6.8	12.8			1	1	1	1	1	1	1	1	1	1	1	1	1	1	1	NaN	1	1	1	1	1	1	1	1	1	1	0	1	1	0	1	1	0	0	0
ACOX1	Q9R0H0	Peroxisomal acyl-coenzyme A oxidase 1	Q9R0H0.B99990004.pdb	2ddhA	92	500			507	8.36022	42	9.2			0	0	0	0	0	0	0	0	1	0	0	0	0	0	0	NaN	NaN	1	1	1	1	1	1	1	1	1	1	0	1	1	1	1	0	0	1
ACOX1	Q9R0H0	Peroxisomal acyl-coenzyme A oxidase 1	Q9R0H0.B99990004.pdb	2ddhA	92	510			507	11.1782	59.5	9.2			0	0	0	0	0	0	0	0	1	0	0	0	0	0	0	NaN	NaN	1	1	1	1	1	1	1	1	1	1	1	1	1	1	1	0	1	1
ACOX1	Q9R0H0	Peroxisomal acyl-coenzyme A oxidase 1	Q9R0H0.B99990004.pdb	2ddhA	92	510			511	10.5933	59.5	21.3			1	1	1	1	1	1	1	1	1	1	1	0	1	1	1	NaN	NaN	1	1	1	1	1	1	1	0	1	1	1	1	1	1	1	1	1	1
ACOX1	Q9R0H0	Peroxisomal acyl-coenzyme A oxidase 1	Q9R0H0.B99990004.pdb	2ddhA	92	512	x	0.00048	444	10.9688	54.8	35.5			1	1	1	1	1	1	1	1	1	1	1	1	1	1	1	NaN	NaN	1	1	0	1	1	1	1	1	1	0	1	1	1	1	1	1	1	1
ACOX1	Q9R0H0	Peroxisomal acyl-coenzyme A oxidase 1	Q9R0H0.B99990004.pdb	2ddhA	92	512	x	0.00048	507	11.2065	54.8	9.2			0	0	0	0	0	0	0	0	1	0	0	0	0	0	0	NaN	NaN	1	1	0	1	1	1	1	1	1	1	1	1	1	1	1	0	1	1
ACOX1	Q9R0H0	Peroxisomal acyl-coenzyme A oxidase 1	Q9R0H0.B99990004.pdb	2ddhA	92	512	x	0.00048	511	9.45928	54.8	21.3			1	1	1	1	1	1	1	1	1	1	1	1	1	1	1	NaN	NaN	1	1	0	1	1	1	1	0	1	1	1	1	1	1	1	1	1	1
ACOX1	Q9R0H0	Peroxisomal acyl-coenzyme A oxidase 1	Q9R0H0.B99990004.pdb	2ddhA	92	537			453	6.98215	40.8	30.7			1	1	1	1	1	1	1	1	1	1	1	1	1	1	1	NaN	NaN	1	1	1	1	1	1	1	1	1	1	1	1	1	1	1	1	1	1
ACOX1	Q9R0H0	Peroxisomal acyl-coenzyme A oxidase 1	Q9R0H0.B99990004.pdb	2ddhA	92	637	x	0.0005	639	10.8105	41.3	14.7			1	1	1	1	1	1	1	1	1	1	1	1	1	1	1	NaN	NaN	1	1	1	1	1	1	1	1	1	1	1	1	1	1	1	1	1	1
ACOX1	Q9R0H0	Peroxisomal acyl-coenzyme A oxidase 1	Q9R0H0.B99990004.pdb	2ddhA	92	638			639	9.72709	46.7	14.7			0	0	0	0	0	0	0	1	1	1	1	1	1	1	1	NaN	NaN	1	1	1	1	1	1	1	0	1	1	1	1	1	1	1	1	0	0
ACOX1	Q9R0H0	Peroxisomal acyl-coenzyme A oxidase 1	Q9R0H0.B99990004.pdb	2ddhA	92	643	x	0.00037	639	11.339	52.7	14.7			1	1	1	1	1	1	1	1	1	1	1	1	0	1	1	NaN	NaN	0	0	1	1	1	1	1	1	1	1	1	1	1	1	1	1	1	1
ACOX1	Q9R0H0	Peroxisomal acyl-coenzyme A oxidase 1	Q9R0H0.B99990004.pdb	2ddhA	92	652	x	0.00025	649	5.76804	23.2	26.3			1	1	1	1	1	0	1	0	1	1	1	1	1	1	1	NaN	NaN	1	1	1	1	1	1	NaN	1	1	1	1	1	1	1	1	1	1	1
ACOX1	Q9R0H0	Peroxisomal acyl-coenzyme A oxidase 1	Q9R0H0.B99990004.pdb	2ddhA	92	660			659	8.79498	59.5	51.2			1	1	1	1	1	0	1	1	1	1	1	1	1	1	1	NaN	NaN	1	1	1	1	0	0	NaN	1	1	1	1	1	1	1	1	1	1	1
ACP6	Q8BP40	Lysophosphatidic acid phosphatase type 6	Q8BP40.B99990003.pdb	4jocA	80	178			180	6.07326	34.3	51.3			0	0	0	0	0	0	0	0	0	0	0	0	0	0	0	0	0	0	0	1	1	1	1	0	0	0	1	1	0	1	0	0	0	0	0
ACP6	Q8BP40	Lysophosphatidic acid phosphatase type 6	Q8BP40.B99990003.pdb	4jocA	80	212			216	11.1229	14.5	42			0	0	0	0	0	0	0	0	0	0	0	0	0	0	0	0	0	0	0	0	0	0	0	0	0	0	0	0	0	1	0	0	0	0	0
ACP6	Q8BP40	Lysophosphatidic acid phosphatase type 6	Q8BP40.B99990003.pdb	4jocA	80	319			144	5.05354	26.8	31.2			1	1	1	1	1	1	1	1	1	1	1	1	1	1	1	1	1	1	1	1	1	1	1	1	1	1	1	1	1	1	1	NaN	1	1	1
ACP6	Q8BP40	Lysophosphatidic acid phosphatase type 6	Q8BP40.B99990003.pdb	4jocA	80	403			400	7.71703	33	6.5			1	1	1	0	1	1	1	0	1	1	1	1	0	1	1	0	0	1	1	1	1	1	1	1	1	0	1	1	1	1	0	NaN	0	1	1
ACP6	Q8BP40	Lysophosphatidic acid phosphatase type 6	Q8BP40.B99990003.pdb	4jocA	80	403			409	10.6283	33	39.7			1	1	1	0	1	1	1	1	1	1	1	1	1	1	1	0	0	1	1	1	1	1	1	0	1	1	1	1	1	1	1	NaN	1	1	1
ACP6	Q8BP40	Lysophosphatidic acid phosphatase type 6	Q8BP40.B99990003.pdb	4jocA	80	410			12	7.17236	45.3	32			0	0	0	0	0	0	0	0	0	0	0	0	0	0	0	NaN	0	NaN	NaN	0	0	0	0	0	0	0	0	0	0	0	0	NaN	0	0	NaN
ACP6	Q8BP40	Lysophosphatidic acid phosphatase type 6	Q8BP40.B99990003.pdb	4jocA	80	410			409	9.98864	45.3	39.7			0	0	0	0	0	0	0	0	0	0	0	0	0	0	0	0	0	0	0	0	0	0	0	0	0	0	0	0	0	0	0	NaN	0	0	0
ACSM3	Q3UNX5	Acyl-coenzyme A synthetase ACSM3, mitochondrial	Q3UNX5.B99990004.pdb	3c5eA	57	24			39	11.046	59.2	42.2	X		1	1	1	1	1	1	1	1	1	1	1	1	1	1	1	1	1	0	0	1	1	1	1	1	1	0	1	1	1	1	0	0	0	NaN	NaN
ACSM3	Q3UNX5	Acyl-coenzyme A synthetase ACSM3, mitochondrial	Q3UNX5.B99990004.pdb	3c5eA	57	56			212	10.9789	47	31	X		1	0	1	1	0	0	0	0	0	0	0	0	0	0	0	0	0	0	0	0	0	0	0	0	0	0	0	0	0	1	0	0	0	NaN	0
ACSM3	Q3UNX5	Acyl-coenzyme A synthetase ACSM3, mitochondrial	Q3UNX5.B99990004.pdb	3c5eA	57	100			210	4.93465	14	21.8	X		1	1	1	1	1	1	1	1	1	1	1	1	1	1	1	1	1	1	1	1	1	1	1	1	0	1	1	1	1	1	1	1	1	NaN	0
ACSM3	Q3UNX5	Acyl-coenzyme A synthetase ACSM3, mitochondrial	Q3UNX5.B99990004.pdb	3c5eA	57	100			212	7.60052	14	31	X		1	1	1	1	1	1	0	0	0	0	0	0	0	0	0	0	0	0	0	0	0	0	0	0	0	0	0	0	0	1	0	0	1	NaN	0
ACSM3	Q3UNX5	Acyl-coenzyme A synthetase ACSM3, mitochondrial	Q3UNX5.B99990004.pdb	3c5eA	57	161			159	6.22938	27	13.7	X		1	1	1	1	1	1	1	1	1	1	1	1	1	1	0	0	0	0	0	1	1	1	1	1	1	1	1	1	1	1	1	0	1	NaN	1
ACSM3	Q3UNX5	Acyl-coenzyme A synthetase ACSM3, mitochondrial	Q3UNX5.B99990004.pdb	3c5eA	57	163			110	9.91587	37.8	37.8	X		0	0	0	0	1	1	0	0	0	0	0	0	0	0	0	0	0	1	1	1	1	1	1	1	1	1	1	1	1	1	0	0	0	NaN	0
ACSM3	Q3UNX5	Acyl-coenzyme A synthetase ACSM3, mitochondrial	Q3UNX5.B99990004.pdb	3c5eA	57	188			187	9.19169	22	14	X		1	1	1	1	1	1	1	1	0	1	1	1	1	1	1	1	0	0	0	1	1	1	1	1	0	1	1	1	1	1	1	NaN	1	NaN	1
ACSM3	Q3UNX5	Acyl-coenzyme A synthetase ACSM3, mitochondrial	Q3UNX5.B99990004.pdb	3c5eA	57	237			230	8.85411	14.8	43.7	X		1	1	1	1	1	1	1	1	1	1	1	1	1	1	1	1	1	1	1	1	1	1	1	1	1	1	1	1	1	1	1	1	1	NaN	1
ACSM3	Q3UNX5	Acyl-coenzyme A synthetase ACSM3, mitochondrial	Q3UNX5.B99990004.pdb	3c5eA	57	237			444	11.0533	14.8	34.2	X		1	1	1	1	1	1	1	1	0	1	1	1	1	1	1	1	1	1	1	1	1	1	1	1	1	1	1	1	1	1	1	1	1	NaN	1
ACSM3	Q3UNX5	Acyl-coenzyme A synthetase ACSM3, mitochondrial	Q3UNX5.B99990004.pdb	3c5eA	57	276			230	7.66138	17.2	43.7	X		1	1	1	1	1	1	1	1	1	1	1	1	1	1	1	1	1	1	1	1	1	1	1	1	1	1	1	1	1	1	1	1	1	NaN	1
ACSM3	Q3UNX5	Acyl-coenzyme A synthetase ACSM3, mitochondrial	Q3UNX5.B99990004.pdb	3c5eA	57	276			280	8.44483	17.2	11.5	X		1	1	1	1	1	1	1	1	1	1	1	1	1	1	1	1	1	1	1	1	1	1	1	1	1	1	1	1	1	1	1	1	1	NaN	1
ACSM3	Q3UNX5	Acyl-coenzyme A synthetase ACSM3, mitochondrial	Q3UNX5.B99990004.pdb	3c5eA	57	276			564	7.17902	17.2	23.3	X		1	1	1	1	1	1	1	1	1	1	1	1	1	1	1	1	1	1	1	1	1	1	1	1	1	1	1	1	1	1	1	1	1	NaN	1
ACSM3	Q3UNX5	Acyl-coenzyme A synthetase ACSM3, mitochondrial	Q3UNX5.B99990004.pdb	3c5eA	57	311			304	5.45981	14.7	7.7	X		1	1	1	1	1	1	1	1	1	1	1	1	1	1	0	0	0	1	0	1	0	0	0	1	0	1	1	1	0	1	1	1	0	NaN	1
ACSM3	Q3UNX5	Acyl-coenzyme A synthetase ACSM3, mitochondrial	Q3UNX5.B99990004.pdb	3c5eA	57	311			310	9.9221	14.7	20.7	X		1	1	1	1	1	1	1	1	1	1	1	1	0	1	0	0	0	1	0	1	0	0	0	1	0	0	1	1	0	1	0	0	0	NaN	1
ACSM3	Q3UNX5	Acyl-coenzyme A synthetase ACSM3, mitochondrial	Q3UNX5.B99990004.pdb	3c5eA	57	336	x	0.00148	310	10.0379	26.5	20.7	X		1	1	1	1	1	1	1	1	0	1	1	1	0	1	1	1	1	1	1	1	1	1	1	0	1	0	1	1	1	1	0	0	1	NaN	1
ACSM3	Q3UNX5	Acyl-coenzyme A synthetase ACSM3, mitochondrial	Q3UNX5.B99990004.pdb	3c5eA	57	336	x	0.00148	333	5.11123	26.5	47.5	X		0	0	0	0	0	0	0	0	0	0	1	0	0	0	0	1	0	1	1	0	0	0	0	0	0	0	0	0	0	0	0	0	0	NaN	0
ACSM3	Q3UNX5	Acyl-coenzyme A synthetase ACSM3, mitochondrial	Q3UNX5.B99990004.pdb	3c5eA	57	336	x	0.00148	334	8.68128	26.5	26.3	X		1	1	1	1	1	1	0	1	0	1	1	1	0	1	0	1	1	1	1	0	1	1	1	0	1	0	1	1	1	1	0	1	1	NaN	1
ACSM3	Q3UNX5	Acyl-coenzyme A synthetase ACSM3, mitochondrial	Q3UNX5.B99990004.pdb	3c5eA	57	341			263	9.50434	25.5	45.7	X		1	1	1	1	1	1	1	1	1	0	1	1	1	1	1	1	1	0	0	0	1	0	0	1	1	0	1	0	1	1	0	0	0	NaN	0
ACSM3	Q3UNX5	Acyl-coenzyme A synthetase ACSM3, mitochondrial	Q3UNX5.B99990004.pdb	3c5eA	57	341			339	9.9415	25.5	25.7	X		1	1	1	1	1	1	1	0	1	1	1	1	1	1	1	1	1	0	0	1	1	1	1	1	1	0	1	0	1	1	0	0	0	NaN	1
ACSM3	Q3UNX5	Acyl-coenzyme A synthetase ACSM3, mitochondrial	Q3UNX5.B99990004.pdb	3c5eA	57	361			333	8.4573	33	47.5	X		0	0	0	0	0	0	0	0	0	0	0	0	0	0	0	1	0	0	0	0	0	0	0	0	0	0	0	0	0	0	0	0	0	NaN	0
ACSM3	Q3UNX5	Acyl-coenzyme A synthetase ACSM3, mitochondrial	Q3UNX5.B99990004.pdb	3c5eA	57	386			391	8.9427	28.8	14.7	X		1	1	1	1	1	1	1	1	1	1	1	1	1	1	1	1	1	1	1	1	1	1	1	1	1	1	1	1	1	1	1	1	1	NaN	1
ACSM3	Q3UNX5	Acyl-coenzyme A synthetase ACSM3, mitochondrial	Q3UNX5.B99990004.pdb	3c5eA	57	388			391	6.34198	29.3	14.7	X		1	1	1	1	1	1	1	1	1	1	1	1	1	1	1	1	1	1	1	1	1	1	1	1	1	1	1	1	1	1	1	1	1	NaN	1
ACSM3	Q3UNX5	Acyl-coenzyme A synthetase ACSM3, mitochondrial	Q3UNX5.B99990004.pdb	3c5eA	57	441			159	10.5987	32.3	13.7	X		1	1	1	1	1	1	1	1	1	1	1	1	0	0	0	0	0	0	0	1	1	1	1	1	1	0	1	1	1	1	1	0	1	NaN	1
ACSM3	Q3UNX5	Acyl-coenzyme A synthetase ACSM3, mitochondrial	Q3UNX5.B99990004.pdb	3c5eA	57	441			440	8.41778	32.3	29.7	X		1	1	1	1	1	1	1	1	1	0	0	0	0	0	1	0	0	1	1	1	1	1	1	1	1	0	1	1	1	1	0	0	0	NaN	0
ACSM3	Q3UNX5	Acyl-coenzyme A synthetase ACSM3, mitochondrial	Q3UNX5.B99990004.pdb	3c5eA	57	441			444	8.807	32.3	34.2	X		1	1	1	1	1	1	1	1	0	1	1	1	0	0	1	0	0	1	1	1	1	1	1	1	1	0	1	1	1	1	1	1	1	NaN	1
ACSM3	Q3UNX5	Acyl-coenzyme A synthetase ACSM3, mitochondrial	Q3UNX5.B99990004.pdb	3c5eA	57	515			504	10.5016	17.2	6.3	X		1	1	1	1	1	1	1	1	1	1	1	1	1	1	1	1	1	1	1	0	1	1	NaN	1	1	1	1	1	1	1	1	1	1	NaN	1
ACSM3	Q3UNX5	Acyl-coenzyme A synthetase ACSM3, mitochondrial	Q3UNX5.B99990004.pdb	3c5eA	57	525			526	10.0956	50	44.7	X		1	1	1	1	1	0	0	0	1	1	1	1	1	1	0	1	1	1	1	1	1	1	NaN	1	1	1	1	1	0	0	1	1	1	NaN	1
ACSM3	Q3UNX5	Acyl-coenzyme A synthetase ACSM3, mitochondrial	Q3UNX5.B99990004.pdb	3c5eA	57	548			489	10.9279	28.2	10.8	X		0	0	0	0	1	1	1	1	1	1	1	1	1	1	0	1	1	1	1	1	1	1	NaN	1	1	1	1	1	1	1	1	1	1	NaN	1
ACSM3	Q3UNX5	Acyl-coenzyme A synthetase ACSM3, mitochondrial	Q3UNX5.B99990004.pdb	3c5eA	57	552			504	9.67491	19	6.3	X		1	1	1	1	1	1	1	1	1	1	1	1	1	1	1	1	1	1	1	0	1	1	NaN	1	1	1	1	1	1	1	1	1	1	NaN	1
ACSM3	Q3UNX5	Acyl-coenzyme A synthetase ACSM3, mitochondrial	Q3UNX5.B99990004.pdb	3c5eA	57	561			564	9.47414	7.8	23.3	X		1	1	1	1	1	1	1	1	1	1	1	1	1	1	1	1	1	1	1	1	1	1	0	1	1	1	1	1	1	1	1	1	1	NaN	1
ACSM3	Q3UNX5	Acyl-coenzyme A synthetase ACSM3, mitochondrial	Q3UNX5.B99990004.pdb	3c5eA	57	566			230	8.37201	49.2	43.7	X		1	1	1	1	1	1	1	1	1	1	1	1	1	1	1	1	1	1	1	1	1	1	0	1	1	1	1	1	1	1	1	1	1	NaN	1
ACSM3	Q3UNX5	Acyl-coenzyme A synthetase ACSM3, mitochondrial	Q3UNX5.B99990004.pdb	3c5eA	57	566			564	7.40021	49.2	23.3	X		1	1	1	1	1	1	1	1	1	1	1	1	1	1	1	1	1	1	1	1	1	1	0	1	1	1	1	1	1	1	1	1	1	NaN	1
ACSS2	Q9QXG4	Acetyl-coenzyme A synthetase, cytoplasmic	Q9QXG4.B99990002.pdb	1pg4A	54	236			195	6.25943	12.3	9.2		X	1	1	1	1	1	1	1	1	1	1	1	1	1	1	1	1	1	1	1	1	1	1	1	1	1	1	1	1	1	1	1	1	1	1	1
ACSS2	Q9QXG4	Acetyl-coenzyme A synthetase, cytoplasmic	Q9QXG4.B99990002.pdb	1pg4A	54	240			207	8.65632	55.5	30.7		X	1	1	1	1	1	1	1	0	1	0	1	1	1	1	1	1	1	1	0	1	0	0	1	1	1	1	0	1	1	1	1	1	0	1	1
ACSS2	Q9QXG4	Acetyl-coenzyme A synthetase, cytoplasmic	Q9QXG4.B99990002.pdb	1pg4A	54	251			263	10.4863	35	15.8		X	1	1	1	1	1	1	1	1	1	1	1	1	1	1	1	1	1	1	1	1	1	1	1	1	1	1	1	1	1	1	0	0	0	1	1
ACSS2	Q9QXG4	Acetyl-coenzyme A synthetase, cytoplasmic	Q9QXG4.B99990002.pdb	1pg4A	54	271			263	7.8723	28.2	15.8		X	1	1	1	1	1	1	1	1	1	1	1	1	1	1	1	1	1	1	1	1	1	1	1	1	1	1	1	1	1	1	0	0	0	1	1
ACSS2	Q9QXG4	Acetyl-coenzyme A synthetase, cytoplasmic	Q9QXG4.B99990002.pdb	1pg4A	54	271			265	10.026	28.2	16.3		X	1	1	1	1	1	1	0	1	1	1	1	1	1	1	1	0	1	1	1	1	0	1	1	1	1	1	0	1	1	1	1	1	1	1	1
ACSS2	Q9QXG4	Acetyl-coenzyme A synthetase, cytoplasmic	Q9QXG4.B99990002.pdb	1pg4A	54	271			267	6.15782	28.2	23.8		X	1	1	1	1	1	1	1	1	1	1	1	1	1	0	0	1	1	1	1	1	1	1	1	1	1	1	1	1	1	1	0	1	1	1	1
ACSS2	Q9QXG4	Acetyl-coenzyme A synthetase, cytoplasmic	Q9QXG4.B99990002.pdb	1pg4A	54	322			586	8.57599	51.7	33		X	1	1	1	1	1	1	1	1	1	1	1	1	1	1	1	1	1	1	1	1	1	1	1	1	1	1	1	1	1	1	1	1	1	1	1
ACSS2	Q9QXG4	Acetyl-coenzyme A synthetase, cytoplasmic	Q9QXG4.B99990002.pdb	1pg4A	54	324			317	10.6604	28	6.8		X	1	1	1	1	1	1	1	1	1	1	1	1	1	1	1	1	1	1	1	1	1	1	1	1	1	1	1	1	1	1	1	1	1	1	1
ACSS2	Q9QXG4	Acetyl-coenzyme A synthetase, cytoplasmic	Q9QXG4.B99990002.pdb	1pg4A	54	324			319	11.4675	28	12.3		X	1	1	1	1	1	1	1	1	1	1	1	1	1	1	1	1	1	1	1	1	1	1	1	1	1	1	1	1	1	1	1	1	1	1	1
ACSS2	Q9QXG4	Acetyl-coenzyme A synthetase, cytoplasmic	Q9QXG4.B99990002.pdb	1pg4A	54	324			586	10.7046	28	33		X	1	1	1	1	1	1	1	1	1	1	1	1	1	1	1	1	1	1	1	1	1	1	1	1	1	1	1	1	1	1	1	1	1	1	1
ACSS2	Q9QXG4	Acetyl-coenzyme A synthetase, cytoplasmic	Q9QXG4.B99990002.pdb	1pg4A	54	402			428	6.71981	36.5	48.8		X	1	1	1	1	1	1	1	1	1	1	1	1	1	1	1	1	1	1	1	1	1	1	1	1	1	1	1	1	1	1	1	1	1	1	1
ACSS2	Q9QXG4	Acetyl-coenzyme A synthetase, cytoplasmic	Q9QXG4.B99990002.pdb	1pg4A	54	402			456	11.1767	36.5	7.8		X	0	0	0	0	0	0	1	0	0	0	0	0	0	0	0	0	0	0	0	0	0	0	0	0	0	0	1	1	1	1	0	0	0	0	0
ACSS2	Q9QXG4	Acetyl-coenzyme A synthetase, cytoplasmic	Q9QXG4.B99990002.pdb	1pg4A	54	426			428	8.94615	54	48.8		X	1	1	1	1	1	1	1	1	1	1	1	0	0	1	1	1	1	1	1	1	1	1	1	1	1	1	1	1	1	1	1	1	1	1	1
ACSS2	Q9QXG4	Acetyl-coenzyme A synthetase, cytoplasmic	Q9QXG4.B99990002.pdb	1pg4A	54	543			319	9.61583	58.3	12.3		X	1	1	1	1	1	1	1	1	1	1	1	1	1	1	1	1	1	1	1	1	1	1	1	1	1	1	1	NaN	1	1	1	1	1	1	1
ACSS2	Q9QXG4	Acetyl-coenzyme A synthetase, cytoplasmic	Q9QXG4.B99990002.pdb	1pg4A	54	543			504	11.4846	58.3	38.7		X	1	1	1	1	1	1	1	1	1	1	1	1	1	1	1	1	1	1	1	1	1	1	1	1	1	1	1	NaN	1	1	1	1	1	1	1
ACSS2	Q9QXG4	Acetyl-coenzyme A synthetase, cytoplasmic	Q9QXG4.B99990002.pdb	1pg4A	54	607			575	7.37175	13	15.2		X	1	1	1	1	1	1	1	1	1	1	1	1	1	1	1	1	1	1	1	1	1	1	1	1	1	1	1	1	1	1	1	1	1	1	1
ACSS2	Q9QXG4	Acetyl-coenzyme A synthetase, cytoplasmic	Q9QXG4.B99990002.pdb	1pg4A	54	638			195	7.92142	23.8	9.2		X	1	1	1	1	1	1	1	1	1	1	1	1	1	1	1	1	1	1	1	1	1	1	1	1	1	1	1	1	1	1	1	1	1	1	1
ACSS2	Q9QXG4	Acetyl-coenzyme A synthetase, cytoplasmic	Q9QXG4.B99990002.pdb	1pg4A	54	638			586	11.4013	23.8	33		X	1	1	1	1	1	1	1	1	1	1	1	1	1	1	1	1	1	1	1	1	1	1	1	1	1	1	1	1	1	1	1	1	1	1	1
ACSS2	Q9QXG4	Acetyl-coenzyme A synthetase, cytoplasmic	Q9QXG4.B99990002.pdb	1pg4A	54	661			659	5.15317	58.8	29.8		X	1	1	1	1	1	1	1	1	1	1	1	1	1	1	1	1	1	1	1	1	1	1	1	1	1	1	1	1	1	1	1	1	1	1	1
ACTR2	P61161	Actin-related protein 2	P61161.B99990001.pdb	4jd2B	100	7			25	11.0302	35.8	7.8		X	1	1	1	1	1	1	1	1	1	1	1	1	1	1	1	NaN	1	1	1	1	1	1	1	1	1	1	1	NaN	1	1	1	1	1	1	1
ACTR2	P61161	Actin-related protein 2	P61161.B99990001.pdb	4jd2B	100	106			3	10.8346	16.7	39.2		X	1	1	1	1	1	1	1	1	1	1	1	1	1	1	1	NaN	1	1	1	1	1	1	NaN	1	1	1	1	NaN	1	1	1	1	1	1	1
ACTR2	P61161	Actin-related protein 2	P61161.B99990001.pdb	4jd2B	100	217			159	10.7155	12.5	6.2		X	1	1	0	1	1	1	1	NaN	1	1	1	1	1	1	1	1	1	1	1	1	1	1	1	1	1	1	1	1	1	1	1	1	1	1	1
ACTR2	P61161	Actin-related protein 2	P61161.B99990001.pdb	4jd2B	100	219			243	10.0008	49.8	11.2		X	1	1	1	1	1	1	1	NaN	1	1	1	1	1	1	1	1	1	1	1	1	1	1	1	1	1	1	1	1	1	1	1	1	1	1	1
ACTR2	P61161	Actin-related protein 2	P61161.B99990001.pdb	4jd2B	100	253			243	4.37975	33.5	11.2		X	1	1	1	1	1	1	1	NaN	1	1	1	1	1	1	1	1	1	1	1	1	1	1	1	1	1	1	1	1	1	1	1	1	1	1	1
ACTR2	P61161	Actin-related protein 2	P61161.B99990001.pdb	4jd2B	100	299	x	0.00155	295	7.87949	39.3	13.3		X	1	1	1	1	1	1	1	NaN	1	1	1	1	1	1	1	1	1	1	1	1	1	1	1	1	1	1	1	1	1	1	1	1	1	1	1
ACTR2	P61161	Actin-related protein 2	P61161.B99990001.pdb	4jd2B	100	322	x	0.00014	315	9.14123	38.8	45		X	1	1	1	1	1	1	1	NaN	1	1	1	1	1	1	1	1	1	1	1	1	1	1	1	1	1	1	1	1	1	1	1	1	1	1	1
ACTR2	P61161	Actin-related protein 2	P61161.B99990001.pdb	4jd2B	100	322	x	0.00014	338	9.95347	38.8	37.3		X	1	1	1	1	1	1	1	NaN	1	1	1	1	1	1	1	1	1	1	1	1	1	1	1	1	1	1	1	1	1	1	1	1	1	1	1
ACTR2	P61161	Actin-related protein 2	P61161.B99990001.pdb	4jd2B	100	339			338	9.5946	55.8	37.3		X	1	1	1	1	1	1	1	NaN	1	1	1	1	1	1	1	NaN	1	1	1	1	1	1	1	1	1	1	1	1	1	1	1	1	1	1	1
ACTR2	P61161	Actin-related protein 2	P61161.B99990001.pdb	4jd2B	100	341			295	5.99715	36.8	13.3		X	1	1	1	1	1	1	1	NaN	1	1	1	1	1	1	1	NaN	1	1	1	1	1	1	1	1	1	1	1	1	1	1	1	1	1	1	1
ACTR3	Q99JY9	Actin-related protein 3	Q99JY9.B99990005.pdb	1k8kA	100	38			40	8.18708	23.7	44.8		X	1	1	1	1	1	NaN	NaN	NaN	1	1	1	NaN	1	1	1	1	1	NaN	1	1	NaN	1	NaN	1	NaN	1	1	NaN	1	1	1	1	1	1	1
ACTR3	Q99JY9	Actin-related protein 3	Q99JY9.B99990005.pdb	1k8kA	100	42			40	7.70073	45.8	44.8		X	1	1	1	1	1	NaN	NaN	NaN	1	1	1	NaN	1	1	1	1	1	NaN	1	1	NaN	1	NaN	1	NaN	1	1	NaN	1	1	1	1	1	1	1
ACTR3	Q99JY9	Actin-related protein 3	Q99JY9.B99990005.pdb	1k8kA	100	53			40	6.64982	38.5	44.8		X	1	1	1	1	1	NaN	NaN	NaN	1	1	1	NaN	1	1	1	1	1	NaN	1	1	NaN	1	NaN	1	NaN	1	1	NaN	1	1	1	1	1	1	1
ACTR3	Q99JY9	Actin-related protein 3	Q99JY9.B99990005.pdb	1k8kA	100	251	x	0.01297	250	9.12231	45.7	51.2		X	1	1	1	1	1	1	1	NaN	1	1	0	NaN	1	1	1	1	1	1	1	1	NaN	1	1	1	0	1	1	NaN	1	1	1	1	1	1	1
ACTR3	Q99JY9	Actin-related protein 3	Q99JY9.B99990005.pdb	1k8kA	100	265			268	10.4523	56.5	17.7		X	1	1	1	1	1	1	1	NaN	1	1	1	NaN	1	1	1	1	1	1	1	1	NaN	1	1	1	1	1	1	NaN	1	1	1	1	1	1	1
ACTR3	Q99JY9	Actin-related protein 3	Q99JY9.B99990005.pdb	1k8kA	100	359			350	10.8472	55.5	25.2		X	1	1	1	1	1	1	1	NaN	1	1	1	NaN	1	1	1	1	1	1	1	1	NaN	1	1	1	1	1	1	NaN	1	1	1	1	1	1	1
ACTR3	Q99JY9	Actin-related protein 3	Q99JY9.B99990005.pdb	1k8kA	100	359			354	10.4872	55.5	22.5		X	1	1	1	1	1	1	1	NaN	1	1	1	NaN	1	1	1	1	1	1	1	1	NaN	1	1	1	1	1	1	NaN	1	1	1	1	1	1	1
ACTR3	Q99JY9	Actin-related protein 3	Q99JY9.B99990005.pdb	1k8kA	100	397			133	9.69186	15.5	18.8		X	1	1	1	1	1	1	1	NaN	1	1	1	NaN	1	1	1	1	1	1	1	1	NaN	1	1	1	1	1	1	NaN	1	1	1	1	1	1	1
ADCK3	Q60936	Atypical kinase ADCK3, mitochondrial	Q60936.B99990001.pdb	4pedA	94	13			83	9.14098	22.8	13	X		1	1	1	1	1	1	1	1	1	1	NaN	0	1	0	NaN	1	1	1	1	1	1	1	1	1	0	1	1	1	1	1	1	1	1	1	1
ADCK3	Q60936	Atypical kinase ADCK3, mitochondrial	Q60936.B99990001.pdb	4pedA	94	13			91	9.76603	22.8	50.2	X		1	1	1	1	1	1	1	1	1	1	NaN	0	1	0	NaN	NaN	1	1	1	1	NaN	1	1	1	NaN	1	1	1	1	1	1	1	1	1	1
ADCK3	Q60936	Atypical kinase ADCK3, mitochondrial	Q60936.B99990001.pdb	4pedA	94	13			95	10.1219	22.8	16.2	X		1	1	1	1	1	1	1	1	1	1	NaN	0	1	1	NaN	1	1	1	1	1	NaN	1	0	1	NaN	1	1	1	1	1	1	1	1	1	1
ADCK3	Q60936	Atypical kinase ADCK3, mitochondrial	Q60936.B99990001.pdb	4pedA	94	57			45	8.2589	53	44.2	X		1	1	1	1	1	1	0	0	0	0	NaN	0	0	0	NaN	0	0	1	1	0	0	0	0	1	0	1	1	1	1	1	0	0	0	0	0
ADCK3	Q60936	Atypical kinase ADCK3, mitochondrial	Q60936.B99990001.pdb	4pedA	94	63			67	4.01749	10	13.8	X		0	0	0	0	1	1	0	0	0	0	NaN	0	1	0	NaN	0	0	0	0	1	1	1	1	1	0	1	0	0	1	1	0	0	0	0	1
ADCK3	Q60936	Atypical kinase ADCK3, mitochondrial	Q60936.B99990001.pdb	4pedA	94	182			446	9.45529	36.3	32	X		1	1	1	1	1	1	1	1	1	1	NaN	NaN	1	1	NaN	1	1	1	1	1	1	1	1	1	1	0	0	0	1	0	1	NaN	1	1	1
ADCK3	Q60936	Atypical kinase ADCK3, mitochondrial	Q60936.B99990001.pdb	4pedA	94	232			236	11.176	54.7	41.2	X		1	1	1	1	1	1	1	0	0	0	NaN	0	0	0	NaN	0	1	0	0	0	0	0	0	0	0	1	1	1	0	1	1	1	0	1	1
ADCK3	Q60936	Atypical kinase ADCK3, mitochondrial	Q60936.B99990001.pdb	4pedA	94	266			262	7.29651	23.3	6.2	X		0	0	0	0	0	0	0	0	1	0	NaN	0	0	1	NaN	1	1	1	1	0	0	0	1	1	1	1	1	1	1	1	1	1	0	1	1
ADCK3	Q60936	Atypical kinase ADCK3, mitochondrial	Q60936.B99990001.pdb	4pedA	94	292			239	10.7149	23.3	16.2	X		0	0	0	0	0	0	0	1	0	0	NaN	0	0	0	NaN	1	1	0	0	1	1	1	1	1	1	1	1	1	1	1	0	0	0	1	1
ADCK3	Q60936	Atypical kinase ADCK3, mitochondrial	Q60936.B99990001.pdb	4pedA	94	324	x	0.00093	300	11.2478	40.7	36.8	X		1	1	1	1	1	1	1	1	1	1	NaN	1	1	1	NaN	1	1	1	1	1	1	1	1	1	0	1	1	1	1	1	1	1	1	1	1
ADCK3	Q60936	Atypical kinase ADCK3, mitochondrial	Q60936.B99990001.pdb	4pedA	94	499			446	7.93757	7	32	X		1	1	1	1	1	1	1	1	1	1	NaN	NaN	1	1	0	1	1	1	1	1	1	1	1	1	1	0	0	0	1	0	1	NaN	1	1	1
ADCK3	Q60936	Atypical kinase ADCK3, mitochondrial	Q60936.B99990001.pdb	4pedA	94	583			579	5.59249	32.3	25.2	X		1	1	1	1	1	1	1	1	1	1	NaN	1	1	1	1	1	1	1	1	1	1	1	1	1	1	1	1	1	1	1	1	NaN	1	0	0
ADCK3	Q60936	Atypical kinase ADCK3, mitochondrial	Q60936.B99990001.pdb	4pedA	94	621			67	9.14312	39.8	13.8	X		0	0	0	0	1	1	0	0	1	0	NaN	1	1	0	NaN	0	0	0	0	1	1	1	1	1	0	1	0	0	1	1	0	NaN	0	1	1
ADCK3	Q60936	Atypical kinase ADCK3, mitochondrial	Q60936.B99990001.pdb	4pedA	94	641			642	5.87531	56.8	21.8	X		0	0	0	0	0	0	0	0	0	0	NaN	0	0	0	0	0	0	0	0	0	0	0	0	0	0	0	1	1	1	1	0	NaN	0	0	0
ADH5	P28474	Alcohol dehydrogenase class-3	P28474.B99990004.pdb	2fzwA	93	9			351	7.79221	30.2	9.8		X	1	1	1	1	1	1	1	NaN	1	0	1	1	0	1	1	0	NaN	1	1	1	1	0	0	1	0	1	0	0	0	1	1	1	1	1	1
ADH5	P28474	Alcohol dehydrogenase class-3	P28474.B99990004.pdb	2fzwA	93	18	x	0.0002	21	9.07212	38.3	29.2		X	1	1	1	1	0	1	1	NaN	1	1	1	1	1	1	1	1	NaN	1	1	1	1	1	1	1	1	1	1	1	1	1	1	1	1	1	1
ADH5	P28474	Alcohol dehydrogenase class-3	P28474.B99990004.pdb	2fzwA	93	31			136	9.85683	24.5	12.3		X	0	0	0	0	0	0	0	NaN	0	0	0	0	0	0	0	0	NaN	0	0	0	0	0	0	0	0	0	1	0	1	0	0	0	0	0	0
ADH5	P28474	Alcohol dehydrogenase class-3	P28474.B99990004.pdb	2fzwA	93	133			21	6.60397	14.5	29.2		X	1	1	1	1	0	1	1	NaN	1	1	1	1	1	1	1	1	NaN	1	1	1	1	1	1	1	1	1	1	1	1	1	1	1	1	1	1
ADH5	P28474	Alcohol dehydrogenase class-3	P28474.B99990004.pdb	2fzwA	93	135			136	10.8626	49.7	12.3		X	0	0	0	0	0	0	0	NaN	0	0	0	0	0	0	0	0	NaN	0	0	0	0	0	0	0	0	0	1	0	1	0	0	0	0	0	0
ADH5	P28474	Alcohol dehydrogenase class-3	P28474.B99990004.pdb	2fzwA	93	212			238	10.4047	35	7.7		X	0	0	0	0	0	0	0	NaN	0	1	1	1	1	1	1	0	NaN	1	1	1	1	1	1	1	1	1	1	1	1	0	1	1	1	0	0
ADH5	P28474	Alcohol dehydrogenase class-3	P28474.B99990004.pdb	2fzwA	93	228			367	7.45748	10.3	9.5		X	1	1	1	1	1	1	1	NaN	1	1	1	1	1	1	1	1	NaN	1	1	1	1	1	1	1	1	1	1	0	1	1	1	1	0	1	1
ADH5	P28474	Alcohol dehydrogenase class-3	P28474.B99990004.pdb	2fzwA	93	231			367	9.23888	13.2	9.5		X	0	0	0	0	0	0	1	NaN	0	0	1	0	0	0	0	1	NaN	0	0	0	0	0	0	1	0	0	1	0	1	1	1	1	1	0	0
ADH5	P28474	Alcohol dehydrogenase class-3	P28474.B99990004.pdb	2fzwA	93	233			238	8.50986	22	7.7		X	0	0	0	0	0	0	0	NaN	0	1	1	1	1	1	1	0	NaN	0	0	0	1	1	1	1	1	1	1	1	1	0	1	1	1	0	0
ADH5	P28474	Alcohol dehydrogenase class-3	P28474.B99990004.pdb	2fzwA	93	248			247	5.16574	46	24.7		X	1	1	1	1	1	1	1	NaN	1	1	1	1	1	1	1	0	NaN	1	1	0	1	1	1	0	1	1	1	0	0	1	1	1	1	1	1
ADH5	P28474	Alcohol dehydrogenase class-3	P28474.B99990004.pdb	2fzwA	93	248			249	8.41353	46	6		X	0	0	0	0	0	0	0	NaN	0	0	0	0	0	0	0	0	NaN	0	0	0	0	0	0	0	0	0	0	0	0	1	0	0	0	0	0
ADH5	P28474	Alcohol dehydrogenase class-3	P28474.B99990004.pdb	2fzwA	93	273			277	8.81313	56	15		X	0	0	0	0	0	0	0	NaN	0	0	0	0	0	0	0	0	NaN	0	0	0	0	0	NaN	0	0	0	1	0	0	1	0	0	0	0	0
ADH5	P28474	Alcohol dehydrogenase class-3	P28474.B99990004.pdb	2fzwA	93	273			302	8.5268	56	31.3		X	0	0	0	0	0	0	0	NaN	1	0	0	0	0	0	1	0	NaN	1	1	0	0	0	NaN	0	1	0	0	1	1	1	0	0	0	0	0
ADH5	P28474	Alcohol dehydrogenase class-3	P28474.B99990004.pdb	2fzwA	93	330	x	0.00042	333	9.73333	58.5	43.7		X	1	1	1	1	1	1	1	NaN	1	1	1	1	1	1	1	1	NaN	1	1	0	1	1	1	1	1	1	1	1	1	1	1	1	1	1	1
ADH5	P28474	Alcohol dehydrogenase class-3	P28474.B99990004.pdb	2fzwA	93	338	x	0.00016	163	10.2529	54.3	36.3		X	0	0	0	0	0	0	0	NaN	1	0	0	0	0	0	0	0	NaN	1	1	0	0	0	0	1	0	1	0	0	0	1	0	0	0	0	0
ADH5	P28474	Alcohol dehydrogenase class-3	P28474.B99990004.pdb	2fzwA	93	338	x	0.00016	337	8.85288	54.3	8.7		X	1	1	1	1	1	1	1	NaN	1	1	1	0	1	1	1	1	NaN	1	1	1	1	1	1	1	1	1	0	0	1	1	1	1	1	1	1
ADH5	P28474	Alcohol dehydrogenase class-3	P28474.B99990004.pdb	2fzwA	93	339			333	10.5942	30.7	43.7		X	1	1	1	1	1	1	1	NaN	1	1	1	1	1	1	1	1	NaN	1	1	1	1	1	1	1	1	1	1	0	1	1	1	1	1	1	1
ADH5	P28474	Alcohol dehydrogenase class-3	P28474.B99990004.pdb	2fzwA	93	339			337	7.41367	30.7	8.7		X	1	1	1	1	1	1	1	NaN	1	1	1	1	1	1	1	1	NaN	1	1	1	1	1	1	1	1	1	1	0	1	1	1	1	1	1	1
ADH5	P28474	Alcohol dehydrogenase class-3	P28474.B99990004.pdb	2fzwA	93	373			351	10.8666	13.3	9.8		X	1	1	1	1	1	1	1	NaN	1	0	1	1	0	1	1	0	NaN	1	1	1	1	0	NaN	1	0	1	0	0	0	1	1	1	1	1	1
ADI1	Q99JT9	1,2-dihydroxy-3-keto-5-methylthiopentene dioxygenase	Q99JT9.B99990005.pdb	5i8tA	100	16			10	8.88154	24	23.3		X	0	0	NaN	0	0	0	0	0	0	0	NaN	NaN	0	1	0	0	0	NaN	NaN	0	0	0	0	0	0	0	0	0	0	0	0	NaN	0	NaN	0
ADI1	Q99JT9	1,2-dihydroxy-3-keto-5-methylthiopentene dioxygenase	Q99JT9.B99990005.pdb	5i8tA	100	140			118	9.73947	53.3	11.8		X	0	0	0	0	0	0	0	0	0	1	0	0	0	0	0	0	0	1	1	1	0	1	1	1	0	0	1	1	1	1	0	0	0	0	0
ADK	P55264-2	Adenosine kinase	P55264-2.B99990001.pdb	1bx4A	92	30	x	5e-05	32	11.4586	38.7	38.3		X	1	1	1	1	1	1	NaN	1	1	1	1	1	1	0	0	NaN	0	1	1	1	1	1	1	1	1	1	1	1	1	1	0	NaN	0	1	1
ADK	P55264-2	Adenosine kinase	P55264-2.B99990001.pdb	1bx4A	92	44	x	0.00012	32	8.96484	50.2	38.3		X	1	1	1	1	1	1	NaN	1	1	1	1	1	1	1	0	NaN	0	1	1	1	1	1	1	1	1	1	1	1	1	1	0	NaN	0	1	1
ADK	P55264-2	Adenosine kinase	P55264-2.B99990001.pdb	1bx4A	92	57			20	9.86691	58.7	14.5		X	1	1	1	1	1	1	NaN	1	1	1	1	0	0	0	1	0	0	1	1	1	0	1	1	1	0	0	1	1	1	1	0	NaN	0	0	0
ADK	P55264-2	Adenosine kinase	P55264-2.B99990001.pdb	1bx4A	92	161	x	6e-05	5	7.33167	37.3	38.5		X	0	0	0	0	0	0	NaN	1	1	1	0	1	1	0	1	0	0	0	0	1	1	1	1	1	1	1	1	1	1	1	1	NaN	1	1	1
ADK	P55264-2	Adenosine kinase	P55264-2.B99990001.pdb	1bx4A	92	257			256	7.42706	51.8	42.5		X	1	1	1	1	1	1	1	1	1	1	1	0	0	1	0	0	0	1	1	1	0	0	1	1	NaN	0	0	1	1	1	0	0	0	1	1
ADK	P55264-2	Adenosine kinase	P55264-2.B99990001.pdb	1bx4A	92	314			3	7.51347	39.3	16.2		X	0	0	0	0	0	0	NaN	0	0	0	0	0	0	0	0	0	0	0	0	0	1	0	0	1	NaN	0	0	0	0	0	0	NaN	0	0	0
AGMAT	A2AS89	Agmatinase, mitochondrial	A2AS89.B99990003.pdb	3nioA	62	223	x	0.00217	222	4.65766	47	20.7	X		0	0	0	0	0	0	0	0	0	0	0	0	0	0	0	0	0	0	0	0	0	0	0	0	0	0	0	0	0	1	0	0	0	0	0
AGMAT	A2AS89	Agmatinase, mitochondrial	A2AS89.B99990003.pdb	3nioA	62	223	x	0.00217	245	11.3711	47	13.7	X		1	1	1	1	1	1	1	1	1	1	1	0	1	0	0	0	0	0	0	0	1	1	1	1	1	0	1	0	1	1	0	0	0	0	0
AGMAT	A2AS89	Agmatinase, mitochondrial	A2AS89.B99990003.pdb	3nioA	62	259			260	8.47346	15.2	19.3	X		1	1	1	1	1	1	1	1	1	1	1	1	1	1	1	1	1	1	1	1	1	1	1	1	1	1	1	1	1	1	1	1	1	1	1
AGMAT	A2AS89	Agmatinase, mitochondrial	A2AS89.B99990003.pdb	3nioA	62	354			124	8.98221	59.5	16.8	X		1	1	1	1	1	1	0	1	1	0	1	1	1	0	NaN	1	1	1	1	1	1	1	NaN	1	1	1	1	1	1	1	1	1	0	1	1
AGXT	O35423-2	Serine--pyruvate aminotransferase, mitochondrial	O35423-2.B99990004.pdb	3kgwA	100	16			15	2.76226	16.8	7.2	X		0	0	0	0	0	0	0	0	0	1	0	0	1	0	0	0	0	0	0	0	0	0	0	0	0	1	1	1	1	1	0	NaN	0	0	0
AGXT	O35423-2	Serine--pyruvate aminotransferase, mitochondrial	O35423-2.B99990004.pdb	3kgwA	100	209			81	9.16335	17.3	31.8	X		1	1	1	1	1	1	1	1	1	1	1	1	1	1	1	1	1	1	1	1	1	1	0	1	1	1	1	1	1	1	1	NaN	1	1	1
AGXT	O35423-2	Serine--pyruvate aminotransferase, mitochondrial	O35423-2.B99990004.pdb	3kgwA	100	209			158	6.15157	17.3	5.8	X		1	0	1	1	1	1	1	1	1	1	1	1	1	1	1	1	1	1	1	1	1	1	1	1	1	1	1	1	1	1	1	NaN	1	1	1
AGXT	O35423-2	Serine--pyruvate aminotransferase, mitochondrial	O35423-2.B99990004.pdb	3kgwA	100	209			348	9.64747	17.3	26	X		0	0	0	0	0	0	0	0	0	0	0	0	0	0	0	0	1	1	1	0	1	0	0	0	0	0	1	0	0	1	0	NaN	0	0	0
AGXT	O35423-2	Serine--pyruvate aminotransferase, mitochondrial	O35423-2.B99990004.pdb	3kgwA	100	225	x	0.00099	232	10.3624	56	11.2	X		1	0	1	1	0	0	0	0	0	0	0	0	0	0	1	0	0	0	0	0	0	0	0	0	0	1	1	1	0	1	0	NaN	0	0	1
AGXT	O35423-2	Serine--pyruvate aminotransferase, mitochondrial	O35423-2.B99990004.pdb	3kgwA	100	229			232	6.34622	26.3	11.2	X		1	0	1	1	1	1	0	0	0	0	0	0	0	0	1	0	0	0	0	0	1	0	0	0	0	1	1	1	0	1	0	NaN	0	0	1
AGXT	O35423-2	Serine--pyruvate aminotransferase, mitochondrial	O35423-2.B99990004.pdb	3kgwA	100	234			232	9.53711	30.3	11.2	X		1	0	1	1	1	1	0	0	0	0	0	0	0	0	0	0	0	0	0	0	1	0	0	0	0	1	1	1	0	1	0	NaN	0	0	1
AHCY	P50247	Adenosylhomocysteinase	P50247.B99990001.pdb	5axaA	100	4	x	0.00252	2	10.1689	13.3	46.8		X	1	1	1	1	1	1	1	1	1	1	1	1	1	NaN	1	1	1	1	1	1	1	1	1	1	1	1	1	1	1	1	1	1	1	0	0
AHCY	P50247	Adenosylhomocysteinase	P50247.B99990001.pdb	5axaA	100	43	x	0.00028	40	5.1561	48.2	29.2		X	1	1	1	1	1	1	1	1	1	1	1	1	1	NaN	1	1	1	1	1	1	1	1	1	1	1	0	1	1	1	1	1	1	1	1	1
AHCY	P50247	Adenosylhomocysteinase	P50247.B99990001.pdb	5axaA	100	43	x	0.00028	42	8.61539	48.2	6		X	1	1	1	1	1	1	1	1	1	1	1	1	1	NaN	1	1	1	1	1	1	1	1	1	1	1	0	1	1	1	1	1	1	1	1	1
AHCY	P50247	Adenosylhomocysteinase	P50247.B99990001.pdb	5axaA	100	46			40	9.6471	29	29.2		X	1	1	1	1	0	1	1	1	1	1	1	1	1	NaN	1	1	1	1	1	1	1	1	1	1	1	0	1	1	0	1	1	1	1	1	1
AHCY	P50247	Adenosylhomocysteinase	P50247.B99990001.pdb	5axaA	100	46			42	9.42011	29	6		X	1	1	1	1	0	1	1	1	1	1	1	1	1	NaN	1	1	1	1	1	1	1	1	1	1	1	0	1	1	0	1	1	1	1	1	1
AHCY	P50247	Adenosylhomocysteinase	P50247.B99990001.pdb	5axaA	100	166	x	0.0002	169	7.1423	50.7	11.8		X	0	0	0	0	0	0	0	NaN	0	0	0	0	0	NaN	0	0	0	0	0	0	0	0	0	0	0	0	0	0	0	1	0	0	0	0	0
AHCY	P50247	Adenosylhomocysteinase	P50247.B99990001.pdb	5axaA	100	174			148	11.0318	34.7	44.5		X	0	0	0	1	0	0	1	0	1	1	1	1	1	NaN	1	0	0	1	1	1	1	1	1	1	1	1	1	1	1	1	1	1	1	1	1
AHCY	P50247	Adenosylhomocysteinase	P50247.B99990001.pdb	5axaA	100	401	x	0.00033	355	9.13006	30.5	13.7		X	1	1	1	1	1	1	1	1	1	1	1	1	1	NaN	1	1	1	1	1	1	1	1	1	1	1	0	1	1	1	1	1	1	1	1	1
AIFM1	B1AU25	Apoptosis-inducing factor 1, mitochondrial	B1AU25.B99990005.pdb	1gv4A	100	56			59	10.0785	59.2	34.7		X	0	0	0	0	0	1	0	0	0	0	0	0	0	0	0	0	NaN	0	0	0	0	0	0	0	0	0	0	0	0	0	0	0	0	0	0
AIFM1	B1AU25	Apoptosis-inducing factor 1, mitochondrial	B1AU25.B99990005.pdb	1gv4A	100	56			60	7.83124	59.2	32.3		X	0	0	0	0	0	1	0	0	0	0	0	0	0	0	0	0	NaN	0	0	0	0	0	0	0	0	0	0	0	0	0	0	0	0	0	0
AIFM1	B1AU25	Apoptosis-inducing factor 1, mitochondrial	B1AU25.B99990005.pdb	1gv4A	100	84			45	9.28164	41.8	24.5		X	0	0	0	0	0	1	0	0	0	0	0	0	0	0	0	0	NaN	0	0	0	0	0	0	0	0	0	0	0	0	0	0	0	0	0	0
AIFM1	B1AU25	Apoptosis-inducing factor 1, mitochondrial	B1AU25.B99990005.pdb	1gv4A	100	104			111	10.8554	27.7	5.3		X	1	1	1	1	0	1	1	1	1	1	1	0	1	0	1	0	NaN	1	1	1	1	1	1	1	1	1	1	1	0	1	1	1	1	1	1
AIFM1	B1AU25	Apoptosis-inducing factor 1, mitochondrial	B1AU25.B99990005.pdb	1gv4A	100	104			125	10.9458	27.7	5.3		X	1	1	1	1	0	0	0	1	1	1	1	1	1	1	1	0	NaN	1	1	1	1	1	1	1	1	1	1	1	0	1	1	1	1	1	1
AIFM1	B1AU25	Apoptosis-inducing factor 1, mitochondrial	B1AU25.B99990005.pdb	1gv4A	100	184			197	9.80965	41	8.7		X	1	1	1	1	1	1	1	1	1	1	1	1	1	1	1	0	NaN	1	1	1	1	1	1	1	1	1	1	1	1	1	1	1	1	1	1
AIFM1	B1AU25	Apoptosis-inducing factor 1, mitochondrial	B1AU25.B99990005.pdb	1gv4A	100	226			125	11.0239	26.8	5.3		X	1	1	1	1	0	0	0	1	1	1	1	1	1	1	1	0	NaN	1	1	1	1	1	1	1	1	1	1	1	1	1	1	1	1	1	1
AIFM1	B1AU25	Apoptosis-inducing factor 1, mitochondrial	B1AU25.B99990005.pdb	1gv4A	100	250			426	9.29463	24.8	35		X	1	1	NaN	1	1	1	1	1	1	1	1	1	1	1	1	1	1	1	1	1	1	1	1	1	1	1	1	1	1	1	1	1	1	1	1
AIFM1	B1AU25	Apoptosis-inducing factor 1, mitochondrial	B1AU25.B99990005.pdb	1gv4A	100	332	x	0.00068	495	9.33501	51.5	19.2		X	1	1	NaN	1	1	1	1	1	1	1	1	1	1	1	1	0	0	1	1	1	1	1	1	1	1	1	1	1	1	1	1	1	1	1	1
AIFM1	B1AU25	Apoptosis-inducing factor 1, mitochondrial	B1AU25.B99990005.pdb	1gv4A	100	337			495	11.1558	56	19.2		X	1	1	NaN	1	1	1	1	1	1	1	1	1	1	1	1	0	0	1	1	1	1	1	1	1	1	1	1	1	1	1	1	1	1	1	1
AIFM1	B1AU25	Apoptosis-inducing factor 1, mitochondrial	B1AU25.B99990005.pdb	1gv4A	100	377			366	4.94421	57.5	12.5		X	1	1	1	1	1	1	1	1	1	1	1	1	1	1	1	0	0	1	1	1	1	1	1	1	1	1	1	1	1	1	1	1	1	1	1
AIFM1	B1AU25	Apoptosis-inducing factor 1, mitochondrial	B1AU25.B99990005.pdb	1gv4A	100	377			370	9.55364	57.5	36.2		X	1	1	1	1	1	1	1	1	1	1	1	1	0	1	1	0	0	1	1	1	1	1	1	1	1	1	1	1	1	1	1	1	1	1	1
AIFM1	B1AU25	Apoptosis-inducing factor 1, mitochondrial	B1AU25.B99990005.pdb	1gv4A	100	379			263	9.96914	50.3	19.3		X	1	1	1	1	1	0	1	1	1	1	1	1	1	1	1	1	1	1	1	0	1	1	1	1	1	1	1	1	1	1	1	1	1	1	1
AIFM1	B1AU25	Apoptosis-inducing factor 1, mitochondrial	B1AU25.B99990005.pdb	1gv4A	100	379			366	9.47907	50.3	12.5		X	1	1	1	1	1	1	1	1	1	1	1	1	1	1	1	1	0	1	1	0	1	1	1	1	1	1	1	1	1	1	1	1	1	1	1
AIFM1	B1AU25	Apoptosis-inducing factor 1, mitochondrial	B1AU25.B99990005.pdb	1gv4A	100	383			366	8.94669	50.7	12.5		X	1	1	1	1	1	1	1	1	1	1	1	1	1	1	1	1	0	1	1	1	1	1	1	1	1	1	1	1	1	1	1	1	1	1	1
AIFM1	B1AU25	Apoptosis-inducing factor 1, mitochondrial	B1AU25.B99990005.pdb	1gv4A	100	383			370	8.94081	50.7	36.2		X	1	1	1	1	1	1	1	1	1	1	1	1	0	1	1	0	0	1	1	1	1	1	1	1	1	1	1	1	1	1	1	1	1	1	1
AIFM1	B1AU25	Apoptosis-inducing factor 1, mitochondrial	B1AU25.B99990005.pdb	1gv4A	100	585			534	6.60005	9.5	45		X	1	1	NaN	1	1	1	1	1	1	1	1	1	1	1	1	1	1	1	1	1	1	1	1	1	1	1	1	1	1	1	1	1	1	0	0
AIFM1	B1AU25	Apoptosis-inducing factor 1, mitochondrial	B1AU25.B99990005.pdb	1gv4A	100	588	x	0.00669	531	10.9701	29.3	18		X	1	1	NaN	1	1	1	1	1	0	1	1	1	1	1	1	1	1	0	0	1	1	1	1	1	1	1	1	1	1	1	1	1	1	1	1
AIFM1	B1AU25	Apoptosis-inducing factor 1, mitochondrial	B1AU25.B99990005.pdb	1gv4A	100	601			541	4.15779	26.8	17.2		X	1	1	NaN	1	1	1	1	0	1	1	0	1	1	1	1	1	1	0	0	1	1	1	0	1	1	1	1	1	1	1	1	1	1	1	1
AK2	Q9WTP6-2	Adenylate kinase 2, mitochondrial	Q9WTP6-2.B99990004.pdb	1ak2A	95	14			232	9.72238	58.5	47.2	X		0	0	0	0	0	0	0	1	0	0	0	0	0	0	0	0	0	0	0	0	0	0	0	0	0	0	0	1	0	0	0	0	0	0	1
AK2	Q9WTP6-2	Adenylate kinase 2, mitochondrial	Q9WTP6-2.B99990004.pdb	1ak2A	95	34	x	0.0007	151	9.05173	22.2	25.7	X		0	0	0	0	1	1	0	1	0	1	1	1	1	1	0	1	1	1	1	0	0	0	0	1	1	1	0	NaN	1	1	1	1	1	1	1
AK2	Q9WTP6-2	Adenylate kinase 2, mitochondrial	Q9WTP6-2.B99990004.pdb	1ak2A	95	62			58	8.46221	40	26.5	X		1	1	1	1	1	1	1	1	1	1	1	1	1	0	1	0	0	1	1	1	1	1	1	1	1	1	1	NaN	1	1	1	1	0	1	1
AK2	Q9WTP6-2	Adenylate kinase 2, mitochondrial	Q9WTP6-2.B99990004.pdb	1ak2A	95	63			75	5.51077	46.2	8.5	X		1	1	1	1	1	1	1	1	1	1	1	1	1	1	1	0	0	1	1	1	1	1	1	1	1	1	1	NaN	1	1	0	0	0	1	1
AK2	Q9WTP6-2	Adenylate kinase 2, mitochondrial	Q9WTP6-2.B99990004.pdb	1ak2A	95	72			75	11.3292	53.8	8.5	X		1	1	1	1	1	1	1	1	1	1	1	1	1	1	1	1	1	1	1	1	1	1	1	1	1	1	1	0	1	1	1	1	1	1	1
AK2	Q9WTP6-2	Adenylate kinase 2, mitochondrial	Q9WTP6-2.B99990004.pdb	1ak2A	95	85	x	0.00075	58	9.57987	25.7	26.5	X		1	1	1	1	1	1	1	1	1	1	1	1	1	0	1	1	1	1	1	1	1	1	1	1	1	1	1	0	1	1	1	1	0	1	1
AK2	Q9WTP6-2	Adenylate kinase 2, mitochondrial	Q9WTP6-2.B99990004.pdb	1ak2A	95	93	x	0.00076	91	9.82737	46.2	14.2	X		0	0	0	0	1	1	1	0	1	0	0	0	0	1	0	0	0	1	1	1	1	1	0	1	1	1	1	0	1	1	0	0	0	0	0
AK2	Q9WTP6-2	Adenylate kinase 2, mitochondrial	Q9WTP6-2.B99990004.pdb	1ak2A	95	121			232	10.849	13.8	47.2	X		0	0	0	0	0	0	0	1	0	0	0	0	0	0	0	0	0	0	0	0	0	0	0	0	0	0	0	NaN	0	0	0	0	0	0	1
AK2	Q9WTP6-2	Adenylate kinase 2, mitochondrial	Q9WTP6-2.B99990004.pdb	1ak2A	95	229			228	10.6336	55.3	33.3	X		1	1	1	1	1	1	1	1	1	1	1	1	1	1	1	1	1	1	1	1	1	1	1	1	1	1	1	1	1	1	1	1	1	1	1
AK2	Q9WTP6-2	Adenylate kinase 2, mitochondrial	Q9WTP6-2.B99990004.pdb	1ak2A	95	229			232	9.1318	55.3	47.2	X		0	0	0	0	0	0	0	1	0	0	0	0	0	0	0	0	0	0	0	0	0	0	0	0	0	0	0	1	0	0	0	0	0	0	1
AK3	Q9WTP7	GTP:AMP phosphotransferase AK3, mitochondrial	Q9WTP7.B99990005.pdb	2ak3A	89	20			24	7.86372	11	7.7	X		1	1	1	1	1	NaN	NaN	1	1	1	NaN	1	1	0	1	1	1	1	1	1	1	1	1	1	1	1	1	1	1	1	1	1	1	1	1
AK3	Q9WTP7	GTP:AMP phosphotransferase AK3, mitochondrial	Q9WTP7.B99990005.pdb	2ak3A	89	20			37	7.08998	11	16.8	X		1	1	1	1	1	NaN	NaN	1	1	1	NaN	1	1	0	1	1	1	1	1	1	1	1	1	1	1	1	1	1	1	1	1	1	1	1	1
AK3	Q9WTP7	GTP:AMP phosphotransferase AK3, mitochondrial	Q9WTP7.B99990005.pdb	2ak3A	89	29	x	0.01001	24	9.10553	36.5	7.7	X		0	0	0	0	1	NaN	NaN	1	1	1	0	1	1	0	0	1	1	1	1	0	0	0	0	0	0	1	1	1	1	1	1	1	1	0	0
AK3	Q9WTP7	GTP:AMP phosphotransferase AK3, mitochondrial	Q9WTP7.B99990005.pdb	2ak3A	89	29	x	0.01001	25	5.14804	36.5	34.3	X		0	0	0	0	1	NaN	NaN	1	1	1	0	1	1	0	0	1	1	1	1	0	0	0	0	0	0	1	1	1	1	1	1	1	1	0	0
AK3	Q9WTP7	GTP:AMP phosphotransferase AK3, mitochondrial	Q9WTP7.B99990005.pdb	2ak3A	89	29	x	0.01001	224	9.19728	36.5	45.7	X		0	0	0	0	1	NaN	NaN	1	1	1	0	1	1	0	0	0	0	1	1	0	0	0	0	0	0	1	1	1	1	1	1	1	1	0	0
AK3	Q9WTP7	GTP:AMP phosphotransferase AK3, mitochondrial	Q9WTP7.B99990005.pdb	2ak3A	89	222			25	11.3439	42.7	34.3	X		1	1	1	1	1	NaN	NaN	1	1	0	0	1	0	0	1	1	1	1	1	1	1	1	0	1	1	1	1	1	1	1	1	1	1	1	0
AK3	Q9WTP7	GTP:AMP phosphotransferase AK3, mitochondrial	Q9WTP7.B99990005.pdb	2ak3A	89	222			224	7.80628	42.7	45.7	X		1	1	1	1	1	0	1	1	1	0	0	1	0	0	0	0	0	1	1	1	1	1	0	1	1	1	1	1	1	1	1	1	1	1	0
AK4	Q9WUR9	Adenylate kinase 4, mitochondrial	Q9WUR9.B99990004.pdb	2bbwA	90	4			3	5.39352	52.3	22.2	X		1	1	1	1	1	1	NaN	1	1	1	1	1	1	1	1	NaN	1	1	1	0	0	0	0	1	1	NaN	1	1	1	1	1	1	1	1	NaN
AK4	Q9WUR9	Adenylate kinase 4, mitochondrial	Q9WUR9.B99990004.pdb	2bbwA	90	4			81	10.5121	52.3	40.8	X		0	0	0	0	0	0	NaN	0	1	0	0	0	0	0	0	NaN	0	1	1	0	0	0	0	1	1	NaN	1	1	1	1	0	0	0	0	NaN
AK4	Q9WUR9	Adenylate kinase 4, mitochondrial	Q9WUR9.B99990004.pdb	2bbwA	90	18			35	7.99065	12	18.8	X		1	1	1	1	1	1	NaN	1	1	1	1	1	1	1	1	NaN	1	1	1	1	1	1	1	1	1	0	1	1	1	1	1	1	1	1	NaN
AK4	Q9WUR9	Adenylate kinase 4, mitochondrial	Q9WUR9.B99990004.pdb	2bbwA	90	18			36	9.52288	12	27.8	X		1	1	1	1	1	1	NaN	1	1	1	1	1	1	1	1	NaN	1	1	1	1	1	1	1	1	1	0	1	1	1	1	1	1	1	1	NaN
AK4	Q9WUR9	Adenylate kinase 4, mitochondrial	Q9WUR9.B99990004.pdb	2bbwA	90	120			124	8.13748	46.5	14.3	X		1	1	1	1	1	1	1	1	1	1	1	1	1	1	1	1	1	1	1	1	1	1	1	1	1	1	1	1	1	1	1	1	1	0	0
AK4	Q9WUR9	Adenylate kinase 4, mitochondrial	Q9WUR9.B99990004.pdb	2bbwA	90	175			195	10.6346	46.5	20.3	X		1	1	1	1	1	1	1	1	1	1	1	1	1	1	1	1	1	1	1	1	1	1	1	1	1	1	1	1	1	1	1	1	1	0	1
AK4	Q9WUR9	Adenylate kinase 4, mitochondrial	Q9WUR9.B99990004.pdb	2bbwA	90	186	x	0.00195	187	8.94967	38	30.7	X		1	1	1	1	1	1	1	0	1	1	1	1	1	1	1	0	0	1	1	0	0	0	0	1	1	1	1	1	1	1	1	1	1	NaN	1
AK4	Q9WUR9	Adenylate kinase 4, mitochondrial	Q9WUR9.B99990004.pdb	2bbwA	90	186	x	0.00195	195	10.5603	38	20.3	X		1	1	1	1	1	1	1	0	1	1	1	1	1	1	1	1	1	1	1	0	0	0	0	1	1	1	1	1	1	1	1	1	1	NaN	1
AK4	Q9WUR9	Adenylate kinase 4, mitochondrial	Q9WUR9.B99990004.pdb	2bbwA	90	220			219	7.65372	53.8	13.3	X		1	1	1	1	1	1	1	1	1	1	1	1	1	1	1	0	1	1	1	0	1	1	0	1	1	1	1	NaN	1	1	1	1	1	0	0
AKR1A1	Q9JII6	Alcohol dehydrogenase [NADP(+)]	Q9JII6.B99990005.pdb	4gacA	100	13			4	6.9358	59	36		X	1	1	NaN	1	1	1	1	1	1	1	0	1	1	1	1	0	0	0	0	1	1	1	1	1	1	1	1	NaN	1	1	1	1	1	1	1
AKR1A1	Q9JII6	Alcohol dehydrogenase [NADP(+)]	Q9JII6.B99990005.pdb	4gacA	100	13			5	5.63369	59	9.7		X	0	0	NaN	0	0	0	0	0	0	0	0	0	0	0	0	NaN	0	0	0	0	0	0	0	0	0	0	0	NaN	0	1	0	0	1	0	0
AKR1A1	Q9JII6	Alcohol dehydrogenase [NADP(+)]	Q9JII6.B99990005.pdb	4gacA	100	34	x	0.0002	38	7.59263	57.7	46.7		X	1	1	1	1	1	1	1	1	1	1	1	0	1	0	1	1	0	1	1	0	0	0	0	1	1	0	NaN	NaN	1	1	1	1	1	1	1
AKR1A1	Q9JII6	Alcohol dehydrogenase [NADP(+)]	Q9JII6.B99990005.pdb	4gacA	100	61	x	0.00021	66	9.23056	5	41.2		X	0	0	0	0	0	0	0	0	0	0	0	0	0	0	0	0	0	0	0	0	0	0	0	0	0	0	NaN	NaN	0	0	0	0	0	0	0
AKR1A1	Q9JII6	Alcohol dehydrogenase [NADP(+)]	Q9JII6.B99990005.pdb	4gacA	100	68			66	5.93191	10.7	41.2		X	0	0	0	0	0	0	0	0	0	0	0	0	0	0	0	0	0	0	0	0	0	0	0	0	0	0	NaN	NaN	0	0	0	0	0	0	0
AKR1A1	Q9JII6	Alcohol dehydrogenase [NADP(+)]	Q9JII6.B99990005.pdb	4gacA	100	85			48	7.54176	30	34.5		X	0	0	0	0	0	0	0	0	0	0	0	0	0	0	0	0	0	0	0	1	0	0	0	0	0	0	NaN	NaN	0	1	0	0	0	0	0
AKR1A1	Q9JII6	Alcohol dehydrogenase [NADP(+)]	Q9JII6.B99990005.pdb	4gacA	100	97			48	8.50333	44.7	34.5		X	0	0	0	0	0	0	0	0	0	0	0	0	0	0	0	0	0	0	0	1	0	0	0	0	0	0	NaN	NaN	0	1	0	0	0	0	0
AKR1A1	Q9JII6	Alcohol dehydrogenase [NADP(+)]	Q9JII6.B99990005.pdb	4gacA	100	141	x	0.00015	174	6.81114	50.5	38.7		X	1	1	1	1	1	1	1	1	1	1	1	1	1	1	1	0	0	1	1	1	1	1	1	1	1	1	1	NaN	1	1	1	1	1	1	1
AKR1A1	Q9JII6	Alcohol dehydrogenase [NADP(+)]	Q9JII6.B99990005.pdb	4gacA	100	145	x	0.00012	174	8.37959	28	38.7		X	1	1	1	1	1	1	1	1	1	0	1	1	1	1	1	1	1	1	1	1	1	1	1	1	1	1	1	NaN	1	1	1	1	1	1	1
AKR1A1	Q9JII6	Alcohol dehydrogenase [NADP(+)]	Q9JII6.B99990005.pdb	4gacA	100	145	x	0.00012	177	7.92785	28	40.5		X	1	1	1	1	1	1	1	1	1	0	1	1	1	1	1	0	0	1	1	1	1	1	1	1	1	1	1	NaN	1	1	1	1	1	1	1
AKR1A1	Q9JII6	Alcohol dehydrogenase [NADP(+)]	Q9JII6.B99990005.pdb	4gacA	100	240	x	0.00021	282	6.12867	15.7	8.8		X	1	1	1	1	1	1	1	1	1	1	1	1	1	1	0	0	0	1	1	1	0	1	1	0	1	1	1	NaN	1	1	1	1	1	1	0
AKR1A1	Q9JII6	Alcohol dehydrogenase [NADP(+)]	Q9JII6.B99990005.pdb	4gacA	100	257			4	10.3563	27.3	36		X	1	1	NaN	1	1	1	1	1	1	1	0	1	1	1	1	0	0	0	0	1	1	1	1	1	1	1	1	NaN	1	1	1	1	1	1	1
AKR1A1	Q9JII6	Alcohol dehydrogenase [NADP(+)]	Q9JII6.B99990005.pdb	4gacA	100	257			5	10.6334	27.3	9.7		X	0	0	NaN	0	0	0	0	0	0	0	0	0	0	0	0	NaN	0	0	0	0	0	0	0	0	0	0	0	NaN	0	1	0	0	1	0	0
AKR1A1	Q9JII6	Alcohol dehydrogenase [NADP(+)]	Q9JII6.B99990005.pdb	4gacA	100	287			282	9.04315	40.8	8.8		X	1	1	1	1	1	1	1	1	1	1	1	1	1	1	0	0	0	0	0	1	0	1	1	0	1	1	1	NaN	1	1	1	1	1	1	0
AKR1D1	Q8VCX1	3-oxo-5-beta-steroid 4-dehydrogenase	Q8VCX1.B99990005.pdb	3buvA	82	35			27	9.17574	51.5	12.3		X	0	0	0	0	0	NaN	0	0	0	0	0	0	0	0	0	0	0	0	NaN	0	0	0	0	0	0	0	0	0	0	1	0	0	0	0	0
AKR1D1	Q8VCX1	3-oxo-5-beta-steroid 4-dehydrogenase	Q8VCX1.B99990005.pdb	3buvA	82	35			273	9.71236	51.5	7		X	0	0	0	0	0	NaN	0	0	0	0	0	0	0	0	0	0	0	0	NaN	0	0	0	0	0	0	0	0	0	0	1	0	0	0	0	0
AKR1D1	Q8VCX1	3-oxo-5-beta-steroid 4-dehydrogenase	Q8VCX1.B99990005.pdb	3buvA	82	157			13	7.81121	14.2	7.7		X	1	1	1	1	1	1	1	1	0	1	1	1	1	1	0	0	0	1	1	0	0	0	1	0	NaN	0	1	1	1	0	1	1	1	1	1
AKR1D1	Q8VCX1	3-oxo-5-beta-steroid 4-dehydrogenase	Q8VCX1.B99990005.pdb	3buvA	82	187			13	7.9146	59.3	7.7		X	1	1	1	1	1	1	1	1	0	1	1	1	1	1	0	0	0	1	1	0	0	0	1	0	NaN	0	1	1	1	0	1	1	1	1	1
AKR1D1	Q8VCX1	3-oxo-5-beta-steroid 4-dehydrogenase	Q8VCX1.B99990005.pdb	3buvA	82	248	x	0.00014	245	10.0837	50.5	28.5		X	1	1	1	1	1	0	1	0	1	0	1	0	1	1	1	1	0	1	1	1	0	1	1	0	1	0	1	1	1	1	1	1	1	0	1
AKR1D1	Q8VCX1	3-oxo-5-beta-steroid 4-dehydrogenase	Q8VCX1.B99990005.pdb	3buvA	82	249			245	7.5918	45	28.5		X	0	0	0	0	1	1	1	0	1	0	1	0	1	1	1	1	1	1	1	1	0	1	1	1	1	0	1	1	1	1	1	1	1	1	1
AKR1D1	Q8VCX1	3-oxo-5-beta-steroid 4-dehydrogenase	Q8VCX1.B99990005.pdb	3buvA	82	252			289	10.5685	14	6.7		X	1	1	1	1	1	1	1	1	1	1	1	1	1	1	1	1	1	1	1	1	1	1	1	1	1	1	1	1	1	1	1	1	1	1	1
AKR1D1	Q8VCX1	3-oxo-5-beta-steroid 4-dehydrogenase	Q8VCX1.B99990005.pdb	3buvA	82	272	x	0.00019	27	4.11376	29	12.3		X	1	1	1	1	1	1	1	1	1	1	1	1	1	1	0	0	0	1	1	0	1	1	1	1	1	1	1	1	1	1	1	1	1	1	1
AKR1D1	Q8VCX1	3-oxo-5-beta-steroid 4-dehydrogenase	Q8VCX1.B99990005.pdb	3buvA	82	272	x	0.00019	273	5.61842	29	7		X	1	1	1	1	1	1	1	1	1	1	1	1	1	1	1	0	0	1	1	1	1	1	1	1	1	1	1	1	1	1	1	1	1	1	1
AKR1D1	Q8VCX1	3-oxo-5-beta-steroid 4-dehydrogenase	Q8VCX1.B99990005.pdb	3buvA	82	280			273	11.3645	58.8	7		X	1	1	1	1	1	1	1	1	1	1	1	1	1	1	1	1	1	1	1	1	0	1	1	1	1	0	1	0	0	1	1	1	1	1	1
AKR1D1	Q8VCX1	3-oxo-5-beta-steroid 4-dehydrogenase	Q8VCX1.B99990005.pdb	3buvA	82	303			233	9.89851	14	44.5		X	1	1	1	1	1	1	1	1	1	1	1	1	1	0	0	0	0	1	0	1	1	1	1	0	1	1	1	1	1	1	1	1	1	1	1
ALAD	P10518	Delta-aminolevulinic acid dehydratase	P10518.B99990003.pdb	2z1bA	100	179			192	6.75883	9.2	36.7		X	1	1	1	1	1	1	1	1	1	1	1	1	1	1	1	1	1	1	1	1	1	1	1	1	1	1	1	1	1	1	1	1	1	1	1
ALAD	P10518	Delta-aminolevulinic acid dehydratase	P10518.B99990003.pdb	2z1bA	100	328			18	11.1773	59.2	29.3		X	0	0	0	0	0	0	0	0	1	0	0	0	0	0	0	0	0	0	0	0	0	0	0	0	0	0	0	0	0	0	0	0	0	0	0
ALB	P07724	Serum albumin	P07724.B99990005.pdb	1n5uA	73	2			225	10.7153	37.7	43.7			0	0	0	0	0	0	0	0	0	0	0	0	0	0	NaN	0	0	0	0	0	0	0	0	0	0	0	0	0	0	0	0	0	0	NaN	0
ALB	P07724	Serum albumin	P07724.B99990005.pdb	1n5uA	73	2			502	6.81816	37.7	32.5			0	0	0	0	0	0	0	0	NaN	0	0	0	0	0	NaN	0	0	0	0	0	0	0	0	0	0	0	0	0	0	0	0	0	0	NaN	0
ALB	P07724	Serum albumin	P07724.B99990005.pdb	1n5uA	73	2			504	7.31671	37.7	5.3			0	0	0	0	0	0	0	0	NaN	0	0	0	0	0	NaN	0	0	0	0	0	0	0	0	0	0	0	0	0	0	0	0	0	0	NaN	0
ALB	P07724	Serum albumin	P07724.B99990005.pdb	1n5uA	73	28			82	2.74908	31.8	28			0	0	0	0	0	0	0	0	0	0	0	0	0	0	0	0	0	0	0	0	0	0	0	NaN	0	0	0	0	0	0	0	0	0	0	0
ALB	P07724	Serum albumin	P07724.B99990005.pdb	1n5uA	73	57			59	10.4983	18.7	50.2			0	0	0	0	0	0	0	NaN	0	1	1	1	1	0	1	1	1	1	1	0	NaN	0	0	0	1	0	1	1	1	1	1	1	1	1	1
ALB	P07724	Serum albumin	P07724.B99990005.pdb	1n5uA	73	57			135	7.23373	18.7	44.5			0	0	0	0	0	0	0	NaN	0	NaN	1	1	NaN	0	1	1	1	1	1	0	NaN	0	0	0	1	0	1	1	1	1	1	1	1	1	1
ALB	P07724	Serum albumin	P07724.B99990005.pdb	1n5uA	73	88	x	0.00046	89	8.45741	47.8	9.5			1	1	1	1	1	1	1	1	1	0	0	1	1	1	0	1	0	0	0	0	0	0	0	0	0	1	1	NaN	1	1	1	1	1	1	1
ALB	P07724	Serum albumin	P07724.B99990005.pdb	1n5uA	73	152	x	0.00168	150	10.3665	59.2	25.3			0	0	0	0	0	0	0	0	0	0	0	0	0	0	0	0	0	0	0	0	0	0	0	0	0	0	1	1	1	1	0	0	0	0	0
ALB	P07724	Serum albumin	P07724.B99990005.pdb	1n5uA	73	198			200	10.3232	39.3	26.8			0	0	0	0	0	0	0	0	0	0	0	0	0	NaN	0	0	0	0	0	0	0	0	0	0	0	0	0	0	0	0	0	0	0	0	0
ALB	P07724	Serum albumin	P07724.B99990005.pdb	1n5uA	73	212			216	7.96938	38.7	5.3			0	0	0	0	0	0	0	NaN	0	NaN	0	0	0	0	NaN	0	0	0	0	0	0	0	NaN	0	0	0	0	0	0	0	0	0	0	NaN	NaN
ALB	P07724	Serum albumin	P07724.B99990005.pdb	1n5uA	73	212			315	10.0863	38.7	40.8			0	0	0	0	0	0	0	0	0	NaN	0	0	0	0	NaN	0	0	0	0	0	0	0	NaN	0	0	0	0	0	0	0	0	0	0	NaN	NaN
ALB	P07724	Serum albumin	P07724.B99990005.pdb	1n5uA	73	223			225	9.97774	11.2	43.7			0	0	0	0	0	0	0	0	0	0	0	0	0	0	0	0	0	0	0	0	0	0	0	0	0	0	0	0	0	0	0	0	0	0	0
ALB	P07724	Serum albumin	P07724.B99990005.pdb	1n5uA	73	223			315	11.1914	11.2	40.8			0	0	0	0	0	0	0	0	0	0	0	0	0	0	0	0	0	0	0	0	0	0	0	0	0	0	0	0	0	0	0	0	0	0	0
ALB	P07724	Serum albumin	P07724.B99990005.pdb	1n5uA	73	223			478	8.03124	11.2	14.3			0	0	0	0	0	0	0	0	NaN	0	0	0	0	0	0	0	0	0	0	0	0	0	0	0	0	0	0	0	0	0	0	0	0	0	0
ALB	P07724	Serum albumin	P07724.B99990005.pdb	1n5uA	73	223			504	11.152	11.2	5.3			0	0	0	0	0	0	0	0	NaN	0	0	0	0	0	NaN	0	0	0	0	0	0	0	0	0	0	0	0	0	0	0	0	0	0	0	0
ALB	P07724	Serum albumin	P07724.B99990005.pdb	1n5uA	73	229	x	0.00051	225	8.03054	29.2	43.7			0	0	0	0	0	0	0	0	0	0	0	0	0	0	0	0	0	0	0	0	0	0	0	0	0	0	0	0	0	0	0	0	0	0	0
ALB	P07724	Serum albumin	P07724.B99990005.pdb	1n5uA	73	229	x	0.00051	502	3.65227	29.2	32.5			0	0	0	0	0	0	0	0	NaN	0	0	0	0	0	0	0	0	0	0	0	0	0	0	0	0	0	0	0	0	0	0	0	0	0	0
ALB	P07724	Serum albumin	P07724.B99990005.pdb	1n5uA	73	229	x	0.00051	504	8.71005	29.2	5.3			0	0	0	0	0	0	0	0	NaN	0	0	0	0	0	NaN	0	0	0	0	0	0	0	0	0	0	0	0	0	0	0	0	0	0	0	0
ALB	P07724	Serum albumin	P07724.B99990005.pdb	1n5uA	73	298			297	6.04851	34.5	18.8			0	0	0	0	0	0	0	0	0	0	0	0	0	0	0	0	0	0	0	0	0	0	0	0	0	0	0	0	0	0	0	0	0	0	0
ALB	P07724	Serum albumin	P07724.B99990005.pdb	1n5uA	73	305	x	7e-05	315	11.4183	20.8	40.8			0	0	0	0	0	0	0	0	0	0	0	0	0	0	0	0	0	0	0	0	0	0	0	0	0	0	0	0	0	0	0	0	0	0	0
ALB	P07724	Serum albumin	P07724.B99990005.pdb	1n5uA	73	309			315	10.9588	21.5	40.8			0	0	0	0	0	0	0	0	0	0	0	0	0	0	0	0	0	0	0	0	0	0	0	0	0	0	0	0	0	0	0	0	0	0	0
ALB	P07724	Serum albumin	P07724.B99990005.pdb	1n5uA	73	375			504	10.5289	29.8	5.3			0	0	0	0	0	0	0	0	NaN	0	0	0	0	0	NaN	0	0	0	0	0	0	0	NaN	0	0	0	0	0	0	0	0	0	0	0	0
ALB	P07724	Serum albumin	P07724.B99990005.pdb	1n5uA	73	438	x	0.00081	513	8.83226	17.2	7.2			0	0	0	0	0	0	0	0	NaN	0	0	0	0	0	NaN	0	0	0	0	0	0	0	NaN	0	0	0	0	0	0	0	0	0	0	0	0
ALB	P07724	Serum albumin	P07724.B99990005.pdb	1n5uA	73	490	x	0.00037	225	11.3135	51.3	43.7			0	0	0	0	0	0	0	0	NaN	0	0	0	0	0	NaN	0	0	0	0	0	0	0	0	0	0	0	0	0	0	0	0	0	0	0	0
ALB	P07724	Serum albumin	P07724.B99990005.pdb	1n5uA	73	499	x	0.00068	502	10.7741	9.2	32.5			1	1	1	1	1	1	1	1	NaN	0	0	0	0	1	0	1	1	0	0	1	0	1	1	1	1	1	1	1	1	1	0	0	0	0	0
ALB	P07724	Serum albumin	P07724.B99990005.pdb	1n5uA	73	499	x	0.00068	513	9.44234	9.2	7.2			0	0	0	0	0	0	0	0	NaN	0	0	0	0	1	NaN	1	1	0	0	1	0	1	0	1	1	0	1	1	1	0	0	0	0	0	0
ALB	P07724	Serum albumin	P07724.B99990005.pdb	1n5uA	73	524	x	0.00029	443	9.15311	31.7	45.8			0	0	0	0	0	0	0	0	NaN	0	0	0	0	0	NaN	0	0	0	0	0	0	0	0	0	NaN	0	0	0	0	0	0	0	0	0	0
ALDH1A1	P24549	Retinal dehydrogenase 1	P24549.B99990002.pdb	4wj9A	88	57	x	0.00046	235	7.99457	51.8	35		X	1	1	1	1	1	1	1	1	1	1	1	1	1	1	1	1	1	1	1	0	1	1	1	1	1	NaN	1	1	1	1	1	1	1	0	0
ALDH1A1	P24549	Retinal dehydrogenase 1	P24549.B99990002.pdb	4wj9A	88	128	x	0.00022	121	8.23149	9.2	29.2		X	0	0	0	0	0	0	0	0	0	0	0	0	0	0	0	0	0	0	0	0	0	0	0	0	0	0	0	0	1	1	0	0	0	0	0
ALDH1A1	P24549	Retinal dehydrogenase 1	P24549.B99990002.pdb	4wj9A	88	128	x	0.00022	461	6.48758	9.2	14.7		X	1	1	1	0	1	1	1	1	1	1	1	0	1	0	1	1	1	1	1	1	1	0	1	1	1	1	1	1	1	1	1	1	1	1	1
ALDH1A1	P24549	Retinal dehydrogenase 1	P24549.B99990002.pdb	4wj9A	88	252	x	0.00011	247	8.20463	57	21.2		X	1	1	1	1	1	1	1	1	1	1	1	1	1	1	1	1	1	1	1	1	1	1	1	1	1	NaN	1	1	1	1	1	1	1	1	1
ALDH1A1	P24549	Retinal dehydrogenase 1	P24549.B99990002.pdb	4wj9A	88	260			235	8.99886	44.8	35		X	1	1	1	1	1	1	1	1	1	1	1	1	1	1	0	1	1	1	1	1	1	1	0	1	1	NaN	1	1	1	1	1	1	1	1	1
ALDH1A1	P24549	Retinal dehydrogenase 1	P24549.B99990002.pdb	4wj9A	88	353	x	0.00227	247	5.73048	33.5	21.2		X	1	1	1	1	1	1	1	1	1	1	1	1	1	1	1	1	1	1	1	1	1	1	1	1	1	NaN	1	1	1	1	1	1	1	1	1
ALDH1A1	P24549	Retinal dehydrogenase 1	P24549.B99990002.pdb	4wj9A	88	353	x	0.00227	307	10.3956	33.5	7.3		X	1	1	1	1	1	1	1	1	1	1	1	1	1	1	1	1	1	1	1	1	1	1	1	1	1	0	1	1	1	1	1	1	1	1	1
ALDH1A1	P24549	Retinal dehydrogenase 1	P24549.B99990002.pdb	4wj9A	88	410	x	0.0001	314	8.25457	21.5	29.2		X	1	1	1	1	1	1	1	1	1	1	1	1	1	1	1	1	0	1	1	1	1	1	1	1	1	1	1	1	1	1	1	1	1	1	1
ALDH1A1	P24549	Retinal dehydrogenase 1	P24549.B99990002.pdb	4wj9A	88	412	x	0.00046	314	4.33462	29.3	29.2		X	1	1	1	1	1	1	1	1	1	1	1	1	1	1	1	1	0	1	1	1	1	1	1	1	1	1	1	1	1	1	1	1	1	1	1
ALDH1A1	P24549	Retinal dehydrogenase 1	P24549.B99990002.pdb	4wj9A	88	412	x	0.00046	413	9.99164	29.3	26.7		X	1	1	1	1	1	1	1	1	1	1	1	1	1	1	1	0	0	1	1	1	0	1	1	1	0	1	0	1	1	1	1	1	1	1	1
ALDH1A1	P24549	Retinal dehydrogenase 1	P24549.B99990002.pdb	4wj9A	88	419			413	7.4914	52.3	26.7		X	1	1	1	1	1	1	1	1	1	1	1	1	1	1	1	0	0	1	1	1	0	1	1	1	0	1	0	1	1	1	1	1	1	1	1
ALDH1A1	P24549	Retinal dehydrogenase 1	P24549.B99990002.pdb	4wj9A	88	495			147	9.89031	36.3	33.8		X	0	0	0	0	0	0	0	0	0	0	1	0	0	0	0	0	0	0	0	0	0	0	0	1	0	1	1	1	1	1	0	0	0	0	0
ALDH1A1	P24549	Retinal dehydrogenase 1	P24549.B99990002.pdb	4wj9A	88	495			497	9.53821	36.3	35.3		X	1	1	1	1	1	1	1	1	1	1	1	1	1	1	1	1	0	1	1	1	1	1	1	1	0	1	1	1	1	1	1	1	1	1	1
ALDH1A1	P24549	Retinal dehydrogenase 1	P24549.B99990002.pdb	4wj9A	88	499			147	7.27613	29.2	33.8		X	0	0	0	0	0	0	0	0	0	0	1	0	0	0	0	0	0	0	0	0	0	0	0	1	1	1	1	1	1	1	0	0	0	0	0
ALDH1A1	P24549	Retinal dehydrogenase 1	P24549.B99990002.pdb	4wj9A	88	499			501	7.94874	29.2	40.8		X	1	1	1	1	1	1	1	1	1	1	1	1	1	1	1	1	1	1	1	1	1	1	1	1	1	1	1	1	1	1	1	1	1	1	1
ALDH2	P47738	Aldehyde dehydrogenase, mitochondrial	P47738.B99990004.pdb	1o04A	96	146			25	10.7767	45.5	36.7	X		0	0	0	0	0	0	NaN	0	0	0	0	0	0	0	NaN	NaN	NaN	NaN	0	0	0	0	0	0	0	NaN	1	1	1	1	0	0	0	NaN	0
ALDH2	P47738	Aldehyde dehydrogenase, mitochondrial	P47738.B99990004.pdb	1o04A	96	157	x	0.00089	101	11.3685	52.8	17	X		1	1	1	1	1	1	NaN	1	1	1	1	1	1	1	1	NaN	1	1	1	1	1	1	1	1	1	1	1	1	1	1	1	1	1	1	1
ALDH2	P47738	Aldehyde dehydrogenase, mitochondrial	P47738.B99990004.pdb	1o04A	96	346			347	10.3484	55.2	10.7	X		1	1	1	1	1	1	NaN	1	0	1	1	1	0	0	1	NaN	0	1	1	0	0	0	0	1	1	1	1	1	1	1	1	1	1	1	1
ALDH2	P47738	Aldehyde dehydrogenase, mitochondrial	P47738.B99990004.pdb	1o04A	96	371			265	6.59463	49.8	14.2	X		1	1	1	1	1	1	NaN	1	1	1	1	1	1	1	1	NaN	1	1	1	1	1	1	1	1	1	1	1	1	1	1	1	1	1	1	1
ALDH2	P47738	Aldehyde dehydrogenase, mitochondrial	P47738.B99990004.pdb	1o04A	96	416	x	0.00053	442	6.80835	28.8	6.3	X		1	1	1	1	1	1	NaN	1	1	1	1	1	1	1	1	NaN	0	1	1	1	0	1	1	1	1	1	1	1	1	1	1	1	1	1	1
ALDH2	P47738	Aldehyde dehydrogenase, mitochondrial	P47738.B99990004.pdb	1o04A	96	443	x	0.00046	265	10.2389	58.5	14.2	X		0	0	0	0	0	0	NaN	1	1	1	1	1	1	1	1	NaN	1	1	1	1	1	1	1	1	1	1	1	1	1	1	1	1	1	1	0
ALDH2	P47738	Aldehyde dehydrogenase, mitochondrial	P47738.B99990004.pdb	1o04A	96	443	x	0.00046	442	7.98043	58.5	6.3	X		0	0	0	0	0	0	NaN	1	1	1	1	1	1	1	1	NaN	1	1	1	1	0	1	1	1	1	1	1	1	1	1	1	1	1	1	0
ALDH2	P47738	Aldehyde dehydrogenase, mitochondrial	P47738.B99990004.pdb	1o04A	96	453	x	0.00023	298	9.82806	49.8	27.2	X		1	1	1	1	1	1	NaN	1	1	1	1	1	1	1	1	NaN	0	1	1	1	1	1	1	1	1	1	0	1	1	1	1	1	1	1	1
ALDH2	P47738	Aldehyde dehydrogenase, mitochondrial	P47738.B99990004.pdb	1o04A	96	457			298	5.09667	24.8	27.2	X		1	1	1	1	1	1	NaN	1	1	1	1	1	1	1	1	NaN	1	1	1	1	1	1	1	1	1	1	1	1	1	1	1	1	1	1	1
ALDH2	P47738	Aldehyde dehydrogenase, mitochondrial	P47738.B99990004.pdb	1o04A	96	488			442	7.31781	37.3	6.3	X		1	1	1	1	1	1	NaN	1	1	1	1	1	1	1	0	NaN	1	1	1	1	0	1	1	1	1	1	1	1	1	1	1	1	1	1	1
ALDH3A2	P47740	Fatty aldehyde dehydrogenase	P47740.B99990002.pdb	4qgkA	86	135			137	5.13693	14.7	13.5	X		1	1	1	1	1	1	1	1	1	1	1	1	1	1	1	1	1	1	1	1	1	1	1	1	1	1	1	1	1	1	1	1	1	1	1
ALDH3A2	P47740	Fatty aldehyde dehydrogenase	P47740.B99990002.pdb	4qgkA	86	260			252	11.1828	36.8	24.8	X		1	1	1	1	1	1	1	1	1	1	1	1	1	1	1	1	1	1	1	0	1	1	1	1	0	0	1	1	1	1	1	1	0	1	1
ALDH3A2	P47740	Fatty aldehyde dehydrogenase	P47740.B99990002.pdb	4qgkA	86	296			293	6.04337	19	29.7	X		0	0	0	0	0	0	0	0	0	0	0	0	0	0	0	0	0	0	0	0	0	0	0	0	0	0	0	NaN	1	0	0	0	0	0	0
ALDH3A2	P47740	Fatty aldehyde dehydrogenase	P47740.B99990002.pdb	4qgkA	86	296			325	7.33507	19	17.8	X		0	0	0	0	0	0	0	0	0	0	0	0	0	0	0	0	0	0	0	0	0	0	0	0	0	0	0	NaN	1	0	0	0	0	0	0
ALDH3A2	P47740	Fatty aldehyde dehydrogenase	P47740.B99990002.pdb	4qgkA	86	326			293	5.88471	54.2	29.7	X		1	1	1	1	1	1	0	1	1	1	1	0	0	0	1	0	1	0	0	1	0	1	1	1	0	1	0	NaN	1	1	1	1	1	1	1
ALDH3A2	P47740	Fatty aldehyde dehydrogenase	P47740.B99990002.pdb	4qgkA	86	326			325	9.28865	54.2	17.8	X		0	0	0	0	0	0	0	0	0	0	1	0	0	0	0	1	1	0	0	1	0	1	1	0	0	0	1	1	1	1	0	0	0	0	0
ALDH3A2	P47740	Fatty aldehyde dehydrogenase	P47740.B99990002.pdb	4qgkA	86	343			341	9.13196	59.2	32	X		0	0	0	0	0	0	0	0	0	0	0	0	0	0	0	0	0	0	0	1	0	0	0	0	0	0	1	1	1	1	0	0	0	0	0
ALDH3A2	P47740	Fatty aldehyde dehydrogenase	P47740.B99990002.pdb	4qgkA	86	413			80	8.8804	6.2	12	X		0	0	0	0	0	0	1	0	0	0	0	0	0	0	0	0	0	0	0	0	0	0	0	0	0	1	1	1	1	1	0	0	0	0	NaN
ALDH3A2	P47740	Fatty aldehyde dehydrogenase	P47740.B99990002.pdb	4qgkA	86	431			434	11.442	25	31.8	X		0	0	0	0	0	0	0	0	1	0	0	0	0	0	0	0	1	0	0	0	0	0	0	0	1	0	1	1	1	1	0	0	0	1	NaN
ALDH3A2	P47740	Fatty aldehyde dehydrogenase	P47740.B99990002.pdb	4qgkA	86	437			434	9.6727	42.3	31.8	X		0	0	0	0	0	0	0	0	1	0	0	0	0	0	0	0	1	0	0	0	0	0	0	0	1	0	1	1	1	1	0	0	0	1	NaN
ALDH3A2	P47740	Fatty aldehyde dehydrogenase	P47740.B99990002.pdb	4qgkA	86	437			444	6.62793	42.3	6.2	X		1	1	1	1	1	1	1	1	1	0	1	1	1	1	1	1	1	1	1	1	1	1	1	1	1	1	1	1	1	1	1	1	1	1	NaN
ALDH3A2	P47740	Fatty aldehyde dehydrogenase	P47740.B99990002.pdb	4qgkA	86	437			446	8.40436	42.3	49.2	X		1	1	1	1	1	1	1	1	1	0	1	1	1	1	1	1	1	1	1	NaN	1	1	1	1	1	1	1	1	1	1	1	1	1	1	NaN
ALDH3A2	P47740	Fatty aldehyde dehydrogenase	P47740.B99990002.pdb	4qgkA	86	437			449	11.4841	42.3	19.3	X		0	0	0	0	0	0	0	0	0	0	0	0	0	0	0	0	0	0	0	0	0	0	0	0	0	0	0	1	0	1	0	0	0	0	NaN
ALDH3A2	P47740	Fatty aldehyde dehydrogenase	P47740.B99990002.pdb	4qgkA	86	452			449	8.77298	46.8	19.3	X		0	0	0	0	0	0	0	0	0	0	0	0	0	0	0	0	0	0	0	0	0	0	0	0	0	0	0	1	0	1	0	0	0	0	0
ALDH4A1	Q8CHT0	Delta-1-pyrroline-5-carboxylate dehydrogenase, mitochondrial	Q8CHT0.B99990005.pdb	4e3xA	99	30	x	0.0009	27	9.39133	36.7	102.3	X		1	1	1	1	1	1	1	1	0	0	0	1	1	1	0	0	0	0	0	0	0	0	NaN	1	1	1	1	1	1	1	1	1	1	1	1
ALDH4A1	Q8CHT0	Delta-1-pyrroline-5-carboxylate dehydrogenase, mitochondrial	Q8CHT0.B99990005.pdb	4e3xA	99	92			75	11.0244	53.8	50.7	X		1	1	1	1	1	1	0	1	1	1	1	0	1	1	1	1	1	1	0	1	1	1	1	1	1	1	1	1	1	1	0	NaN	1	1	1
ALDH4A1	Q8CHT0	Delta-1-pyrroline-5-carboxylate dehydrogenase, mitochondrial	Q8CHT0.B99990005.pdb	4e3xA	99	98	x	0.00176	274	4.61223	49.8	7.7	X		1	1	1	1	1	1	1	1	1	1	1	1	1	1	0	1	1	1	0	1	1	1	1	1	1	0	1	1	1	1	1	NaN	1	1	1
ALDH4A1	Q8CHT0	Delta-1-pyrroline-5-carboxylate dehydrogenase, mitochondrial	Q8CHT0.B99990005.pdb	4e3xA	99	98	x	0.00176	275	8.96711	49.8	7.7	X		1	1	1	1	1	1	1	1	1	1	1	1	1	1	0	1	1	1	0	1	1	1	1	1	1	1	1	1	1	1	1	NaN	1	1	1
ALDH4A1	Q8CHT0	Delta-1-pyrroline-5-carboxylate dehydrogenase, mitochondrial	Q8CHT0.B99990005.pdb	4e3xA	99	113			542	10.6494	58.3	5	X		1	1	0	1	1	1	1	1	1	1	1	1	1	1	1	1	1	1	0	1	1	1	1	1	1	1	1	1	1	1	1	1	1	0	1
ALDH4A1	Q8CHT0	Delta-1-pyrroline-5-carboxylate dehydrogenase, mitochondrial	Q8CHT0.B99990005.pdb	4e3xA	99	174			27	11.4764	32.2	102.3	X		1	1	1	1	1	1	1	1	1	1	1	1	1	1	1	0	0	0	0	0	0	0	NaN	1	1	1	1	1	1	1	1	1	1	1	1
ALDH4A1	Q8CHT0	Delta-1-pyrroline-5-carboxylate dehydrogenase, mitochondrial	Q8CHT0.B99990005.pdb	4e3xA	99	232			234	6.31618	14.2	15	X		1	1	1	1	1	1	1	1	1	1	1	1	1	1	1	1	1	1	1	1	1	1	1	1	1	1	1	1	1	1	1	1	1	1	1
ALDH4A1	Q8CHT0	Delta-1-pyrroline-5-carboxylate dehydrogenase, mitochondrial	Q8CHT0.B99990005.pdb	4e3xA	99	232			286	11.4342	14.2	15.8	X		1	1	1	1	1	1	1	1	1	1	1	1	1	1	1	1	1	1	1	1	1	1	1	1	1	1	1	1	1	1	1	1	1	1	1
ALDH4A1	Q8CHT0	Delta-1-pyrroline-5-carboxylate dehydrogenase, mitochondrial	Q8CHT0.B99990005.pdb	4e3xA	99	291			474	10.0964	58	47.2	X		1	1	1	1	1	1	1	1	0	1	1	1	1	1	1	0	0	1	1	1	0	1	1	1	1	1	1	1	1	1	1	1	1	1	1
ALDH4A1	Q8CHT0	Delta-1-pyrroline-5-carboxylate dehydrogenase, mitochondrial	Q8CHT0.B99990005.pdb	4e3xA	99	357	x	0.00291	358	8.99625	56	28.3	X		0	0	0	0	0	0	0	0	0	0	0	0	0	0	0	0	0	0	0	0	0	0	0	0	0	0	0	0	0	0	0	0	0	0	0
ALDH4A1	Q8CHT0	Delta-1-pyrroline-5-carboxylate dehydrogenase, mitochondrial	Q8CHT0.B99990005.pdb	4e3xA	99	364	x	0.00251	413	7.10381	32.3	30.7	X		0	0	0	0	0	0	0	1	0	0	0	0	0	0	0	1	1	0	0	1	0	1	1	0	0	0	1	1	1	1	0	0	0	0	0
ALDH4A1	Q8CHT0	Delta-1-pyrroline-5-carboxylate dehydrogenase, mitochondrial	Q8CHT0.B99990005.pdb	4e3xA	99	394			234	8.05967	35.8	15	X		1	1	1	1	1	1	1	1	1	1	1	1	1	1	1	1	0	1	1	1	1	1	1	1	1	1	1	1	1	1	1	1	1	1	1
ALDH4A1	Q8CHT0	Delta-1-pyrroline-5-carboxylate dehydrogenase, mitochondrial	Q8CHT0.B99990005.pdb	4e3xA	99	394			286	8.73772	35.8	15.8	X		1	1	1	1	1	1	1	1	1	1	1	1	1	1	1	1	0	1	1	1	1	1	1	1	1	1	1	1	1	1	1	1	1	1	1
ALDH4A1	Q8CHT0	Delta-1-pyrroline-5-carboxylate dehydrogenase, mitochondrial	Q8CHT0.B99990005.pdb	4e3xA	99	400			408	9.79528	34	33.3	X		1	1	1	1	1	1	1	1	1	0	0	1	0	1	1	1	0	0	0	1	1	1	1	1	1	1	1	1	1	1	1	1	1	1	1
ALDH4A1	Q8CHT0	Delta-1-pyrroline-5-carboxylate dehydrogenase, mitochondrial	Q8CHT0.B99990005.pdb	4e3xA	99	401			408	9.47002	57	33.3	X		1	1	1	1	1	1	1	1	1	1	1	1	1	1	1	1	0	1	1	1	1	1	1	1	1	1	1	1	1	1	1	1	1	1	1
ALDH4A1	Q8CHT0	Delta-1-pyrroline-5-carboxylate dehydrogenase, mitochondrial	Q8CHT0.B99990005.pdb	4e3xA	99	436			409	9.96701	16.7	10	X		1	1	1	1	1	1	1	1	1	1	1	1	1	1	0	1	1	1	1	0	0	1	1	1	1	1	1	1	1	1	1	1	1	1	1
ALDH4A1	Q8CHT0	Delta-1-pyrroline-5-carboxylate dehydrogenase, mitochondrial	Q8CHT0.B99990005.pdb	4e3xA	99	436			411	8.12848	16.7	31.2	X		1	1	1	1	1	1	1	1	1	1	1	1	1	1	0	0	0	1	1	0	0	1	1	1	0	1	1	1	1	1	1	1	1	1	1
ALDH4A1	Q8CHT0	Delta-1-pyrroline-5-carboxylate dehydrogenase, mitochondrial	Q8CHT0.B99990005.pdb	4e3xA	99	436			413	6.21489	16.7	30.7	X		0	0	0	0	0	0	0	1	0	0	0	0	0	0	0	1	1	0	0	0	0	1	1	0	0	0	1	1	1	1	0	0	0	0	0
ALDH4A1	Q8CHT0	Delta-1-pyrroline-5-carboxylate dehydrogenase, mitochondrial	Q8CHT0.B99990005.pdb	4e3xA	99	444			471	8.53319	42.5	6.7	X		1	1	1	1	1	1	1	1	1	1	1	1	1	1	1	1	0	1	1	1	1	1	1	0	1	0	1	1	1	1	1	1	0	1	1
ALDH4A1	Q8CHT0	Delta-1-pyrroline-5-carboxylate dehydrogenase, mitochondrial	Q8CHT0.B99990005.pdb	4e3xA	99	444			474	8.00158	42.5	47.2	X		1	1	1	1	1	1	1	1	1	1	1	1	1	1	1	0	0	1	1	1	0	1	1	1	1	1	1	1	1	1	1	1	0	1	1
ALDH4A1	Q8CHT0	Delta-1-pyrroline-5-carboxylate dehydrogenase, mitochondrial	Q8CHT0.B99990005.pdb	4e3xA	99	461	x	0.00798	471	10.5273	38.7	6.7	X		1	1	1	1	1	1	1	1	1	0	0	1	0	1	1	0	0	1	1	0	0	0	1	0	1	0	1	1	1	1	1	1	1	1	1
ALDH4A1	Q8CHT0	Delta-1-pyrroline-5-carboxylate dehydrogenase, mitochondrial	Q8CHT0.B99990005.pdb	4e3xA	99	508	x	0.00027	333	9.89178	16.5	15.7	X		1	1	1	1	1	1	1	1	1	1	1	1	1	1	1	1	1	1	1	1	1	1	1	1	1	1	1	1	1	1	1	1	1	1	1
ALDH4A1	Q8CHT0	Delta-1-pyrroline-5-carboxylate dehydrogenase, mitochondrial	Q8CHT0.B99990005.pdb	4e3xA	99	508	x	0.00027	348	7.18337	16.5	8.2	X		1	1	1	1	1	1	1	1	1	1	1	1	1	1	1	1	1	1	1	1	1	1	1	1	1	1	1	1	1	1	1	1	1	1	1
ALDH4A1	Q8CHT0	Delta-1-pyrroline-5-carboxylate dehydrogenase, mitochondrial	Q8CHT0.B99990005.pdb	4e3xA	99	547			186	9.90398	53.3	5.3	X		1	1	1	1	1	1	1	1	1	1	1	1	1	1	1	1	1	1	1	1	1	1	1	1	1	1	1	1	1	1	1	1	1	0	0
ALDH4A1	Q8CHT0	Delta-1-pyrroline-5-carboxylate dehydrogenase, mitochondrial	Q8CHT0.B99990005.pdb	4e3xA	99	547			190	3.98509	53.3	8.2	X		1	1	1	1	1	1	1	1	1	1	1	1	1	1	1	1	1	1	1	1	1	1	1	1	1	1	1	1	1	1	1	1	1	0	1
ALDH4A1	Q8CHT0	Delta-1-pyrroline-5-carboxylate dehydrogenase, mitochondrial	Q8CHT0.B99990005.pdb	4e3xA	99	551	x	0.0042	6	7.13781	38.5	38.5	X		0	0	0	0	0	0	0	0	0	0	0	0	0	0	0	NaN	0	0	0	0	0	0	0	0	0	0	0	0	0	0	0	0	0	0	0
ALDH4A1	Q8CHT0	Delta-1-pyrroline-5-carboxylate dehydrogenase, mitochondrial	Q8CHT0.B99990005.pdb	4e3xA	99	551	x	0.0042	190	11.1758	38.5	8.2	X		1	1	1	1	1	1	1	1	1	0	0	0	1	0	0	0	0	0	0	1	1	1	1	0	0	0	1	0	0	1	1	1	0	1	1
ALDH5A1	Q8BWF0	Succinate-semialdehyde dehydrogenase, mitochondrial	Q8BWF0.B99990002.pdb	2w8nA	89	101	x	0.00127	99	10.7816	40.8	43.5	X		0	0	0	0	1	NaN	NaN	0	0	0	0	NaN	0	0	0	0	0	1	1	0	NaN	0	0	0	0	0	0	1	NaN	1	0	0	0	1	NaN
ALDH5A1	Q8BWF0	Succinate-semialdehyde dehydrogenase, mitochondrial	Q8BWF0.B99990002.pdb	2w8nA	89	101	x	0.00127	266	11.0668	40.8	24.3	X		0	0	0	0	1	NaN	NaN	0	0	0	0	NaN	0	0	0	0	0	1	1	0	NaN	0	0	0	0	1	1	1	NaN	1	0	0	0	1	NaN
ALDH5A1	Q8BWF0	Succinate-semialdehyde dehydrogenase, mitochondrial	Q8BWF0.B99990002.pdb	2w8nA	89	106			104	7.08257	58.8	15.2	X		1	1	1	1	1	NaN	NaN	1	1	1	0	NaN	1	1	0	1	1	1	1	1	NaN	1	1	1	0	1	1	1	NaN	1	1	1	1	0	NaN
ALDH5A1	Q8BWF0	Succinate-semialdehyde dehydrogenase, mitochondrial	Q8BWF0.B99990002.pdb	2w8nA	89	128	x	0.00492	9	10.2348	38.5	33.2	X		0	0	0	0	1	0	NaN	0	0	1	0	NaN	1	0	0	NaN	0	1	NaN	1	0	1	1	1	0	NaN	1	NaN	NaN	0	1	1	1	NaN	NaN
ALDH5A1	Q8BWF0	Succinate-semialdehyde dehydrogenase, mitochondrial	Q8BWF0.B99990002.pdb	2w8nA	89	172	x	0.0011	170	7.97736	54.8	46	X		0	0	0	0	0	0	0	1	0	0	0	0	0	0	0	0	0	1	1	0	0	0	0	1	1	1	1	NaN	1	1	0	0	0	0	0
ALDH5A1	Q8BWF0	Succinate-semialdehyde dehydrogenase, mitochondrial	Q8BWF0.B99990002.pdb	2w8nA	89	174			170	8.79563	36.3	46	X		0	0	0	0	1	1	0	1	0	0	0	0	0	0	0	0	0	0	0	0	0	0	0	1	0	1	1	NaN	1	1	0	0	0	0	0
ALDH5A1	Q8BWF0	Succinate-semialdehyde dehydrogenase, mitochondrial	Q8BWF0.B99990002.pdb	2w8nA	89	216			248	10.2887	19.7	23.2	X		1	1	1	1	1	1	1	1	1	1	1	1	1	1	0	1	0	1	1	1	1	1	1	1	1	1	1	1	1	1	1	1	1	1	0
ALDH5A1	Q8BWF0	Succinate-semialdehyde dehydrogenase, mitochondrial	Q8BWF0.B99990002.pdb	2w8nA	89	216			273	9.97397	19.7	9.7	X		1	1	1	1	1	1	1	1	1	1	1	1	1	1	0	1	0	1	1	1	1	1	1	1	1	1	1	1	1	1	1	1	1	1	0
ALDH5A1	Q8BWF0	Succinate-semialdehyde dehydrogenase, mitochondrial	Q8BWF0.B99990002.pdb	2w8nA	89	253			273	10.4585	54.7	9.7	X		1	1	1	1	1	0	0	1	1	1	1	1	1	1	0	1	1	1	1	1	0	0	0	1	1	1	1	1	1	1	1	1	1	0	0
ALDH5A1	Q8BWF0	Succinate-semialdehyde dehydrogenase, mitochondrial	Q8BWF0.B99990002.pdb	2w8nA	89	278	x	0.00099	273	9.41213	39.7	9.7	X		1	1	1	1	1	1	1	1	1	1	1	1	1	1	0	1	1	1	1	1	1	1	1	1	1	1	1	1	1	1	1	1	1	1	1
ALDH5A1	Q8BWF0	Succinate-semialdehyde dehydrogenase, mitochondrial	Q8BWF0.B99990002.pdb	2w8nA	89	347	x	0.00203	343	9.16066	50.3	46	X		0	0	0	0	0	0	0	1	1	1	1	1	1	1	1	1	1	1	1	1	1	1	1	1	1	1	1	1	1	1	1	1	1	0	0
ALDH5A1	Q8BWF0	Succinate-semialdehyde dehydrogenase, mitochondrial	Q8BWF0.B99990002.pdb	2w8nA	89	354			355	4.65234	39.2	9	X		0	0	0	0	0	0	0	0	0	0	0	0	0	0	0	0	0	0	0	1	0	1	1	0	0	0	0	1	0	1	0	0	0	0	0
ALDH5A1	Q8BWF0	Succinate-semialdehyde dehydrogenase, mitochondrial	Q8BWF0.B99990002.pdb	2w8nA	89	379			273	8.45238	37.5	9.7	X		1	1	1	1	1	1	1	1	1	1	1	1	1	1	0	1	1	1	1	1	1	1	1	1	1	1	1	1	1	1	1	1	1	1	1
ALDH5A1	Q8BWF0	Succinate-semialdehyde dehydrogenase, mitochondrial	Q8BWF0.B99990002.pdb	2w8nA	89	436			343	11.349	35.3	46	X		0	0	0	0	0	0	0	1	1	1	1	1	1	1	1	1	1	1	1	1	1	1	1	1	1	1	1	1	1	1	1	1	1	0	0
ALDH5A1	Q8BWF0	Succinate-semialdehyde dehydrogenase, mitochondrial	Q8BWF0.B99990002.pdb	2w8nA	89	436			414	6.23352	35.3	5.2	X		0	0	0	1	1	1	1	1	1	1	1	1	1	1	0	1	1	1	1	1	1	1	1	1	1	1	1	1	1	1	1	1	1	1	1
ALDH7A1	Q9DBF1-2	Alpha-aminoadipic semialdehyde dehydrogenase	Q9DBF1-2.B99990004.pdb	4zulA	89	66			30	5.80808	21	44.3			1	1	1	1	1	1	1	1	1	1	1	1	1	1	1	0	0	1	1	1	1	1	1	1	1	0	0	0	0	1	1	1	1	1	1
ALDH7A1	Q9DBF1-2	Alpha-aminoadipic semialdehyde dehydrogenase	Q9DBF1-2.B99990004.pdb	4zulA	89	204			30	11.4268	9.5	44.3			1	1	1	1	1	1	1	1	1	1	1	1	1	1	1	0	0	1	0	1	1	1	1	1	1	0	0	0	0	1	1	1	1	1	1
ALDH7A1	Q9DBF1-2	Alpha-aminoadipic semialdehyde dehydrogenase	Q9DBF1-2.B99990004.pdb	4zulA	89	264			265	10.1303	25.2	21.3			0	0	0	0	0	0	0	0	0	0	0	0	0	0	0	0	0	0	0	0	0	0	0	1	1	NaN	1	1	1	1	0	0	0	0	0
ALDH7A1	Q9DBF1-2	Alpha-aminoadipic semialdehyde dehydrogenase	Q9DBF1-2.B99990004.pdb	4zulA	89	264			492	11.1157	25.2	29.5			0	0	0	0	0	0	0	0	0	0	0	0	0	0	0	0	0	0	0	1	1	1	1	1	1	NaN	1	1	1	1	0	0	0	0	0
ALDH7A1	Q9DBF1-2	Alpha-aminoadipic semialdehyde dehydrogenase	Q9DBF1-2.B99990004.pdb	4zulA	89	347	x	0.00127	351	8.28431	58.3	36.2			1	1	0	1	0	1	1	0	1	1	1	1	1	0	0	0	0	1	1	1	1	1	1	0	0	1	1	1	0	1	0	0	1	1	0
ALDH7A1	Q9DBF1-2	Alpha-aminoadipic semialdehyde dehydrogenase	Q9DBF1-2.B99990004.pdb	4zulA	89	372			327	10.675	41.5	39.8			0	0	NaN	0	1	NaN	0	0	0	0	0	0	0	0	0	0	0	0	0	0	0	1	0	0	0	0	1	1	1	1	0	0	0	0	0
ALDH7A1	Q9DBF1-2	Alpha-aminoadipic semialdehyde dehydrogenase	Q9DBF1-2.B99990004.pdb	4zulA	89	434	x	0.00045	284	8.86774	54.7	13			1	1	NaN	1	0	NaN	1	1	1	1	1	1	1	0	1	0	0	1	1	1	0	0	1	1	1	1	0	1	1	1	1	1	1	1	1
ALDH7A1	Q9DBF1-2	Alpha-aminoadipic semialdehyde dehydrogenase	Q9DBF1-2.B99990004.pdb	4zulA	89	486	x	0.00275	482	8.37679	34	34.2			1	1	1	1	1	1	1	1	1	1	1	1	1	1	1	1	1	1	1	1	1	1	1	1	1	1	1	1	1	1	1	1	1	1	1
ALDOB	Q91Y97	Fructose-bisphosphate aldolase B	Q91Y97.B99990002.pdb	1fdjA	95	13	x	0.00015	17	8.77392	51.7	6		X	1	1	1	1	1	1	1	1	1	1	1	0	1	1	1	0	1	1	1	1	1	1	1	1	1	1	1	1	1	1	1	1	1	1	1
ALDOB	Q91Y97	Fructose-bisphosphate aldolase B	Q91Y97.B99990002.pdb	1fdjA	95	14			17	8.381	37.8	6		X	1	1	1	1	1	1	1	1	1	1	1	0	1	1	1	1	1	1	1	1	1	1	1	1	1	1	1	1	1	1	1	1	1	1	1
ALDOB	Q91Y97	Fructose-bisphosphate aldolase B	Q91Y97.B99990002.pdb	1fdjA	95	28			69	11.2767	32.2	20.2		X	1	1	1	1	1	1	1	1	1	1	1	1	1	1	1	1	1	1	1	1	1	1	1	1	1	1	1	1	1	1	1	1	1	1	1
ALDOB	Q91Y97	Fructose-bisphosphate aldolase B	Q91Y97.B99990002.pdb	1fdjA	95	28			71	6.25335	32.2	26		X	0	0	0	0	0	0	0	0	0	1	0	0	1	0	0	0	0	0	0	0	0	0	0	0	0	0	0	1	0	1	1	1	1	1	1
ALDOB	Q91Y97	Fructose-bisphosphate aldolase B	Q91Y97.B99990002.pdb	1fdjA	95	87			89	10.399	42.8	26.8		X	1	1	1	1	1	1	1	1	1	0	1	1	1	1	1	0	1	1	1	1	1	1	1	1	1	1	1	1	1	1	1	1	1	1	1
ALDOB	Q91Y97	Fructose-bisphosphate aldolase B	Q91Y97.B99990002.pdb	1fdjA	95	108	x	0.00049	36	5.41888	29.8	22		X	1	1	1	1	1	1	1	1	1	1	1	1	1	1	1	1	1	1	1	1	1	1	1	1	1	1	1	1	1	1	1	1	1	1	1
ALDOB	Q91Y97	Fructose-bisphosphate aldolase B	Q91Y97.B99990002.pdb	1fdjA	95	147	x	0.00015	36	9.84902	5.8	22		X	1	1	1	1	1	1	1	1	1	1	1	1	1	1	1	1	1	1	1	1	1	1	1	1	1	1	1	1	1	1	1	1	1	1	1
ALDOB	Q91Y97	Fructose-bisphosphate aldolase B	Q91Y97.B99990002.pdb	1fdjA	95	243	x	0.00057	276	9.23439	45.5	6.5		X	1	1	1	1	1	1	1	1	1	1	1	1	1	1	1	1	1	1	1	1	1	1	1	1	1	1	1	1	1	1	1	1	1	1	1
ALDOB	Q91Y97	Fructose-bisphosphate aldolase B	Q91Y97.B99990002.pdb	1fdjA	95	321			65	6.4959	52.2	15.2		X	1	1	1	1	1	1	0	0	0	0	0	0	0	0	0	1	0	0	0	1	0	0	0	0	0	0	1	0	0	1	1	1	1	0	0
ALDOB	Q91Y97	Fructose-bisphosphate aldolase B	Q91Y97.B99990002.pdb	1fdjA	95	321			89	7.96991	52.2	26.8		X	1	1	1	1	1	1	1	1	1	0	1	1	1	1	1	0	1	1	1	1	1	1	1	1	1	1	1	1	1	1	1	1	1	1	1
ALDOB	Q91Y97	Fructose-bisphosphate aldolase B	Q91Y97.B99990002.pdb	1fdjA	95	330	x	0.00039	309	8.76158	18.7	23.2		X	1	1	1	1	1	1	1	1	1	1	1	1	1	1	1	1	1	1	1	1	1	1	1	1	1	1	1	1	1	1	1	1	1	1	1
ALKBH5	Q3TSG4	RNA demethylase ALKBH5	Q3TSG4.B99990005.pdb	4o7xA	99	13			16	9.14664	52.7	37.3			1	1	NaN	1	1	NaN	NaN	1	1	1	NaN	1	1	1	1	1	1	NaN	1	NaN	1	1	1	1	1	NaN	1	1	1	1	1	1	1	1	NaN
ALKBH5	Q3TSG4	RNA demethylase ALKBH5	Q3TSG4.B99990005.pdb	4o7xA	99	15			16	10.0353	58.7	37.3			1	1	NaN	1	1	NaN	NaN	1	1	1	NaN	1	1	1	1	1	1	NaN	1	NaN	1	1	1	1	1	NaN	1	1	1	1	1	1	1	1	NaN
ALKBH5	Q3TSG4	RNA demethylase ALKBH5	Q3TSG4.B99990005.pdb	4o7xA	99	24			27	11.2158	58.8	39.5			1	1	1	1	1	0	0	1	1	1	NaN	1	1	1	1	1	1	NaN	1	NaN	0	0	0	1	1	NaN	1	1	1	1	1	1	1	1	NaN
ALKBH5	Q3TSG4	RNA demethylase ALKBH5	Q3TSG4.B99990005.pdb	4o7xA	99	79			241	9.2797	11.5	37.3			1	1	1	1	1	1	1	NaN	0	1	NaN	1	1	0	1	1	1	1	1	1	1	1	1	1	1	NaN	1	1	1	1	1	1	1	1	1
ALKBH5	Q3TSG4	RNA demethylase ALKBH5	Q3TSG4.B99990005.pdb	4o7xA	99	79			246	9.18288	11.5	6			1	1	1	1	1	1	1	NaN	0	1	NaN	1	1	0	1	0	0	1	1	1	1	1	1	1	1	NaN	1	1	1	1	1	1	1	1	1
ALKBH5	Q3TSG4	RNA demethylase ALKBH5	Q3TSG4.B99990005.pdb	4o7xA	99	85			88	8.38786	45.3	15.8			1	1	1	1	1	1	1	NaN	1	1	NaN	1	1	1	1	1	1	1	1	1	1	1	1	0	1	NaN	1	1	1	1	1	1	1	1	1
ALKBH5	Q3TSG4	RNA demethylase ALKBH5	Q3TSG4.B99990005.pdb	4o7xA	99	87			88	8.66117	47.5	15.8			1	1	1	1	1	1	1	NaN	1	1	NaN	1	1	1	1	1	1	1	1	1	1	1	1	1	1	NaN	1	1	1	1	1	1	1	1	1
ALKBH5	Q3TSG4	RNA demethylase ALKBH5	Q3TSG4.B99990005.pdb	4o7xA	99	103			97	9.49867	50.2	11.3			1	1	1	1	1	1	1	NaN	1	1	NaN	1	1	1	1	1	1	1	1	1	1	1	1	1	1	1	1	1	1	1	1	1	1	1	1
ALKBH5	Q3TSG4	RNA demethylase ALKBH5	Q3TSG4.B99990005.pdb	4o7xA	99	103			102	10.3268	50.2	45			0	0	0	0	0	0	0	NaN	0	0	NaN	0	0	0	0	0	0	0	0	0	0	0	0	0	0	0	1	1	1	1	0	0	1	0	0
ALKBH5	Q3TSG4	RNA demethylase ALKBH5	Q3TSG4.B99990005.pdb	4o7xA	99	117			113	4.25748	53.3	8.7			1	1	1	1	1	1	1	NaN	1	1	NaN	1	1	1	1	1	1	1	1	1	1	1	1	1	1	1	1	1	1	1	1	1	1	1	1
ALKBH5	Q3TSG4	RNA demethylase ALKBH5	Q3TSG4.B99990005.pdb	4o7xA	99	133			218	11.4957	18.7	16.7			1	1	1	1	1	1	1	NaN	1	1	1	1	1	1	1	1	1	1	1	1	1	1	1	1	1	1	1	1	1	1	1	1	1	1	1
ALKBH5	Q3TSG4	RNA demethylase ALKBH5	Q3TSG4.B99990005.pdb	4o7xA	99	176			97	6.74003	28	11.3			1	1	1	1	1	1	1	NaN	1	1	NaN	1	1	1	1	1	1	1	1	1	1	1	1	1	1	1	1	1	1	1	1	1	1	1	1
ALKBH5	Q3TSG4	RNA demethylase ALKBH5	Q3TSG4.B99990005.pdb	4o7xA	99	275			223	8.53844	36.5	19			1	1	1	1	1	NaN	1	NaN	1	1	1	1	1	1	1	1	1	1	1	1	1	1	1	1	1	1	1	1	1	1	1	1	1	1	1
ALKBH5	Q3TSG4	RNA demethylase ALKBH5	Q3TSG4.B99990005.pdb	4o7xA	99	275			246	11.3406	36.5	6			1	1	1	1	1	NaN	1	NaN	1	1	1	1	1	1	1	0	0	1	1	1	1	1	1	1	1	1	1	1	1	1	1	1	1	1	1
ALKBH5	Q3TSG4	RNA demethylase ALKBH5	Q3TSG4.B99990005.pdb	4o7xA	99	296			297	6.46331	33	37			1	1	1	1	1	1	NaN	1	1	1	1	1	1	1	1	1	1	1	1	1	1	1	1	1	NaN	1	1	1	1	1	1	1	1	1	1
ALKBH5	Q3TSG4	RNA demethylase ALKBH5	Q3TSG4.B99990005.pdb	4o7xA	99	296			299	10.2563	33	37.8			1	1	1	1	1	1	NaN	1	1	1	1	1	1	1	1	0	0	1	1	1	1	1	1	1	NaN	1	1	1	1	1	1	1	1	1	1
ALKBH5	Q3TSG4	RNA demethylase ALKBH5	Q3TSG4.B99990005.pdb	4o7xA	99	296			300	11.1279	33	38.5			1	1	1	1	0	1	NaN	1	1	1	1	1	1	1	1	0	0	1	1	1	1	1	1	1	NaN	1	1	1	1	1	1	1	1	1	1
ALKBH5	Q3TSG4	RNA demethylase ALKBH5	Q3TSG4.B99990005.pdb	4o7xA	99	322			326	10.2368	17.5	24			1	1	1	1	1	1	NaN	1	1	1	1	1	1	1	1	1	1	1	1	1	1	1	1	1	NaN	1	1	1	1	1	1	1	1	1	1
ALKBH5	Q3TSG4	RNA demethylase ALKBH5	Q3TSG4.B99990005.pdb	4o7xA	99	324			326	7.80353	33.7	24			1	1	1	1	1	1	NaN	1	1	1	1	1	1	1	1	1	1	1	1	1	1	1	1	1	NaN	1	1	1	1	1	1	1	1	1	1
ALKBH5	Q3TSG4	RNA demethylase ALKBH5	Q3TSG4.B99990005.pdb	4o7xA	99	371			372	7.06455	29.5	40.3			1	1	1	1	1	1	NaN	1	1	1	1	1	1	1	NaN	1	1	1	1	1	1	1	1	1	1	1	1	1	1	1	1	1	1	1	1
ALKBH5	Q3TSG4	RNA demethylase ALKBH5	Q3TSG4.B99990005.pdb	4o7xA	99	371			375	9.89842	29.5	22.3			1	1	1	1	1	1	NaN	1	1	0	1	1	0	1	NaN	0	0	1	1	1	1	1	1	1	1	1	1	1	1	1	1	1	1	1	1
AMT	Q8CFA2	Aminomethyltransferase, mitochondrial	Q8CFA2.B99990003.pdb	1wsrA	91	48			64	10.0268	39.7	6.2	X		1	1	1	1	1	1	1	1	1	1	1	1	1	1	1	1	1	1	NaN	0	0	0	0	NaN	1	1	1	1	1	1	1	1	1	1	NaN
AMT	Q8CFA2	Aminomethyltransferase, mitochondrial	Q8CFA2.B99990003.pdb	1wsrA	91	368	x	0.00059	370	11.3817	59	6	X		0	0	0	0	0	0	0	0	0	0	0	0	0	0	0	0	0	1	NaN	1	NaN	0	1	1	1	1	1	1	1	1	0	0	0	0	NaN
AMT	Q8CFA2	Aminomethyltransferase, mitochondrial	Q8CFA2.B99990003.pdb	1wsrA	91	391			370	10.2588	59.3	6	X		1	1	1	1	1	1	1	1	1	1	1	1	1	1	1	1	1	1	NaN	1	NaN	0	1	1	1	1	1	1	1	1	1	1	1	1	NaN
AMT	Q8CFA2	Aminomethyltransferase, mitochondrial	Q8CFA2.B99990003.pdb	1wsrA	91	391			390	9.34162	59.3	25	X		1	1	1	1	1	1	1	1	1	1	1	1	1	1	0	1	1	1	NaN	1	NaN	1	1	1	1	1	1	1	1	1	1	1	1	1	NaN
ANXA2	P07356	Annexin A2	P07356.B99990005.pdb	4hreA	100	10			12	11.4969	59	22.7		X	1	1	1	1	1	1	1	1	1	1	1	1	1	1	1	0	0	1	1	1	1	1	1	1	1	1	1	1	1	1	1	NaN	1	1	1
ANXA2	P07356	Annexin A2	P07356.B99990005.pdb	4hreA	100	28			22	7.63637	9.5	16.2		X	1	1	1	1	1	1	1	1	1	1	1	1	1	1	1	1	1	1	1	1	1	1	1	1	1	1	1	1	1	1	1	NaN	1	1	1
ANXA2	P07356	Annexin A2	P07356.B99990005.pdb	4hreA	100	81			85	11.1849	38	38.7		X	1	1	1	1	1	1	1	1	0	1	0	1	1	1	1	1	1	1	1	1	0	1	1	1	1	1	1	1	1	1	1	1	1	1	1
ANXA2	P07356	Annexin A2	P07356.B99990005.pdb	4hreA	100	81			89	9.64696	38	42.7		X	1	1	1	1	1	1	1	1	1	1	1	1	1	1	1	1	1	1	1	1	1	1	1	1	1	1	1	1	1	1	1	1	1	1	1
ANXA2	P07356	Annexin A2	P07356.B99990005.pdb	4hreA	100	88			85	5.63436	52.8	38.7		X	1	1	1	1	1	1	1	1	0	1	0	1	1	1	1	1	1	1	1	1	0	1	1	1	1	1	1	1	1	1	1	1	1	1	1
ANXA2	P07356	Annexin A2	P07356.B99990005.pdb	4hreA	100	88			89	8.6791	52.8	42.7		X	1	1	1	1	1	1	1	1	1	1	1	1	1	1	1	1	1	1	1	1	1	1	1	1	1	1	1	1	1	1	1	1	1	1	1
ANXA2	P07356	Annexin A2	P07356.B99990005.pdb	4hreA	100	88			112	10.2511	52.8	7.7		X	1	1	1	1	1	1	1	1	1	1	1	1	1	1	1	1	1	1	1	1	1	1	1	1	1	1	1	1	1	1	1	1	1	1	1
ANXA2	P07356	Annexin A2	P07356.B99990005.pdb	4hreA	100	104			85	9.80349	39	38.7		X	1	1	1	1	1	1	1	1	0	1	0	1	1	1	1	1	1	1	1	1	0	1	1	1	1	1	1	1	1	1	1	1	1	1	1
ANXA2	P07356	Annexin A2	P07356.B99990005.pdb	4hreA	100	104			112	5.55181	39	7.7		X	1	1	1	1	1	1	1	1	1	1	1	1	1	1	1	1	1	1	1	1	1	1	1	1	1	1	1	1	1	1	1	1	1	1	1
ANXA2	P07356	Annexin A2	P07356.B99990005.pdb	4hreA	100	115			161	8.17883	12.3	32.2		X	1	1	1	1	1	1	1	1	1	1	1	1	NaN	1	1	1	1	1	1	1	1	1	1	1	1	1	1	1	1	1	1	1	1	1	1
ANXA2	P07356	Annexin A2	P07356.B99990005.pdb	4hreA	100	119			161	8.92864	53.7	32.2		X	1	1	1	1	1	1	0	1	1	1	1	1	NaN	1	1	1	1	1	1	1	1	1	1	1	1	1	1	1	1	1	1	1	1	1	1
ANXA2	P07356	Annexin A2	P07356.B99990005.pdb	4hreA	100	157			161	9.55388	17.8	32.2		X	1	1	1	1	1	1	1	1	1	1	1	1	NaN	1	1	1	1	1	1	1	1	1	1	1	1	1	1	1	1	1	1	1	1	1	1
ANXA2	P07356	Annexin A2	P07356.B99990005.pdb	4hreA	100	169			164	9.68636	34.7	42.5		X	1	1	1	1	1	1	1	1	1	1	1	1	NaN	1	1	1	1	1	1	1	1	1	1	1	1	1	1	1	1	1	1	1	1	1	1
ANXA2	P07356	Annexin A2	P07356.B99990005.pdb	4hreA	100	169			215	10.3631	34.7	33		X	1	1	1	1	1	1	1	1	1	1	1	1	NaN	1	1	1	1	1	1	1	1	1	1	1	1	1	1	1	1	1	0	0	0	1	1
ANXA2	P07356	Annexin A2	P07356.B99990005.pdb	4hreA	100	176			215	10.3343	42.7	33		X	1	1	1	1	1	1	1	1	1	1	1	1	NaN	1	1	1	1	1	1	1	1	1	1	1	1	1	1	1	1	1	0	0	0	1	1
ANXA2	P07356	Annexin A2	P07356.B99990005.pdb	4hreA	100	212			215	5.67716	33.3	33		X	1	1	1	1	1	1	1	1	1	1	1	1	1	1	1	1	1	1	1	1	1	1	1	1	1	1	1	1	1	1	0	0	0	1	1
ANXA2	P07356	Annexin A2	P07356.B99990005.pdb	4hreA	100	227	x	0.0103	184	10.4759	12.8	51.3		X	1	1	1	1	1	1	1	1	1	1	1	1	1	1	1	1	1	1	1	1	1	1	1	1	1	1	1	1	1	1	1	1	1	1	1
ANXA2	P07356	Annexin A2	P07356.B99990005.pdb	4hreA	100	233			234	9.27169	35	31		X	1	1	1	1	1	1	1	1	1	1	1	1	1	1	1	1	1	1	1	1	1	1	1	1	1	1	0	0	0	1	1	1	1	1	1
ANXA2	P07356	Annexin A2	P07356.B99990005.pdb	4hreA	100	266			22	9.66646	9	16.2		X	1	1	1	1	1	1	1	1	1	1	1	1	1	1	1	1	1	1	1	1	1	1	1	1	1	1	1	1	1	1	1	NaN	1	1	1
ANXA2	P07356	Annexin A2	P07356.B99990005.pdb	4hreA	100	266			294	8.12163	9	5.2		X	1	1	1	1	1	1	1	1	1	1	1	1	1	1	1	1	1	1	1	1	1	1	1	1	1	NaN	1	1	1	1	1	1	1	1	1
ANXA2	P07356	Annexin A2	P07356.B99990005.pdb	4hreA	100	286			127	7.98743	41.2	7.8		X	1	1	1	1	1	1	1	1	1	1	1	1	NaN	1	1	1	1	1	1	1	1	1	1	1	1	NaN	1	1	1	1	1	1	1	1	1
ANXA2	P07356	Annexin A2	P07356.B99990005.pdb	4hreA	100	302			22	8.0272	34.8	16.2		X	1	1	1	1	1	1	1	1	1	1	1	1	1	1	1	1	1	1	1	1	1	1	1	1	1	NaN	1	1	1	1	1	NaN	1	1	1
ANXA2	P07356	Annexin A2	P07356.B99990005.pdb	4hreA	100	302			305	8.90834	34.8	23.5		X	1	1	1	1	1	1	1	1	1	1	1	1	0	1	1	1	1	1	1	1	1	1	1	1	1	NaN	1	1	1	1	1	1	1	1	1
ANXA2	P07356	Annexin A2	P07356.B99990005.pdb	4hreA	100	308			305	10.2935	42.5	23.5		X	1	1	1	1	1	1	1	1	1	1	1	1	0	1	1	1	1	1	1	1	1	1	1	1	1	NaN	1	1	1	1	1	1	1	1	1
ANXA4	P97429	Annexin A4	P97429.B99990002.pdb	2zhjA	95	4			245	11.3727	55.3	17.3			0	0	0	0	0	0	0	0	0	0	0	0	0	0	0	0	0	0	0	0	0	0	0	0	0	0	0	0	0	0	0	0	0	0	0
ANXA4	P97429	Annexin A4	P97429.B99990002.pdb	2zhjA	95	4			286	10.7416	55.3	14.7			0	0	0	0	0	0	0	0	0	0	0	1	0	0	1	0	0	0	0	0	0	0	0	0	0	0	0	0	0	0	0	0	0	0	0
ANXA4	P97429	Annexin A4	P97429.B99990002.pdb	2zhjA	95	57			54	10.6606	24.2	41			0	0	0	0	0	0	0	0	0	0	0	0	0	0	0	0	0	0	0	0	0	0	0	0	0	0	0	0	0	0	0	0	0	0	0
ANXA4	P97429	Annexin A4	P97429.B99990002.pdb	2zhjA	95	57			58	9.61071	24.2	34.8			1	1	1	1	1	0	1	0	1	0	1	1	0	1	1	1	1	1	1	0	0	0	0	1	0	1	1	1	1	1	0	0	0	0	0
ANXA4	P97429	Annexin A4	P97429.B99990002.pdb	2zhjA	95	69			70	10.8095	40	40.3			1	1	1	1	1	1	1	1	1	1	1	1	1	1	1	1	1	1	1	1	1	1	1	1	1	1	1	1	1	1	1	1	1	1	1
ANXA4	P97429	Annexin A4	P97429.B99990002.pdb	2zhjA	95	69			73	10.9921	40	37.5			1	1	1	1	1	1	1	1	1	1	1	1	1	1	1	1	1	1	1	1	1	1	1	1	1	1	1	1	1	1	1	1	1	0	0
ANXA4	P97429	Annexin A4	P97429.B99990002.pdb	2zhjA	95	192			195	7.40382	34	12.7			0	0	0	0	0	0	0	0	0	0	0	0	1	0	0	0	1	1	1	0	0	0	0	1	0	1	1	1	1	1	0	0	0	0	0
ANXA4	P97429	Annexin A4	P97429.B99990002.pdb	2zhjA	95	225			229	9.34385	32.8	34.8			1	1	1	1	1	1	1	1	1	1	1	1	0	1	1	1	1	1	1	0	1	1	1	1	1	1	1	1	1	1	1	1	1	1	1
ANXA4	P97429	Annexin A4	P97429.B99990002.pdb	2zhjA	95	246			245	9.90649	26.3	17.3			0	0	0	0	0	0	0	0	0	0	0	0	0	0	0	0	0	0	0	0	0	0	0	0	0	0	0	0	0	0	0	0	0	0	0
ANXA4	P97429	Annexin A4	P97429.B99990002.pdb	2zhjA	95	288			286	10.8947	58.7	14.7			0	0	0	0	0	0	0	0	0	0	0	1	0	0	1	0	0	0	0	0	0	0	0	0	0	0	0	0	0	0	0	0	0	0	0
ANXA4	P97429	Annexin A4	P97429.B99990002.pdb	2zhjA	95	288			294	6.94548	58.7	13.8			1	1	1	1	1	1	1	1	0	1	1	1	1	1	1	0	1	1	1	1	1	1	1	1	1	1	1	1	1	1	1	1	1	1	1
ANXA4	P97429	Annexin A4	P97429.B99990002.pdb	2zhjA	95	288			297	9.67437	58.7	8.5			1	1	1	1	1	1	1	1	0	1	1	1	1	1	1	0	1	1	1	1	1	1	1	1	1	1	1	1	1	1	1	1	1	1	1
ANXA4	P97429	Annexin A4	P97429.B99990002.pdb	2zhjA	95	293	x	0.00062	294	10.2525	33.3	13.8			1	1	1	1	1	1	1	1	1	1	1	1	1	0	1	1	1	1	1	1	1	1	1	1	1	1	1	1	1	1	1	1	1	1	1
ANXA4	P97429	Annexin A4	P97429.B99990002.pdb	2zhjA	95	293	x	0.00062	297	8.20958	33.3	8.5			1	1	1	1	1	1	1	1	1	1	1	1	1	0	1	1	1	1	1	1	1	1	1	1	1	1	1	1	1	1	1	1	1	1	1
ANXA4	P97429	Annexin A4	P97429.B99990002.pdb	2zhjA	95	300	x	0.00088	294	7.7053	55.2	13.8			1	1	1	1	1	1	1	1	1	1	1	1	1	1	1	1	1	1	1	1	1	1	1	1	1	1	1	1	1	1	1	1	1	1	1
ANXA4	P97429	Annexin A4	P97429.B99990002.pdb	2zhjA	95	300	x	0.00088	297	7.6248	55.2	8.5			1	1	1	1	1	1	1	1	1	1	1	1	1	1	1	1	1	1	1	1	1	1	1	1	1	1	1	1	1	1	1	1	1	1	1
ANXA4	P97429	Annexin A4	P97429.B99990002.pdb	2zhjA	95	300	x	0.00088	304	11.3463	55.2	31.7			1	1	1	1	1	1	1	1	1	1	1	1	1	1	1	1	1	1	1	1	1	1	1	1	1	1	1	1	1	1	1	1	1	1	1
ANXA5	P48036	Annexin A5	P48036.B99990002.pdb	2ie7A	96	68	x	0.0009	69	9.22683	47.5	37.5			1	1	1	1	1	1	1	1	1	1	1	1	1	1	1	1	1	1	1	1	1	1	1	1	1	1	NaN	1	1	1	1	1	1	1	1
ANXA5	P48036	Annexin A5	P48036.B99990002.pdb	2ie7A	96	84	x	0.00035	86	10.4996	7	13			1	1	1	1	1	1	1	1	1	1	1	1	1	1	1	0	0	1	1	1	1	1	1	1	0	1	NaN	1	1	1	1	1	1	1	1
ANXA5	P48036	Annexin A5	P48036.B99990002.pdb	2ie7A	96	95	x	0.0002	133	4.70908	35.2	27.8			1	1	1	1	1	1	1	1	1	1	1	1	1	1	1	1	1	1	1	1	1	1	1	1	1	1	NaN	1	1	1	1	1	0	1	1
ANXA5	P48036	Annexin A5	P48036.B99990002.pdb	2ie7A	96	124			121	4.16896	26.5	20.8			0	0	0	0	0	0	0	0	0	0	0	0	0	0	0	0	0	0	0	0	0	0	0	0	0	0	NaN	0	0	0	0	0	0	0	0
ANXA5	P48036	Annexin A5	P48036.B99990002.pdb	2ie7A	96	258			296	10.0986	53	5			1	1	1	1	1	1	1	1	1	1	1	1	1	1	1	1	1	1	1	1	1	1	1	1	1	1	NaN	1	1	1	1	1	1	1	1
ANXA5	P48036	Annexin A5	P48036.B99990002.pdb	2ie7A	96	284			293	9.56265	32	5.5			1	1	1	1	1	1	1	1	1	1	1	1	1	1	1	1	1	1	1	1	1	1	1	1	1	1	NaN	1	1	1	1	1	1	1	1
ANXA5	P48036	Annexin A5	P48036.B99990002.pdb	2ie7A	96	288			244	7.05693	38	15.5			1	1	1	1	1	1	1	1	1	1	1	1	1	1	1	1	1	1	1	1	1	1	1	1	1	1	NaN	1	1	1	1	1	1	1	1
ANXA5	P48036	Annexin A5	P48036.B99990002.pdb	2ie7A	96	299	x	0.00082	293	7.49478	38.5	5.5			1	1	1	1	1	1	1	1	1	1	1	1	1	1	1	1	1	1	1	1	1	1	1	1	1	1	NaN	1	1	1	1	1	1	1	1
ANXA5	P48036	Annexin A5	P48036.B99990002.pdb	2ie7A	96	299	x	0.00082	296	7.33313	38.5	5			1	1	1	1	1	1	1	1	1	1	1	1	1	1	1	1	1	1	1	1	1	1	1	1	1	1	NaN	1	1	1	1	1	1	1	1
ANXA5	P48036	Annexin A5	P48036.B99990002.pdb	2ie7A	96	307	x	0.00047	303	8.09707	25.7	43.3			1	1	1	1	1	1	1	0	1	1	1	1	1	1	1	1	1	1	1	1	1	1	1	1	1	1	NaN	1	1	1	1	NaN	1	NaN	1
ANXA5	P48036	Annexin A5	P48036.B99990002.pdb	2ie7A	96	308			35	9.78492	26.7	27.5			1	1	1	1	1	1	1	0	1	1	1	1	1	0	0	0	0	1	1	0	0	0	0	1	1	1	NaN	1	0	1	1	NaN	1	NaN	1
ANXA6	F8WIT2	Annexin	F8WIT2.B99990001.pdb	1m9iA	93	40	x	0.00022	42	11.4454	22.2	24.8		X	0	0	0	0	0	0	0	0	0	0	0	0	0	0	0	0	0	0	0	0	0	0	0	0	0	0	1	1	1	1	0	0	0	0	0
ANXA6	F8WIT2	Annexin	F8WIT2.B99990001.pdb	1m9iA	93	63	x	0.00048	64	4.06217	45.5	23.3		X	1	1	1	1	1	1	1	1	1	1	1	1	1	1	1	1	1	1	1	1	1	1	1	1	1	1	1	1	1	1	1	1	1	1	1
ANXA6	F8WIT2	Annexin	F8WIT2.B99990001.pdb	1m9iA	93	81	x	0.0013	310	8.02726	31	40.5		X	1	1	1	1	1	1	1	1	1	1	1	1	1	1	1	1	1	1	1	1	1	1	1	1	1	1	1	1	1	1	1	1	1	1	1
ANXA6	F8WIT2	Annexin	F8WIT2.B99990001.pdb	1m9iA	93	99			106	9.58639	20.2	16.3		X	1	1	1	1	1	1	1	1	1	1	1	1	1	1	1	1	1	1	1	1	1	1	1	1	1	1	1	1	1	1	1	1	1	1	1
ANXA6	F8WIT2	Annexin	F8WIT2.B99990001.pdb	1m9iA	93	102	x	0.0003	106	4.44862	39.8	16.3		X	1	1	1	1	1	1	1	1	1	1	1	1	1	1	1	1	1	1	1	1	1	1	1	1	1	1	1	1	1	1	1	1	1	1	1
ANXA6	F8WIT2	Annexin	F8WIT2.B99990001.pdb	1m9iA	93	220			349	10.6225	30.2	11		X	0	0	0	0	0	0	0	1	0	0	0	0	0	1	0	1	0	1	1	1	0	1	1	1	0	0	1	0	0	1	0	0	0	0	0
ANXA6	F8WIT2	Annexin	F8WIT2.B99990001.pdb	1m9iA	93	224			349	6.08384	28.2	11		X	0	0	0	0	0	0	0	1	0	0	0	0	0	1	0	0	0	1	1	1	0	1	1	1	1	0	1	0	0	1	0	0	0	0	0
ANXA6	F8WIT2	Annexin	F8WIT2.B99990001.pdb	1m9iA	93	299	x	0.00077	300	10.7126	41.2	8.3		X	1	1	1	1	1	1	1	1	1	1	1	1	1	1	1	1	1	1	1	1	1	1	1	1	1	1	1	1	1	1	1	1	1	1	1
ANXA6	F8WIT2	Annexin	F8WIT2.B99990001.pdb	1m9iA	93	306	x	0.0006	300	8.97682	57.5	8.3		X	1	1	1	1	1	1	1	1	1	1	1	1	1	1	1	1	1	1	1	1	1	1	1	1	1	1	1	1	1	1	1	1	1	1	1
ANXA6	F8WIT2	Annexin	F8WIT2.B99990001.pdb	1m9iA	93	306	x	0.0006	310	11.4393	57.5	40.5		X	1	1	1	1	1	1	1	1	1	1	1	1	1	1	1	1	1	1	1	1	1	1	1	1	1	1	1	1	1	1	1	1	1	1	1
ANXA6	F8WIT2	Annexin	F8WIT2.B99990001.pdb	1m9iA	93	314			310	8.15818	35.8	40.5		X	1	1	1	1	1	1	1	1	1	1	1	1	1	1	1	1	1	1	1	1	1	1	1	1	1	1	1	1	1	1	1	1	1	1	1
ANXA6	F8WIT2	Annexin	F8WIT2.B99990001.pdb	1m9iA	93	315			42	9.44646	23.2	24.8		X	0	0	0	0	0	0	0	0	0	0	0	0	0	0	0	0	0	0	0	0	0	0	0	0	0	0	1	1	1	1	0	0	0	0	0
ANXA6	F8WIT2	Annexin	F8WIT2.B99990001.pdb	1m9iA	93	319			13	9.65862	37.8	5.5		X	1	1	1	1	1	1	1	1	1	1	1	1	1	1	1	1	1	1	1	1	0	0	1	1	1	1	1	1	1	1	1	NaN	1	1	1
ANXA6	F8WIT2	Annexin	F8WIT2.B99990001.pdb	1m9iA	93	319			42	11.112	37.8	24.8		X	0	0	0	0	0	0	0	0	0	0	0	0	0	0	0	0	0	0	0	0	0	0	0	0	0	0	1	1	1	1	0	0	0	0	0
ANXA6	F8WIT2	Annexin	F8WIT2.B99990001.pdb	1m9iA	93	370	x	0.00275	407	11.3535	37.8	40.7		X	1	1	1	1	1	1	1	1	1	1	1	1	1	1	1	1	1	1	1	1	1	1	1	1	1	1	1	1	1	1	1	1	1	1	1
ANXA6	F8WIT2	Annexin	F8WIT2.B99990001.pdb	1m9iA	93	406			407	9.5471	14.3	40.7		X	1	1	1	1	1	1	1	1	1	1	1	1	1	1	1	1	1	1	1	1	1	1	1	1	1	1	1	1	1	1	1	1	1	1	1
ANXA6	F8WIT2	Annexin	F8WIT2.B99990001.pdb	1m9iA	93	418	x	0.00244	419	11.0335	27.8	37.8		X	1	1	1	1	1	1	1	1	1	1	1	1	1	1	1	1	1	1	1	1	1	1	1	1	1	1	1	1	1	1	0	1	1	1	1
ANXA6	F8WIT2	Annexin	F8WIT2.B99990001.pdb	1m9iA	93	418	x	0.00244	422	10.9355	27.8	33.8		X	1	1	1	1	1	1	1	1	1	1	1	1	1	1	1	1	1	1	1	1	1	1	1	1	1	1	1	1	1	1	0	1	1	1	1
ANXA6	F8WIT2	Annexin	F8WIT2.B99990001.pdb	1m9iA	93	445			491	9.99257	16.5	33		X	1	1	1	1	1	1	1	1	1	1	1	1	1	1	1	1	1	1	1	1	1	1	1	1	1	1	1	1	1	1	0	1	1	1	1
ANXA6	F8WIT2	Annexin	F8WIT2.B99990001.pdb	1m9iA	93	483	x	0.00064	490	8.02538	26.2	15.8		X	1	1	1	1	1	1	1	1	1	1	1	1	1	1	1	0	1	1	1	1	1	1	1	1	1	0	1	1	1	1	1	1	1	1	1
ANXA6	F8WIT2	Annexin	F8WIT2.B99990001.pdb	1m9iA	93	483	x	0.00064	491	5.06597	26.2	33		X	1	1	1	1	1	1	1	1	1	1	1	1	1	1	1	1	1	1	1	1	1	1	1	1	1	0	1	1	1	1	1	1	1	1	1
ANXA6	F8WIT2	Annexin	F8WIT2.B99990001.pdb	1m9iA	93	573	x	0.00016	577	11.4429	14.2	43.5		X	1	1	1	1	1	1	1	1	1	1	1	1	1	1	1	1	1	1	1	1	1	1	1	1	1	1	1	1	1	1	1	1	1	1	1
ANXA6	F8WIT2	Annexin	F8WIT2.B99990001.pdb	1m9iA	93	574			531	9.76143	41.7	33.5		X	1	1	1	1	1	1	1	1	1	1	1	1	1	1	1	1	1	1	1	1	1	1	1	1	1	1	1	1	1	1	1	1	1	1	1
ANXA6	F8WIT2	Annexin	F8WIT2.B99990001.pdb	1m9iA	93	581	x	0.00035	577	6.45347	27.8	43.5		X	0	0	0	0	0	0	0	1	0	0	0	0	0	0	0	0	0	0	0	0	0	0	0	0	0	1	1	1	0	1	0	0	1	1	1
AP1B1	Q5SVG5	AP-1 complex subunit beta-1	Q5SVG5.B99990004.pdb	4uqiB	90	5			4	8.58697	36.5	21.5		X	1	1	1	1	1	NaN	1	1	1	1	1	1	1	1	1	1	1	1	1	1	1	1	1	1	1	1	1	1	1	1	1	NaN	1	1	1
AP1B1	Q5SVG5	AP-1 complex subunit beta-1	Q5SVG5.B99990004.pdb	4uqiB	90	26			24	7.5922	50.8	10.5		X	1	1	1	1	1	NaN	1	1	1	1	1	1	1	1	1	1	1	1	1	1	1	1	1	1	1	1	1	1	1	1	1	NaN	1	1	1
AP1B1	Q5SVG5	AP-1 complex subunit beta-1	Q5SVG5.B99990004.pdb	4uqiB	90	29			24	3.88194	40	10.5		X	1	1	1	1	1	NaN	1	1	1	1	1	1	1	1	1	1	1	1	1	1	1	1	1	1	1	1	1	1	1	1	1	NaN	1	1	1
AP1B1	Q5SVG5	AP-1 complex subunit beta-1	Q5SVG5.B99990004.pdb	4uqiB	90	30			24	8.23707	25.5	10.5		X	1	1	1	1	1	NaN	1	1	1	1	1	1	1	1	1	1	1	1	1	1	1	1	1	1	1	1	1	1	1	1	1	NaN	1	1	1
AP1B1	Q5SVG5	AP-1 complex subunit beta-1	Q5SVG5.B99990004.pdb	4uqiB	90	36			24	10.1688	29	10.5		X	1	1	1	1	1	NaN	1	1	1	1	1	1	1	1	1	1	1	1	1	1	1	1	1	1	1	1	1	1	1	1	1	NaN	1	1	1
AP1B1	Q5SVG5	AP-1 complex subunit beta-1	Q5SVG5.B99990004.pdb	4uqiB	90	78			79	10.0448	33.3	6		X	1	1	1	1	1	NaN	1	1	1	1	1	1	1	1	1	1	1	1	1	1	1	1	1	1	1	1	1	1	1	1	1	NaN	1	1	1
AP1B1	Q5SVG5	AP-1 complex subunit beta-1	Q5SVG5.B99990004.pdb	4uqiB	90	131			170	8.94809	57.5	28		X	1	1	1	1	1	NaN	1	1	1	1	1	1	1	1	1	1	1	1	1	1	1	1	1	1	1	1	1	1	1	1	1	NaN	1	1	1
AP1B1	Q5SVG5	AP-1 complex subunit beta-1	Q5SVG5.B99990004.pdb	4uqiB	90	131			172	10.8917	57.5	17		X	1	1	1	1	1	NaN	1	1	1	1	1	1	1	1	1	1	1	1	1	1	1	1	1	1	1	1	1	1	1	1	1	NaN	1	1	1
AP1B1	Q5SVG5	AP-1 complex subunit beta-1	Q5SVG5.B99990004.pdb	4uqiB	90	179			266	10.5461	47.2	28		X	1	1	1	1	1	NaN	1	1	1	1	1	1	1	1	1	1	1	1	1	1	1	1	1	1	1	1	1	1	1	1	1	NaN	1	1	1
AP1B1	Q5SVG5	AP-1 complex subunit beta-1	Q5SVG5.B99990004.pdb	4uqiB	90	234			226	4.53277	18.7	7.7		X	1	1	1	1	1	NaN	1	1	1	1	1	1	1	1	1	1	1	1	1	1	1	1	1	1	1	1	1	1	1	1	1	NaN	1	1	1
AP1B1	Q5SVG5	AP-1 complex subunit beta-1	Q5SVG5.B99990004.pdb	4uqiB	90	234			231	9.02956	18.7	6.7		X	1	1	1	1	1	NaN	1	1	1	1	1	1	1	1	1	1	1	1	1	1	1	1	1	1	1	1	1	1	1	1	1	NaN	1	1	1
AP1B1	Q5SVG5	AP-1 complex subunit beta-1	Q5SVG5.B99990004.pdb	4uqiB	90	238	x	0.00226	226	10.1113	51.2	7.7		X	1	1	1	1	1	NaN	1	1	1	1	1	1	1	1	1	1	1	1	1	1	1	1	1	1	1	1	1	1	1	1	1	NaN	1	1	1
AP1B1	Q5SVG5	AP-1 complex subunit beta-1	Q5SVG5.B99990004.pdb	4uqiB	90	245			170	6.01844	9.5	28		X	1	1	1	1	1	NaN	1	1	1	1	1	1	1	1	1	1	1	1	1	1	1	1	1	1	1	1	1	1	1	1	1	NaN	1	1	1
AP1B1	Q5SVG5	AP-1 complex subunit beta-1	Q5SVG5.B99990004.pdb	4uqiB	90	256			170	5.64488	18.5	28		X	1	1	1	1	1	NaN	1	1	1	1	1	1	1	1	1	1	1	1	1	1	1	1	1	1	1	1	1	1	1	1	1	NaN	1	1	1
AP1B1	Q5SVG5	AP-1 complex subunit beta-1	Q5SVG5.B99990004.pdb	4uqiB	90	285			226	10.4708	49.7	7.7		X	1	1	1	1	1	NaN	1	1	1	1	1	1	1	1	1	1	1	1	1	1	1	1	1	1	1	1	1	1	1	1	1	NaN	1	1	1
AP1B1	Q5SVG5	AP-1 complex subunit beta-1	Q5SVG5.B99990004.pdb	4uqiB	90	291	x	0.00131	894	8.45479	35	43		X	1	1	1	1	1	NaN	1	1	1	1	1	1	1	1	1	0	1	1	1	1	1	1	1	1	1	1	1	1	1	1	1	NaN	1	1	1
AP1B1	Q5SVG5	AP-1 complex subunit beta-1	Q5SVG5.B99990004.pdb	4uqiB	90	375			450	10.4889	40.2	27.8		X	1	1	1	1	1	NaN	1	1	1	1	1	1	1	1	1	1	1	1	1	1	1	1	1	1	1	1	1	1	1	1	1	NaN	1	1	1
AP1B1	Q5SVG5	AP-1 complex subunit beta-1	Q5SVG5.B99990004.pdb	4uqiB	90	549			545	11.3162	14.5	15.2		X	1	1	1	1	1	NaN	1	1	1	1	1	1	1	1	1	1	1	1	1	1	1	1	1	1	1	1	1	1	1	1	1	NaN	1	1	1
AP1B1	Q5SVG5	AP-1 complex subunit beta-1	Q5SVG5.B99990004.pdb	4uqiB	90	549			714	4.24582	14.5	12.8		X	1	1	1	1	1	NaN	1	1	0	0	1	1	1	1	0	1	1	1	1	1	1	1	1	1	1	1	1	0	1	1	1	NaN	1	1	1
AP1B1	Q5SVG5	AP-1 complex subunit beta-1	Q5SVG5.B99990004.pdb	4uqiB	90	700			705	9.78207	9.7	23.7		X	1	1	1	1	1	NaN	1	1	1	1	1	1	1	1	1	1	1	1	1	1	1	1	1	1	1	1	1	0	1	1	1	NaN	1	0	0
AP1B1	Q5SVG5	AP-1 complex subunit beta-1	Q5SVG5.B99990004.pdb	4uqiB	90	724			705	6.02968	30.8	23.7		X	1	1	1	1	1	NaN	1	1	1	1	1	1	1	1	1	1	1	1	1	1	1	1	1	1	1	1	1	NaN	1	1	1	NaN	1	0	0
AP1B1	Q5SVG5	AP-1 complex subunit beta-1	Q5SVG5.B99990004.pdb	4uqiB	90	775			850	10.1329	18.8	14.8		X	1	1	1	1	1	NaN	1	1	1	1	1	1	1	1	1	NaN	1	1	1	1	1	1	1	1	1	1	1	1	1	1	1	NaN	1	1	1
AP1B1	Q5SVG5	AP-1 complex subunit beta-1	Q5SVG5.B99990004.pdb	4uqiB	90	821			756	9.90671	7.8	5.8		X	1	1	1	1	1	NaN	1	1	1	1	1	1	1	1	1	1	1	1	1	1	1	1	1	1	1	1	1	1	1	1	1	NaN	1	1	1
AP1B1	Q5SVG5	AP-1 complex subunit beta-1	Q5SVG5.B99990004.pdb	4uqiB	90	846			850	9.65593	13.3	14.8		X	1	1	1	1	1	NaN	1	1	0	0	0	0	0	1	1	NaN	1	1	1	0	1	1	1	1	1	1	1	1	1	1	0	NaN	0	0	0
AP1B1	Q5SVG5	AP-1 complex subunit beta-1	Q5SVG5.B99990004.pdb	4uqiB	90	857			849	5.70567	16.8	13.2		X	1	1	1	1	0	NaN	1	1	1	0	1	1	1	0	1	NaN	0	1	1	1	0	1	1	0	1	1	1	1	1	1	1	NaN	1	1	1
AP1B1	Q5SVG5	AP-1 complex subunit beta-1	Q5SVG5.B99990004.pdb	4uqiB	90	857			850	6.45134	16.8	14.8		X	1	1	1	1	0	NaN	1	1	1	0	1	1	1	1	1	NaN	1	1	1	1	1	1	1	1	1	1	1	1	1	1	1	NaN	1	1	1
AP1B1	Q5SVG5	AP-1 complex subunit beta-1	Q5SVG5.B99990004.pdb	4uqiB	90	871			756	11.1434	23.8	5.8		X	1	1	1	1	1	NaN	1	1	0	1	1	1	1	1	1	0	1	1	1	1	1	1	1	1	1	1	1	1	1	1	1	NaN	1	1	1
AP1B1	Q5SVG5	AP-1 complex subunit beta-1	Q5SVG5.B99990004.pdb	4uqiB	90	896			894	11.4027	58.7	43		X	1	1	1	1	1	NaN	1	1	1	1	1	1	1	1	1	0	1	1	1	1	1	1	1	1	1	1	1	1	1	1	1	NaN	1	1	1
AP2B1	Q9DBG3	AP-2 complex subunit beta	Q9DBG3.B99990004.pdb	4uqiB	100	5			4	9.373	54.3	13.3		X	1	1	1	1	1	1	1	1	1	1	1	1	NaN	1	1	NaN	1	1	1	1	1	1	1	1	1	NaN	1	1	1	1	1	1	1	1	1
AP2B1	Q9DBG3	AP-2 complex subunit beta	Q9DBG3.B99990004.pdb	4uqiB	100	66			90	8.96091	8.7	25.8		X	1	1	1	1	1	1	1	1	1	1	1	1	NaN	1	1	NaN	1	1	1	1	1	1	1	1	1	1	1	1	1	1	1	1	1	1	1
AP2B1	Q9DBG3	AP-2 complex subunit beta	Q9DBG3.B99990004.pdb	4uqiB	100	78			79	9.50002	19.2	7		X	1	1	1	1	1	1	1	1	1	1	1	1	NaN	1	1	NaN	1	1	1	1	1	1	1	1	1	1	1	1	1	1	1	1	1	1	1
AP2B1	Q9DBG3	AP-2 complex subunit beta	Q9DBG3.B99990004.pdb	4uqiB	100	93			90	9.97863	24.2	25.8		X	1	1	1	1	1	1	1	1	1	1	1	1	NaN	1	1	NaN	1	1	1	1	1	1	1	1	1	1	1	1	1	1	1	1	1	1	1
AP2B1	Q9DBG3	AP-2 complex subunit beta	Q9DBG3.B99990004.pdb	4uqiB	100	131			164	5.77244	35.2	20.3		X	1	1	1	1	1	1	1	1	1	1	1	1	NaN	1	1	NaN	1	1	1	1	1	1	0	1	1	1	1	1	1	1	1	1	1	1	1
AP2B1	Q9DBG3	AP-2 complex subunit beta	Q9DBG3.B99990004.pdb	4uqiB	100	206			172	11.4998	30.3	50.8		X	1	1	1	1	1	1	1	1	1	1	1	1	NaN	1	1	NaN	1	1	1	1	1	1	1	1	1	1	1	1	1	1	1	1	1	1	1
AP2B1	Q9DBG3	AP-2 complex subunit beta	Q9DBG3.B99990004.pdb	4uqiB	100	265	x	0.00086	253	10.8993	14.8	11.7		X	1	1	1	1	1	1	1	1	1	1	1	1	NaN	1	1	NaN	1	1	1	1	1	1	NaN	1	1	1	1	1	1	1	1	1	1	1	1
AP2B1	Q9DBG3	AP-2 complex subunit beta	Q9DBG3.B99990004.pdb	4uqiB	100	265	x	0.00086	274	4.94175	14.8	11.8		X	1	1	1	1	1	1	1	1	1	1	1	1	NaN	1	1	NaN	1	1	1	1	1	1	NaN	1	1	1	1	1	1	1	1	1	1	1	1
AP2B1	Q9DBG3	AP-2 complex subunit beta	Q9DBG3.B99990004.pdb	4uqiB	100	265	x	0.00086	293	9.6083	14.8	5.3		X	1	1	1	1	1	1	1	1	1	1	1	1	NaN	1	1	NaN	1	1	1	1	1	1	NaN	1	1	1	1	1	1	1	1	1	1	1	1
AP2B1	Q9DBG3	AP-2 complex subunit beta	Q9DBG3.B99990004.pdb	4uqiB	100	272			274	9.33234	7.3	11.8		X	1	1	1	1	1	1	1	1	1	1	1	1	NaN	1	1	NaN	1	1	1	1	1	1	NaN	1	1	1	1	1	1	1	1	1	1	1	1
AP2B1	Q9DBG3	AP-2 complex subunit beta	Q9DBG3.B99990004.pdb	4uqiB	100	272			293	4.76538	7.3	5.3		X	1	1	1	1	1	1	1	1	1	1	1	1	NaN	1	1	NaN	1	1	1	1	1	1	NaN	1	1	1	1	1	1	1	1	1	1	1	1
AP2B1	Q9DBG3	AP-2 complex subunit beta	Q9DBG3.B99990004.pdb	4uqiB	100	282			347	9.44621	52.5	10.3		X	1	1	1	1	1	1	1	1	1	1	1	1	NaN	1	1	NaN	0	1	1	1	1	1	NaN	1	1	1	1	1	1	1	1	1	1	NaN	1
AP2B1	Q9DBG3	AP-2 complex subunit beta	Q9DBG3.B99990004.pdb	4uqiB	100	338			253	10.6587	18	11.7		X	1	1	1	1	1	1	1	1	1	1	1	1	NaN	1	1	NaN	1	1	1	1	1	1	1	1	1	1	1	1	1	1	1	1	1	NaN	1
AP2B1	Q9DBG3	AP-2 complex subunit beta	Q9DBG3.B99990004.pdb	4uqiB	100	338			274	10.7473	18	11.8		X	1	1	1	1	1	1	1	1	1	1	1	1	NaN	1	1	NaN	1	1	1	1	1	1	NaN	1	1	1	1	1	1	1	1	1	1	NaN	1
AP2B1	Q9DBG3	AP-2 complex subunit beta	Q9DBG3.B99990004.pdb	4uqiB	100	359			347	7.63522	5.5	10.3		X	1	1	1	1	1	1	1	1	1	1	1	1	NaN	1	1	NaN	1	1	1	1	1	1	1	1	1	1	1	1	1	1	1	1	1	NaN	1
AP2B1	Q9DBG3	AP-2 complex subunit beta	Q9DBG3.B99990004.pdb	4uqiB	100	402			726	10.4753	37.7	23.2		X	1	1	1	1	1	1	1	1	1	1	1	1	NaN	1	1	NaN	1	1	1	1	1	1	1	1	1	1	1	1	1	1	1	1	1	1	1
AP2B1	Q9DBG3	AP-2 complex subunit beta	Q9DBG3.B99990004.pdb	4uqiB	100	420			347	4.5905	37	10.3		X	1	1	1	1	1	1	1	1	1	1	1	1	NaN	1	1	NaN	1	1	1	1	1	1	1	1	1	1	1	1	1	1	1	1	1	NaN	1
AP2B1	Q9DBG3	AP-2 complex subunit beta	Q9DBG3.B99990004.pdb	4uqiB	100	424			347	5.32267	36.2	10.3		X	1	1	1	1	1	1	1	1	1	1	1	1	NaN	1	1	NaN	1	1	1	1	1	1	1	1	1	1	1	1	1	1	1	1	1	NaN	1
AP2B1	Q9DBG3	AP-2 complex subunit beta	Q9DBG3.B99990004.pdb	4uqiB	100	494			726	10.0909	5.5	23.2		X	1	1	1	1	1	1	1	1	1	1	1	1	NaN	1	1	NaN	1	1	1	1	1	1	1	1	1	1	1	1	1	1	1	1	1	NaN	1
AP2B1	Q9DBG3	AP-2 complex subunit beta	Q9DBG3.B99990004.pdb	4uqiB	100	545			549	7.64796	31.8	50.7		X	1	1	1	1	1	1	1	1	1	1	1	1	NaN	1	1	NaN	1	1	1	1	1	1	1	1	1	1	1	1	1	1	1	1	1	1	1
AP2B1	Q9DBG3	AP-2 complex subunit beta	Q9DBG3.B99990004.pdb	4uqiB	100	576			647	11.1656	52.5	20		X	1	1	1	1	1	1	1	1	1	1	1	1	NaN	1	1	NaN	1	1	1	1	1	1	1	1	1	1	1	1	1	1	1	1	1	1	0
AP2B1	Q9DBG3	AP-2 complex subunit beta	Q9DBG3.B99990004.pdb	4uqiB	100	576			890	10.9176	52.5	10.3		X	1	1	1	1	1	1	1	1	1	1	1	1	NaN	1	1	NaN	1	1	1	1	1	1	1	1	1	1	1	1	1	1	1	1	1	1	1
AP2B1	Q9DBG3	AP-2 complex subunit beta	Q9DBG3.B99990004.pdb	4uqiB	100	721			605	8.87571	7.7	23.3		X	1	1	1	1	1	1	1	1	1	1	1	1	NaN	1	1	NaN	1	1	1	1	1	1	1	1	1	1	1	1	1	1	1	1	1	1	0
AP2B1	Q9DBG3	AP-2 complex subunit beta	Q9DBG3.B99990004.pdb	4uqiB	100	721			726	10.1303	7.7	23.2		X	1	1	1	1	1	1	1	1	1	1	1	1	NaN	1	1	NaN	1	1	1	1	1	1	1	1	1	1	1	1	1	1	1	1	1	1	1
AP2B1	Q9DBG3	AP-2 complex subunit beta	Q9DBG3.B99990004.pdb	4uqiB	100	796			865	10.6389	30.5	8.3		X	1	1	0	1	1	1	1	1	1	1	1	1	NaN	1	1	NaN	1	1	1	1	1	1	1	1	1	1	1	1	1	1	1	1	1	1	1
AP2B1	Q9DBG3	AP-2 complex subunit beta	Q9DBG3.B99990004.pdb	4uqiB	100	796			890	3.1947	30.5	10.3		X	1	1	0	1	1	1	1	1	1	1	1	1	NaN	1	1	NaN	1	1	1	1	1	1	1	1	1	1	1	1	1	1	1	1	1	1	1
AP2B1	Q9DBG3	AP-2 complex subunit beta	Q9DBG3.B99990004.pdb	4uqiB	100	808			194	11.0267	59.3	30.3		X	1	1	1	1	1	1	1	1	1	1	1	1	NaN	1	1	NaN	1	1	1	1	1	1	1	1	1	1	1	1	1	1	1	1	1	1	1
AP2B1	Q9DBG3	AP-2 complex subunit beta	Q9DBG3.B99990004.pdb	4uqiB	100	867			866	9.61989	59.2	20		X	1	1	1	1	1	1	1	1	1	1	1	1	NaN	1	1	NaN	1	1	1	1	1	1	1	1	1	1	1	1	1	1	1	1	1	1	1
AP2M1	Q3TWV4	Adaptor protein complex AP-2, mu1, isoform CRA_a	Q3TWV4.B99990005.pdb	2jkrM	100	59			257	9.52651	11	14		X	1	1	1	1	1	1	1	1	1	1	1	1	1	1	1	1	1	1	1	1	1	1	1	1	1	1	1	1	1	1	1	1	1	1	1
AP2M1	Q3TWV4	Adaptor protein complex AP-2, mu1, isoform CRA_a	Q3TWV4.B99990005.pdb	2jkrM	100	95			97	8.10604	10.8	6.3		X	1	1	1	1	1	1	1	1	1	1	1	1	1	1	1	1	1	1	1	1	1	1	1	1	1	1	1	1	1	1	1	1	1	1	1
AP2M1	Q3TWV4	Adaptor protein complex AP-2, mu1, isoform CRA_a	Q3TWV4.B99990005.pdb	2jkrM	100	95			140	11.0795	10.8	9		X	1	1	1	1	1	1	1	1	1	1	1	1	1	1	1	1	1	1	1	1	1	1	1	1	1	1	1	1	1	1	1	1	1	1	1
AP2M1	Q3TWV4	Adaptor protein complex AP-2, mu1, isoform CRA_a	Q3TWV4.B99990005.pdb	2jkrM	100	95			253	5.53875	10.8	8.8		X	1	1	1	1	1	1	1	1	1	1	1	1	1	1	1	1	1	1	1	1	1	1	1	1	1	1	1	1	1	1	1	1	1	1	1
AP2M1	Q3TWV4	Adaptor protein complex AP-2, mu1, isoform CRA_a	Q3TWV4.B99990005.pdb	2jkrM	100	95			257	7.81425	10.8	14		X	1	1	1	1	1	1	1	1	1	1	1	1	1	1	1	1	1	1	1	1	1	1	1	1	1	1	1	1	1	1	1	1	1	1	1
AP2M1	Q3TWV4	Adaptor protein complex AP-2, mu1, isoform CRA_a	Q3TWV4.B99990005.pdb	2jkrM	100	95			260	10.5445	10.8	10.5		X	1	1	1	1	1	1	1	1	1	1	1	1	1	1	1	1	1	1	1	1	1	1	1	1	1	1	1	1	1	1	1	1	1	1	1
AP2M1	Q3TWV4	Adaptor protein complex AP-2, mu1, isoform CRA_a	Q3TWV4.B99990005.pdb	2jkrM	100	102			97	9.60501	43.3	6.3		X	1	1	1	1	1	1	1	1	1	1	1	1	1	1	1	1	1	1	1	1	1	1	1	1	1	1	1	1	1	1	1	1	1	1	1
AP2M1	Q3TWV4	Adaptor protein complex AP-2, mu1, isoform CRA_a	Q3TWV4.B99990005.pdb	2jkrM	100	211			253	8.04216	24.5	8.8		X	1	1	1	1	1	1	1	1	1	1	1	1	1	1	1	1	1	1	1	1	1	1	1	1	1	1	1	1	1	1	1	1	1	1	1
AP2M1	Q3TWV4	Adaptor protein complex AP-2, mu1, isoform CRA_a	Q3TWV4.B99990005.pdb	2jkrM	100	211			257	6.82891	24.5	14		X	1	1	1	1	1	1	1	1	1	1	1	1	1	1	1	1	1	1	1	1	1	1	1	1	1	1	1	1	1	1	1	1	1	1	1
AP2M1	Q3TWV4	Adaptor protein complex AP-2, mu1, isoform CRA_a	Q3TWV4.B99990005.pdb	2jkrM	100	211			260	3.6682	24.5	10.5		X	1	1	1	1	1	1	1	1	1	1	1	1	1	1	1	1	1	1	1	1	1	1	1	1	1	1	1	1	1	1	1	1	1	1	1
AP2M1	Q3TWV4	Adaptor protein complex AP-2, mu1, isoform CRA_a	Q3TWV4.B99990005.pdb	2jkrM	100	222			97	6.48545	6.7	6.3		X	1	1	1	1	1	1	1	1	1	1	1	1	1	1	1	1	1	1	1	1	1	1	1	1	1	1	1	1	1	1	1	1	1	1	1
AP2M1	Q3TWV4	Adaptor protein complex AP-2, mu1, isoform CRA_a	Q3TWV4.B99990005.pdb	2jkrM	100	233			178	4.78689	12.3	6.2		X	1	1	1	1	1	1	1	1	1	1	1	1	1	1	1	1	1	1	1	1	1	1	1	1	1	1	1	1	1	1	1	1	1	1	1
AP2M1	Q3TWV4	Adaptor protein complex AP-2, mu1, isoform CRA_a	Q3TWV4.B99990005.pdb	2jkrM	100	233			191	10.3892	12.3	39.2		X	1	1	1	1	1	1	1	1	1	1	1	1	1	1	1	1	1	1	1	1	1	1	1	1	1	1	1	1	1	1	1	1	1	1	1
AP2M1	Q3TWV4	Adaptor protein complex AP-2, mu1, isoform CRA_a	Q3TWV4.B99990005.pdb	2jkrM	100	233			232	9.61975	12.3	14.7		X	1	1	1	1	1	1	1	1	1	1	1	1	1	0	1	0	0	1	1	1	1	1	1	1	1	0	0	0	0	1	1	1	1	1	1
AP2M1	Q3TWV4	Adaptor protein complex AP-2, mu1, isoform CRA_a	Q3TWV4.B99990005.pdb	2jkrM	100	233			234	7.94161	12.3	16.5		X	1	1	1	1	1	1	1	1	1	1	1	1	1	1	1	1	1	1	1	1	1	1	1	1	1	1	1	1	1	1	1	1	1	1	1
AP2M1	Q3TWV4	Adaptor protein complex AP-2, mu1, isoform CRA_a	Q3TWV4.B99990005.pdb	2jkrM	100	233			238	8.15723	12.3	9		X	1	1	1	1	1	1	1	1	1	1	1	1	1	1	1	1	1	1	1	1	1	1	1	1	1	1	1	1	1	1	1	1	1	1	1
AP2M1	Q3TWV4	Adaptor protein complex AP-2, mu1, isoform CRA_a	Q3TWV4.B99990005.pdb	2jkrM	100	236			178	9.93462	46.5	6.2		X	1	1	1	1	1	1	1	1	1	1	1	1	1	1	1	1	1	1	1	1	1	1	1	1	1	1	1	1	1	1	1	1	1	1	1
AP2M1	Q3TWV4	Adaptor protein complex AP-2, mu1, isoform CRA_a	Q3TWV4.B99990005.pdb	2jkrM	100	236			232	11.2962	46.5	14.7		X	1	1	1	1	1	1	1	1	1	1	1	1	1	0	1	0	0	1	1	1	1	1	1	1	1	0	0	0	0	1	1	1	1	1	1
AP2M1	Q3TWV4	Adaptor protein complex AP-2, mu1, isoform CRA_a	Q3TWV4.B99990005.pdb	2jkrM	100	236			234	8.44066	46.5	16.5		X	1	1	1	1	1	1	1	1	1	1	1	1	1	1	1	1	1	1	1	1	1	1	1	1	1	1	1	1	1	1	1	1	1	1	1
AP2M1	Q3TWV4	Adaptor protein complex AP-2, mu1, isoform CRA_a	Q3TWV4.B99990005.pdb	2jkrM	100	236			238	8.39288	46.5	9		X	1	1	1	1	1	1	1	1	1	1	1	1	1	1	1	1	1	1	1	1	1	1	1	1	1	1	1	1	1	1	1	1	1	1	1
AP2M1	Q3TWV4	Adaptor protein complex AP-2, mu1, isoform CRA_a	Q3TWV4.B99990005.pdb	2jkrM	100	254	x	0.00024	253	6.36108	44	8.8		X	1	1	1	1	1	1	1	1	1	1	1	1	1	1	1	1	1	1	1	1	1	1	1	1	1	1	1	1	1	1	1	1	1	1	1
AP2M1	Q3TWV4	Adaptor protein complex AP-2, mu1, isoform CRA_a	Q3TWV4.B99990005.pdb	2jkrM	100	254	x	0.00024	257	5.34864	44	14		X	1	1	1	1	1	1	1	1	1	1	1	1	1	1	1	1	1	1	1	1	1	1	1	1	1	1	1	1	1	1	1	1	1	1	1
AP2M1	Q3TWV4	Adaptor protein complex AP-2, mu1, isoform CRA_a	Q3TWV4.B99990005.pdb	2jkrM	100	254	x	0.00024	260	5.08301	44	10.5		X	1	1	1	1	1	1	1	1	1	1	1	1	1	1	1	1	1	1	1	1	1	1	1	1	1	1	1	1	1	1	1	1	1	1	1
AP2M1	Q3TWV4	Adaptor protein complex AP-2, mu1, isoform CRA_a	Q3TWV4.B99990005.pdb	2jkrM	100	302			365	4.7917	50.3	8.7		X	1	1	1	1	1	1	1	1	1	1	1	1	1	1	1	1	1	1	1	1	1	1	1	1	1	1	1	1	1	1	1	1	1	1	1
AP2M1	Q3TWV4	Adaptor protein complex AP-2, mu1, isoform CRA_a	Q3TWV4.B99990005.pdb	2jkrM	100	310	x	0.00038	312	4.07006	56.2	26.8		X	1	1	1	1	1	1	1	1	1	1	1	1	1	1	1	1	1	1	1	1	1	1	1	1	1	1	1	1	1	1	1	1	1	1	1
AP2M1	Q3TWV4	Adaptor protein complex AP-2, mu1, isoform CRA_a	Q3TWV4.B99990005.pdb	2jkrM	100	341			345	9.66978	28.5	16.3		X	1	1	1	1	1	1	1	1	1	1	1	1	1	1	1	1	1	1	1	1	1	1	1	1	1	1	1	1	1	1	1	1	1	1	1
AP2M1	Q3TWV4	Adaptor protein complex AP-2, mu1, isoform CRA_a	Q3TWV4.B99990005.pdb	2jkrM	100	343			345	7.30496	13.5	16.3		X	1	1	1	1	1	1	1	1	1	1	1	1	1	1	1	1	1	1	1	1	1	1	1	1	1	1	1	1	1	1	1	1	1	1	1
AP2M1	Q3TWV4	Adaptor protein complex AP-2, mu1, isoform CRA_a	Q3TWV4.B99990005.pdb	2jkrM	100	343			385	10.5298	13.5	12.8		X	1	1	1	1	1	1	1	1	1	1	1	1	1	1	1	1	1	1	1	1	1	1	1	1	1	1	1	1	1	1	1	1	1	1	1
AP2M1	Q3TWV4	Adaptor protein complex AP-2, mu1, isoform CRA_a	Q3TWV4.B99990005.pdb	2jkrM	100	377			329	10.1569	7.2	11.2		X	1	1	1	1	1	1	1	1	1	1	1	1	1	1	1	1	1	1	1	1	1	1	1	1	1	1	1	1	1	1	1	1	1	1	1
AP2M1	Q3TWV4	Adaptor protein complex AP-2, mu1, isoform CRA_a	Q3TWV4.B99990005.pdb	2jkrM	100	398			312	11.3365	22.8	26.8		X	1	1	1	1	1	1	1	1	1	1	1	1	1	1	1	1	1	1	1	1	1	1	1	1	1	1	1	1	1	1	1	1	1	1	1
AP2M1	Q3TWV4	Adaptor protein complex AP-2, mu1, isoform CRA_a	Q3TWV4.B99990005.pdb	2jkrM	100	403			412	7.3174	31.7	14.5		X	1	1	1	1	1	1	1	1	1	1	1	1	1	1	1	1	1	1	1	1	1	1	1	1	1	1	1	1	1	1	1	1	1	1	1
AP2M1	Q3TWV4	Adaptor protein complex AP-2, mu1, isoform CRA_a	Q3TWV4.B99990005.pdb	2jkrM	100	418			412	8.24391	21.8	14.5		X	1	1	1	1	1	1	1	1	1	1	1	1	1	1	1	1	1	1	1	1	1	1	1	1	1	1	1	1	1	1	1	1	1	1	1
APOA1BP	Q8K4Z3	NAD(P)H-hydrate epimerase	Q8K4Z3.B99990003.pdb	2o8nA	100	52			55	9.21517	28.8	7.5			1	1	1	1	1	1	1	1	1	1	1	1	1	1	1	0	1	1	1	1	1	1	1	1	1	1	1	NaN	NaN	1	NaN	1	1	1	NaN
APOA1BP	Q8K4Z3	NAD(P)H-hydrate epimerase	Q8K4Z3.B99990003.pdb	2o8nA	100	100			99	8.9302	32.3	49.8			0	0	0	0	0	0	0	0	0	0	0	0	0	0	0	0	0	0	0	1	1	1	1	1	0	1	1	NaN	0	1	NaN	0	0	0	0
APOA1BP	Q8K4Z3	NAD(P)H-hydrate epimerase	Q8K4Z3.B99990003.pdb	2o8nA	100	100			101	7.46028	32.3	41.7			0	0	0	0	0	0	0	0	0	0	0	0	0	0	0	0	0	0	0	1	1	1	1	1	0	1	1	NaN	0	1	NaN	0	0	0	0
APOA1BP	Q8K4Z3	NAD(P)H-hydrate epimerase	Q8K4Z3.B99990003.pdb	2o8nA	100	126	x	0.00015	101	10.9676	42.5	41.7			1	1	1	1	1	1	0	1	1	1	1	1	1	1	1	0	0	0	0	1	1	1	1	1	1	1	1	NaN	1	1	NaN	1	1	1	1
APOA1BP	Q8K4Z3	NAD(P)H-hydrate epimerase	Q8K4Z3.B99990003.pdb	2o8nA	100	138	x	0.00373	196	10.3577	7	18			1	1	1	1	1	1	1	1	1	1	1	0	1	1	0	0	0	1	1	1	1	1	1	0	1	1	1	NaN	1	1	NaN	1	1	1	0
APOA1BP	Q8K4Z3	NAD(P)H-hydrate epimerase	Q8K4Z3.B99990003.pdb	2o8nA	100	142			185	9.91419	48	24.2			1	1	1	1	1	1	1	1	1	1	1	1	1	1	1	1	1	1	1	1	1	1	1	1	1	1	1	0	1	1	NaN	1	1	1	1
APOA1BP	Q8K4Z3	NAD(P)H-hydrate epimerase	Q8K4Z3.B99990003.pdb	2o8nA	100	187			55	11.2343	53.3	7.5			1	1	1	1	1	1	1	1	1	0	1	1	1	1	1	1	1	1	1	1	1	1	1	0	1	1	1	NaN	NaN	1	NaN	1	1	1	1
APOA1BP	Q8K4Z3	NAD(P)H-hydrate epimerase	Q8K4Z3.B99990003.pdb	2o8nA	100	187			185	7.65909	53.3	24.2			1	1	1	1	1	1	1	1	1	0	1	1	1	1	1	1	1	1	1	1	1	1	1	0	1	1	1	1	1	1	1	1	1	1	1
APOA1BP	Q8K4Z3	NAD(P)H-hydrate epimerase	Q8K4Z3.B99990003.pdb	2o8nA	100	221			55	9.64988	52.3	7.5			1	1	1	1	1	1	1	1	1	1	1	1	1	1	1	1	1	1	1	1	1	1	1	1	1	1	1	NaN	NaN	1	NaN	1	1	1	1
APOA1BP	Q8K4Z3	NAD(P)H-hydrate epimerase	Q8K4Z3.B99990003.pdb	2o8nA	100	239			55	11.1126	6.3	7.5			1	1	1	1	1	1	1	1	1	1	1	1	1	1	1	1	1	1	1	1	1	1	1	1	1	1	1	NaN	NaN	1	NaN	1	1	1	1
APOA1BP	Q8K4Z3	NAD(P)H-hydrate epimerase	Q8K4Z3.B99990003.pdb	2o8nA	100	239			185	10.7356	6.3	24.2			1	1	1	1	1	1	1	1	1	1	1	1	1	1	1	1	1	1	1	1	1	1	1	1	1	1	1	1	1	1	1	1	1	1	1
APOA1BP	Q8K4Z3	NAD(P)H-hydrate epimerase	Q8K4Z3.B99990003.pdb	2o8nA	100	240			55	8.57189	45.5	7.5			1	1	1	1	0	1	1	1	1	1	1	1	1	1	1	1	1	1	1	1	1	1	1	1	1	1	1	NaN	NaN	1	NaN	0	1	1	1
APOA1BP	Q8K4Z3	NAD(P)H-hydrate epimerase	Q8K4Z3.B99990003.pdb	2o8nA	100	263	x	0.00071	271	10.9949	57.2	49.5			0	0	0	0	0	0	1	0	0	0	0	0	0	1	0	0	0	1	1	0	0	0	0	1	0	0	1	1	0	0	0	0	0	0	0
APRT	P08030	Adenine phosphoribosyltransferase	P08030.B99990004.pdb	4x45A	82	34			30	7.55409	59.2	35.2		X	1	1	1	1	1	1	1	1	1	1	0	1	1	1	1	0	1	1	1	1	1	1	1	1	0	1	1	1	1	1	1	1	1	1	1
APRT	P08030	Adenine phosphoribosyltransferase	P08030.B99990004.pdb	4x45A	82	51			48	10.1273	32.2	41.3		X	0	0	0	0	0	0	0	0	0	0	1	0	0	1	0	0	0	1	0	1	0	0	0	0	0	1	1	1	0	0	0	0	0	0	0
APRT	P08030	Adenine phosphoribosyltransferase	P08030.B99990004.pdb	4x45A	82	51			52	11.064	32.2	43.2		X	0	0	0	0	0	0	0	0	0	0	0	0	0	0	0	0	0	0	0	0	0	0	0	0	0	0	1	1	1	1	0	0	0	0	0
APRT	P08030	Adenine phosphoribosyltransferase	P08030.B99990004.pdb	4x45A	82	51			55	8.97445	32.2	17.5		X	0	0	0	0	0	0	0	0	0	0	0	0	0	0	0	0	0	0	0	0	0	0	0	0	NaN	0	0	0	0	0	0	0	0	0	0
APRT	P08030	Adenine phosphoribosyltransferase	P08030.B99990004.pdb	4x45A	82	57	x	0.00032	55	3.52695	40.2	17.5		X	0	0	0	0	0	0	0	0	0	0	0	0	0	0	0	NaN	0	0	0	0	0	0	0	0	NaN	0	0	0	0	0	0	0	0	0	0
APRT	P08030	Adenine phosphoribosyltransferase	P08030.B99990004.pdb	4x45A	82	88			66	5.10773	39.7	34.7		X	1	1	1	1	1	1	1	1	1	1	1	1	1	1	NaN	0	0	1	1	1	1	1	1	1	1	1	1	1	1	1	1	1	1	1	1
APRT	P08030	Adenine phosphoribosyltransferase	P08030.B99990004.pdb	4x45A	82	91			66	8.53372	44.3	34.7		X	1	1	1	1	1	1	1	1	1	1	1	1	1	1	NaN	0	0	1	1	1	1	1	1	1	1	1	1	1	1	1	1	1	1	1	1
APRT	P08030	Adenine phosphoribosyltransferase	P08030.B99990004.pdb	4x45A	82	107			100	4.34991	50.8	25.3		X	1	1	1	1	0	1	1	0	0	1	1	1	1	1	NaN	0	0	1	1	1	1	1	1	1	1	1	1	1	1	1	1	1	1	1	1
APRT	P08030	Adenine phosphoribosyltransferase	P08030.B99990004.pdb	4x45A	82	107			102	7.37232	50.8	25.3		X	1	1	1	0	0	0	0	0	0	0	0	0	0	0	NaN	0	0	0	0	0	0	0	0	0	0	0	0	0	0	1	0	0	0	0	0
APRT	P08030	Adenine phosphoribosyltransferase	P08030.B99990004.pdb	4x45A	82	163			161	9.25472	58.7	20.7		X	1	1	1	1	1	1	0	0	0	1	1	1	1	1	0	1	0	1	1	1	1	1	0	1	1	1	1	1	1	1	1	1	1	1	1
ARF1	P84078	ADP-ribosylation factor 1	P84078.B99990002.pdb	1r8qA	100	36	x	8e-05	162	8.43127	22.8	26.5		X	1	1	1	1	1	1	1	1	1	1	1	1	1	1	1	1	1	1	1	1	1	1	1	1	1	1	1	1	1	1	1	1	1	1	1
ARF1	P84078	ADP-ribosylation factor 1	P84078.B99990002.pdb	1r8qA	100	59			62	11.3287	53.2	12.3		X	1	1	1	1	1	1	1	1	1	1	1	1	1	1	1	1	1	1	1	1	1	1	1	1	1	1	1	1	1	1	1	1	1	1	1
ARF6	P62331	ADP-ribosylation factor 6	P62331.B99990003.pdb	3lvqE	96	7			6	9.228	15.7	28.2			1	1	1	1	1	1	1	1	1	1	0	1	1	1	1	1	1	1	1	1	1	1	1	1	1	1	1	NaN	NaN	1	1	1	1	1	1
ARF6	P62331	ADP-ribosylation factor 6	P62331.B99990003.pdb	3lvqE	96	12			6	9.18406	13	28.2			1	1	1	1	1	1	1	1	1	1	0	1	1	1	1	1	1	1	1	1	1	1	1	1	1	1	1	NaN	NaN	1	1	1	1	1	1
ARF6	P62331	ADP-ribosylation factor 6	P62331.B99990003.pdb	3lvqE	96	34			38	11.1922	13.3	29.3			1	1	1	1	1	1	1	1	1	1	1	1	1	1	1	1	1	1	1	1	1	1	1	1	1	1	1	NaN	NaN	1	1	1	1	1	1
ARF6	P62331	ADP-ribosylation factor 6	P62331.B99990003.pdb	3lvqE	96	174			171	9.27602	59.2	39			1	1	1	1	1	1	1	1	1	1	1	1	1	1	1	1	1	1	1	1	1	1	1	1	1	1	1	NaN	NaN	1	1	1	1	1	1
ARF6	P62331	ADP-ribosylation factor 6	P62331.B99990003.pdb	3lvqE	96	174			175	11.3685	59.2	44.7			1	1	1	1	1	1	1	1	1	1	1	1	1	1	1	1	1	1	1	1	1	1	1	1	1	1	1	NaN	NaN	1	1	1	1	1	1
ARHGDIA	Q99PT1	Rho GDP-dissociation inhibitor 1	Q99PT1.B99990004.pdb	1doaB	99	28			24	10.674	53.3	23		X	1	1	1	1	1	1	1	1	NaN	1	1	1	1	1	NaN	1	1	1	1	1	1	1	1	1	1	1	1	1	1	1	0	0	0	1	1
ARHGDIA	Q99PT1	Rho GDP-dissociation inhibitor 1	Q99PT1.B99990004.pdb	1doaB	99	33			34	8.73747	38.7	7.3		X	1	1	1	1	1	1	1	1	NaN	1	1	1	1	1	NaN	1	1	1	1	1	1	1	1	1	1	1	1	1	1	1	1	1	1	1	1
ARHGDIA	Q99PT1	Rho GDP-dissociation inhibitor 1	Q99PT1.B99990004.pdb	1doaB	99	33			124	11.1769	38.7	22		X	1	1	1	1	1	1	1	1	NaN	1	1	1	1	1	NaN	1	1	1	1	1	1	1	1	1	1	1	1	1	1	1	1	1	1	1	1
ARHGDIA	Q99PT1	Rho GDP-dissociation inhibitor 1	Q99PT1.B99990004.pdb	1doaB	99	50			47	9.32332	37.5	46.7		X	1	1	1	1	1	1	1	1	NaN	1	1	1	1	1	NaN	1	1	1	1	1	1	1	1	1	1	1	1	1	1	1	1	1	1	1	1
ARHGDIA	Q99PT1	Rho GDP-dissociation inhibitor 1	Q99PT1.B99990004.pdb	1doaB	99	98			96	8.72908	6.2	8.3		X	1	1	1	1	1	1	1	0	NaN	1	1	1	1	1	NaN	1	1	1	1	0	1	1	1	1	1	1	1	1	1	1	1	1	1	1	1
ARHGDIA	Q99PT1	Rho GDP-dissociation inhibitor 1	Q99PT1.B99990004.pdb	1doaB	99	98			191	11.3133	6.2	8.5		X	1	1	1	1	1	1	1	1	NaN	1	1	1	1	1	NaN	1	1	1	1	0	1	1	1	1	1	1	1	1	1	1	1	1	1	1	1
ARHGDIA	Q99PT1	Rho GDP-dissociation inhibitor 1	Q99PT1.B99990004.pdb	1doaB	99	99			96	10.1962	59.3	8.3		X	1	1	1	1	1	1	1	0	NaN	1	1	1	1	1	NaN	1	1	1	1	1	1	1	1	1	1	1	1	1	1	1	1	1	1	1	1
ARHGDIA	Q99PT1	Rho GDP-dissociation inhibitor 1	Q99PT1.B99990004.pdb	1doaB	99	99			101	9.81305	59.3	39.3		X	1	1	1	1	1	1	1	1	NaN	1	1	1	1	1	NaN	1	1	1	1	1	1	1	1	1	1	1	1	1	1	1	1	1	1	1	1
ARHGDIA	Q99PT1	Rho GDP-dissociation inhibitor 1	Q99PT1.B99990004.pdb	1doaB	99	113			80	11.4454	47.2	50.7		X	1	1	1	1	1	1	1	0	NaN	1	1	1	1	1	NaN	1	1	1	1	1	1	1	1	1	1	1	1	1	1	1	1	1	1	1	1
ARHGDIA	Q99PT1	Rho GDP-dissociation inhibitor 1	Q99PT1.B99990004.pdb	1doaB	99	127	x	0.00024	24	11.1771	49.3	23		X	1	1	1	1	1	1	1	1	NaN	1	1	1	1	1	NaN	1	1	1	1	1	1	1	1	1	1	1	1	1	1	1	1	1	1	1	1
ARHGDIA	Q99PT1	Rho GDP-dissociation inhibitor 1	Q99PT1.B99990004.pdb	1doaB	99	127	x	0.00024	124	11.4659	49.3	22		X	1	1	1	1	1	1	1	1	NaN	1	1	1	1	1	NaN	1	1	1	1	1	1	1	1	1	1	1	1	1	1	1	1	1	1	1	1
ARHGDIA	Q99PT1	Rho GDP-dissociation inhibitor 1	Q99PT1.B99990004.pdb	1doaB	99	127	x	0.00024	148	10.8503	49.3	17.7		X	1	1	1	1	1	1	1	1	NaN	1	1	1	1	1	NaN	1	1	1	1	1	1	1	1	1	1	1	1	1	1	1	1	1	1	1	1
ARHGDIA	Q99PT1	Rho GDP-dissociation inhibitor 1	Q99PT1.B99990004.pdb	1doaB	99	135			174	7.24646	27.3	42.5		X	1	1	1	1	1	1	1	1	NaN	1	1	1	1	1	NaN	1	1	1	1	1	1	1	1	1	1	1	1	1	1	1	1	1	1	1	1
ARHGDIA	Q99PT1	Rho GDP-dissociation inhibitor 1	Q99PT1.B99990004.pdb	1doaB	99	178			191	9.13434	27.2	8.5		X	1	1	1	1	1	1	1	1	NaN	1	1	1	1	1	NaN	1	1	1	1	1	1	1	1	1	1	1	1	1	1	1	1	1	1	1	1
ARHGDIA	Q99PT1	Rho GDP-dissociation inhibitor 1	Q99PT1.B99990004.pdb	1doaB	99	186			191	11.035	42.8	8.5		X	1	1	1	1	1	1	1	1	NaN	0	1	1	0	1	NaN	1	1	1	1	1	1	1	1	1	1	1	1	1	1	1	1	1	1	1	1
ARHGDIA	Q99PT1	Rho GDP-dissociation inhibitor 1	Q99PT1.B99990004.pdb	1doaB	99	199			101	7.65431	27.2	39.3		X	1	1	1	1	1	1	1	1	NaN	1	1	1	1	1	NaN	1	1	1	1	1	1	1	1	1	1	1	1	1	1	1	1	1	1	1	1
ARHGDIA	Q99PT1	Rho GDP-dissociation inhibitor 1	Q99PT1.B99990004.pdb	1doaB	99	199			174	9.64143	27.2	42.5		X	1	1	1	1	1	1	1	1	NaN	1	1	1	1	1	NaN	1	1	1	1	1	1	1	1	1	1	1	1	1	1	1	1	1	1	1	1
ARHGDIA	Q99PT1	Rho GDP-dissociation inhibitor 1	Q99PT1.B99990004.pdb	1doaB	99	203			101	11.2119	38.8	39.3		X	1	1	1	1	1	1	1	1	NaN	1	1	1	1	1	NaN	1	1	1	1	1	1	1	1	1	1	1	1	1	1	1	1	1	1	1	1
ARIH1	H7BWY7	E3 ubiquitin-protein ligase ARIH1	H7BWY7.B99990002.pdb	4kblA	100	204			263	7.52924	20.5	19.3		X	1	1	1	1	1	1	1	1	1	1	1	1	1	1	1	1	1	1	1	1	1	1	1	1	1	1	1	1	1	1	1	1	1	1	1
ARIH1	H7BWY7	E3 ubiquitin-protein ligase ARIH1	H7BWY7.B99990002.pdb	4kblA	100	204			321	4.46448	20.5	16.8		X	0	0	0	0	0	0	0	0	0	0	0	0	0	0	0	0	0	0	0	0	0	0	0	0	0	0	0	0	0	0	0	0	0	0	0
ARIH1	H7BWY7	E3 ubiquitin-protein ligase ARIH1	H7BWY7.B99990002.pdb	4kblA	100	328			321	9.67607	23.5	16.8		X	0	0	0	NaN	0	0	0	0	0	0	0	0	0	0	0	0	0	0	0	0	0	0	0	0	0	0	0	0	0	0	0	0	0	0	0
ARIH1	H7BWY7	E3 ubiquitin-protein ligase ARIH1	H7BWY7.B99990002.pdb	4kblA	100	364			365	10.9679	8.8	6.7		X	0	0	0	0	0	0	0	0	0	0	0	0	0	0	0	0	0	0	0	0	0	0	0	0	0	0	0	0	0	0	0	0	0	0	0
ARPC1A	Q9R0Q6	Actin-related protein 2/3 complex subunit 1A	Q9R0Q6.B99990001.pdb	2p9iC	69	37			2	10.4096	6.5	19.5		X	1	1	0	1	1	NaN	1	1	1	1	1	1	1	1	1	1	1	1	1	1	1	1	1	0	1	1	1	1	1	1	1	1	1	1	1
ARPC1A	Q9R0Q6	Actin-related protein 2/3 complex subunit 1A	Q9R0Q6.B99990001.pdb	2p9iC	69	37			40	6.79141	6.5	32		X	1	1	1	1	1	NaN	1	1	1	0	1	1	1	1	1	0	0	1	1	1	1	1	1	0	1	1	1	1	1	1	1	1	1	1	1
ARPC1A	Q9R0Q6	Actin-related protein 2/3 complex subunit 1A	Q9R0Q6.B99990001.pdb	2p9iC	69	82			80	4.86811	47.3	21.3		X	1	1	1	1	1	NaN	1	1	1	1	1	1	1	1	1	1	1	1	1	1	1	1	1	1	1	1	1	1	1	1	1	1	1	1	1
ARPC1A	Q9R0Q6	Actin-related protein 2/3 complex subunit 1A	Q9R0Q6.B99990001.pdb	2p9iC	69	87			80	10.2578	53.2	21.3		X	1	1	1	1	1	NaN	1	1	1	1	1	1	1	1	1	1	1	1	1	1	1	1	1	1	1	1	1	1	1	1	1	1	1	1	1
ARPC1A	Q9R0Q6	Actin-related protein 2/3 complex subunit 1A	Q9R0Q6.B99990001.pdb	2p9iC	69	103			147	7.08727	7.5	10		X	1	1	1	1	1	NaN	1	1	1	1	1	1	1	1	1	1	1	1	1	1	1	1	1	1	1	1	1	NaN	1	1	1	1	1	1	1
ARPC1A	Q9R0Q6	Actin-related protein 2/3 complex subunit 1A	Q9R0Q6.B99990001.pdb	2p9iC	69	103			211	9.10464	7.5	5.8		X	1	1	1	1	1	NaN	1	1	1	1	1	1	1	1	1	1	1	1	1	1	1	1	1	1	1	1	1	1	1	1	1	1	1	1	1
ARPC1A	Q9R0Q6	Actin-related protein 2/3 complex subunit 1A	Q9R0Q6.B99990001.pdb	2p9iC	69	103			251	8.4879	7.5	9.7		X	1	1	0	1	1	NaN	1	1	1	1	1	1	1	1	1	1	1	1	1	1	1	1	1	1	1	1	1	1	1	1	1	1	1	1	1
ARPC1A	Q9R0Q6	Actin-related protein 2/3 complex subunit 1A	Q9R0Q6.B99990001.pdb	2p9iC	69	103			331	5.65246	7.5	13.7		X	1	1	1	1	1	NaN	1	1	1	1	1	1	1	1	1	1	1	1	1	1	1	1	1	1	1	1	1	1	1	1	1	1	1	1	1
ARPC1A	Q9R0Q6	Actin-related protein 2/3 complex subunit 1A	Q9R0Q6.B99990001.pdb	2p9iC	69	138			143	10.1108	20.7	27.3		X	1	1	1	1	1	NaN	1	1	1	1	1	1	1	1	1	1	1	1	1	1	1	1	1	1	1	1	1	NaN	1	1	1	1	1	1	1
ARPC1A	Q9R0Q6	Actin-related protein 2/3 complex subunit 1A	Q9R0Q6.B99990001.pdb	2p9iC	69	165			143	10.5647	44.5	27.3		X	1	1	1	1	1	NaN	1	1	1	1	1	1	1	1	1	1	1	1	1	1	1	1	1	1	1	1	1	NaN	1	1	1	1	1	1	1
ARPC1A	Q9R0Q6	Actin-related protein 2/3 complex subunit 1A	Q9R0Q6.B99990001.pdb	2p9iC	69	165			201	6.99538	44.5	44.5		X	1	1	1	1	1	NaN	1	1	1	1	1	1	1	1	1	0	0	1	1	1	1	1	1	1	1	1	1	0	1	1	1	1	1	1	1
ARPC1A	Q9R0Q6	Actin-related protein 2/3 complex subunit 1A	Q9R0Q6.B99990001.pdb	2p9iC	69	179	x	0.00177	182	6.8949	39	30.2		X	1	1	1	1	1	NaN	1	1	1	1	1	1	1	1	1	1	1	1	1	1	1	1	1	1	1	1	1	1	1	1	1	1	1	1	1
ARPC1A	Q9R0Q6	Actin-related protein 2/3 complex subunit 1A	Q9R0Q6.B99990001.pdb	2p9iC	69	179	x	0.00177	187	9.64445	39	36.2		X	1	1	1	1	1	NaN	1	1	1	1	1	1	1	1	1	0	0	1	1	1	1	1	1	1	1	1	1	1	1	1	1	1	1	1	1
ARPC1A	Q9R0Q6	Actin-related protein 2/3 complex subunit 1A	Q9R0Q6.B99990001.pdb	2p9iC	69	188			182	8.99822	53.7	30.2		X	1	1	1	1	1	NaN	1	1	1	1	1	1	1	1	1	1	1	1	1	1	1	1	1	1	1	1	1	1	1	1	1	1	1	1	1
ARPC1A	Q9R0Q6	Actin-related protein 2/3 complex subunit 1A	Q9R0Q6.B99990001.pdb	2p9iC	69	188			187	5.68072	53.7	36.2		X	1	1	1	1	1	NaN	1	1	1	1	1	1	1	1	1	0	0	1	1	1	1	1	1	1	1	1	1	1	1	1	1	1	1	1	1
ARPC1A	Q9R0Q6	Actin-related protein 2/3 complex subunit 1A	Q9R0Q6.B99990001.pdb	2p9iC	69	188			196	10.0926	53.7	31		X	1	1	1	1	1	NaN	1	1	1	1	1	1	1	1	1	1	1	1	1	1	1	1	1	1	1	1	1	1	1	1	1	1	1	1	1
ARPC1A	Q9R0Q6	Actin-related protein 2/3 complex subunit 1A	Q9R0Q6.B99990001.pdb	2p9iC	69	235			234	9.23293	12.7	44.8		X	1	1	1	1	1	NaN	1	1	1	1	1	1	1	1	1	1	1	1	1	1	1	1	1	1	1	0	1	1	1	1	1	1	1	1	1
ARPC1A	Q9R0Q6	Actin-related protein 2/3 complex subunit 1A	Q9R0Q6.B99990001.pdb	2p9iC	69	235			236	9.44603	12.7	42		X	1	1	1	1	1	NaN	1	1	1	1	1	1	1	1	1	0	0	1	1	1	1	1	1	1	1	0	1	1	1	1	1	1	1	1	1
ARPC1A	Q9R0Q6	Actin-related protein 2/3 complex subunit 1A	Q9R0Q6.B99990001.pdb	2p9iC	69	285			284	8.38525	7.2	32		X	1	1	1	1	1	NaN	1	1	1	1	1	1	1	1	1	1	1	1	1	1	1	1	1	1	1	1	1	1	1	1	1	1	1	1	1
ARPC1A	Q9R0Q6	Actin-related protein 2/3 complex subunit 1A	Q9R0Q6.B99990001.pdb	2p9iC	69	285			292	11.1431	7.2	25		X	1	1	1	1	1	NaN	1	1	1	1	1	1	1	1	1	1	1	1	1	1	1	1	1	1	1	1	1	1	1	1	1	1	1	1	1
ARPC1A	Q9R0Q6	Actin-related protein 2/3 complex subunit 1A	Q9R0Q6.B99990001.pdb	2p9iC	69	290			2	11.319	15.8	19.5		X	1	1	0	1	1	NaN	1	1	1	1	1	1	1	1	1	1	1	1	1	1	1	1	1	1	1	1	1	1	1	1	1	1	1	1	1
ARPC1A	Q9R0Q6	Actin-related protein 2/3 complex subunit 1A	Q9R0Q6.B99990001.pdb	2p9iC	69	290			292	6.29532	15.8	25		X	1	1	1	1	1	NaN	1	1	1	1	1	1	1	1	1	1	1	1	1	1	1	1	1	1	1	1	1	1	1	1	1	1	1	1	1
ARPC1A	Q9R0Q6	Actin-related protein 2/3 complex subunit 1A	Q9R0Q6.B99990001.pdb	2p9iC	69	308			362	8.03725	59.7	34.3		X	1	1	1	1	1	NaN	1	1	1	1	1	1	1	1	1	1	1	1	1	1	1	1	1	1	0	1	1	1	1	1	1	1	1	1	1
ARPC1A	Q9R0Q6	Actin-related protein 2/3 complex subunit 1A	Q9R0Q6.B99990001.pdb	2p9iC	69	308			363	7.5147	59.7	25.7		X	1	1	1	1	1	NaN	1	1	1	1	1	1	1	1	1	1	1	1	1	1	1	1	1	1	1	1	1	1	1	1	1	1	1	1	1
ARPC1A	Q9R0Q6	Actin-related protein 2/3 complex subunit 1A	Q9R0Q6.B99990001.pdb	2p9iC	69	337			147	10.3357	11.5	10		X	1	1	1	1	1	NaN	1	1	1	1	1	1	1	1	1	1	1	1	1	1	1	1	1	1	1	1	1	NaN	1	1	1	1	1	1	1
ARPC1A	Q9R0Q6	Actin-related protein 2/3 complex subunit 1A	Q9R0Q6.B99990001.pdb	2p9iC	69	337			211	5.08305	11.5	5.8		X	1	1	1	1	1	NaN	1	1	1	1	1	1	1	1	1	1	1	1	1	1	1	1	1	1	1	1	1	1	1	1	1	1	1	1	1
ARPC1A	Q9R0Q6	Actin-related protein 2/3 complex subunit 1A	Q9R0Q6.B99990001.pdb	2p9iC	69	337			215	10.7181	11.5	35.3		X	1	1	1	1	1	NaN	1	1	1	1	1	1	1	1	1	1	1	1	1	1	1	1	1	1	1	1	1	1	1	1	1	1	1	1	1
ARPC1A	Q9R0Q6	Actin-related protein 2/3 complex subunit 1A	Q9R0Q6.B99990001.pdb	2p9iC	69	337			331	9.45857	11.5	13.7		X	1	1	1	1	1	NaN	1	1	1	1	1	1	1	1	1	1	1	1	1	1	1	1	1	1	1	1	1	1	1	1	1	1	1	1	1
ARPC1A	Q9R0Q6	Actin-related protein 2/3 complex subunit 1A	Q9R0Q6.B99990001.pdb	2p9iC	69	342			2	11.1052	29.7	19.5		X	1	1	0	1	1	NaN	1	1	1	1	1	1	1	1	1	1	1	1	1	1	1	1	1	1	1	1	1	1	1	1	1	1	1	1	1
ARPC1A	Q9R0Q6	Actin-related protein 2/3 complex subunit 1A	Q9R0Q6.B99990001.pdb	2p9iC	69	342			362	11.2068	29.7	34.3		X	1	1	1	1	1	NaN	1	1	1	1	1	1	1	1	1	1	1	1	1	1	1	1	1	1	0	1	1	1	1	1	1	1	1	1	1
ARPC1A	Q9R0Q6	Actin-related protein 2/3 complex subunit 1A	Q9R0Q6.B99990001.pdb	2p9iC	69	358			362	8.84024	37.3	34.3		X	1	1	1	1	1	NaN	1	1	1	1	1	1	1	1	1	1	1	1	1	1	1	1	1	1	0	1	1	1	1	1	1	1	1	1	1
ARPC1B	Q9WV32	Actin-related protein 2/3 complex subunit 1B	Q9WV32.B99990001.pdb	1k8kC	96	37			38	9.03352	42.7	26.5		X	1	1	1	1	1	1	1	1	0	1	1	1	1	NaN	NaN	NaN	0	1	1	1	1	1	1	1	1	1	1	1	1	1	1	1	1	1	1
ARPC1B	Q9WV32	Actin-related protein 2/3 complex subunit 1B	Q9WV32.B99990001.pdb	1k8kC	96	41			5	11.2933	58.2	17.7		X	1	1	1	1	1	0	1	1	1	1	1	1	1	NaN	NaN	NaN	1	1	1	0	1	1	1	1	1	1	1	1	1	1	1	1	1	1	1
ARPC1B	Q9WV32	Actin-related protein 2/3 complex subunit 1B	Q9WV32.B99990001.pdb	1k8kC	96	138			143	9.55996	24.5	23.7		X	1	1	1	1	1	1	1	1	1	1	1	1	1	NaN	NaN	NaN	1	1	1	1	1	1	1	1	1	1	1	1	1	1	1	1	1	1	1
ARPC1B	Q9WV32	Actin-related protein 2/3 complex subunit 1B	Q9WV32.B99990001.pdb	1k8kC	96	165			199	6.36463	9.7	38.2		X	1	1	1	1	1	1	1	1	1	1	1	1	1	NaN	NaN	NaN	1	1	0	1	1	1	1	1	1	1	1	1	1	1	1	1	1	1	1
ARPC1B	Q9WV32	Actin-related protein 2/3 complex subunit 1B	Q9WV32.B99990001.pdb	1k8kC	96	165			200	6.12358	9.7	18.2		X	1	1	1	1	1	1	1	1	1	1	1	1	1	NaN	NaN	NaN	1	1	1	1	1	1	1	1	1	1	1	1	1	1	1	1	1	1	1
ARPC1B	Q9WV32	Actin-related protein 2/3 complex subunit 1B	Q9WV32.B99990001.pdb	1k8kC	96	165			201	6.26798	9.7	40.5		X	1	1	1	1	1	1	1	1	1	1	1	1	1	NaN	NaN	NaN	1	1	1	1	1	1	1	1	1	1	1	1	1	1	1	1	1	1	1
ARPC1B	Q9WV32	Actin-related protein 2/3 complex subunit 1B	Q9WV32.B99990001.pdb	1k8kC	96	188			187	7.04691	55.2	42		X	1	1	1	1	1	1	1	1	1	1	1	1	1	NaN	NaN	NaN	1	1	1	1	1	1	1	1	1	1	1	1	1	1	1	1	1	1	1
ARPC1B	Q9WV32	Actin-related protein 2/3 complex subunit 1B	Q9WV32.B99990001.pdb	1k8kC	96	289			291	9.70145	43.5	38		X	1	1	1	1	1	1	0	1	1	1	0	1	1	NaN	NaN	NaN	0	1	1	0	1	1	1	1	1	1	1	1	1	0	1	1	1	0	0
ARPC1B	Q9WV32	Actin-related protein 2/3 complex subunit 1B	Q9WV32.B99990001.pdb	1k8kC	96	289			364	8.51036	43.5	46.3		X	1	1	1	1	1	1	0	1	1	1	1	1	1	NaN	NaN	NaN	1	1	1	1	1	1	1	1	1	1	1	1	1	1	1	1	1	1	1
ARPC1B	Q9WV32	Actin-related protein 2/3 complex subunit 1B	Q9WV32.B99990001.pdb	1k8kC	96	308			310	10.2487	55.8	46.8		X	1	1	1	1	0	0	0	1	1	1	1	1	1	NaN	NaN	NaN	0	1	1	1	1	1	1	1	1	1	1	1	1	1	1	1	1	1	1
ARPC1B	Q9WV32	Actin-related protein 2/3 complex subunit 1B	Q9WV32.B99990001.pdb	1k8kC	96	339			333	10.6814	8.7	11.5		X	1	1	1	1	1	1	1	1	1	1	1	1	1	NaN	NaN	NaN	1	1	1	1	1	1	1	1	1	1	1	1	1	1	1	1	1	1	1
ARPC1B	Q9WV32	Actin-related protein 2/3 complex subunit 1B	Q9WV32.B99990001.pdb	1k8kC	96	341			343	9.11908	53.3	19.3		X	1	1	1	1	1	1	1	1	1	1	1	0	1	NaN	NaN	NaN	1	1	1	1	1	1	1	0	1	1	1	1	1	1	0	0	0	1	1
ARPC1B	Q9WV32	Actin-related protein 2/3 complex subunit 1B	Q9WV32.B99990001.pdb	1k8kC	96	360			336	7.41858	36.3	34.8		X	1	1	1	1	1	1	1	1	1	0	1	1	1	NaN	NaN	NaN	0	1	1	1	1	0	1	1	1	1	1	1	1	1	1	1	1	1	1
ARPC1B	Q9WV32	Actin-related protein 2/3 complex subunit 1B	Q9WV32.B99990001.pdb	1k8kC	96	360			343	3.49884	36.3	19.3		X	1	1	1	1	1	1	1	1	1	0	1	1	1	NaN	NaN	NaN	1	1	1	1	1	1	1	1	1	1	1	1	1	1	0	0	0	1	1
ARPC1B	Q9WV32	Actin-related protein 2/3 complex subunit 1B	Q9WV32.B99990001.pdb	1k8kC	96	360			361	8.86263	36.3	31.8		X	1	1	1	1	1	1	1	1	1	0	1	1	1	NaN	NaN	NaN	1	1	1	1	1	1	1	0	1	1	1	1	1	1	1	1	1	1	1
ARPC1B	Q9WV32	Actin-related protein 2/3 complex subunit 1B	Q9WV32.B99990001.pdb	1k8kC	96	370			280	8.27144	26.5	17.3		X	1	1	1	1	1	1	0	1	1	1	1	1	1	NaN	NaN	NaN	1	1	1	1	1	1	1	1	1	1	1	1	1	1	1	1	1	1	1
ARPC1B	Q9WV32	Actin-related protein 2/3 complex subunit 1B	Q9WV32.B99990001.pdb	1k8kC	96	372			280	9.40012	51	17.3		X	1	1	1	1	1	1	0	1	1	0	1	1	1	NaN	NaN	NaN	0	1	1	1	1	1	1	1	1	1	1	1	1	0	1	1	1	1	1
ARPC2	Q9CVB6	Actin-related protein 2/3 complex subunit 2	Q9CVB6.B99990003.pdb	1k8kD	99	18			46	11.1192	15.8	6.5		X	1	1	1	1	1	1	1	1	1	1	1	0	1	1	1	0	1	1	1	1	1	1	1	1	1	1	1	1	1	1	1	1	1	1	1
ARPC2	Q9CVB6	Actin-related protein 2/3 complex subunit 2	Q9CVB6.B99990003.pdb	1k8kD	99	62			60	10.459	32.3	24.7		X	1	1	1	1	1	1	1	1	1	1	1	1	1	1	1	1	1	1	1	1	1	1	1	1	1	1	1	1	1	1	1	1	1	1	1
ARPC2	Q9CVB6	Actin-related protein 2/3 complex subunit 2	Q9CVB6.B99990003.pdb	1k8kD	99	65			60	7.85007	30	24.7		X	1	1	1	1	1	1	1	1	1	1	1	1	1	1	1	1	1	1	1	1	1	1	1	1	1	1	1	1	1	1	1	1	1	1	1
ARPC2	Q9CVB6	Actin-related protein 2/3 complex subunit 2	Q9CVB6.B99990003.pdb	1k8kD	99	77	x	0.00019	82	9.08956	42.8	33.5		X	1	1	1	1	1	1	1	1	1	1	1	1	1	1	1	1	1	1	1	1	1	1	1	0	1	1	0	1	1	1	1	1	1	1	1
ARPC2	Q9CVB6	Actin-related protein 2/3 complex subunit 2	Q9CVB6.B99990003.pdb	1k8kD	99	106			105	7.42401	25	17.3		X	1	1	1	1	1	1	1	1	1	1	1	1	1	1	1	1	1	1	1	1	1	1	1	1	1	1	1	1	1	1	1	1	1	1	1
ARPC2	Q9CVB6	Actin-related protein 2/3 complex subunit 2	Q9CVB6.B99990003.pdb	1k8kD	99	106			108	9.8081	25	31.2		X	1	1	1	1	1	1	1	1	1	1	1	1	1	1	1	1	1	1	1	1	1	1	1	1	1	1	1	1	1	1	1	1	1	1	1
ARPC2	Q9CVB6	Actin-related protein 2/3 complex subunit 2	Q9CVB6.B99990003.pdb	1k8kD	99	179			201	8.20813	26.7	16		X	1	1	1	1	1	1	1	1	1	1	1	1	1	1	1	1	1	1	1	1	1	1	1	1	1	1	1	1	1	1	1	1	1	1	1
ARPC2	Q9CVB6	Actin-related protein 2/3 complex subunit 2	Q9CVB6.B99990003.pdb	1k8kD	99	186	x	0.00037	201	7.95012	28	16		X	1	1	1	1	1	1	1	1	1	1	1	1	1	1	1	1	1	1	1	1	1	1	1	1	1	1	1	1	1	1	1	1	1	1	1
ARPC2	Q9CVB6	Actin-related protein 2/3 complex subunit 2	Q9CVB6.B99990003.pdb	1k8kD	99	210			201	6.34194	12	16		X	1	1	1	1	1	1	1	1	1	1	1	1	1	1	1	1	1	1	1	1	1	1	1	1	1	1	1	1	1	1	1	1	1	1	1
ARPC2	Q9CVB6	Actin-related protein 2/3 complex subunit 2	Q9CVB6.B99990003.pdb	1k8kD	99	259			258	8.98379	21.8	26.8		X	1	1	1	1	1	1	1	1	1	1	1	1	1	1	1	1	1	1	1	1	1	1	1	1	0	1	1	1	1	1	1	1	1	1	1
ARPC2	Q9CVB6	Actin-related protein 2/3 complex subunit 2	Q9CVB6.B99990003.pdb	1k8kD	99	269			271	11.3118	58.8	25.3		X	1	1	1	1	1	1	1	1	1	1	1	1	1	1	1	1	1	1	1	1	1	1	1	1	0	1	1	1	1	1	1	1	1	1	1
ARPC2	Q9CVB6	Actin-related protein 2/3 complex subunit 2	Q9CVB6.B99990003.pdb	1k8kD	99	275	x	0.00067	271	3.55996	38	25.3		X	1	1	1	1	1	1	1	1	1	1	1	1	1	1	1	1	1	1	1	1	1	1	1	1	0	1	1	1	1	1	NaN	1	1	1	1
ARPC2	Q9CVB6	Actin-related protein 2/3 complex subunit 2	Q9CVB6.B99990003.pdb	1k8kD	99	287			299	8.72136	59.3	50		X	1	1	1	1	1	1	1	1	1	1	1	1	1	1	1	1	1	1	1	1	1	1	1	1	NaN	1	1	1	1	1	1	1	1	1	1
ARPC2	Q9CVB6	Actin-related protein 2/3 complex subunit 2	Q9CVB6.B99990003.pdb	1k8kD	99	290			299	7.17352	51.2	50		X	1	1	1	1	1	1	1	1	1	1	0	1	1	1	1	1	1	1	1	1	1	1	1	1	NaN	1	1	1	1	1	1	1	1	1	1
ARPC2	Q9CVB6	Actin-related protein 2/3 complex subunit 2	Q9CVB6.B99990003.pdb	1k8kD	99	295			298	10.4764	59.2	34		X	1	1	1	1	1	1	1	1	1	1	1	1	1	1	1	0	1	1	1	1	0	1	1	1	NaN	1	1	1	1	1	1	1	1	1	1
ARPC4	P59999	Actin-related protein 2/3 complex subunit 4	P59999.B99990005.pdb	1k8kF	100	35			26	8.77323	18	25.8		X	1	1	1	1	1	1	1	0	1	1	NaN	NaN	1	NaN	1	1	1	1	1	NaN	1	1	1	1	1	1	1	1	1	1	1	1	1	1	1
ARPC4	P59999	Actin-related protein 2/3 complex subunit 4	P59999.B99990005.pdb	1k8kF	100	58			54	9.28291	10	37.3		X	1	1	1	1	1	1	1	1	1	1	NaN	NaN	1	NaN	1	1	1	1	1	NaN	1	1	1	1	1	1	1	1	1	1	NaN	1	1	1	1
ARPC4	P59999	Actin-related protein 2/3 complex subunit 4	P59999.B99990005.pdb	1k8kF	100	60			54	7.93699	45	37.3		X	1	1	1	1	1	1	1	1	0	1	NaN	NaN	1	NaN	1	1	1	1	1	NaN	1	1	1	1	1	1	1	1	1	1	NaN	1	1	1	1
ARPC4	P59999	Actin-related protein 2/3 complex subunit 4	P59999.B99990005.pdb	1k8kF	100	77			147	8.10843	22	36.2		X	1	1	1	1	1	1	1	1	1	1	NaN	NaN	1	NaN	1	1	1	1	1	NaN	1	1	1	1	1	1	1	1	1	1	1	1	1	1	1
ARPC4	P59999	Actin-related protein 2/3 complex subunit 4	P59999.B99990005.pdb	1k8kF	100	144			147	11.227	35.2	36.2		X	1	1	1	1	1	1	1	1	1	1	NaN	NaN	1	NaN	1	1	1	1	1	NaN	1	1	1	1	1	1	1	1	1	1	1	1	1	1	1
ARPC4	P59999	Actin-related protein 2/3 complex subunit 4	P59999.B99990005.pdb	1k8kF	100	150			147	6.47293	23.8	36.2		X	1	1	1	1	1	1	1	1	1	1	NaN	NaN	1	NaN	1	1	1	1	1	NaN	1	1	1	1	1	1	1	1	1	1	1	1	1	1	1
ASL	Q91YI0	Argininosuccinate lyase	Q91YI0.B99990003.pdb	1k62A	94	7	x	0.00049	5	11.467	59	21.8		X	1	1	1	1	1	1	NaN	1	1	1	1	1	1	1	1	1	1	1	1	1	1	1	1	1	1	1	1	1	1	1	1	1	1	1	1
ASL	Q91YI0	Argininosuccinate lyase	Q91YI0.B99990003.pdb	1k62A	94	23	x	0.0003	3	6.34011	45.3	16.8		X	1	1	1	1	1	1	NaN	1	1	1	1	1	1	1	1	0	1	1	1	0	0	0	0	1	1	1	0	1	1	1	1	1	1	1	0
ASL	Q91YI0	Argininosuccinate lyase	Q91YI0.B99990003.pdb	1k62A	94	23	x	0.0003	5	10.6854	45.3	21.8		X	1	1	1	1	1	1	NaN	1	1	1	1	1	1	1	1	1	1	1	1	0	0	0	0	1	1	1	0	1	1	1	1	1	1	1	1
ASL	Q91YI0	Argininosuccinate lyase	Q91YI0.B99990003.pdb	1k62A	94	23	x	0.0003	26	5.52866	45.3	19.5		X	0	0	0	0	0	0	1	0	1	1	1	1	1	1	0	1	1	1	1	0	0	0	0	1	1	1	0	0	1	1	1	1	1	0	0
ASL	Q91YI0	Argininosuccinate lyase	Q91YI0.B99990003.pdb	1k62A	94	23	x	0.0003	29	8.51985	45.3	46.5		X	0	0	0	0	0	0	0	0	0	0	0	0	0	0	0	1	1	0	0	0	0	0	0	0	0	0	0	1	1	0	0	0	0	0	0
ASL	Q91YI0	Argininosuccinate lyase	Q91YI0.B99990003.pdb	1k62A	94	43	x	0.00015	42	10.117	38.8	6.7		X	1	1	1	1	1	1	1	1	1	1	1	1	1	1	1	1	1	1	1	1	1	1	1	1	1	1	1	1	1	1	1	1	1	1	1
ASL	Q91YI0	Argininosuccinate lyase	Q91YI0.B99990003.pdb	1k62A	94	131	x	0.00387	130	8.39433	59.3	45.7		X	0	0	0	0	0	0	0	0	0	0	0	0	0	0	0	0	0	1	1	0	0	0	0	1	1	1	1	1	1	1	0	0	0	0	0
ASL	Q91YI0	Argininosuccinate lyase	Q91YI0.B99990003.pdb	1k62A	94	266			269	3.87141	47.3	7.7		X	1	1	NaN	1	1	0	1	1	0	1	1	1	0	1	1	1	1	0	0	0	0	1	1	1	1	1	0	0	0	0	1	1	1	1	1
ASL	Q91YI0	Argininosuccinate lyase	Q91YI0.B99990003.pdb	1k62A	94	287			281	8.69509	40	16.7		X	1	1	NaN	1	1	1	1	1	1	1	1	1	1	1	1	1	1	1	1	1	1	1	1	1	1	1	1	1	1	1	1	1	1	1	1
ASL	Q91YI0	Argininosuccinate lyase	Q91YI0.B99990003.pdb	1k62A	94	288	x	9e-05	281	9.65333	25.2	16.7		X	1	1	NaN	1	1	1	1	1	1	1	1	1	1	1	1	1	1	1	1	1	1	1	1	1	1	1	1	1	1	1	1	1	1	1	1
ASL	Q91YI0	Argininosuccinate lyase	Q91YI0.B99990003.pdb	1k62A	94	288	x	9e-05	282	10.333	25.2	51.3		X	1	1	NaN	1	1	1	1	1	1	1	1	1	1	1	1	1	1	1	1	1	1	1	1	1	1	1	1	1	1	1	1	1	1	1	1
ASL	Q91YI0	Argininosuccinate lyase	Q91YI0.B99990003.pdb	1k62A	94	299			298	6.20163	35.5	22.2		X	1	1	NaN	1	1	1	1	1	1	1	1	1	1	1	1	1	1	1	1	1	1	1	1	1	1	1	1	1	1	1	1	1	1	1	1
ASL	Q91YI0	Argininosuccinate lyase	Q91YI0.B99990003.pdb	1k62A	94	323	x	0.00011	26	8.98514	13.3	19.5		X	0	0	0	0	0	0	1	0	1	1	1	1	1	1	0	1	1	1	1	0	0	0	0	1	1	1	1	0	1	1	1	1	1	0	0
ASL	Q91YI0	Argininosuccinate lyase	Q91YI0.B99990003.pdb	1k62A	94	361			431	10.3914	23	36		X	0	0	0	0	0	0	0	0	0	0	0	0	0	0	0	0	0	0	0	0	0	0	0	0	0	0	0	0	0	0	0	0	0	0	0
ASL	Q91YI0	Argininosuccinate lyase	Q91YI0.B99990003.pdb	1k62A	94	380			421	3.73628	22.3	26.3		X	1	1	1	1	0	0	1	1	1	1	1	1	1	1	0	1	1	1	1	1	1	0	1	1	1	1	1	1	1	1	1	1	1	1	1
ASS1	P16460	Argininosuccinate synthase	P16460.B99990005.pdb	2nz2A	97	4			3	5.91877	56.5	45.5		X	1	1	1	1	1	1	NaN	1	1	0	0	1	0	1	1	1	0	0	0	1	0	0	0	1	1	1	1	1	1	1	1	1	1	0	1
ASS1	P16460	Argininosuccinate synthase	P16460.B99990005.pdb	2nz2A	97	50			12	8.56806	5.7	15.7		X	1	1	1	1	1	1	NaN	1	1	1	1	1	1	1	1	1	1	1	1	1	1	1	1	1	1	1	1	1	1	1	1	1	1	1	1
ASS1	P16460	Argininosuccinate synthase	P16460.B99990005.pdb	2nz2A	97	57			6	3.12211	25.7	13.5		X	1	1	1	1	1	1	NaN	1	1	1	1	1	0	1	1	0	0	1	1	1	1	1	1	1	1	1	1	1	1	1	0	0	0	1	1
ASS1	P16460	Argininosuccinate synthase	P16460.B99990005.pdb	2nz2A	97	58	x	0.00049	6	9.25259	56.8	13.5		X	1	1	1	1	1	1	NaN	1	1	1	1	1	1	1	1	0	0	1	1	1	1	1	1	1	1	1	1	1	1	1	0	0	0	1	1
ASS1	P16460	Argininosuccinate synthase	P16460.B99990005.pdb	2nz2A	97	112	x	0.00056	3	11.3993	56.8	45.5		X	1	1	1	1	1	0	NaN	1	1	0	0	1	0	1	1	1	0	0	0	0	0	0	0	1	1	1	1	1	1	1	1	1	1	0	1
ASS1	P16460	Argininosuccinate synthase	P16460.B99990005.pdb	2nz2A	97	112	x	0.00056	6	11.293	56.8	13.5		X	1	1	1	1	1	0	NaN	1	1	1	1	1	1	1	1	0	0	1	1	0	0	0	0	1	1	1	1	1	1	1	0	0	0	1	1
ASS1	P16460	Argininosuccinate synthase	P16460.B99990005.pdb	2nz2A	97	121			180	11.3206	50.7	17		X	1	1	1	1	1	0	NaN	1	1	1	1	1	1	1	1	1	1	1	1	1	1	1	1	1	1	1	1	1	1	1	1	0	1	1	1
ASS1	P16460	Argininosuccinate synthase	P16460.B99990005.pdb	2nz2A	97	121			278	10.4993	50.7	7.8		X	1	1	1	1	1	0	NaN	1	1	1	1	1	1	1	1	1	1	1	1	1	1	1	1	1	1	1	1	1	1	1	1	1	1	1	1
ASS1	P16460	Argininosuccinate synthase	P16460.B99990005.pdb	2nz2A	97	140	x	0.00041	3	8.03121	29.2	45.5		X	1	1	1	1	1	1	NaN	1	1	0	0	1	0	1	1	1	0	0	0	1	0	0	0	1	1	1	1	1	1	1	1	1	1	0	1
ASS1	P16460	Argininosuccinate synthase	P16460.B99990005.pdb	2nz2A	97	176			12	8.4988	53.8	15.7		X	1	1	1	1	1	1	NaN	1	1	1	1	1	1	1	1	1	1	1	1	1	1	1	1	1	1	1	1	1	1	1	1	0	1	1	1
ASS1	P16460	Argininosuccinate synthase	P16460.B99990005.pdb	2nz2A	97	176			177	7.7344	53.8	31.8		X	0	0	0	1	0	0	1	1	0	0	0	0	0	0	0	0	0	0	0	1	1	1	1	1	1	1	1	1	1	1	0	0	0	1	1
ASS1	P16460	Argininosuccinate synthase	P16460.B99990005.pdb	2nz2A	97	176			180	8.35979	53.8	17		X	1	1	1	1	1	1	1	1	1	1	1	1	1	1	1	1	1	1	1	1	1	1	1	1	1	1	1	1	1	1	1	0	1	1	1
ASS1	P16460	Argininosuccinate synthase	P16460.B99990005.pdb	2nz2A	97	239	x	0.0002	219	5.57886	52.8	31.7		X	0	0	0	0	0	0	0	1	1	0	1	1	0	1	1	NaN	1	0	0	0	0	0	0	0	1	1	1	1	1	0	0	0	0	0	0
ASS1	P16460	Argininosuccinate synthase	P16460.B99990005.pdb	2nz2A	97	260	x	0.00023	219	5.43436	19.2	31.7		X	0	0	0	0	0	0	0	1	1	1	0	1	1	1	1	1	1	0	0	1	0	1	1	0	1	1	1	1	1	0	0	0	0	0	0
ASS1	P16460	Argininosuccinate synthase	P16460.B99990005.pdb	2nz2A	97	277			278	10.794	58	7.8		X	1	1	1	1	1	1	1	1	1	1	1	1	1	1	1	1	1	1	1	1	1	1	1	1	1	1	1	1	1	1	1	1	1	1	1
ASS1	P16460	Argininosuccinate synthase	P16460.B99990005.pdb	2nz2A	97	316			328	9.05449	6.2	7.3		X	1	1	1	1	1	1	1	1	1	1	1	1	1	1	1	1	1	1	1	1	1	1	1	1	1	1	1	1	1	1	1	1	1	1	1
ASS1	P16460	Argininosuccinate synthase	P16460.B99990005.pdb	2nz2A	97	340			341	9.15462	45.2	11.7		X	1	1	1	1	1	1	1	1	1	1	1	1	0	1	1	1	1	1	1	1	1	1	1	1	1	1	1	1	1	1	1	1	1	1	1
ASS1	P16460	Argininosuccinate synthase	P16460.B99990005.pdb	2nz2A	97	408			407	11.0436	45.8	16		X	1	1	1	1	1	1	1	1	1	0	1	1	1	1	1	1	1	1	1	1	1	1	1	1	1	1	1	1	1	1	1	NaN	1	1	1
ATIC	Q9CWJ9	Bifunctional purine biosynthesis protein PURH	Q9CWJ9.B99990003.pdb	1pkxA	91	14			10	7.51527	26.2	25		X	1	1	1	1	1	1	1	1	1	1	1	1	1	1	1	1	1	1	1	1	0	1	1	1	1	1	1	1	1	1	1	1	1	1	1
ATIC	Q9CWJ9	Bifunctional purine biosynthesis protein PURH	Q9CWJ9.B99990003.pdb	1pkxA	91	66			10	6.49057	27.5	25		X	1	1	1	1	1	1	1	1	1	1	1	1	1	1	1	1	1	1	1	1	0	1	1	1	1	1	1	1	1	1	1	1	1	1	1
ATIC	Q9CWJ9	Bifunctional purine biosynthesis protein PURH	Q9CWJ9.B99990003.pdb	1pkxA	91	108			112	9.10141	31	34.8		X	1	1	1	1	1	1	1	0	1	1	1	1	1	1	0	1	1	1	1	1	1	1	1	1	1	1	1	1	1	1	0	0	0	1	1
ATIC	Q9CWJ9	Bifunctional purine biosynthesis protein PURH	Q9CWJ9.B99990003.pdb	1pkxA	91	164			4	8.23547	41.3	45		X	0	0	0	0	0	0	0	0	1	0	NaN	0	0	0	0	1	0	0	0	0	0	0	0	0	0	0	0	0	0	1	0	0	0	0	0
ATIC	Q9CWJ9	Bifunctional purine biosynthesis protein PURH	Q9CWJ9.B99990003.pdb	1pkxA	91	164			26	10.2911	41.3	39.3		X	0	0	0	1	1	1	1	1	1	1	0	1	1	0	0	1	0	1	1	1	1	0	0	0	0	1	1	1	1	1	1	1	1	1	1
ATIC	Q9CWJ9	Bifunctional purine biosynthesis protein PURH	Q9CWJ9.B99990003.pdb	1pkxA	91	164			30	10.4532	41.3	28.2		X	0	0	0	0	0	0	0	0	0	0	0	1	0	0	0	0	0	0	1	0	NaN	0	0	0	0	0	1	1	0	1	0	0	0	1	1
ATIC	Q9CWJ9	Bifunctional purine biosynthesis protein PURH	Q9CWJ9.B99990003.pdb	1pkxA	91	164			161	10.2994	41.3	12		X	1	1	1	1	1	1	1	1	1	1	0	1	1	0	0	1	1	1	1	1	1	1	0	1	0	1	1	1	1	1	1	1	1	1	1
ATIC	Q9CWJ9	Bifunctional purine biosynthesis protein PURH	Q9CWJ9.B99990003.pdb	1pkxA	91	164			163	9.72361	41.3	35		X	1	1	1	1	1	1	1	1	1	1	0	1	1	0	0	0	0	1	1	1	1	1	0	1	0	0	1	1	1	0	1	1	1	1	1
ATIC	Q9CWJ9	Bifunctional purine biosynthesis protein PURH	Q9CWJ9.B99990003.pdb	1pkxA	91	195			190	10.2353	36.8	17.5		X	1	1	1	0	1	1	1	1	1	1	1	0	1	1	1	1	1	1	1	1	1	1	1	1	1	1	1	1	1	0	1	1	1	1	0
ATIC	Q9CWJ9	Bifunctional purine biosynthesis protein PURH	Q9CWJ9.B99990003.pdb	1pkxA	91	195			198	11.0487	36.8	22.5		X	1	1	1	0	1	1	1	1	1	1	0	0	1	1	1	1	1	1	1	1	1	1	1	1	1	1	1	1	1	0	1	1	1	1	0
ATIC	Q9CWJ9	Bifunctional purine biosynthesis protein PURH	Q9CWJ9.B99990003.pdb	1pkxA	91	199			198	9.41532	16.5	22.5		X	1	1	1	1	1	1	1	1	1	1	0	1	1	1	1	1	1	1	1	1	1	1	1	1	1	1	1	1	1	1	1	1	1	1	1
ATIC	Q9CWJ9	Bifunctional purine biosynthesis protein PURH	Q9CWJ9.B99990003.pdb	1pkxA	91	225			198	11.321	21.5	22.5		X	1	1	1	1	1	1	0	0	1	1	0	1	1	1	1	1	1	0	0	0	0	0	0	1	1	1	1	1	1	1	1	1	1	1	1
ATIC	Q9CWJ9	Bifunctional purine biosynthesis protein PURH	Q9CWJ9.B99990003.pdb	1pkxA	91	225			370	11.44	21.5	43.2		X	1	1	1	1	1	1	0	0	1	1	1	1	1	0	1	0	0	0	0	0	0	0	0	1	1	1	1	1	1	1	1	1	1	1	1
ATIC	Q9CWJ9	Bifunctional purine biosynthesis protein PURH	Q9CWJ9.B99990003.pdb	1pkxA	91	331			334	8.01411	44.5	24.7		X	1	1	1	1	1	1	1	1	1	1	1	1	1	1	1	1	1	1	1	1	1	1	1	1	1	1	1	1	1	1	1	1	1	1	1
ATIC	Q9CWJ9	Bifunctional purine biosynthesis protein PURH	Q9CWJ9.B99990003.pdb	1pkxA	91	352	x	0.00091	355	6.30495	58.8	7		X	0	0	0	0	0	0	1	1	1	1	1	1	1	1	1	1	1	0	0	1	0	1	1	1	1	1	1	1	1	1	1	1	1	1	1
ATIC	Q9CWJ9	Bifunctional purine biosynthesis protein PURH	Q9CWJ9.B99990003.pdb	1pkxA	91	356			334	5.63832	50.2	24.7		X	1	1	1	1	1	1	1	1	1	1	1	1	1	1	1	1	1	1	1	1	1	1	1	1	1	1	1	1	1	1	1	1	1	1	1
ATIC	Q9CWJ9	Bifunctional purine biosynthesis protein PURH	Q9CWJ9.B99990003.pdb	1pkxA	91	356			355	11.1425	50.2	7		X	1	1	1	1	1	1	1	1	1	1	1	1	1	1	1	1	1	0	0	1	0	1	1	1	1	1	1	1	1	1	1	1	1	1	1
ATIC	Q9CWJ9	Bifunctional purine biosynthesis protein PURH	Q9CWJ9.B99990003.pdb	1pkxA	91	357			334	6.93175	14.3	24.7		X	1	1	1	1	1	1	1	1	1	1	1	1	1	1	1	1	1	1	1	1	1	1	1	1	1	1	1	1	1	1	1	1	1	1	1
ATIC	Q9CWJ9	Bifunctional purine biosynthesis protein PURH	Q9CWJ9.B99990003.pdb	1pkxA	91	372			370	7.35834	58.5	43.2		X	1	1	1	1	1	1	0	0	1	0	0	0	0	0	1	0	0	1	1	1	1	1	1	1	1	1	1	1	0	1	0	0	0	0	0
ATIC	Q9CWJ9	Bifunctional purine biosynthesis protein PURH	Q9CWJ9.B99990003.pdb	1pkxA	91	397			398	10.9129	41.2	41.8		X	1	1	1	1	1	1	0	1	0	0	1	0	0	0	0	1	1	1	1	1	1	1	1	0	0	1	1	1	1	1	1	1	0	0	0
ATIC	Q9CWJ9	Bifunctional purine biosynthesis protein PURH	Q9CWJ9.B99990003.pdb	1pkxA	91	397			413	10.9517	41.2	25.5		X	1	1	1	1	1	1	0	1	1	0	1	0	0	0	0	NaN	0	1	1	1	0	1	1	0	0	1	1	1	1	1	1	1	0	0	0
ATIC	Q9CWJ9	Bifunctional purine biosynthesis protein PURH	Q9CWJ9.B99990003.pdb	1pkxA	91	437			280	10.129	16.8	10.2		X	1	1	0	1	1	1	1	1	1	1	1	1	0	1	1	NaN	1	1	1	1	1	1	1	1	1	1	1	1	1	1	1	1	1	1	1
ATIC	Q9CWJ9	Bifunctional purine biosynthesis protein PURH	Q9CWJ9.B99990003.pdb	1pkxA	91	437			413	9.72323	16.8	25.5		X	1	1	1	1	1	1	1	1	1	1	1	1	0	1	1	NaN	0	1	1	1	0	1	1	1	1	1	1	1	1	1	1	1	1	1	1
ATIC	Q9CWJ9	Bifunctional purine biosynthesis protein PURH	Q9CWJ9.B99990003.pdb	1pkxA	91	437			532	4.54476	16.8	35.7		X	0	0	0	0	1	1	1	1	1	0	1	1	0	1	1	NaN	0	1	1	0	1	1	1	0	0	1	0	0	0	1	1	1	1	1	0
ATIC	Q9CWJ9	Bifunctional purine biosynthesis protein PURH	Q9CWJ9.B99990003.pdb	1pkxA	91	461			464	8.13784	29.3	23.2		X	0	0	0	0	0	0	0	0	0	0	1	0	0	0	0	NaN	0	0	0	0	0	0	0	0	0	0	1	1	0	1	0	0	0	0	0
ATIC	Q9CWJ9	Bifunctional purine biosynthesis protein PURH	Q9CWJ9.B99990003.pdb	1pkxA	91	477			475	6.65914	40	17.3		X	1	1	1	1	1	1	1	1	1	1	1	1	1	1	1	NaN	1	1	1	1	1	1	1	1	1	1	1	1	1	1	1	1	1	1	1
ATIC	Q9CWJ9	Bifunctional purine biosynthesis protein PURH	Q9CWJ9.B99990003.pdb	1pkxA	91	524			464	6.33977	19.3	23.2		X	0	0	0	0	0	0	0	0	0	0	1	0	0	0	0	NaN	0	0	0	0	0	0	0	0	0	0	1	1	0	1	0	0	0	0	0
ATIC	Q9CWJ9	Bifunctional purine biosynthesis protein PURH	Q9CWJ9.B99990003.pdb	1pkxA	91	530			532	11.2706	45.8	35.7		X	0	0	0	0	1	1	1	1	1	0	0	1	0	1	1	0	0	1	1	0	0	1	0	0	0	1	0	0	0	1	1	1	1	1	0
ATIC	Q9CWJ9	Bifunctional purine biosynthesis protein PURH	Q9CWJ9.B99990003.pdb	1pkxA	91	552			532	8.97687	19.8	35.7		X	0	0	0	0	1	1	1	1	1	0	1	1	0	1	1	NaN	0	1	1	0	1	1	1	0	0	1	0	0	0	1	1	1	1	1	0
ATIC	Q9CWJ9	Bifunctional purine biosynthesis protein PURH	Q9CWJ9.B99990003.pdb	1pkxA	91	569			563	9.03353	43	35.2		X	1	1	1	0	1	1	1	1	1	1	1	1	1	0	1	NaN	0	1	1	1	0	1	1	1	1	1	1	1	1	1	0	0	0	1	1
ATOX1	O08997	Copper transport protein ATOX1	O08997.B99990005.pdb	3iwlA	88	38			7	9.29221	39.3	30.2		X	1	1	1	1	1	NaN	1	1	NaN	1	1	1	1	1	0	1	0	1	1	1	1	1	1	1	1	NaN	1	0	1	1	1	1	1	0	0
ATOX1	O08997	Copper transport protein ATOX1	O08997.B99990005.pdb	3iwlA	88	39			7	6.12844	34.2	30.2		X	1	1	1	1	1	NaN	1	1	NaN	1	1	1	1	1	0	1	0	1	1	1	1	1	1	1	1	NaN	1	1	1	1	0	0	0	0	0
ATOX1	O08997	Copper transport protein ATOX1	O08997.B99990005.pdb	3iwlA	88	39			63	8.78738	34.2	13.5		X	1	1	1	1	1	NaN	1	1	NaN	1	1	1	1	1	1	0	0	1	1	1	1	1	1	1	1	NaN	1	0	1	1	0	0	0	0	0
ATP1A1	Q8VDN2	Sodium/potassium-transporting ATPase subunit alpha-1	Q8VDN2.B99990002.pdb	3wguA	97	9			16	7.40907	49.8	39.7			1	1	1	1	1	NaN	NaN	1	1	1	1	1	1	1	NaN	1	1	NaN	1	1	1	1	1	1	NaN	NaN	1	1	1	1	NaN	NaN	1	NaN	1
ATP1A1	Q8VDN2	Sodium/potassium-transporting ATPase subunit alpha-1	Q8VDN2.B99990002.pdb	3wguA	97	36			40	11.0597	18.7	7			1	1	1	1	1	1	0	0	1	1	1	1	1	0	1	1	1	1	1	1	1	1	1	1	1	1	1	1	1	1	1	NaN	1	1	1
ATP1A1	Q8VDN2	Sodium/potassium-transporting ATPase subunit alpha-1	Q8VDN2.B99990002.pdb	3wguA	97	36			246	10.8215	18.7	7.8			1	1	1	1	1	1	1	1	1	1	1	1	1	1	1	1	1	1	1	1	1	1	1	1	1	1	1	1	1	1	1	NaN	1	1	1
ATP1A1	Q8VDN2	Sodium/potassium-transporting ATPase subunit alpha-1	Q8VDN2.B99990002.pdb	3wguA	97	37			40	7.33081	5.2	7			1	1	1	1	1	1	0	0	1	1	1	1	1	0	1	1	1	1	1	1	1	1	1	1	1	1	1	1	1	1	1	NaN	1	1	1
ATP1A1	Q8VDN2	Sodium/potassium-transporting ATPase subunit alpha-1	Q8VDN2.B99990002.pdb	3wguA	97	91			147	8.47264	14.8	7.3			1	1	1	1	1	1	1	1	1	1	1	1	1	1	1	1	1	1	1	1	1	1	1	1	1	1	1	1	1	1	1	NaN	1	1	1
ATP1A1	Q8VDN2	Sodium/potassium-transporting ATPase subunit alpha-1	Q8VDN2.B99990002.pdb	3wguA	97	91			154	6.86854	14.8	16.2			1	1	1	1	1	1	1	1	1	1	1	1	1	1	1	1	1	1	1	1	1	1	1	1	1	1	1	1	1	1	1	NaN	1	1	1
ATP1A1	Q8VDN2	Sodium/potassium-transporting ATPase subunit alpha-1	Q8VDN2.B99990002.pdb	3wguA	97	91			155	4.59655	14.8	24.3			1	1	1	1	1	1	1	1	1	1	1	1	1	1	1	1	1	1	1	1	1	1	1	1	1	1	1	1	1	1	1	NaN	1	1	1
ATP1A1	Q8VDN2	Sodium/potassium-transporting ATPase subunit alpha-1	Q8VDN2.B99990002.pdb	3wguA	97	153			154	9.21325	17.7	16.2			1	1	1	1	1	1	1	1	1	1	1	1	1	1	1	1	1	1	1	1	1	1	1	1	1	1	1	1	1	1	1	NaN	1	1	1
ATP1A1	Q8VDN2	Sodium/potassium-transporting ATPase subunit alpha-1	Q8VDN2.B99990002.pdb	3wguA	97	153			155	11.2943	17.7	24.3			1	1	1	1	1	1	1	1	1	1	1	1	1	1	1	1	1	1	1	1	1	1	1	1	1	1	1	1	1	1	1	NaN	1	1	1
ATP1A1	Q8VDN2	Sodium/potassium-transporting ATPase subunit alpha-1	Q8VDN2.B99990002.pdb	3wguA	97	153			160	10.4881	17.7	32.2			1	1	1	1	1	1	1	1	1	1	1	1	1	1	1	1	1	1	1	1	1	1	1	1	1	1	1	1	1	1	1	NaN	1	1	1
ATP1A1	Q8VDN2	Sodium/potassium-transporting ATPase subunit alpha-1	Q8VDN2.B99990002.pdb	3wguA	97	156			154	8.22731	11	16.2			1	1	1	1	1	1	1	1	1	1	1	1	1	1	1	1	1	1	1	1	1	1	1	1	1	1	1	1	1	1	1	NaN	1	1	1
ATP1A1	Q8VDN2	Sodium/potassium-transporting ATPase subunit alpha-1	Q8VDN2.B99990002.pdb	3wguA	97	156			155	7.38463	11	24.3			1	1	1	1	1	1	1	1	1	1	1	1	1	1	1	1	1	1	1	1	1	1	1	1	1	1	1	1	1	1	1	NaN	1	1	1
ATP1A1	Q8VDN2	Sodium/potassium-transporting ATPase subunit alpha-1	Q8VDN2.B99990002.pdb	3wguA	97	156			160	10.0923	11	32.2			1	1	1	1	1	1	1	1	1	1	1	1	1	1	1	1	1	1	1	1	1	1	1	1	1	1	1	1	1	1	1	NaN	1	1	1
ATP1A1	Q8VDN2	Sodium/potassium-transporting ATPase subunit alpha-1	Q8VDN2.B99990002.pdb	3wguA	97	162			154	10.224	38.7	16.2			1	1	1	1	1	1	1	1	1	1	1	1	1	1	1	1	1	1	1	1	1	1	1	1	1	1	1	1	1	1	1	NaN	1	1	1
ATP1A1	Q8VDN2	Sodium/potassium-transporting ATPase subunit alpha-1	Q8VDN2.B99990002.pdb	3wguA	97	162			155	8.79469	38.7	24.3			1	1	1	1	1	1	1	1	1	1	1	1	1	1	1	1	1	1	1	1	1	1	1	1	1	1	1	1	1	1	1	NaN	1	1	1
ATP1A1	Q8VDN2	Sodium/potassium-transporting ATPase subunit alpha-1	Q8VDN2.B99990002.pdb	3wguA	97	162			160	10.325	38.7	32.2			1	1	1	1	1	1	1	1	1	1	1	1	1	1	1	1	1	1	1	1	1	1	1	1	1	1	1	1	1	1	1	NaN	1	1	1
ATP1A1	Q8VDN2	Sodium/potassium-transporting ATPase subunit alpha-1	Q8VDN2.B99990002.pdb	3wguA	97	162			275	8.1491	38.7	40.7			1	1	1	1	1	1	1	1	1	1	1	1	1	1	1	1	1	1	1	1	1	1	1	1	1	1	1	1	1	1	1	NaN	1	1	1
ATP1A1	Q8VDN2	Sodium/potassium-transporting ATPase subunit alpha-1	Q8VDN2.B99990002.pdb	3wguA	97	177			179	8.9018	15.3	18.3			1	1	1	1	1	1	1	1	1	1	1	1	1	1	1	1	1	1	1	1	1	1	1	1	1	1	1	1	1	1	1	NaN	1	1	1
ATP1A1	Q8VDN2	Sodium/potassium-transporting ATPase subunit alpha-1	Q8VDN2.B99990002.pdb	3wguA	97	177			207	10.5992	15.3	19			1	1	1	1	1	1	1	1	1	1	1	1	1	1	1	1	1	1	1	1	1	1	1	1	1	1	1	1	1	1	1	NaN	1	1	1
ATP1A1	Q8VDN2	Sodium/potassium-transporting ATPase subunit alpha-1	Q8VDN2.B99990002.pdb	3wguA	97	177			454	11.1159	15.3	8			1	1	1	1	1	1	1	1	1	1	1	1	1	1	1	1	1	1	1	1	1	1	1	1	1	1	1	1	1	1	1	NaN	1	1	1
ATP1A1	Q8VDN2	Sodium/potassium-transporting ATPase subunit alpha-1	Q8VDN2.B99990002.pdb	3wguA	97	194			179	8.9917	30.5	18.3			1	1	1	1	1	1	1	1	1	1	1	1	1	1	1	1	1	1	1	1	1	1	1	1	1	1	1	1	1	1	1	NaN	1	1	1
ATP1A1	Q8VDN2	Sodium/potassium-transporting ATPase subunit alpha-1	Q8VDN2.B99990002.pdb	3wguA	97	194			454	8.55541	30.5	8			1	1	1	1	1	1	1	1	1	1	1	1	1	1	1	1	1	1	1	1	1	1	1	1	1	1	1	1	1	1	1	NaN	1	1	1
ATP1A1	Q8VDN2	Sodium/potassium-transporting ATPase subunit alpha-1	Q8VDN2.B99990002.pdb	3wguA	97	194			484	10.2194	30.5	24			1	1	1	1	1	1	1	1	1	1	1	1	1	1	1	1	1	1	1	1	1	1	1	1	1	1	1	1	1	1	1	NaN	1	1	1
ATP1A1	Q8VDN2	Sodium/potassium-transporting ATPase subunit alpha-1	Q8VDN2.B99990002.pdb	3wguA	97	349			154	11.279	35.7	16.2			1	1	1	1	1	1	1	1	1	1	1	1	1	1	1	1	1	1	1	1	1	1	1	1	1	1	1	1	1	1	1	NaN	1	1	1
ATP1A1	Q8VDN2	Sodium/potassium-transporting ATPase subunit alpha-1	Q8VDN2.B99990002.pdb	3wguA	97	349			160	10.4732	35.7	32.2			1	1	1	1	1	1	1	1	1	1	1	1	1	1	1	1	1	1	1	1	1	1	1	1	1	1	1	1	1	1	1	NaN	1	1	1
ATP1A1	Q8VDN2	Sodium/potassium-transporting ATPase subunit alpha-1	Q8VDN2.B99990002.pdb	3wguA	97	359			275	9.71043	38.3	40.7			1	1	1	1	1	1	1	1	1	1	1	1	1	1	1	1	1	1	1	1	1	1	1	1	1	1	1	1	1	1	1	NaN	1	1	1
ATP1A1	Q8VDN2	Sodium/potassium-transporting ATPase subunit alpha-1	Q8VDN2.B99990002.pdb	3wguA	97	413			407	9.95899	46.5	6.5			1	1	1	1	1	1	1	1	1	1	1	1	1	1	1	1	1	1	1	1	1	1	1	1	1	1	1	1	1	1	1	NaN	1	1	1
ATP1A1	Q8VDN2	Sodium/potassium-transporting ATPase subunit alpha-1	Q8VDN2.B99990002.pdb	3wguA	97	458			454	6.03945	43.3	8			1	1	1	1	1	1	1	1	1	1	1	1	1	1	1	1	1	1	1	1	1	1	1	1	1	1	1	1	1	1	1	NaN	1	1	1
ATP1A1	Q8VDN2	Sodium/potassium-transporting ATPase subunit alpha-1	Q8VDN2.B99990002.pdb	3wguA	97	473			466	10.4335	52.2	14.8			0	0	0	0	0	0	0	0	0	0	0	0	0	0	0	0	0	0	0	0	0	0	0	0	0	0	1	1	1	1	0	NaN	0	0	0
ATP1A1	Q8VDN2	Sodium/potassium-transporting ATPase subunit alpha-1	Q8VDN2.B99990002.pdb	3wguA	97	476			475	10.463	13.7	22.5			0	0	0	0	0	0	0	0	0	0	0	0	0	0	0	0	0	0	0	0	0	0	0	0	0	0	0	0	1	0	0	NaN	0	0	0
ATP1A1	Q8VDN2	Sodium/potassium-transporting ATPase subunit alpha-1	Q8VDN2.B99990002.pdb	3wguA	97	487	x	0.00059	484	6.81669	18.5	24			1	1	1	1	1	1	1	1	1	1	1	1	1	1	1	1	1	1	1	1	1	1	1	1	1	1	1	1	1	1	1	NaN	1	1	1
ATP1A1	Q8VDN2	Sodium/potassium-transporting ATPase subunit alpha-1	Q8VDN2.B99990002.pdb	3wguA	97	487	x	0.00059	668	10.5482	18.5	21.2			1	1	1	1	1	1	1	1	1	1	1	1	1	1	1	1	1	1	1	1	1	1	1	1	1	1	1	1	1	1	1	NaN	1	0	0
ATP1A1	Q8VDN2	Sodium/potassium-transporting ATPase subunit alpha-1	Q8VDN2.B99990002.pdb	3wguA	97	487	x	0.00059	694	9.5976	18.5	11.7			1	1	1	1	1	1	1	1	1	1	1	1	1	1	1	1	1	1	1	1	1	1	1	1	1	1	1	1	1	1	1	NaN	1	1	1
ATP1A1	Q8VDN2	Sodium/potassium-transporting ATPase subunit alpha-1	Q8VDN2.B99990002.pdb	3wguA	97	494			475	7.59928	26.2	22.5			0	0	0	0	0	0	0	0	0	0	0	0	0	0	0	0	0	0	0	0	0	0	0	0	0	0	0	0	1	0	0	NaN	0	0	NaN
ATP1A1	Q8VDN2	Sodium/potassium-transporting ATPase subunit alpha-1	Q8VDN2.B99990002.pdb	3wguA	97	526			415	9.7885	31.8	11.5			1	1	1	1	1	1	1	1	1	1	1	1	1	1	1	1	1	1	1	1	1	1	1	1	1	1	1	1	1	1	1	NaN	1	1	1
ATP1A1	Q8VDN2	Sodium/potassium-transporting ATPase subunit alpha-1	Q8VDN2.B99990002.pdb	3wguA	97	535			519	9.47547	43.8	36.7			1	1	1	1	1	1	1	1	1	1	1	1	1	1	1	1	1	1	1	1	1	0	1	1	1	1	1	1	1	1	1	NaN	1	1	1
ATP1A1	Q8VDN2	Sodium/potassium-transporting ATPase subunit alpha-1	Q8VDN2.B99990002.pdb	3wguA	97	535			520	11.4297	43.8	11.2			1	1	1	1	1	1	1	1	1	1	1	1	1	1	1	1	1	1	1	1	1	1	1	1	0	1	1	1	1	1	1	NaN	1	1	1
ATP1A1	Q8VDN2	Sodium/potassium-transporting ATPase subunit alpha-1	Q8VDN2.B99990002.pdb	3wguA	97	605			608	8.31207	53	26.8			1	1	1	1	1	1	1	1	1	1	1	0	1	1	1	1	1	1	1	1	1	1	1	1	1	1	1	1	1	1	1	NaN	1	1	1
ATP1A1	Q8VDN2	Sodium/potassium-transporting ATPase subunit alpha-1	Q8VDN2.B99990002.pdb	3wguA	97	612			371	7.35287	18	19.7			1	1	1	1	1	1	1	1	1	1	1	1	1	1	1	1	1	1	1	1	1	1	1	1	1	1	1	1	1	1	1	NaN	1	1	1
ATP1A1	Q8VDN2	Sodium/potassium-transporting ATPase subunit alpha-1	Q8VDN2.B99990002.pdb	3wguA	97	625			635	11.1114	22.2	14.2			1	1	1	1	1	1	1	1	1	1	1	1	1	1	1	1	1	1	1	1	1	1	1	1	1	1	1	1	1	1	1	NaN	1	1	1
ATP1A1	Q8VDN2	Sodium/potassium-transporting ATPase subunit alpha-1	Q8VDN2.B99990002.pdb	3wguA	97	629			635	7.30016	6.8	14.2			1	1	1	1	1	1	1	1	1	1	1	1	1	1	1	1	1	1	1	1	1	1	1	1	1	1	1	1	1	1	1	NaN	1	1	1
ATP1A1	Q8VDN2	Sodium/potassium-transporting ATPase subunit alpha-1	Q8VDN2.B99990002.pdb	3wguA	97	661			635	10.8604	25.7	14.2			1	1	1	1	1	1	1	1	1	0	1	1	1	1	1	1	1	1	1	1	1	1	1	1	1	1	1	1	1	1	1	NaN	1	1	1
ATP1A1	Q8VDN2	Sodium/potassium-transporting ATPase subunit alpha-1	Q8VDN2.B99990002.pdb	3wguA	97	671			668	6.05062	31	21.2			1	1	1	1	1	1	1	1	1	1	1	1	1	1	1	1	1	1	1	1	1	1	1	1	1	1	1	1	1	1	1	NaN	1	0	0
ATP1A1	Q8VDN2	Sodium/potassium-transporting ATPase subunit alpha-1	Q8VDN2.B99990002.pdb	3wguA	97	671			694	10.9795	31	11.7			1	1	1	1	1	1	1	1	1	1	1	1	1	1	1	1	1	1	1	1	1	1	1	1	1	1	1	1	1	1	1	NaN	1	1	1
ATP1A1	Q8VDN2	Sodium/potassium-transporting ATPase subunit alpha-1	Q8VDN2.B99990002.pdb	3wguA	97	726			222	10.8597	31	27.3			1	1	1	1	1	1	1	1	1	1	1	1	1	1	1	1	1	1	1	1	1	1	1	1	1	1	1	1	1	1	1	NaN	1	1	1
ATP1A1	Q8VDN2	Sodium/potassium-transporting ATPase subunit alpha-1	Q8VDN2.B99990002.pdb	3wguA	97	743			275	10.7726	34.3	40.7			1	1	1	1	1	1	1	1	1	1	1	1	1	1	1	1	1	1	1	1	1	1	1	1	1	1	1	1	1	1	1	NaN	1	1	1
ATP1A1	Q8VDN2	Sodium/potassium-transporting ATPase subunit alpha-1	Q8VDN2.B99990002.pdb	3wguA	97	833			608	5.46415	40.2	26.8			1	1	1	1	1	1	1	1	1	1	1	0	1	1	1	1	1	1	1	1	1	1	1	1	1	1	1	1	1	1	1	NaN	1	1	1
ATP1A1	Q8VDN2	Sodium/potassium-transporting ATPase subunit alpha-1	Q8VDN2.B99990002.pdb	3wguA	97	833			829	5.83649	40.2	44.5			1	1	1	1	1	1	1	1	1	1	1	1	1	1	1	1	1	1	1	1	1	1	1	1	1	1	1	1	1	1	1	NaN	1	1	1
ATP1A1	Q8VDN2	Sodium/potassium-transporting ATPase subunit alpha-1	Q8VDN2.B99990002.pdb	3wguA	97	840			371	11.0556	49.3	19.7			1	1	1	1	1	1	1	1	1	0	0	1	0	0	1	1	1	1	1	1	1	1	1	1	1	1	1	1	1	1	1	NaN	1	1	1
ATP5A1	Q03265	ATP synthase subunit alpha, mitochondrial	Q03265.B99990001.pdb	1mabA	99	23			22	8.94781	23.2	35.3	X		0	0	0	0	0	0	0	0	1	1	0	1	1	0	0	0	0	1	1	1	1	1	1	1	1	1	1	1	0	1	1	1	1	1	NaN
ATP5A1	Q03265	ATP synthase subunit alpha, mitochondrial	Q03265.B99990001.pdb	1mabA	99	103			52	7.01811	7	26	X		1	1	1	1	1	1	1	1	1	1	1	1	1	1	1	1	1	1	1	1	1	1	NaN	1	1	0	1	1	1	1	1	1	1	1	1
ATP5A1	Q03265	ATP synthase subunit alpha, mitochondrial	Q03265.B99990001.pdb	1mabA	99	126			99	9.49677	29.5	39	X		1	1	1	1	1	1	1	1	1	1	1	1	1	1	1	1	1	1	1	1	1	1	NaN	1	1	1	1	1	1	1	1	1	1	1	1
ATP5A1	Q03265	ATP synthase subunit alpha, mitochondrial	Q03265.B99990001.pdb	1mabA	99	230	x	0.00016	477	10.3167	38.7	9.2	X		1	1	1	1	0	1	1	NaN	1	1	0	1	1	0	1	1	1	1	1	1	0	1	1	1	1	1	0	1	1	1	1	1	1	1	1
ATP5A1	Q03265	ATP synthase subunit alpha, mitochondrial	Q03265.B99990001.pdb	1mabA	99	252			254	3.11164	16.7	17.8	X		1	1	1	1	1	1	1	NaN	1	1	1	1	1	1	1	1	1	1	1	1	1	1	1	1	1	0	1	1	1	1	1	1	1	1	1
ATP5A1	Q03265	ATP synthase subunit alpha, mitochondrial	Q03265.B99990001.pdb	1mabA	99	427			419	5.69811	55.5	32.2	X		1	1	1	1	1	1	1	1	1	1	1	1	1	1	1	1	1	1	1	1	1	1	1	1	1	1	1	1	1	1	1	1	1	1	1
ATP5A1	Q03265	ATP synthase subunit alpha, mitochondrial	Q03265.B99990001.pdb	1mabA	99	434	x	0.00046	419	8.52797	18.8	32.2	X		1	1	1	1	1	1	1	1	1	1	1	1	1	1	1	1	1	1	1	1	1	1	1	1	1	1	1	1	1	1	1	1	1	1	1
ATP5A1	Q03265	ATP synthase subunit alpha, mitochondrial	Q03265.B99990001.pdb	1mabA	99	472			502	8.83775	18.5	27.2	X		1	1	1	1	1	1	1	NaN	1	1	1	1	1	1	1	1	1	1	1	1	1	1	1	1	1	1	NaN	1	1	1	1	1	1	1	1
ATP5A1	Q03265	ATP synthase subunit alpha, mitochondrial	Q03265.B99990001.pdb	1mabA	99	503			502	7.0174	14.2	27.2	X		1	1	1	1	1	1	1	1	1	1	1	1	1	1	1	1	1	1	1	1	1	1	1	1	1	1	NaN	1	1	1	1	1	1	1	1
ATP5A1	Q03265	ATP synthase subunit alpha, mitochondrial	Q03265.B99990001.pdb	1mabA	99	506	x	0.00061	502	5.36979	30.3	27.2	X		1	1	1	1	1	1	1	1	1	1	1	1	1	1	1	1	1	1	1	1	1	1	1	1	1	1	NaN	1	1	1	1	1	1	1	1
ATP5A1	Q03265	ATP synthase subunit alpha, mitochondrial	Q03265.B99990001.pdb	1mabA	99	531	x	0.00822	533	10.1887	57.2	21.3	X		1	1	1	1	1	1	1	1	1	1	1	1	1	1	1	1	1	1	1	1	1	1	1	1	1	1	1	1	1	1	1	1	1	1	1
ATP5A1	Q03265	ATP synthase subunit alpha, mitochondrial	Q03265.B99990001.pdb	1mabA	99	539			521	10.7857	40.3	45.2	X		0	0	0	0	0	0	0	0	0	0	0	0	0	0	0	1	1	0	0	0	0	0	0	0	1	0	NaN	1	0	1	0	0	0	0	0
ATP5A1	Q03265	ATP synthase subunit alpha, mitochondrial	Q03265.B99990001.pdb	1mabA	99	539			533	9.6281	40.3	21.3	X		1	1	1	1	1	1	1	1	1	1	1	1	1	1	1	1	1	1	1	1	1	1	1	1	1	1	1	1	1	1	1	1	1	1	1
ATP5A1	Q03265	ATP synthase subunit alpha, mitochondrial	Q03265.B99990001.pdb	1mabA	99	539			536	8.82143	40.3	9.8	X		1	1	1	1	1	1	1	1	1	1	1	1	1	1	1	1	1	1	1	1	1	1	1	1	1	1	1	1	1	1	1	1	1	1	1
ATP5C1	Q8C2Q8	ATP synthase subunit gamma	Q8C2Q8.B99990001.pdb	1e1rG	98	12			13	10.0222	33	16	X		1	1	1	1	1	1	1	1	1	1	1	1	1	1	1	1	1	1	1	1	1	1	1	1	1	1	1	1	1	1	1	1	1	1	1
ATP5C1	Q8C2Q8	ATP synthase subunit gamma	Q8C2Q8.B99990001.pdb	1e1rG	98	15			13	8.65121	7	16	X		1	1	1	1	1	1	1	1	1	1	0	1	1	1	1	1	1	1	1	1	1	1	1	1	1	0	1	1	1	1	1	1	1	1	1
ATP5C1	Q8C2Q8	ATP synthase subunit gamma	Q8C2Q8.B99990001.pdb	1e1rG	98	15			241	9.36417	7	7.3	X		1	1	1	1	1	1	1	1	1	1	0	1	1	1	1	1	1	1	0	1	1	1	1	1	1	0	1	1	1	1	1	1	1	1	1
ATP5C1	Q8C2Q8	ATP synthase subunit gamma	Q8C2Q8.B99990001.pdb	1e1rG	98	19			23	10.6403	44.2	39.2	X		1	1	1	1	1	1	1	1	1	1	1	1	1	1	1	1	1	1	1	1	1	1	1	1	1	1	1	1	1	1	1	1	1	1	1
ATP5C1	Q8C2Q8	ATP synthase subunit gamma	Q8C2Q8.B99990001.pdb	1e1rG	98	19			241	8.65464	44.2	7.3	X		1	1	1	1	1	1	1	1	1	1	1	1	1	1	1	1	1	1	0	1	1	1	1	1	1	1	1	1	1	1	1	1	1	1	1
ATP5C1	Q8C2Q8	ATP synthase subunit gamma	Q8C2Q8.B99990001.pdb	1e1rG	98	22			23	10.7362	23	39.2	X		1	1	1	1	1	1	1	1	1	1	1	1	1	1	1	1	1	1	1	1	1	1	1	1	1	1	1	1	1	1	1	1	1	1	1
ATP5C1	Q8C2Q8	ATP synthase subunit gamma	Q8C2Q8.B99990001.pdb	1e1rG	98	22			241	5.62074	23	7.3	X		1	1	1	1	1	1	1	1	1	1	1	1	1	1	1	1	1	1	0	1	1	1	1	1	1	1	1	1	1	1	1	1	1	1	1
ATP5C1	Q8C2Q8	ATP synthase subunit gamma	Q8C2Q8.B99990001.pdb	1e1rG	98	25			23	9.42654	7.7	39.2	X		1	1	1	1	1	1	1	1	1	1	1	1	1	1	1	1	1	1	1	1	1	1	1	1	1	1	1	1	1	1	1	1	1	1	1
ATP5C1	Q8C2Q8	ATP synthase subunit gamma	Q8C2Q8.B99990001.pdb	1e1rG	98	25			49	10.5676	7.7	38	X		1	1	1	1	1	1	0	1	1	1	1	1	1	1	1	1	1	1	1	1	1	1	1	1	1	0	1	1	1	1	1	1	1	1	1
ATP5C1	Q8C2Q8	ATP synthase subunit gamma	Q8C2Q8.B99990001.pdb	1e1rG	98	25			241	6.78322	7.7	7.3	X		1	1	1	1	1	1	1	1	1	1	1	1	1	1	1	1	1	1	0	1	1	1	1	1	1	1	1	1	1	1	1	1	1	1	1
ATP5C1	Q8C2Q8	ATP synthase subunit gamma	Q8C2Q8.B99990001.pdb	1e1rG	98	91			221	8.81752	52.8	16	X		1	1	1	1	1	1	1	1	1	1	1	1	1	1	1	1	1	1	1	1	1	1	0	1	1	1	1	1	1	1	1	1	1	1	1
ATP5C1	Q8C2Q8	ATP synthase subunit gamma	Q8C2Q8.B99990001.pdb	1e1rG	98	130	x	0.00209	128	10.523	38	37.7	X		0	0	0	0	0	0	0	0	0	0	0	1	0	0	0	1	0	0	0	0	0	0	0	0	0	1	1	1	1	1	0	0	0	0	0
ATP5C1	Q8C2Q8	ATP synthase subunit gamma	Q8C2Q8.B99990001.pdb	1e1rG	98	167			168	9.95867	58.5	35	X		0	0	0	0	0	0	0	0	1	0	0	0	0	0	0	0	0	0	0	0	0	0	0	0	0	0	1	1	0	1	0	0	0	0	0
ATP5C1	Q8C2Q8	ATP synthase subunit gamma	Q8C2Q8.B99990001.pdb	1e1rG	98	173	x	0.00078	171	9.24521	53.7	36.3	X		1	1	1	1	1	1	1	1	1	1	1	1	1	1	1	1	1	1	1	1	1	1	1	1	1	1	1	1	1	1	1	1	1	1	1
ATP5C1	Q8C2Q8	ATP synthase subunit gamma	Q8C2Q8.B99990001.pdb	1e1rG	98	219			217	10.7723	10.2	14.5	X		1	1	1	1	1	1	1	1	1	1	1	1	1	1	1	0	0	1	1	1	1	1	1	1	1	0	1	1	1	1	1	1	1	1	1
ATP5C1	Q8C2Q8	ATP synthase subunit gamma	Q8C2Q8.B99990001.pdb	1e1rG	98	219			221	9.3496	10.2	16	X		1	1	1	1	1	1	1	1	1	1	1	1	1	1	1	1	1	1	1	1	1	1	1	1	1	1	1	1	1	1	1	1	1	1	1
ATP5C1	Q8C2Q8	ATP synthase subunit gamma	Q8C2Q8.B99990001.pdb	1e1rG	98	219			224	11.0076	10.2	5.5	X		1	1	1	1	1	1	1	1	1	1	1	1	1	1	1	1	1	1	1	1	1	1	1	1	1	1	1	1	1	1	1	1	1	1	1
ATP5C1	Q8C2Q8	ATP synthase subunit gamma	Q8C2Q8.B99990001.pdb	1e1rG	98	238			49	8.43671	16.5	38	X		1	1	1	1	1	1	0	1	1	1	1	1	1	1	1	1	1	1	1	1	1	1	1	1	1	0	1	1	1	1	1	1	1	1	1
ATP5C1	Q8C2Q8	ATP synthase subunit gamma	Q8C2Q8.B99990001.pdb	1e1rG	98	238			241	5.93439	16.5	7.3	X		1	1	1	1	1	1	1	1	1	1	1	1	1	1	1	1	1	1	0	1	1	1	1	1	1	1	1	1	1	1	1	1	1	1	1
ATP5E	P56382	ATP synthase subunit epsilon, mitochondrial	P56382.B99990005.pdb	1h8eI	94	28	x	0.00043	39	5.74095	53.8	17.3	X		1	1	NaN	1	0	0	1	0	NaN	1	1	1	1	1	NaN	1	1	1	1	1	1	1	0	1	0	1	1	1	1	1	0	0	0	1	1
ATP5E	P56382	ATP synthase subunit epsilon, mitochondrial	P56382.B99990005.pdb	1h8eI	94	28	x	0.00043	41	11.3485	53.8	18.5	X		1	1	NaN	1	1	1	1	1	NaN	1	1	1	1	0	NaN	1	1	1	1	1	1	1	1	1	1	1	1	1	1	0	1	1	1	1	1
ATP5E	P56382	ATP synthase subunit epsilon, mitochondrial	P56382.B99990005.pdb	1h8eI	94	32			39	10.6791	7.3	17.3	X		1	1	NaN	1	0	0	1	0	NaN	1	1	1	1	1	NaN	0	1	1	1	1	1	1	0	1	0	0	1	1	1	1	0	0	0	1	1
ATP5E	P56382	ATP synthase subunit epsilon, mitochondrial	P56382.B99990005.pdb	1h8eI	94	32			41	7.29953	7.3	18.5	X		1	1	NaN	1	1	1	1	1	NaN	1	1	1	1	0	NaN	0	1	1	1	1	1	1	0	1	1	0	1	1	1	0	1	1	1	1	1
ATP5E	P56382	ATP synthase subunit epsilon, mitochondrial	P56382.B99990005.pdb	1h8eI	94	32			42	9.96536	7.3	42	X		0	1	NaN	1	0	0	1	0	NaN	0	1	0	1	1	NaN	0	1	1	1	1	1	1	0	1	1	0	1	1	1	1	1	1	1	1	1
ATP5E	P56382	ATP synthase subunit epsilon, mitochondrial	P56382.B99990005.pdb	1h8eI	94	50			49	5.58753	39.2	25	X		NaN	NaN	NaN	NaN	NaN	NaN	NaN	NaN	NaN	NaN	NaN	NaN	NaN	NaN	NaN	NaN	NaN	NaN	NaN	NaN	NaN	NaN	NaN	NaN	NaN	NaN	NaN	NaN	NaN	NaN	NaN	NaN	NaN	NaN	NaN
ATP5E	P56382	ATP synthase subunit epsilon, mitochondrial	P56382.B99990005.pdb	1h8eI	94	51			49	5.74095	55	25	X		NaN	NaN	NaN	NaN	NaN	NaN	NaN	NaN	NaN	NaN	NaN	NaN	NaN	NaN	NaN	NaN	NaN	NaN	NaN	NaN	NaN	NaN	NaN	NaN	NaN	NaN	NaN	NaN	NaN	NaN	NaN	NaN	NaN	NaN	NaN
ATP5H	Q9DCX2	ATP synthase subunit d, mitochondrial	Q9DCX2.B99990004.pdb	2clyB	78	25			33	9.14606	32.2	30.8	X		1	1	1	1	1	1	1	1	1	1	1	1	1	1	1	1	1	1	1	0	1	0	0	1	NaN	1	1	1	1	1	1	1	1	1	1
ATP5H	Q9DCX2	ATP synthase subunit d, mitochondrial	Q9DCX2.B99990004.pdb	2clyB	78	32	x	0.00072	15	11.3876	42	32.3	X		0	0	0	0	0	0	0	0	0	0	0	0	0	0	0	0	0	0	0	0	0	0	0	0	NaN	0	1	1	0	1	0	0	0	0	0
ATP5H	Q9DCX2	ATP synthase subunit d, mitochondrial	Q9DCX2.B99990004.pdb	2clyB	78	32	x	0.00072	33	8.3381	42	30.8	X		1	1	1	1	1	1	1	1	1	1	1	1	1	1	1	1	1	1	1	1	1	0	0	1	NaN	1	1	1	1	1	1	1	1	1	1
ATP5H	Q9DCX2	ATP synthase subunit d, mitochondrial	Q9DCX2.B99990004.pdb	2clyB	78	48	x	0.0031	46	9.2849	21.3	43.8	X		0	0	0	0	0	0	0	0	0	0	0	0	0	0	0	0	1	0	0	1	1	1	1	0	NaN	0	1	0	1	1	0	0	0	0	0
ATP5H	Q9DCX2	ATP synthase subunit d, mitochondrial	Q9DCX2.B99990004.pdb	2clyB	78	99	x	0.003	100	10.4668	52.7	41.7	X		1	1	1	1	1	1	1	1	1	1	1	1	0	0	1	0	0	1	1	1	1	1	1	1	NaN	0	0	0	0	0	1	1	1	1	1
ATP5O	Q9DB20	ATP synthase subunit O, mitochondrial	Q9DB20.B99990002.pdb	2wssS	80	51			50	9.99636	38.8	11.7	X		1	1	1	1	1	1	1	1	1	1	1	1	1	1	1	1	1	1	1	1	1	1	1	1	1	1	1	0	1	1	1	1	1	1	1
ATP5O	Q9DB20	ATP synthase subunit O, mitochondrial	Q9DB20.B99990002.pdb	2wssS	80	53			50	9.79285	59	11.7	X		0	0	0	0	1	1	0	0	0	0	0	0	0	1	0	0	0	0	0	0	0	0	0	0	1	0	0	0	0	1	0	0	0	0	0
ATP5O	Q9DB20	ATP synthase subunit O, mitochondrial	Q9DB20.B99990002.pdb	2wssS	80	60	x	0.00357	129	10.2739	57.3	26.2	X		1	1	1	1	1	1	1	1	1	1	1	1	1	1	1	1	0	1	1	1	1	1	1	1	1	1	1	1	1	1	1	1	1	1	1
ATP5O	Q9DB20	ATP synthase subunit O, mitochondrial	Q9DB20.B99990002.pdb	2wssS	80	88			75	10.0995	12.7	37	X		0	0	0	0	0	0	0	0	0	0	0	0	0	0	0	0	0	0	0	0	0	0	0	1	1	0	1	1	1	1	0	0	0	0	0
ATP5O	Q9DB20	ATP synthase subunit O, mitochondrial	Q9DB20.B99990002.pdb	2wssS	80	88			91	8.48022	12.7	36.7	X		1	1	1	1	1	1	0	1	1	1	1	1	1	1	1	0	0	1	1	1	1	1	1	1	1	0	1	1	1	1	1	1	1	1	1
ATP5O	Q9DB20	ATP synthase subunit O, mitochondrial	Q9DB20.B99990002.pdb	2wssS	80	90			91	10.6146	46.2	36.7	X		1	1	1	1	1	1	0	1	1	1	1	1	1	1	1	0	0	1	1	1	1	1	1	1	1	0	1	1	1	1	0	1	1	1	1
ATP5O	Q9DB20	ATP synthase subunit O, mitochondrial	Q9DB20.B99990002.pdb	2wssS	80	97			102	4.55778	44	24	X		0	0	0	0	0	0	0	0	0	0	0	0	0	0	0	0	0	0	0	0	0	0	0	0	0	0	0	0	0	0	0	0	0	0	0
ATP5O	Q9DB20	ATP synthase subunit O, mitochondrial	Q9DB20.B99990002.pdb	2wssS	80	100	x	0.00218	102	10.5855	52.2	24	X		0	0	0	0	0	0	0	0	0	1	0	0	1	0	0	0	1	0	0	0	0	0	0	1	1	0	1	0	1	1	1	1	1	1	1
ATP5O	Q9DB20	ATP synthase subunit O, mitochondrial	Q9DB20.B99990002.pdb	2wssS	80	158	x	0.0116	180	10.7385	29.8	22	X		1	1	1	1	1	1	1	0	1	1	0	1	1	1	1	1	0	0	0	0	0	0	0	1	0	1	1	1	1	1	1	1	1	1	1
ATP5O	Q9DB20	ATP synthase subunit O, mitochondrial	Q9DB20.B99990002.pdb	2wssS	80	176	x	0.00134	180	8.10977	28	22	X		1	1	1	1	1	1	1	0	1	1	1	1	1	1	1	1	1	0	0	1	1	0	1	1	0	1	1	1	1	1	1	1	1	1	1
ATP5O	Q9DB20	ATP synthase subunit O, mitochondrial	Q9DB20.B99990002.pdb	2wssS	80	192	x	0.00071	197	10.9904	51.5	17.2	X		1	1	1	1	1	1	1	1	1	1	1	1	1	0	1	1	1	1	1	1	1	1	1	1	1	1	1	1	1	1	1	1	1	1	0
ATP5O	Q9DB20	ATP synthase subunit O, mitochondrial	Q9DB20.B99990002.pdb	2wssS	80	199			197	9.8107	45.5	17.2	X		1	1	1	1	1	1	1	1	1	1	1	0	1	1	1	1	0	1	1	1	1	1	1	1	0	1	1	1	1	1	1	1	1	1	1
ATP5O	Q9DB20	ATP synthase subunit O, mitochondrial	Q9DB20.B99990002.pdb	2wssS	80	199			200	9.47539	45.5	27.8	X		0	0	0	0	0	0	0	0	0	0	0	0	0	1	0	0	0	0	0	1	1	1	1	0	0	1	0	0	1	1	0	0	0	0	0
ATP5O	Q9DB20	ATP synthase subunit O, mitochondrial	Q9DB20.B99990002.pdb	2wssS	80	201			197	7.72403	50.5	17.2	X		1	1	1	1	1	1	1	1	1	1	1	1	1	1	1	1	1	1	1	1	1	1	1	1	1	1	1	1	1	1	1	1	1	1	1
ATP5O	Q9DB20	ATP synthase subunit O, mitochondrial	Q9DB20.B99990002.pdb	2wssS	80	201			200	8.78025	50.5	27.8	X		0	0	0	0	0	0	0	0	0	0	0	0	0	1	0	0	0	0	0	1	1	1	1	0	0	1	0	0	1	1	0	0	0	0	0
ATP5O	Q9DB20	ATP synthase subunit O, mitochondrial	Q9DB20.B99990002.pdb	2wssS	80	204			200	8.38337	59.3	27.8	X		0	0	0	0	0	0	0	0	0	0	0	0	0	1	0	0	0	0	0	1	1	1	1	0	0	1	0	0	1	1	0	0	0	0	0
ATP6V1A	P50516	V-type proton ATPase catalytic subunit A	P50516.B99990001.pdb	5d80A	67	5			4	8.55693	21.5	34.8		X	1	1	0	1	1	1	1	1	1	1	1	1	1	1	1	0	0	1	1	1	1	1	1	1	1	1	1	1	1	1	1	1	1	1	1
ATP6V1A	P50516	V-type proton ATPase catalytic subunit A	P50516.B99990001.pdb	5d80A	67	14			16	9.71141	34.2	34.2		X	1	1	1	1	1	1	1	1	1	1	1	1	1	1	1	0	0	1	1	1	0	1	1	0	0	1	1	1	1	1	1	1	1	1	1
ATP6V1A	P50516	V-type proton ATPase catalytic subunit A	P50516.B99990001.pdb	5d80A	67	84			16	11.2429	28.3	34.2		X	1	1	1	1	1	1	1	1	1	1	1	1	1	1	1	0	0	1	1	1	1	1	1	1	1	1	1	1	1	1	1	1	1	1	1
ATP6V1A	P50516	V-type proton ATPase catalytic subunit A	P50516.B99990001.pdb	5d80A	67	84			87	4.89043	28.3	17.3		X	1	1	1	1	1	1	1	1	1	1	1	1	1	1	1	1	1	1	1	1	1	1	1	1	1	1	1	1	1	1	1	1	1	1	1
ATP6V1A	P50516	V-type proton ATPase catalytic subunit A	P50516.B99990001.pdb	5d80A	67	139			138	6.56588	37.7	8.7		X	0	0	0	0	1	1	0	1	0	0	0	0	0	0	0	1	1	0	0	0	0	0	0	0	1	0	1	1	1	1	0	0	0	0	0
ATP6V1A	P50516	V-type proton ATPase catalytic subunit A	P50516.B99990001.pdb	5d80A	67	163			138	6.5156	29.7	8.7		X	0	0	0	0	0	1	0	0	0	0	0	0	0	0	0	1	0	0	0	0	0	0	0	0	1	0	1	1	1	1	0	0	0	0	0
ATP6V1A	P50516	V-type proton ATPase catalytic subunit A	P50516.B99990001.pdb	5d80A	67	200			175	9.07899	41.2	15.3		X	0	0	0	0	0	0	0	0	0	0	0	0	0	0	0	0	0	0	0	0	0	0	0	0	0	0	1	1	1	1	0	0	0	0	0
ATP6V1A	P50516	V-type proton ATPase catalytic subunit A	P50516.B99990001.pdb	5d80A	67	202			188	10.2117	55.7	16.8		X	1	1	1	1	1	1	1	1	1	1	1	1	1	1	1	1	1	1	1	1	1	1	1	1	1	1	1	1	1	1	1	1	1	1	1
ATP6V1A	P50516	V-type proton ATPase catalytic subunit A	P50516.B99990001.pdb	5d80A	67	220			384	11.4605	58.8	22		X	1	1	1	1	1	1	1	1	1	1	1	1	1	1	1	1	1	1	1	1	1	1	1	1	1	1	1	1	1	1	1	1	1	1	1
ATP6V1A	P50516	V-type proton ATPase catalytic subunit A	P50516.B99990001.pdb	5d80A	67	256			350	5.31726	12.7	5.5		X	1	1	1	1	1	1	1	1	1	1	1	1	1	1	1	1	1	1	1	1	1	1	1	1	1	1	1	1	1	1	1	1	1	1	1
ATP6V1A	P50516	V-type proton ATPase catalytic subunit A	P50516.B99990001.pdb	5d80A	67	265			262	10.6183	17.3	6		X	1	1	1	1	1	1	1	1	1	1	1	1	1	1	1	1	1	1	1	1	1	1	1	1	1	1	1	1	1	1	1	1	1	1	1
ATP6V1A	P50516	V-type proton ATPase catalytic subunit A	P50516.B99990001.pdb	5d80A	67	265			304	10.8795	17.3	8.8		X	1	1	NaN	1	1	1	1	1	1	1	1	1	1	1	1	1	1	1	1	1	1	1	1	1	1	1	1	1	1	1	1	1	1	1	1
ATP6V1A	P50516	V-type proton ATPase catalytic subunit A	P50516.B99990001.pdb	5d80A	67	301			160	11.2215	58	28.7		X	1	1	NaN	1	1	1	1	1	1	1	1	1	1	1	1	1	0	1	1	1	1	1	1	1	1	1	1	1	1	1	1	1	1	1	1
ATP6V1A	P50516	V-type proton ATPase catalytic subunit A	P50516.B99990001.pdb	5d80A	67	301			304	10.0182	58	8.8		X	1	1	NaN	1	1	1	1	1	1	1	1	1	1	1	1	1	0	1	1	1	1	1	1	1	1	1	1	1	1	1	1	1	1	1	1
ATP6V1A	P50516	V-type proton ATPase catalytic subunit A	P50516.B99990001.pdb	5d80A	67	307			160	4.44995	34.7	28.7		X	1	1	NaN	1	1	1	1	1	1	1	1	1	1	1	1	1	1	1	1	1	1	1	1	1	1	1	1	1	1	1	1	1	1	1	1
ATP6V1A	P50516	V-type proton ATPase catalytic subunit A	P50516.B99990001.pdb	5d80A	67	307			304	6.01838	34.7	8.8		X	1	1	NaN	1	1	1	1	1	1	1	1	1	1	1	1	1	1	1	1	1	1	1	1	1	1	1	1	1	1	1	1	1	1	1	1
ATP6V1A	P50516	V-type proton ATPase catalytic subunit A	P50516.B99990001.pdb	5d80A	67	478			542	9.87885	35.5	15.3		X	1	1	1	1	1	1	1	1	1	1	1	1	1	1	1	1	1	1	1	1	1	1	1	1	1	1	1	1	1	1	1	1	1	1	1
ATP6V1A	P50516	V-type proton ATPase catalytic subunit A	P50516.B99990001.pdb	5d80A	67	478			546	8.17101	35.5	14.8		X	0	0	0	0	0	0	0	0	0	0	0	0	0	0	0	0	0	0	0	0	0	0	0	0	0	0	1	1	1	1	0	0	0	0	0
ATP6V1A	P50516	V-type proton ATPase catalytic subunit A	P50516.B99990001.pdb	5d80A	67	498			500	11.4683	58.2	8.8		X	1	1	1	1	1	1	1	1	1	1	1	1	1	1	1	1	1	1	1	1	1	1	1	1	1	1	1	1	1	1	1	1	1	1	1
ATP6V1A	P50516	V-type proton ATPase catalytic subunit A	P50516.B99990001.pdb	5d80A	67	506			500	11.4865	16.7	8.8		X	1	1	1	1	1	1	1	1	1	1	1	1	1	1	1	1	1	1	1	1	1	1	1	1	1	1	1	1	1	1	1	1	1	1	1
ATP6V1A	P50516	V-type proton ATPase catalytic subunit A	P50516.B99990001.pdb	5d80A	67	506			568	9.84616	16.7	19		X	1	1	1	1	1	1	1	1	1	1	1	1	1	0	1	1	0	1	0	1	1	1	1	1	1	1	1	1	1	1	0	0	0	1	1
ATP6V1A	P50516	V-type proton ATPase catalytic subunit A	P50516.B99990001.pdb	5d80A	67	536			542	8.64896	18.8	15.3		X	1	1	1	1	1	1	1	1	1	1	1	1	1	1	1	1	1	1	1	1	1	1	1	1	1	1	1	1	1	1	1	1	1	1	1
ATP6V1A	P50516	V-type proton ATPase catalytic subunit A	P50516.B99990001.pdb	5d80A	67	536			583	8.35491	18.8	18.7		X	1	1	1	1	1	1	1	1	1	1	1	1	1	1	1	1	1	1	0	1	1	1	1	1	1	1	1	1	1	1	1	1	1	1	1
ATP6V1A	P50516	V-type proton ATPase catalytic subunit A	P50516.B99990001.pdb	5d80A	67	564			561	6.44888	46	20.3		X	1	1	1	1	1	1	1	1	1	1	1	1	1	1	1	1	1	1	1	1	1	1	1	1	1	1	1	1	1	1	1	1	1	1	1
ATP6V1A	P50516	V-type proton ATPase catalytic subunit A	P50516.B99990001.pdb	5d80A	67	564			568	10.8083	46	19		X	1	1	1	1	1	1	1	1	1	1	1	1	1	0	1	1	0	1	0	1	1	1	1	1	1	1	1	1	1	1	0	0	0	1	1
ATP6V1A	P50516	V-type proton ATPase catalytic subunit A	P50516.B99990001.pdb	5d80A	67	580			582	9.74883	36.5	12		X	1	1	1	1	1	1	1	0	1	1	1	1	1	1	1	1	0	1	0	1	1	1	1	1	1	1	1	1	1	1	1	1	1	1	1
ATP6V1A	P50516	V-type proton ATPase catalytic subunit A	P50516.B99990001.pdb	5d80A	67	580			583	7.37389	36.5	18.7		X	1	1	1	1	1	1	1	0	1	1	1	1	1	1	1	1	0	1	0	1	1	1	1	1	1	1	1	1	1	1	1	1	1	1	1
ATP6V1A	P50516	V-type proton ATPase catalytic subunit A	P50516.B99990001.pdb	5d80A	67	585			582	7.22492	52	12		X	1	1	1	1	1	1	1	1	1	1	1	1	1	1	1	1	0	1	0	1	1	1	1	1	1	1	1	1	1	1	1	1	1	1	1
ATP6V1A	P50516	V-type proton ATPase catalytic subunit A	P50516.B99990001.pdb	5d80A	67	585			583	9.42341	52	18.7		X	1	1	1	1	1	1	1	1	1	1	1	1	1	1	1	1	1	1	0	1	1	1	1	1	1	1	1	1	1	1	1	1	1	1	1
ATP6V1A	P50516	V-type proton ATPase catalytic subunit A	P50516.B99990001.pdb	5d80A	67	587			582	11.4502	53	12		X	1	1	1	1	1	1	1	1	1	1	1	1	1	1	1	1	0	1	0	1	1	1	1	1	1	1	1	1	1	1	1	1	1	1	1
ATP6V1A	P50516	V-type proton ATPase catalytic subunit A	P50516.B99990001.pdb	5d80A	67	587			583	7.23862	53	18.7		X	1	1	1	1	1	1	1	1	1	1	1	1	1	1	1	1	1	1	0	1	1	1	1	1	1	1	1	1	1	1	1	1	1	1	1
ATP6V1A	P50516	V-type proton ATPase catalytic subunit A	P50516.B99990001.pdb	5d80A	67	596			583	8.35035	50	18.7		X	1	1	1	1	1	1	1	1	1	1	1	1	1	1	1	1	1	1	0	1	1	1	1	1	1	1	1	1	1	1	1	1	1	1	1
ATP6V1A	P50516	V-type proton ATPase catalytic subunit A	P50516.B99990001.pdb	5d80A	67	598			542	9.16998	46.5	15.3		X	1	1	1	1	1	1	1	1	1	1	1	1	1	1	1	1	1	1	0	1	1	1	1	1	1	1	1	1	1	1	1	1	1	1	1
ATP6V1A	P50516	V-type proton ATPase catalytic subunit A	P50516.B99990001.pdb	5d80A	67	598			546	10.0139	46.5	14.8		X	0	0	0	0	0	0	0	0	0	0	0	0	0	0	0	0	0	0	0	0	0	0	0	0	0	0	1	1	1	1	0	0	0	0	0
BBOX1	Q924Y0	Gamma-butyrobetaine dioxygenase	Q924Y0.B99990004.pdb	4c5wA	89	49			47	9.38244	47.3	43.8		X	1	1	1	1	1	1	NaN	1	1	1	1	1	1	1	1	1	1	1	1	1	1	1	1	1	1	1	1	1	NaN	1	1	1	1	1	1
BBOX1	Q924Y0	Gamma-butyrobetaine dioxygenase	Q924Y0.B99990004.pdb	4c5wA	89	52			41	4.7408	34.3	39.5		X	1	1	1	1	1	1	NaN	1	1	0	0	0	0	1	0	0	0	1	1	1	1	1	1	1	1	1	1	1	NaN	1	0	0	0	0	0
BBOX1	Q924Y0	Gamma-butyrobetaine dioxygenase	Q924Y0.B99990004.pdb	4c5wA	89	52			47	9.56183	34.3	43.8		X	1	1	1	1	1	1	NaN	1	1	1	1	1	1	1	1	1	1	1	1	1	1	1	1	1	1	1	1	1	NaN	1	1	1	1	1	1
BBOX1	Q924Y0	Gamma-butyrobetaine dioxygenase	Q924Y0.B99990004.pdb	4c5wA	89	92	x	0.00101	97	7.36165	7.3	10.3		X	1	1	1	1	1	1	NaN	1	1	1	1	1	1	1	1	1	1	1	1	1	1	1	1	1	1	1	1	1	1	1	1	1	1	1	1
BBOX1	Q924Y0	Gamma-butyrobetaine dioxygenase	Q924Y0.B99990004.pdb	4c5wA	89	198			200	7.32354	49.3	21.8		X	1	1	1	1	1	1	1	1	1	1	1	1	1	1	1	1	1	1	1	1	1	1	1	1	1	1	1	1	0	1	1	1	1	1	1
BBOX1	Q924Y0	Gamma-butyrobetaine dioxygenase	Q924Y0.B99990004.pdb	4c5wA	89	198			351	7.13791	49.3	41.7		X	1	1	NaN	1	1	1	1	1	1	1	1	1	1	1	1	1	1	1	0	0	1	1	0	0	1	1	1	1	0	1	1	1	1	1	1
BBOX1	Q924Y0	Gamma-butyrobetaine dioxygenase	Q924Y0.B99990004.pdb	4c5wA	89	221			359	8.07056	34.3	19.7		X	1	1	NaN	1	1	1	1	1	1	0	1	1	1	1	0	1	1	0	0	0	0	0	0	1	1	1	1	1	1	1	1	1	1	1	1
BBOX1	Q924Y0	Gamma-butyrobetaine dioxygenase	Q924Y0.B99990004.pdb	4c5wA	89	240			323	9.64302	45.7	23		X	1	1	NaN	1	1	1	1	1	1	0	0	0	0	1	0	0	0	1	1	1	1	1	1	1	1	1	1	1	1	1	0	0	0	0	0
BBOX1	Q924Y0	Gamma-butyrobetaine dioxygenase	Q924Y0.B99990004.pdb	4c5wA	89	242			253	8.37115	41	10.2		X	1	1	1	1	1	1	1	1	1	1	1	1	1	1	1	1	1	1	1	1	1	0	1	1	1	0	1	1	1	1	1	1	1	1	1
BBOX1	Q924Y0	Gamma-butyrobetaine dioxygenase	Q924Y0.B99990004.pdb	4c5wA	89	244			323	7.9055	36.3	23		X	0	0	NaN	0	1	1	1	1	1	0	0	0	0	1	0	0	0	1	1	1	1	1	1	0	1	0	1	1	1	1	0	0	0	0	0
BBOX1	Q924Y0	Gamma-butyrobetaine dioxygenase	Q924Y0.B99990004.pdb	4c5wA	89	276			253	10.037	30.7	10.2		X	1	1	1	1	1	1	1	1	1	1	1	1	1	1	1	1	1	1	1	1	1	0	1	1	1	1	1	1	1	1	1	1	1	1	1
BBOX1	Q924Y0	Gamma-butyrobetaine dioxygenase	Q924Y0.B99990004.pdb	4c5wA	89	276			254	10.87	30.7	12.8		X	1	1	1	1	1	1	1	1	1	1	1	1	1	1	1	1	1	1	1	1	1	1	1	1	1	1	1	1	1	1	1	1	1	1	1
BBOX1	Q924Y0	Gamma-butyrobetaine dioxygenase	Q924Y0.B99990004.pdb	4c5wA	89	315			323	10.5933	35	23		X	1	1	NaN	1	1	1	1	1	1	0	0	0	0	1	0	0	0	1	1	0	1	0	0	1	1	1	1	1	1	1	0	0	0	0	0
BBOX1	Q924Y0	Gamma-butyrobetaine dioxygenase	Q924Y0.B99990004.pdb	4c5wA	89	324			118	9.41114	59.2	30.3		X	1	1	NaN	1	0	0	1	1	1	1	1	0	1	1	1	1	0	1	1	0	0	1	0	1	1	1	1	1	1	1	1	1	1	1	1
BBOX1	Q924Y0	Gamma-butyrobetaine dioxygenase	Q924Y0.B99990004.pdb	4c5wA	89	324			323	9.21778	59.2	23		X	1	1	NaN	1	0	0	1	1	1	0	0	0	0	1	0	0	0	1	1	1	0	1	0	1	1	1	1	1	1	1	0	0	0	0	0
BBOX1	Q924Y0	Gamma-butyrobetaine dioxygenase	Q924Y0.B99990004.pdb	4c5wA	89	327	x	0.00012	118	9.58162	28.3	30.3		X	1	1	NaN	1	1	1	1	1	1	1	1	0	1	1	1	1	1	1	1	0	1	1	1	1	1	1	1	1	1	1	1	1	1	1	1
BBOX1	Q924Y0	Gamma-butyrobetaine dioxygenase	Q924Y0.B99990004.pdb	4c5wA	89	327	x	0.00012	200	9.70753	28.3	21.8		X	1	1	NaN	1	1	1	1	1	1	1	1	1	1	1	1	1	1	1	1	1	1	1	1	1	1	1	1	1	0	1	1	1	1	1	1
BBOX1	Q924Y0	Gamma-butyrobetaine dioxygenase	Q924Y0.B99990004.pdb	4c5wA	89	327	x	0.00012	323	8.40047	28.3	23		X	1	1	NaN	1	1	1	1	1	1	0	0	0	0	1	0	0	0	1	1	1	1	1	1	1	1	1	1	1	1	1	0	0	0	0	0
BBOX1	Q924Y0	Gamma-butyrobetaine dioxygenase	Q924Y0.B99990004.pdb	4c5wA	89	331			229	10.4135	50.5	5.5		X	1	1	NaN	1	0	0	1	1	1	1	1	1	1	1	1	1	1	1	1	1	1	1	1	1	1	1	1	1	1	1	1	1	1	1	1
BCKDHB	Q6P3A8	2-oxoisovalerate dehydrogenase subunit beta, mitochondrial	Q6P3A8.B99990004.pdb	2bfdB	97	85			225	9.793	26.5	16.8	X		1	1	NaN	1	1	1	1	1	1	1	1	1	1	1	1	1	1	1	1	1	0	1	1	1	0	1	1	1	1	1	1	1	1	1	1
BCKDHB	Q6P3A8	2-oxoisovalerate dehydrogenase subunit beta, mitochondrial	Q6P3A8.B99990004.pdb	2bfdB	97	209			225	6.97993	23.7	16.8	X		1	1	NaN	1	1	1	1	1	1	1	1	1	1	1	1	1	1	1	1	1	1	1	1	1	1	1	1	1	1	1	1	1	1	1	1
BCKDHB	Q6P3A8	2-oxoisovalerate dehydrogenase subunit beta, mitochondrial	Q6P3A8.B99990004.pdb	2bfdB	97	209			259	6.41732	23.7	17.3	X		1	1	NaN	1	1	1	1	1	1	1	1	1	1	1	1	1	1	1	1	1	1	1	1	1	1	1	1	1	1	1	1	1	1	1	1
BCKDHB	Q6P3A8	2-oxoisovalerate dehydrogenase subunit beta, mitochondrial	Q6P3A8.B99990004.pdb	2bfdB	97	230			177	9.30509	54	23.5	X		1	1	NaN	1	1	1	1	1	1	1	1	0	1	1	1	0	0	1	1	1	1	1	1	1	0	NaN	1	1	1	1	1	1	1	1	1
BCKDHB	Q6P3A8	2-oxoisovalerate dehydrogenase subunit beta, mitochondrial	Q6P3A8.B99990004.pdb	2bfdB	97	230			225	10.6112	54	16.8	X		1	1	1	1	1	1	1	1	1	1	1	0	1	1	1	1	0	1	1	1	1	1	1	1	1	1	1	1	1	1	1	1	1	1	1
BCKDHB	Q6P3A8	2-oxoisovalerate dehydrogenase subunit beta, mitochondrial	Q6P3A8.B99990004.pdb	2bfdB	97	255			60	10.561	58.5	28.7	X		0	0	0	0	0	0	NaN	NaN	0	0	0	0	0	0	0	0	0	0	NaN	0	0	NaN	NaN	0	NaN	NaN	1	1	1	1	0	0	0	0	0
BCKDHB	Q6P3A8	2-oxoisovalerate dehydrogenase subunit beta, mitochondrial	Q6P3A8.B99990004.pdb	2bfdB	97	255			225	9.87245	58.5	16.8	X		0	0	0	0	0	0	0	0	0	0	0	0	0	0	0	0	0	0	0	0	0	0	0	0	0	1	1	1	1	1	0	0	1	0	0
BCKDHB	Q6P3A8	2-oxoisovalerate dehydrogenase subunit beta, mitochondrial	Q6P3A8.B99990004.pdb	2bfdB	97	292			287	8.69873	11.3	22	X		1	1	1	1	1	1	1	1	0	0	1	1	1	1	1	1	0	1	1	0	1	1	1	1	1	0	1	1	1	1	1	1	1	1	1
BCKDHB	Q6P3A8	2-oxoisovalerate dehydrogenase subunit beta, mitochondrial	Q6P3A8.B99990004.pdb	2bfdB	97	319			268	7.4658	28.2	34	X		1	1	1	1	0	1	1	1	1	1	1	1	1	1	1	1	1	1	1	1	1	1	1	1	1	1	1	1	1	1	0	0	1	1	1
BCKDHB	Q6P3A8	2-oxoisovalerate dehydrogenase subunit beta, mitochondrial	Q6P3A8.B99990004.pdb	2bfdB	97	319			296	8.63617	28.2	19.5	X		1	1	1	1	1	1	1	1	1	1	1	1	1	1	1	1	1	1	1	1	1	1	1	1	1	1	1	1	1	1	1	1	1	1	1
BCKDHB	Q6P3A8	2-oxoisovalerate dehydrogenase subunit beta, mitochondrial	Q6P3A8.B99990004.pdb	2bfdB	97	377			287	9.57192	26.7	22	X		1	1	1	1	1	1	1	1	0	0	1	1	1	1	1	1	0	1	1	0	1	1	1	1	1	0	1	1	1	1	1	1	1	1	1
BHMT	O35490	Betaine--homocysteine S-methyltransferase 1	O35490.B99990003.pdb	1umyA	97	93	x	7e-05	95	4.8503	52.2	33.8		X	1	1	1	1	1	1	1	1	1	1	1	1	1	1	1	1	1	1	1	1	1	1	1	1	1	1	1	1	1	1	1	1	1	1	NaN
BHMT	O35490	Betaine--homocysteine S-methyltransferase 1	O35490.B99990003.pdb	1umyA	97	98	x	0.00063	95	6.57371	59	33.8		X	0	1	1	1	1	1	1	1	1	1	1	1	1	1	1	1	1	1	1	1	1	1	1	1	1	1	1	1	1	1	1	1	1	1	NaN
BHMT	O35490	Betaine--homocysteine S-methyltransferase 1	O35490.B99990003.pdb	1umyA	97	132	x	0.00271	79	11.4469	52.3	41.5		X	1	1	1	1	1	1	1	1	1	1	1	1	1	1	1	1	1	1	1	1	1	1	1	1	1	1	1	1	1	1	1	1	1	1	NaN
BHMT	O35490	Betaine--homocysteine S-methyltransferase 1	O35490.B99990003.pdb	1umyA	97	132	x	0.00271	127	6.13521	52.3	24.5		X	1	1	1	1	1	1	1	1	1	1	1	1	1	1	1	1	1	1	1	1	1	1	1	1	1	1	1	1	1	1	1	1	1	1	NaN
BHMT	O35490	Betaine--homocysteine S-methyltransferase 1	O35490.B99990003.pdb	1umyA	97	132	x	0.00271	133	8.79195	52.3	7		X	1	1	1	1	1	1	1	1	1	1	1	1	0	1	1	1	1	1	1	1	1	1	1	1	1	1	1	1	1	1	1	1	1	1	NaN
BHMT	O35490	Betaine--homocysteine S-methyltransferase 1	O35490.B99990003.pdb	1umyA	97	138			133	10.1964	10.8	7		X	1	1	1	1	1	1	1	1	1	1	1	1	0	1	1	1	1	1	1	1	1	1	1	1	1	1	1	1	1	1	1	1	1	1	NaN
BHMT	O35490	Betaine--homocysteine S-methyltransferase 1	O35490.B99990003.pdb	1umyA	97	139			133	9.88333	44.2	7		X	1	1	1	1	1	1	1	1	0	1	1	1	0	1	1	1	1	1	1	1	1	1	1	1	1	1	1	1	1	1	1	1	1	1	NaN
BHMT	O35490	Betaine--homocysteine S-methyltransferase 1	O35490.B99990003.pdb	1umyA	97	283	x	0.00027	222	5.65289	14.2	40.3		X	0	0	0	0	0	0	0	0	0	0	0	0	0	0	0	0	0	0	0	0	0	0	0	0	0	0	0	NaN	0	1	0	0	0	0	NaN
BHMT	O35490	Betaine--homocysteine S-methyltransferase 1	O35490.B99990003.pdb	1umyA	97	327	x	0.00132	325	11.2252	57.8	7.3		X	1	1	1	1	1	1	1	1	1	1	1	1	1	1	1	1	1	1	1	1	1	1	1	1	1	1	1	1	1	1	1	1	1	1	NaN
BHMT	O35490	Betaine--homocysteine S-methyltransferase 1	O35490.B99990003.pdb	1umyA	97	349	x	0.0002	330	10.2345	44.7	48.5		X	1	1	1	1	1	1	1	1	0	1	1	1	1	0	1	1	0	1	1	0	0	0	0	1	1	1	1	1	1	1	0	0	0	1	NaN
BHMT	O35490	Betaine--homocysteine S-methyltransferase 1	O35490.B99990003.pdb	1umyA	97	400			405	9.93873	11	32.7		X	1	1	1	1	1	1	1	1	1	1	1	1	1	1	1	1	1	1	1	1	1	1	1	1	1	0	1	1	1	1	1	1	1	1	NaN
BHMT	O35490	Betaine--homocysteine S-methyltransferase 1	O35490.B99990003.pdb	1umyA	97	404			405	6.31535	58.7	32.7		X	1	1	1	1	1	1	0	0	0	1	1	1	0	1	1	1	1	1	1	0	0	1	1	1	1	1	1	1	1	1	1	1	1	1	NaN
BLMH	Q8R016	Bleomycin hydrolase	Q8R016.B99990001.pdb	2cb5A	93	10			8	8.06809	41.8	32.5		X	1	1	1	1	1	1	1	1	0	1	NaN	0	1	1	1	NaN	0	1	1	1	0	1	0	1	1	1	1	0	1	1	1	1	1	1	NaN
BLMH	Q8R016	Bleomycin hydrolase	Q8R016.B99990001.pdb	2cb5A	93	10			12	10.1857	41.8	46.3		X	0	0	0	0	0	0	0	0	0	0	NaN	0	0	0	0	NaN	0	0	0	0	0	0	1	0	0	1	0	0	0	0	0	0	0	0	NaN
BLMH	Q8R016	Bleomycin hydrolase	Q8R016.B99990001.pdb	2cb5A	93	17			20	7.57501	58.5	35.5		X	1	1	1	1	1	1	1	1	1	1	NaN	1	1	1	1	NaN	0	1	1	1	1	1	0	1	0	1	1	0	1	1	0	0	0	0	NaN
BLMH	Q8R016	Bleomycin hydrolase	Q8R016.B99990001.pdb	2cb5A	93	68			69	8.64272	35.8	13.7		X	1	1	1	1	1	1	1	1	1	1	NaN	1	1	1	1	NaN	0	1	1	1	1	1	1	1	1	1	1	1	1	1	1	1	1	0	NaN
BLMH	Q8R016	Bleomycin hydrolase	Q8R016.B99990001.pdb	2cb5A	93	68			168	10.8394	35.8	12.3		X	1	1	1	1	1	1	1	1	1	0	NaN	1	1	NaN	1	NaN	1	1	1	1	1	1	1	1	1	NaN	1	1	1	1	1	1	1	1	NaN
BLMH	Q8R016	Bleomycin hydrolase	Q8R016.B99990001.pdb	2cb5A	93	202			206	8.68175	26.7	31.8		X	1	1	1	1	1	1	1	1	1	1	1	1	1	1	1	0	0	1	1	1	1	1	1	1	1	1	1	1	1	1	1	1	1	1	1
BLMH	Q8R016	Bleomycin hydrolase	Q8R016.B99990001.pdb	2cb5A	93	309			416	2.74976	16.2	12.8		X	1	1	1	1	1	1	1	1	1	1	1	1	1	1	1	1	1	1	1	1	0	1	1	1	1	1	1	1	1	1	1	1	1	1	1
BLMH	Q8R016	Bleomycin hydrolase	Q8R016.B99990001.pdb	2cb5A	93	355			353	6.21071	15	6.7		X	1	1	1	1	1	1	1	1	1	1	1	1	1	1	1	1	1	1	1	1	1	1	1	1	1	1	1	1	1	1	1	1	1	1	1
BLMH	Q8R016	Bleomycin hydrolase	Q8R016.B99990001.pdb	2cb5A	93	382			416	10.9171	53.8	12.8		X	1	1	1	1	1	1	1	1	1	1	1	1	1	1	1	NaN	NaN	1	1	1	0	1	1	1	1	1	1	1	1	1	1	1	1	1	1
BPHL	Q8R164	Valacyclovir hydrolase	Q8R164.B99990002.pdb	2ocgA	86	21			22	6.75178	34.5	36.2			0	0	0	0	0	0	0	0	0	0	NaN	0	0	0	0	0	0	0	0	0	0	0	0	0	NaN	0	1	1	1	1	1	1	0	1	NaN
BPHL	Q8R164	Valacyclovir hydrolase	Q8R164.B99990002.pdb	2ocgA	86	43			41	10.1488	35.3	17.5			1	1	1	1	1	1	1	1	1	1	0	1	1	1	1	1	1	1	1	1	1	1	1	1	1	1	1	1	1	1	1	1	1	1	1
BPHL	Q8R164	Valacyclovir hydrolase	Q8R164.B99990002.pdb	2ocgA	86	74	x	0.01598	41	10.0511	30.5	17.5			0	0	0	0	0	0	0	0	0	0	0	1	0	0	0	0	0	0	0	0	0	0	0	0	0	1	0	0	0	1	0	0	0	0	0
BPHL	Q8R164	Valacyclovir hydrolase	Q8R164.B99990002.pdb	2ocgA	86	126	x	0.01206	154	6.95688	27.3	38.3			1	1	1	1	1	1	1	0	1	1	1	0	1	1	1	1	1	1	1	0	1	1	1	1	1	0	1	1	1	1	1	1	1	1	1
BPHL	Q8R164	Valacyclovir hydrolase	Q8R164.B99990002.pdb	2ocgA	86	184	x	0.00023	183	7.51012	55.5	19.7			1	1	1	1	1	1	1	1	1	1	1	1	1	1	1	1	1	1	1	1	1	1	1	1	1	1	1	1	1	1	1	1	1	1	1
BPHL	Q8R164	Valacyclovir hydrolase	Q8R164.B99990002.pdb	2ocgA	86	184	x	0.00023	186	11.0485	55.5	45			1	1	1	1	1	1	1	1	1	1	1	1	1	1	1	1	1	1	1	1	1	1	1	1	1	1	1	1	1	1	1	1	1	1	1
BPHL	Q8R164	Valacyclovir hydrolase	Q8R164.B99990002.pdb	2ocgA	86	188			186	5.0937	36.7	45			0	0	0	0	0	0	1	0	1	1	0	1	0	0	0	0	0	1	1	1	1	1	1	1	1	1	1	1	1	1	1	1	1	1	1
BPHL	Q8R164	Valacyclovir hydrolase	Q8R164.B99990002.pdb	2ocgA	86	191	x	0.00469	186	11.2784	16.7	45			1	1	1	1	1	1	1	1	1	1	1	1	1	1	1	1	1	1	1	1	1	1	1	1	1	1	1	1	1	1	1	1	1	1	1
BPHL	Q8R164	Valacyclovir hydrolase	Q8R164.B99990002.pdb	2ocgA	86	217			214	10.3895	14.8	14.2			0	0	0	0	1	1	0	0	0	0	0	0	0	0	0	0	0	0	0	0	0	0	0	0	1	0	1	0	0	0	0	0	0	0	0
BPNT1	Q9Z0S1	3'(2'),5'-bisphosphate nucleotidase 1	Q9Z0S1.B99990004.pdb	1jp4A	96	21			17	9.72018	46.2	14.2		X	1	1	1	1	1	1	1	NaN	1	1	1	1	1	1	1	1	1	1	1	1	1	1	0	1	0	1	1	1	1	1	1	1	0	1	1
BPNT1	Q9Z0S1	3'(2'),5'-bisphosphate nucleotidase 1	Q9Z0S1.B99990004.pdb	1jp4A	96	108			4	10.2526	52.5	19.2		X	1	1	1	1	0	NaN	0	NaN	1	1	1	1	1	1	0	1	1	1	1	0	0	0	0	1	1	1	1	1	1	1	0	0	0	0	0
BPNT1	Q9Z0S1	3'(2'),5'-bisphosphate nucleotidase 1	Q9Z0S1.B99990004.pdb	1jp4A	96	123			42	7.66628	36	8.2		X	0	0	0	0	0	0	0	NaN	0	0	1	0	0	0	0	1	1	1	1	0	0	0	0	1	1	1	1	1	1	1	0	0	0	1	1
BPNT1	Q9Z0S1	3'(2'),5'-bisphosphate nucleotidase 1	Q9Z0S1.B99990004.pdb	1jp4A	96	224	x	0.00017	240	10.5776	5.5	12.2		X	1	1	1	1	1	1	1	NaN	1	1	1	1	1	1	1	1	1	1	1	1	1	1	1	1	1	1	1	1	1	1	1	1	1	1	1
BPNT1	Q9Z0S1	3'(2'),5'-bisphosphate nucleotidase 1	Q9Z0S1.B99990004.pdb	1jp4A	96	244			42	10.271	32.5	8.2		X	0	0	0	0	0	0	0	NaN	0	0	1	0	0	0	0	1	1	1	1	0	0	0	0	1	1	1	1	1	1	1	0	0	0	1	1
BPNT1	Q9Z0S1	3'(2'),5'-bisphosphate nucleotidase 1	Q9Z0S1.B99990004.pdb	1jp4A	96	244			240	10.5928	32.5	12.2		X	1	1	1	1	1	1	1	NaN	1	1	1	1	1	1	1	1	1	1	1	1	1	1	1	1	1	1	1	1	1	1	1	1	1	1	1
BPNT1	Q9Z0S1	3'(2'),5'-bisphosphate nucleotidase 1	Q9Z0S1.B99990004.pdb	1jp4A	96	303			296	8.53586	48.7	31.7		X	1	1	1	1	1	1	1	NaN	1	1	1	1	1	1	1	1	0	1	1	1	1	1	1	1	1	1	1	0	1	1	1	1	1	1	1
BPNT1	Q9Z0S1	3'(2'),5'-bisphosphate nucleotidase 1	Q9Z0S1.B99990004.pdb	1jp4A	96	303			301	10.1333	48.7	25.3		X	1	1	1	1	1	1	1	NaN	1	1	1	1	1	1	1	0	0	1	1	1	1	1	1	1	1	1	1	0	1	1	1	1	1	1	1
C11orf54	Q91V76	Ester hydrolase C11orf54 homolog	Q91V76.B99990001.pdb	1xcrA	88	74			224	11.1274	59	10.5			0	0	0	0	0	0	0	0	0	0	1	1	1	0	1	1	0	1	1	0	1	1	1	NaN	1	1	1	1	1	1	0	0	1	1	1
C11orf54	Q91V76	Ester hydrolase C11orf54 homolog	Q91V76.B99990001.pdb	1xcrA	88	74			225	8.44426	59	48.7			0	0	0	0	0	0	0	0	0	0	1	1	1	0	1	1	0	1	1	0	1	1	1	NaN	1	1	1	1	1	1	0	0	1	0	0
C11orf54	Q91V76	Ester hydrolase C11orf54 homolog	Q91V76.B99990001.pdb	1xcrA	88	85	x	0.0001	119	8.67116	55.5	14.2			1	1	1	1	1	1	1	1	1	1	0	1	1	1	1	1	1	1	1	1	1	1	NaN	NaN	0	1	1	1	1	1	1	1	1	1	1
C11orf54	Q91V76	Ester hydrolase C11orf54 homolog	Q91V76.B99990001.pdb	1xcrA	88	88			4	10.4077	39.2	29.8			0	0	0	0	0	0	1	0	0	0	0	0	0	0	0	0	0	NaN	0	0	0	0	NaN	NaN	0	0	0	NaN	0	0	0	0	0	0	0
C11orf54	Q91V76	Ester hydrolase C11orf54 homolog	Q91V76.B99990001.pdb	1xcrA	88	88			7	8.41767	39.2	25.3			1	1	1	1	1	1	1	1	0	0	1	1	0	0	1	0	0	NaN	0	1	1	1	NaN	NaN	1	0	1	NaN	1	1	1	1	1	1	1
C11orf54	Q91V76	Ester hydrolase C11orf54 homolog	Q91V76.B99990001.pdb	1xcrA	88	133			224	10.5817	35.3	10.5			0	0	0	0	0	0	0	0	0	0	0	0	NaN	0	0	0	0	0	0	0	0	0	NaN	0	0	0	0	0	0	0	0	0	0	0	0
C11orf54	Q91V76	Ester hydrolase C11orf54 homolog	Q91V76.B99990001.pdb	1xcrA	88	144	x	0.00049	146	2.74241	33	7.7			1	1	1	1	1	1	1	1	1	1	1	1	1	1	1	1	1	1	1	1	0	0	NaN	1	1	1	1	1	1	1	1	1	1	1	1
C11orf54	Q91V76	Ester hydrolase C11orf54 homolog	Q91V76.B99990001.pdb	1xcrA	88	236			230	6.64897	13.3	17.3			1	1	1	1	1	1	1	1	0	1	1	1	1	1	0	0	0	1	1	1	1	1	1	1	0	1	1	1	1	0	0	1	1	0	0
C1QBP	Q8R5L1	p32-RACK	Q8R5L1.B99990002.pdb	1p32A	90	96			99	9.25456	59.2	13.7			0	1	0	0	0	0	0	1	NaN	1	1	1	1	1	1	1	1	1	1	1	1	1	1	1	1	0	1	1	1	1	1	1	1	1	0
C1QBP	Q8R5L1	p32-RACK	Q8R5L1.B99990002.pdb	1p32A	90	102	x	0.00075	99	6.14424	35.8	13.7			0	1	0	0	0	0	0	1	NaN	1	1	1	1	1	1	1	1	1	1	1	1	1	1	1	1	0	1	1	1	1	1	1	1	1	0
C1QBP	Q8R5L1	p32-RACK	Q8R5L1.B99990002.pdb	1p32A	90	102	x	0.00075	148	11.0188	35.8	35			1	1	1	0	1	1	1	1	NaN	1	1	0	1	1	1	1	0	1	1	1	1	1	1	0	0	1	1	1	1	1	1	1	1	1	1
C1QBP	Q8R5L1	p32-RACK	Q8R5L1.B99990002.pdb	1p32A	90	152			99	8.32073	27	13.7			0	1	0	0	0	0	0	1	NaN	1	1	1	1	1	1	1	0	1	1	1	1	1	1	1	1	0	1	1	1	1	1	1	1	1	0
C1QBP	Q8R5L1	p32-RACK	Q8R5L1.B99990002.pdb	1p32A	90	152			104	11.1356	27	21.5			1	1	1	1	1	1	1	1	NaN	1	1	1	1	1	1	1	0	1	1	1	1	1	1	1	1	1	1	1	1	1	1	1	1	1	1
C1QBP	Q8R5L1	p32-RACK	Q8R5L1.B99990002.pdb	1p32A	90	152			148	9.22611	27	35			1	1	1	0	1	1	1	1	NaN	1	1	0	1	1	1	1	0	1	1	1	1	1	1	0	0	1	1	1	1	1	1	1	1	1	1
C1QBP	Q8R5L1	p32-RACK	Q8R5L1.B99990002.pdb	1p32A	90	204			198	9.95121	15.5	9.3			0	0	0	0	0	0	0	0	NaN	1	0	0	1	0	0	0	0	1	1	1	1	1	0	1	1	1	1	1	1	1	0	0	1	0	0
C1QBP	Q8R5L1	p32-RACK	Q8R5L1.B99990002.pdb	1p32A	90	204			202	3.19169	15.5	13.8			0	0	0	0	0	0	0	0	NaN	1	0	0	1	0	0	0	0	1	1	1	1	1	1	1	1	1	1	1	1	1	0	0	1	0	0
C1QBP	Q8R5L1	p32-RACK	Q8R5L1.B99990002.pdb	1p32A	90	273			274	8.51239	19.2	31.7			1	1	1	0	1	1	1	1	NaN	0	0	0	0	1	1	0	0	1	1	1	1	1	1	1	1	1	1	1	1	1	0	0	0	0	0
C3	P01027	Complement C3	P01027.B99990002.pdb	2b39A	79	74			72	6.64719	57.2	30.7			1	1	NaN	1	1	1	1	0	NaN	0	1	0	0	1	0	NaN	0	NaN	1	1	1	1	1	1	1	1	NaN	1	1	1	0	0	0	0	0
C3	P01027	Complement C3	P01027.B99990002.pdb	2b39A	79	90			88	10.6433	48.7	23.7			0	0	NaN	0	0	0	0	0	NaN	0	0	0	0	0	0	0	0	NaN	0	0	0	0	1	0	0	0	NaN	0	0	1	0	0	0	0	0
C3	P01027	Complement C3	P01027.B99990002.pdb	2b39A	79	101			99	6.15836	57	19			1	1	NaN	1	1	0	0	1	NaN	1	1	1	1	1	NaN	NaN	0	NaN	NaN	1	1	1	0	1	1	0	NaN	1	0	0	0	1	1	0	0
C3	P01027	Complement C3	P01027.B99990002.pdb	2b39A	79	105			99	10.772	9.5	19			1	1	NaN	1	1	0	0	1	NaN	1	0	1	1	1	NaN	NaN	0	NaN	NaN	1	1	1	0	1	0	0	NaN	1	0	0	1	1	1	0	0
C3	P01027	Complement C3	P01027.B99990002.pdb	2b39A	79	105			125	10.0336	9.5	16.3			1	1	NaN	1	1	1	1	1	NaN	1	0	1	1	1	0	NaN	0	NaN	NaN	1	1	1	0	1	0	0	NaN	1	1	1	1	1	1	0	0
[truncated: 5,178 more rows]
[truncated: 55 more columns]

## Sheet: D-CysLys per Species
Latin Name	Common name	Max lifespan (years)	Ln[Max lifespan] (years)	Adult Weight (g)	Ln[Adult Weight] (g)	Type	tmax (mammals)	tmax residual (mammals)	Ln[tmax residual] (mammals)	Acetylated No. KC	Acetylated No. Pairs	Non-acetylated No. KC	Non-acetylated No. Pairs	Matrix No. KC	Matrix No. Pairs	Cytosol No. KC	Cytosol No. Pairs	Acetylated Matrix No. KC	Acetylated Matrix No. Pairs	Non-acetylated Matrix No. KC	Non-acetylated Matrix No. Pairs	Acetylated Cytosol No. KC	Acetylated Cytosol No. Pairs	Non-acetylated Cytosol No. KC	Non-acetylated Cytosol No. Pairs	Acetylated Fraction	Non-acetylated Fraction	Matrix Fraction	Cytosol Fraction	Acetylated Matrix Fraction	Non-acetylated Matrix Fraction	Acetylated Cytosol Fraction	Non-acetylated Cytosol Fraction	Acetylated:Non-acetylated Matrix Ratio	Acetylated:Non-acetylated Cytosol Ratio		CysLys:SerLys Acetylated Cytosol Fraction	CysLys:SerLys Non-Acetylated Cytosol Fraction	CysLys:SerLys Acetylated Matrix Fraction	CysLys:SerLys Non-Acetylated MatrixFraction
[truncated: 67 more rows]

[truncated: 1 more sheets: E-SerLys per Species]
