# Supplementary material for: Proximal Cysteines that Enhance Lysine N-Acetylation of Cytosolic Proteins in Mice Are Less Conserved in Longer-Living Species
Source: Cell Rep. 2018 Aug 7;24(6):1445–55. doi: 10.1016/j.celrep.2018.07.007 (PMC6092265; doi:10.1016/j.celrep.2018.07.007)
Supplement: Table S3. Frequency of Surface Residues, Related to Figure 3 — Frequency of potentially reactive residues and pairs on the surface of acetylated proteins. [file mmc4.xlsx]

## Sheet: A-Key
Table S3 Frequency of surface residues. Frequency of potentially reactive residues on the surface of acetylated proteins. Related to Figure 3.
The list of mouse liver proteins containing an acetyllysine residue (Weinert et al., 2015). The acetyllysine dataset has been generated from mouse liver using an anti-acetyllysine purification and can be found in Dataset EV1 of Weinert et al. (2015). The surface exposure of the listed atoms of each amino acid residue as well as the total protein surface area was calculated using areaimol.
Lysine acetylation from Weinert, B. T., Moustafa, T., Iesmantavicius, V., Zechner, R. & Choudhary, C. 2015. Analysis of acetylation stoichiometry suggests that sirt3 repairs nonenzymatic acetylation lesions. EMBO J, 34, 2620-32.
C-Results	Frequency of residues where the relevant atom has a surface exposed area of >5 Å2
Protein (UniProt)	UniProt ID of the mouse sequence
Model used	Modelled mouse structure used to generate distances
Name	Protein name
Used for homology analysis	Did the mouse model have sufficient homologs to be used in the species homology analysis
Matrix	Is the protein found in the matrix compartment - does not include proteins with dual localisation
Cytosol (GO and HPA)	Is the protein found in the cytosolic compartment using gene ontology and the human protein atlas - does not include proteins with dual localisation
Lysine (NZ)	Number of lysine residues where the NZ atom is greater than 5 Å2 exposed on the surface of the modelled mouse subunit
Arginine (NH1/NH2)	Number of lysine residues where the NH1 or NH2 atoms are greater than 5 Å2 exposed on the surface of the modelled mouse subunit
Glutamate (OE1/OE2)	Number of glutamate residues where the OE1 or OE2 atoms are greater than 5 Å2 exposed on the surface of the modelled mouse subunit
Aspartate (OD1/OD2)	Number of aspartate residues where the OD1 or OD2 atoms are greater than 5 Å2 exposed on the surface of the modelled mouse subunit
Histidine (ND1/NE2)	Number of histidine residues where the ND1 or NE2 atoms are greater than 5 Å2 exposed on the surface of the modelled mouse subunit
Serine (OG)	Number of serine residues where the OG atom is greater than 5 Å2 exposed on the surface of the modelled mouse subunit
Threonine (OG1)	Number of threonine residues where the OG1 atom is greater than 5 Å2 exposed on the surface of the modelled mouse subunit
Cysteine (SG)	Number of cysteine residues where the SG atom is greater than 5 Å2 exposed on the surface of the modelled mouse subunit
Tyrosine (OH)	Number of tyrosine residues where the OH atom is greater than 5 Å2 exposed on the surface of the modelled mouse subunit
Methionine (SD)	Number of methionine residues where the SD atom is greater than 5 Å2 exposed on the surface of the modelled mouse subunit
Asparagine (OD1/ND2)	Number of asparagine residues where the OD1 or ND2 atoms are greater than 5 Å2 exposed on the surface of the modelled mouse subunit
Glutamine (OE1/NE2)	Number of glutamine residues where the OE1 or NE2 atoms are greater than 5 Å2 exposed on the surface of the modelled mouse subunit
Glycine (CA)	Number of glycine residues where the CA atom is greater than 5 Å2 exposed on the surface of the modelled mouse subunit
Proline (CG)	Number of proline residues where the CG atom is greater than 5 Å2 exposed on the surface of the modelled mouse subunit
Protein Surface Area	Total surface area of the modelled mouse subunit

## Sheet: B-Workings
		Model	Residue	Residue Position	Area
		A0JNY3.B99990001.pdb	ARG	16	50.7			1	2	3	4	5	6	7	8	9	10	11	12	13	14	15	16
		A0JNY3.B99990001.pdb	ARG	28	20			Count of Residue Position	Column Labels
		A0JNY3.B99990001.pdb	ARG	34	47.8			Row Labels	ARG	ASN	ASP	CYS	GLN	GLU	GLY	HIS	LYS	MET	PRO	SER	THR	TYR	Grand Total
		A0JNY3.B99990001.pdb	ARG	93	53.5			A0JNY3.B99990001.pdb	37	17	38	8	23	32	31	19	29	12	34	29	19	8	336
		A0JNY3.B99990001.pdb	ARG	106	57			A2AA71.B99990002.pdb	40	39	25	10	56	28	27	14	18	10	61	60	30	23	441
		A0JNY3.B99990001.pdb	ARG	130	48.7			A2AMW0.B99990003.pdb	13	9	20	4	11	13	14	2	22	3	6	14	8	4	143
		A0JNY3.B99990001.pdb	ARG	136	25.2			A2AS89.B99990003.pdb	23	10	11	7	13	14	18	5	7	5	21	21	11	6	172
		A0JNY3.B99990001.pdb	ARG	170	19.2			A2ATI8.B99990003.pdb	8	15	9	3	9	23	26	5	10	4	24	30	18	6	190
		A0JNY3.B99990001.pdb	ARG	279	47.8			A2BIN1.B99990005.pdb	8	10	11	4	4	21	5	6	10	3	1	9	5	4	101
		A0JNY3.B99990001.pdb	ARG	287	54			A8DUK4.B99990004.pdb	3	5	8	1	3	5	8	9	9	2	3	7	3	3	69
		A0JNY3.B99990001.pdb	ARG	294	46.3			B1AU25.B99990005.pdb	37	17	22	2	19	32	39	5	32	4	24	26	15	9	283
		A0JNY3.B99990001.pdb	ARG	314	40.8			B2RXZ2.B99990001.pdb	20	15	18	3	23	21	19	10	34	7	19	20	9	9	227
		A0JNY3.B99990001.pdb	ARG	328	19.7			D3YTT4.B99990001.pdb	18	9	12	2	17	24	23	5	19	6	8	15	6	6	170
		A0JNY3.B99990001.pdb	ARG	350	20.8			D3YVN7.B99990003.pdb	26	10	21	2	10	33	24	8	31	5	20	12	18	5	225
		A0JNY3.B99990001.pdb	ARG	351	55.5			D3YWF6.B99990004.pdb	9	5	14	2	17	22	8	6	15	1	5	12	7	10	133
		A0JNY3.B99990001.pdb	ARG	353	57.7			D3YXP6.B99990005.pdb	17	1	6	1	10	9	10	3	8	1	4	8	4	3	85
		A0JNY3.B99990001.pdb	ARG	384	46.8			D3Z2H9.B99990005.pdb	22	4	16	4	17	51	4	2	23	7		6	10	3	169
		A0JNY3.B99990001.pdb	ARG	389	50			D3Z645.B99990001.pdb	3	4	7	2	5	7	6	7	9	2	5	3	4	4	68
		A0JNY3.B99990001.pdb	ARG	415	51			D6RH49.B99990005.pdb	3	1	2	2	3	5	4	3	9	2	4	4	5	2	49
		A0JNY3.B99990001.pdb	ARG	423	44.8			E0CXN5.B99990004.pdb	11	10	10	2	13	20	25	7	23	2	10	9	7	3	152
		A0JNY3.B99990001.pdb	ARG	470	41.7			E9PYT3.B99990003.pdb	14	15	24	3	28	38	32	15	31	9	18	27	15	16	285
		A0JNY3.B99990001.pdb	ARG	482	34.8			E9Q175.B99990001.pdb	75	44	50	12	44	84	27	18	93	12	23	37	20	17	556
		A0JNY3.B99990001.pdb	ARG	488	33.2			E9Q1Q9.B99990003.pdb	19	10	19	5	17	20	19	6	12	2	9	20	5	5	168
		A0JNY3.B99990001.pdb	ARG	494	57.8			E9Q1S3.B99990001.pdb	34	21	31	6	50	35	20	14	26	11	32	26	27	16	349
		A0JNY3.B99990001.pdb	ARG	502	58.2			E9Q5K4.B99990002.pdb	19	15	21	4	12	30	21	10	38	8	23	15	11	10	237
		A0JNY3.B99990001.pdb	ARG	559	58			E9Q6L7.B99990005.pdb	10	6	13	1	8	14	12	2	22	5	10	5	3	5	116
		A0JNY3.B99990001.pdb	ARG	563	48.8			E9Q7H5.B99990001.pdb	20	14	15	1	8	23	53	5	19	6	7	16	6	12	205
		A0JNY3.B99990001.pdb	ARG	600	21.8			E9Q7Q3.B99990005.pdb	19	6	15	1	14	53	4	2	23	4		9	10	5	165
		A0JNY3.B99990001.pdb	ARG	634	5.3			E9QLB2.B99990005.pdb	9	7	8	2	9	9	12	9	13	3	8	19	6		114
		A0JNY3.B99990001.pdb	ARG	680	5.3			E9QN99.B99990005.pdb	9	4	9		11	8	14	4	7	1	11	7	5	1	91
		A0JNY3.B99990001.pdb	ARG	689	30.5			E9QPI5.B99990001.pdb	58	54	56	17	58	80	31	25	94	22	50	57	32	17	651
		A0JNY3.B99990001.pdb	ARG	696	37.3			F8WIT2.B99990001.pdb	27	18	49	3	25	53	34	9	50	6	10	22	20	14	340
		A0JNY3.B99990001.pdb	ARG	706	34.7			G3UXL2.B99990003.pdb	16	13	19	5	8	16	14	7	20	5	4	19	6	4	156
		A0JNY3.B99990001.pdb	ARG	711	14.2			G3X925.B99990001.pdb	34	10	19	2	15	30	23	7	23	4	17	21	13	7	225
		A0JNY3.B99990001.pdb	ARG	735	46			G3X982.B99990001.pdb	47	37	50	15	49	74	35	16	61	16	50	39	33	20	542
		A0JNY3.B99990001.pdb	ARG	740	9			G3X9Y6.B99990003.pdb	12	12	15	4	11	22	10	5	27	1	11	11	2	7	150
		A0JNY3.B99990001.pdb	ARG	771	57.5			G5E8M7.B99990001.pdb	11	5	15	1	7	15	8	3	15	7	10	8	5	9	119
		A0JNY3.B99990001.pdb	ASN	10	13.3			G5E8R3.B99990001.pdb	50	25	40	10	33	62	49	19	43	26	39	29	24	19	468
		A0JNY3.B99990001.pdb	ASN	38	16.5			G5E8T9.B99990003.pdb	14	4	13	3	11	17	13	7	22	1	12	13	12	7	149
		A0JNY3.B99990001.pdb	ASN	121	34			H3BL34.B99990001.pdb	12	16	18	1	18	22	23	9	24	8	24	22	16	10	223
		A0JNY3.B99990001.pdb	ASN	257	22.3			H3BL49.B99990004.pdb	14	19	27	3	13	34	22	8	34	11	14	17	16	11	243
		A0JNY3.B99990001.pdb	ASN	334	49.2			H7BWY7.B99990002.pdb	18	14	21	13	15	34	28	7	12	10	13	14	17	9	225
		A0JNY3.B99990001.pdb	ASN	382	10.5			H7BX88.B99990004.pdb	22	18	28	2	27	29	13	16	36	6	22	20	10	11	260
		A0JNY3.B99990001.pdb	ASN	400	24.5			J3QMN4.B99990002.pdb	22	10	16	6	22	24	39	15	27	6	15	20	21	8	251
		A0JNY3.B99990001.pdb	ASN	532	47.7			K7N6C2.B99990001.pdb	18	21	24	10	16	22	25	13	30	1	17	17	14	12	240
		A0JNY3.B99990001.pdb	ASN	548	7.3			L7N466.B99990003.pdb	12	6	11		12	14	8	5	12	2	6	10	3	3	104
		A0JNY3.B99990001.pdb	ASN	562	44.2			O08547.B99990005.pdb	13	7	10		15	14	4	2	13	5	5	14	7	8	117
		A0JNY3.B99990001.pdb	ASN	579	42.3			O08573-2.B99990003.pdb	12	19	6	2	24	12	17	6	11	5	13	12	10	7	156
		A0JNY3.B99990001.pdb	ASN	586	33.7			O08749.B99990005.pdb	16	20	19	4	14	30	39	14	35	4	11	19	19	9	253
		A0JNY3.B99990001.pdb	ASN	592	8.2			O08807.B99990002.pdb	17	7	14	1	8	16	18	5	16	1	12	12	12	7	146
		A0JNY3.B99990001.pdb	ASN	595	19.7			O08997.B99990005.pdb	1	4	4	3		5	4	1	7	1	3	5	3		41
		A0JNY3.B99990001.pdb	ASN	663	27.8			O09012-2.B99990002.pdb	27	15	29	3	22	48	26	7	13	8	19	23	13	10	263
		A0JNY3.B99990001.pdb	ASN	730	48			O09061.B99990005.pdb	14	5	12	1	4	12	10	5	11	6	9	12	7	10	118
		A0JNY3.B99990001.pdb	ASN	743	5.7			O09131.B99990004.pdb	9	8	9	1	5	20	10	4	21	3	14	13		8	125
		A0JNY3.B99990001.pdb	ASP	12	50.8			O09173.B99990005.pdb	17	21	17	8	11	24	16	8	26	5	23	21	10	11	218
		A0JNY3.B99990001.pdb	ASP	24	47.8			O35215.B99990002.pdb	6	4	4	1	3	9	6	1	4	3	5	6	7		59
		A0JNY3.B99990001.pdb	ASP	33	17.2			O35386.B99990001.pdb	19	14	18	2	14	21	15	6	18	7	18	11	5	7	175
		A0JNY3.B99990001.pdb	ASP	41	28.2			O35423-2.B99990004.pdb	18	8	9	2	16	26	16	10	17	3	17	12	8	10	172
		A0JNY3.B99990001.pdb	ASP	45	20.2			O35459.B99990005.pdb	17	7	20		19	13	9	4	17	12	6	26	7	6	163
		A0JNY3.B99990001.pdb	ASP	72	22.2			O35490.B99990003.pdb	20	9	10	2	14	35	26	6	28	4	15	13	4	9	195
		A0JNY3.B99990001.pdb	ASP	75	21.2			O35945.B99990003.pdb	17	19	20	3	15	26	16	7	31	6	12	16	8	7	203
		A0JNY3.B99990001.pdb	ASP	94	45.3			O54950.B99990004.pdb	12	12	13	1	10	23	6	11	23	2	9	22	13	10	167
		A0JNY3.B99990001.pdb	ASP	167	32.3			O55022.B99990001.pdb	11	4	20	2	5	17	9	3	12	1	11	6	7	5	113
		A0JNY3.B99990001.pdb	ASP	171	14.8			O55060.B99990002.pdb	10	4	13	2	8	19	10	5	17	3	6	13	6	4	120
		A0JNY3.B99990001.pdb	ASP	185	32			O55135.B99990001.pdb	11	10	14	5	8	16	5	5	5	2	6	17	8	2	114
		A0JNY3.B99990001.pdb	ASP	221	11.5			O55137.B99990001.pdb	19	7	17	2	12	27	21	11	18	3	26	10	11	5	189
		A0JNY3.B99990001.pdb	ASP	282	47.7			O55234.B99990001.pdb	16	6	13		6	10	20	4	8	5	9	14	3	15	129
		A0JNY3.B99990001.pdb	ASP	295	16			O70325-2.B99990005.pdb	9	6	12	7	6	7	10	2	11	4	4	2	1	3	84
		A0JNY3.B99990001.pdb	ASP	344	36.2			O70435.B99990003.pdb	12	8	17		3	21	7	2	19	5	3	13	3	12	125
		A0JNY3.B99990001.pdb	ASP	385	42.3			O70475.B99990003.pdb	24	17	26	3	13	27	16	7	36	5	17	18	15	12	236
		A0JNY3.B99990001.pdb	ASP	399	52.2			O88533.B99990004.pdb	31	9	21	1	13	34	17	7	19	6	17	17	13	10	215
		A0JNY3.B99990001.pdb	ASP	418	52.2			O88587-2.B99990005.pdb	10	3	15	3	11	9	12	4	12	3	11	11	2	10	116
		A0JNY3.B99990001.pdb	ASP	422	27.7			O88696.B99990002.pdb	16	4	11	3	14	15	14	7	9	3	19	16	12	6	149
		A0JNY3.B99990001.pdb	ASP	458	52			O88844.B99990003.pdb	15	12	24	3	17	25	22	6	37	7	8	11	11	14	212
		A0JNY3.B99990001.pdb	ASP	474	8.3			O88851.B99990003.pdb	5	6	9		6	14	12	6	12	1	9	7	6	1	94
		A0JNY3.B99990001.pdb	ASP	492	41.7			O88986.B99990003.pdb	23	4	18	4	13	19	22	9	15	4	13	18	8	2	172
		A0JNY3.B99990001.pdb	ASP	499	35.3			O89106.B99990001.pdb	11	3	7		7	11	3	4	7	2	4	5	4	2	70
		A0JNY3.B99990001.pdb	ASP	551	40.2			P00186.B99990002.pdb	21	26	20	2	19	24	21	8	28	4	23	21	14	8	239
		A0JNY3.B99990001.pdb	ASP	552	28.3			P00329.B99990002.pdb	9	6	18	5	7	13	16	6	27	6	17	8	8	3	149
		A0JNY3.B99990001.pdb	ASP	560	20.7			P00375.B99990002.pdb	11	5	8		8	17	8	1	16	5	10	8	4	2	103
		A0JNY3.B99990001.pdb	ASP	585	51.8			P00920.B99990004.pdb	5	10	17	1	10	10	11	8	19	1	9	10	8	3	122
		A0JNY3.B99990001.pdb	ASP	588	31			P01027.B99990002.pdb	62	62	82	12	65	104	62	24	106	19	52	66	44	25	785
		A0JNY3.B99990001.pdb	ASP	589	45.2			P05064.B99990001.pdb	14	10	12	1	12	22	17	8	23	3	14	11	6	5	158
		A0JNY3.B99990001.pdb	ASP	602	12.8			P05201.B99990003.pdb	22	19	19	2	12	24	11	4	20	1	20	14	12	5	185
		A0JNY3.B99990001.pdb	ASP	616	5.7			P05202.B99990005.pdb	20	15	19	2	14	21	24	7	29	3	17	22	10	6	209
		A0JNY3.B99990001.pdb	ASP	623	5.3			P06151.B99990003.pdb	10	13	13	1	10	17	12	6	25	6	8	6	5	6	138
		A0JNY3.B99990001.pdb	ASP	625	25.8			P06745.B99990002.pdb	18	19	21		23	34	22	13	39	3	14	21	20	4	251
		A0JNY3.B99990001.pdb	ASP	651	51.7			P06801.B99990005.pdb	28	20	23	2	24	36	17	11	35	5	20	17	14	8	260
		A0JNY3.B99990001.pdb	ASP	687	21.7			P07309.B99990004.pdb	4	2	5	2	1	10	11	4	8	1	4	14	5	2	73
		A0JNY3.B99990001.pdb	ASP	700	24			P07356.B99990005.pdb	15	10	26	2	12	21	14	3	33	2	7	16	9	14	184
		A0JNY3.B99990001.pdb	ASP	704	27.5			P07724.B99990005.pdb	23	18	32	7	20	55	14	13	47	5	22	20	31	13	320
		A0JNY3.B99990001.pdb	ASP	765	37.8			P07758.B99990004.pdb	9	16	19	2	17	25	12	11	20	6	11	22	21	1	192
		A0JNY3.B99990001.pdb	CYS	26	69.7			P07759.B99990005.pdb	11	13	20	2	22	32	14	6	27	7	12	15	13	2	196
		A0JNY3.B99990001.pdb	CYS	133	16			P07901.B99990001.pdb	26	25	50	4	23	92	23	7	75	12	18	35	31	13	434
		A0JNY3.B99990001.pdb	CYS	154	56.3			P08030.B99990004.pdb	12		9		6	10	10	2	9	1	11	11	5	4	90
		A0JNY3.B99990001.pdb	CYS	320	26.7			P08113.B99990001.pdb	37	22	60	2	20	107	20	8	73	10	17	37	35	15	463
		A0JNY3.B99990001.pdb	CYS	329	54.2			P08228.B99990001.pdb	3	6	5	1	7	10	16	4	9	2	3	7	6	1	80
		A0JNY3.B99990001.pdb	CYS	455	68.7			P08249.B99990005.pdb	11	12	11		9	16	17	5	24	4	16	12	10	5	152
		A0JNY3.B99990001.pdb	CYS	505	43			P09103.B99990004.pdb	13	12	42	4	12	52	23	9	45	3	14	20	16	5	270
		A0JNY3.B99990001.pdb	CYS	699	11.3			P09411.B99990005.pdb	9	20	21		5	22	18	4	41	2	11	12	6	3	174
		A0JNY3.B99990001.pdb	GLN	14	47.2			P09671.B99990003.pdb	8	11	6	2	9	13	15	5	16	1	7	7	6	5	111
		A0JNY3.B99990001.pdb	GLN	44	34			P10126.B99990003.pdb	14	12	25		9	25	26	6	46	4	16	16	12	8	219
		A0JNY3.B99990001.pdb	GLN	152	38.7			P10518.B99990003.pdb	18	4	13	5	12	16	16	9	8	4	17	14	5	7	148
		A0JNY3.B99990001.pdb	GLN	156	34.7			P10630.B99990004.pdb	25	14	24		16	31	16	3	21	7	9	15	19	8	208
		A0JNY3.B99990001.pdb	GLN	204	51			P10639.B99990001.pdb		2	7	3	3	9	5	1	12	2	2	5	2	2	55
		A0JNY3.B99990001.pdb	GLN	211	15.5			P10649.B99990003.pdb	12	8	15		5	14	7	5	16	8	9	10	3	8	120
		A0JNY3.B99990001.pdb	GLN	260	25			P11352.B99990001.pdb	13	9	7	2	5	9	11	2	7	1	10	10	7	2	95
		A0JNY3.B99990001.pdb	GLN	290	40			P11499.B99990004.pdb	30	21	45	3	19	93	26	10	70	16	18	35	22	12	420
		A0JNY3.B99990001.pdb	GLN	310	17.8			P11714.B99990002.pdb	24	14	22	4	23	26	22	9	16	6	26	13	13	7	225
		A0JNY3.B99990001.pdb	GLN	326	27.2			P11725.B99990005.pdb	14	10	14	2	15	17	16	6	25	5	8	12	8	8	160
		A0JNY3.B99990001.pdb	GLN	393	45.5			P11983.B99990002.pdb	24	25	36	3	14	36	20	9	34	9	10	24	18	8	270
		A0JNY3.B99990001.pdb	GLN	430	56			P12382.B99990003.pdb	44	21	25	2	17	50	43	17	30	7	9	24	23	14	326
		A0JNY3.B99990001.pdb	GLN	434	46.3			P12710.B99990005.pdb	3	6	5	1	4	13	11	1	15	4	3	4	9	1	80
		A0JNY3.B99990001.pdb	GLN	437	50.7			P12787.B99990003.pdb	11	4	9	3	1	11	6	4	6	1	8	7	3	4	78
		A0JNY3.B99990001.pdb	GLN	462	40.2			P13516.B99990003.pdb	17	8	9	3	4	15	11	9	19	8	14	9	13	15	154
		A0JNY3.B99990001.pdb	GLN	486	7.2			P13745.B99990005.pdb	12	6	13	2	11	14	10		22	6	10	7	4	7	124
		A0JNY3.B99990001.pdb	GLN	491	44.7			P14131.B99990001.pdb	13	2	5	1	7	7	8	2	14	2	5	4	2	5	77
		A0JNY3.B99990001.pdb	GLN	571	11.3			P14152.B99990004.pdb	9	7	19	1	9	19	16	1	30	7	10	13	8	3	152
		A0JNY3.B99990001.pdb	GLN	620	33.7			P14206.B99990001.pdb	14	7	12		15	24	9	4	10	4	16	10	17	6	148
		A0JNY3.B99990001.pdb	GLN	719	51.3			P14211.B99990002.pdb	9	13	54	2	12	49	15	4	40	3	25	15	8	9	258
		A0JNY3.B99990001.pdb	GLN	726	11.3			P14246.B99990004.pdb	14	8	13	3	13	24	20	5	22	11	14	21	19	9	196
		A0JNY3.B99990001.pdb	GLN	731	41.8			P15105.B99990001.pdb	21	15	16	5	9	24	24	9	20	4	10	14	9	11	191
		A0JNY3.B99990001.pdb	GLN	754	26.2			P15626.B99990001.pdb	8	6	15	1	5	14	9	2	17	4	11	8	5	7	112
		A0JNY3.B99990001.pdb	GLU	4	52			P16015.B99990005.pdb	9	5	15	2	5	12	12	7	17	1	15	12	7	4	123
		A0JNY3.B99990001.pdb	GLU	32	5.2			P16331.B99990004.pdb	21	16	20	3	17	37	13	7	25	2	16	18	13	11	219
		A0JNY3.B99990001.pdb	GLU	65	32.8			P16332.B99990005.pdb	35	15	25	3	33	47	34	12	43	6	24	25	18	14	334
		A0JNY3.B99990001.pdb	GLU	102	13			P16460.B99990005.pdb	20	12	16	1	15	32	18	5	31	6	16	15	9	11	207
		A0JNY3.B99990001.pdb	GLU	105	20.5			P16858.B99990001.pdb	9	16	16	3	5	13	22	2	25	3	10	8	15	4	151
		A0JNY3.B99990001.pdb	GLU	107	33.8			P17156.B99990005.pdb	31	26	43	2	23	46	41	6	49	5	17	24	28	15	356
		A0JNY3.B99990001.pdb	GLU	153	14			P17182.B99990003.pdb	15	17	14	1	9	23	15	3	27	3	9	17	9	8	170
		A0JNY3.B99990001.pdb	GLU	178	27.8			P17742.B99990005.pdb	7	7	7		3	11	12	2	13	1	6	3	4	1	77
		A0JNY3.B99990001.pdb	GLU	182	18.2			P17751.B99990002.pdb	8	8	12	5	14	23	24	3	18	5	6	9	14	3	152
		A0JNY3.B99990001.pdb	GLU	213	20.5			P18760.B99990002.pdb	4	4	10	3	2	14	9		23	2	3	9	6	2	91
		A0JNY3.B99990001.pdb	GLU	214	28.7			P19096.B99990002.pdb	99	58	92	27	99	104	94	43	72	21	81	106	73	31	1000
		A0JNY3.B99990001.pdb	GLU	215	15.7			P19157.B99990005.pdb	5	8	8	2	9	4	12	2	4	2	11	5	8	5	85
		A0JNY3.B99990001.pdb	GLU	217	42			P19536.B99990003.pdb	9	5	4	2	5	8	10	3	6	5	6	6	6	2	77
		A0JNY3.B99990001.pdb	GLU	228	33.7			P19639.B99990004.pdb	13	7	13	2	6	14	8	3	14	7	9	9	4	6	115
		A0JNY3.B99990001.pdb	GLU	305	44.7			P19783.B99990004.pdb	10	5	11	1	5	9	7	3	15	7	5	12	8	5	103
		A0JNY3.B99990001.pdb	GLU	333	52.5			P20029.B99990001.pdb	26	24	41		22	62	35	5	54	3	17	17	27	10	343
		A0JNY3.B99990001.pdb	GLU	428	51.7			P20108.B99990003.pdb	8	9	9	2	5	12	10	8	12	1	8	19	11	3	117
		A0JNY3.B99990001.pdb	GLU	433	6.8			P21981.B99990005.pdb	37	21	38	6	20	48	26	4	26	4	19	34	10	12	305
		A0JNY3.B99990001.pdb	GLU	467	51.7			P22315.B99990004.pdb	23	12	8	5	19	27	19	8	25	6	26	16	13	8	215
		A0JNY3.B99990001.pdb	GLU	477	41			P22599.B99990002.pdb	9	16	19	2	15	24	13	9	21	6	12	25	19	1	191
		A0JNY3.B99990001.pdb	GLU	478	7.5			P23589.B99990002.pdb	20	6	16	6	11	14	12	6	12	2	16	11	9	8	149
		A0JNY3.B99990001.pdb	GLU	504	52.3			P24270.B99990003.pdb	27	28	31	2	21	24	22	18	26	7	29	13	14	16	278
		A0JNY3.B99990001.pdb	GLU	530	28			P24456.B99990004.pdb	27	14	21	5	22	27	24	10	16	8	25	13	13	7	232
		A0JNY3.B99990001.pdb	GLU	545	41.3			P24527.B99990004.pdb	20	15	24	1	23	39	19	13	36	2	23	26	15	8	264
		A0JNY3.B99990001.pdb	GLU	550	32.2			P24549.B99990002.pdb	16	17	23	3	13	25	17	8	34	8	12	14	8	7	205
		A0JNY3.B99990001.pdb	GLU	572	37.2			P25444.B99990005.pdb	24	3	12	3	6	9	37	2	23	5	12	12	13	6	167
		A0JNY3.B99990001.pdb	GLU	614	48.2			P25688.B99990003.pdb	15	11	19		10	18	12	14	24	6	12	11	13	9	174
		A0JNY3.B99990001.pdb	GLU	708	6.7			P26043.B99990004.pdb	33	16	18		39	75	11	7	53	10	17	11	13	6	309
		A0JNY3.B99990001.pdb	GLU	720	18			P26443.B99990002.pdb	29	18	25		12	30	32	13	28	4	14	28	13	14	260
		A0JNY3.B99990001.pdb	GLU	753	51.5			P26883.B99990002.pdb	5	1	5		5	6	7	3	8	2	5	2	6	3	58
		A0JNY3.B99990001.pdb	GLU	757	22.3			P27773.B99990002.pdb	18	21	32	3	9	42	25	9	49	2	14	20	15	8	267
		A0JNY3.B99990001.pdb	GLU	762	33.3			P28271.B99990005.pdb	37	28	38	4	33	42	31	11	46	5	30	20	16	11	352
		A0JNY3.B99990001.pdb	GLY	5	23.7			P28474.B99990004.pdb	7	8	13	3	9	20	23	4	29	2	11	14	8	5	156
		A0JNY3.B99990001.pdb	GLY	18	32.3			P28665.B99990003.pdb	45	57	52	13	61	89	36	27	75	14	55	100	51	25	700
		A0JNY3.B99990001.pdb	GLY	50	28.3			P29758.B99990001.pdb	21	13	19	3	8	30	20	9	26	6	15	14	15	10	209
		A0JNY3.B99990001.pdb	GLY	86	26.7			P30115.B99990001.pdb	13	6	13	1	7	15	10	1	20	5	10	7	3	9	120
		A0JNY3.B99990001.pdb	GLY	126	25.7			P30416.B99990001.pdb	26	13	21	4	14	54	21	10	34	7	15	20	15	11	265
		A0JNY3.B99990001.pdb	GLY	134	24.5			P31938.B99990002.pdb	17	12	17	2	16	26	19	5	28	5	20	18	8	8	201
		A0JNY3.B99990001.pdb	GLY	137	17.3			P33267.B99990003.pdb	31	12	28	2	16	20	21	5	21	5	22	23	13	6	225
		A0JNY3.B99990001.pdb	GLY	150	29.7			P34022.B99990004.pdb	12	10	12	1	4	34	4	4	23	3	9	6	8	1	131
		A0JNY3.B99990001.pdb	GLY	223	14.7			P34884.B99990001.pdb	4	9	5	1	6	2	9	3	3	3	5	8	3	3	64
		A0JNY3.B99990001.pdb	GLY	274	35.5			P34914.B99990002.pdb	15	17	17	3	19	34	21	5	25	5	26	23	13	8	231
		A0JNY3.B99990001.pdb	GLY	288	23.8			P35235-2.B99990002.pdb	33	21	30	6	25	44	28	14	38	8	17	19	17	13	313
		A0JNY3.B99990001.pdb	GLY	386	15.3			P35293.B99990005.pdb	12	9	13	5	5	17	13	2	15	1	3	8	8	2	113
		A0JNY3.B99990001.pdb	GLY	388	18			P35486.B99990002.pdb	22	11	12	1	10	21	18	4	21	4	11	16	9	13	173
		A0JNY3.B99990001.pdb	GLY	419	18.3			P35505.B99990004.pdb	18	12	16	2	20	13	17	12	15	2	25	19	10	5	186
		A0JNY3.B99990001.pdb	GLY	421	33.7			P35700.B99990001.pdb	5	7	13	1	8	6	13	1	18	1	9	7	5	3	97
		A0JNY3.B99990001.pdb	GLY	427	34.5			P36552.B99990002.pdb	38	6	21	3	10	28	28	9	20	4	19	20	13	6	225
		A0JNY3.B99990001.pdb	GLY	432	10.3			P37040.B99990001.pdb	33	15	34	1	23	56	25	17	38	2	21	26	28	18	337
		A0JNY3.B99990001.pdb	GLY	456	27.8			P38060.B99990005.pdb	9	8	8	2	12	13	18	3	19	7	11	17	7	6	140
		A0JNY3.B99990001.pdb	GLY	475	7.2			P38647.B99990003.pdb	33	21	29	3	28	46	34	6	44	12	12	29	18	8	323
		A0JNY3.B99990001.pdb	GLY	503	8.8			P40142.B99990001.pdb	23	12	27		23	29	23	12	39	5	15	19	7	8	242
		A0JNY3.B99990001.pdb	GLY	510	30			P40936.B99990005.pdb	12	2	12	5	12	18	17	4	16	2	9	14	8	8	139
		A0JNY3.B99990001.pdb	GLY	543	8.5			P42125.B99990002.pdb	18	11	10	2	6	18	10	6	18	5	9	10	8	5	136
		A0JNY3.B99990001.pdb	GLY	556	13			P45376.B99990002.pdb	8	10	17	2	12	15	9	4	23	4	12	8	6	8	138
		A0JNY3.B99990001.pdb	GLY	574	14.5			P45952.B99990001.pdb	22	9	14	3	16	30	23	5	26	8	13	9	11	9	198
		A0JNY3.B99990001.pdb	GLY	581	26.2			P46425.B99990005.pdb	6	6	11	1	9	3	15	2	3	4	10	5	6	7	88
		A0JNY3.B99990001.pdb	GLY	584	34.3			P46656.B99990005.pdb	14	6	16	5	2	9	12	3	7	3	7	11	9	1	105
		A0JNY3.B99990001.pdb	GLY	613	17.8			P47199.B99990002.pdb	13	9	11	2	10	19	19	8	21	3	7	17	5	4	148
		A0JNY3.B99990001.pdb	GLY	652	22.3			P47738.B99990004.pdb	25	15	23	3	17	25	18	6	24	4	8	16	14	13	211
		A0JNY3.B99990001.pdb	GLY	729	23.3			P47740.B99990002.pdb	25	20	21	3	19	28	16	4	27	7	12	13	5	7	207
		A0JNY3.B99990001.pdb	GLY	761	9.2			P47754.B99990004.pdb	13	16	15		17	23	9	7	21	3	6	10	11	5	156
		A0JNY3.B99990001.pdb	GLY	770	11.5			P47791-2.B99990002.pdb	14	17	21	4	11	25	30	15	32	5	16	22	22	8	242
		A0JNY3.B99990001.pdb	HIS	13	24.3			P48036.B99990002.pdb	16	7	26		11	27	19	3	21	2	5	11	12	7	167
		A0JNY3.B99990001.pdb	HIS	164	23.7			P48758.B99990003.pdb	17	8	14		11	18	10	3	19	3	11	9	6	2	131
		A0JNY3.B99990001.pdb	HIS	180	15.3			P49312.B99990003.pdb	23	18	14		10	18	62	5	16	5	8	28	7	11	225
		A0JNY3.B99990001.pdb	HIS	202	25.2			P49429.B99990002.pdb	18	13	17	1	15	32	19	7	27	4	11	13	11	7	195
		A0JNY3.B99990001.pdb	HIS	234	30.5			P49722.B99990003.pdb	12	7	7		11	17	8	3	12	2	6	9	4	12	110
		A0JNY3.B99990001.pdb	HIS	258	10.3			P49962.B99990001.pdb	6	2	6	2	5	7	1	2	8	4	2	2	2	3	52
		A0JNY3.B99990001.pdb	HIS	270	6.7			P50247.B99990001.pdb	16	17	24	2	8	21	18	7	29	8	14	6	8	8	186
		A0JNY3.B99990001.pdb	HIS	271	17.5			P50295.B99990005.pdb	11	9	10	1	8	24	9	6	15	3	5	13	12	9	135
		A0JNY3.B99990001.pdb	HIS	340	30.3			P50396.B99990004.pdb	19	20	26	1	16	31	21		28	5	12	10	7	14	210
		A0JNY3.B99990001.pdb	HIS	352	29.7			P50431.B99990001.pdb	19	12	22	2	13	30	20	12	29	6	12	23	12	11	223
		A0JNY3.B99990001.pdb	HIS	498	30.5			P50516.B99990001.pdb	28	13	30	2	16	42	31	7	34	8	20	33	19	17	300
		A0JNY3.B99990001.pdb	HIS	512	24.2			P50544.B99990003.pdb	34	16	24	1	28	40	34	7	35	10	22	34	19	7	311
		A0JNY3.B99990001.pdb	HIS	573	7.2			P51855.B99990004.pdb	25	13	19	1	21	32	18	5	19	4	13	20	6	6	202
		A0JNY3.B99990001.pdb	HIS	627	20.3			P51881.B99990002.pdb	13	6	16	1	9	5	20	2	23	4	6	6	13	10	134
		A0JNY3.B99990001.pdb	HIS	631	9.3			P52196.B99990002.pdb	19	6	14		11	17	11	5	13	1	16	13	8	4	138
		A0JNY3.B99990001.pdb	HIS	710	21.7			P52760.B99990004.pdb	5	4	5		7	6	9		8	2	5	7	4	4	66
		A0JNY3.B99990001.pdb	HIS	717	12.3			P52792-2.B99990002.pdb	27	12	21	2	17	40	21	8	19	8	7	21	13	6	222
		A0JNY3.B99990001.pdb	HIS	718	30.7			P52825.B99990003.pdb	29	16	30	2	23	27	21	17	37	7	24	28	13	14	288
		A0JNY3.B99990001.pdb	HIS	759	20.3			P52840.B99990001.pdb	10	9	11	3	8	17	10	6	22	8	19	8	14	6	151
		A0JNY3.B99990001.pdb	LYS	40	18.2			P53811.B99990002.pdb	10	11	14	2	8	23	10	5	26	5	11	8	8	6	147
		A0JNY3.B99990001.pdb	LYS	57	52.5			P54071.B99990003.pdb	22	12	27	2	18	19	19	10	34	4	14	16	17	10	224
		A0JNY3.B99990001.pdb	LYS	101	15.5			P54728.B99990004.pdb	9	14	14	1	34	29	33	4	17	7	37	28	31	7	265
		A0JNY3.B99990001.pdb	LYS	138	9.2			P54869.B99990003.pdb	25	20	21	2	21	20	14	4	29	7	16	19	16	12	226
		A0JNY3.B99990001.pdb	LYS	148	54.2			P55264-2.B99990001.pdb	12	16	21	3	11	25	6	5	25	2	10	6	12	5	159
		A0JNY3.B99990001.pdb	LYS	149	33.2			P56382.B99990005.pdb	3	1	1	1	2	3	2		8	1		6	2	2	32
		A0JNY3.B99990001.pdb	LYS	177	39			P56391.B99990005.pdb	5	5	6		3	4	4	1	8	1	4	5	4	2	52
		A0JNY3.B99990001.pdb	LYS	203	47			P56593.B99990004.pdb	22	14	19	3	25	22	22	10	32	6	18	22	9	11	235
		A0JNY3.B99990001.pdb	LYS	219	52.3			P56654.B99990001.pdb	21	21	25	8	15	25	22	8	29	4	20	20	16	10	244
		A0JNY3.B99990001.pdb	LYS	220	59.2			P57780.B99990001.pdb	52	39	60	6	54	84	34	23	55	15	27	41	29	17	536
		A0JNY3.B99990001.pdb	LYS	243	6.3			P58044.B99990002.pdb	8	16	12	2	5	20	6	4	18	2	6	6	4	5	114
		A0JNY3.B99990001.pdb	LYS	244	56			P58252.B99990004.pdb	39	21	48	5	25	56	35	14	59	9	31	30	17	14	403
		A0JNY3.B99990001.pdb	LYS	278	40.7			P59999.B99990005.pdb	12	6	4	1	5	18	1	5	13	5	3	5	3	2	83
		A0JNY3.B99990001.pdb	LYS	324	36.7			P60122.B99990005.pdb	16	12	19	3	17	44	26	7	41	10	13	18	24	10	260
		A0JNY3.B99990001.pdb	LYS	332	55.7			P60766.B99990002.pdb	5	5	8	1	6	13	6	2	15	1	11	5	9	5	92
		A0JNY3.B99990001.pdb	LYS	347	18			P60843.B99990001.pdb	27	13	27		17	27	14	4	18	9	7	19	14	7	203
		A0JNY3.B99990001.pdb	LYS	398	51			P60867.B99990005.pdb	10	2	5	1	2	9	6	2	13	2	7	5	11		75
		A0JNY3.B99990001.pdb	LYS	409	53			P61079.B99990005.pdb	8	6	12	2	5	2	3	2	8	2	6	8	6	2	72
		A0JNY3.B99990001.pdb	LYS	501	54.2			P61087.B99990001.pdb	8	8	9	1	8	15	3	1	14	3	9	7	7	2	95
		A0JNY3.B99990001.pdb	LYS	509	56.7			P61089.B99990002.pdb	9	6	8	1	6	10	3	1	9	2	7	4	3	2	71
		A0JNY3.B99990001.pdb	LYS	533	39.7			P61161.B99990001.pdb	24	15	20		11	31	19	7	25	6	7	12	8	11	196
		A0JNY3.B99990001.pdb	LYS	557	46.7			P61458.B99990003.pdb	6	6	3		4	9	4	6	5	2	1	4	2	1	53
		A0JNY3.B99990001.pdb	LYS	638	42.5			P61922.B99990005.pdb	27	17	24	5	18	28	14	10	29	6	14	16	7	9	224
		A0JNY3.B99990001.pdb	LYS	655	5.2			P61982.B99990001.pdb	13	14	17	1	12	28	7	4	16	2	4	13	9	10	150
		A0JNY3.B99990001.pdb	LYS	681	19.5			P62137.B99990001.pdb	16	12	18	1	12	19	15	3	20	4	14	12	6	7	159
		A0JNY3.B99990001.pdb	LYS	694	36.2			P62242.B99990005.pdb	22	9	5	3	5	13	13	4	31	1	4	7	4	7	128
		A0JNY3.B99990001.pdb	LYS	702	59			P62245.B99990005.pdb	11	7	4	1	4	6	7	4	11	3	3	3	4	1	69
		A0JNY3.B99990001.pdb	LYS	751	37.3			P62259.B99990002.pdb	14	11	22	2	9	27	8	2	18	7	5	8	8	9	150
		A0JNY3.B99990001.pdb	LYS	760	59.2			P62267.B99990004.pdb	12	7	5	1	4	6	14	5	19	1	5	5	2	2	88
		A0JNY3.B99990001.pdb	MET	1	5.7			P62281.B99990002.pdb	13	5	4		8	7	7	2	21	3	4	3	7	6	90
		A0JNY3.B99990001.pdb	MET	6	11			P62320.B99990004.pdb	12	8	3		6	7	13	2	10	5	3	3	3	3	78
		A0JNY3.B99990001.pdb	MET	115	14			P62331.B99990003.pdb	12	8	12	1	7	8	8	3	11	2	4	5	9	6	96
		A0JNY3.B99990001.pdb	MET	127	46.3			P62702.B99990005.pdb	21	8	11		3	8	18	8	26	3	9	7	10	4	136
		A0JNY3.B99990001.pdb	MET	255	46.3			P62754.B99990001.pdb	31	7	8	1	10	17	12	3	36	1	9	14	8	3	160
		A0JNY3.B99990001.pdb	MET	354	5.7			P62774.B99990005.pdb	2	4	10	2	3	7	7	3	12	1	2	2	3		58
		A0JNY3.B99990001.pdb	MET	387	31.5			P62827.B99990005.pdb	8	8	11		9	12	11	2	16	2	9	1	6	3	98
		A0JNY3.B99990001.pdb	MET	513	10.2			P62852.B99990005.pdb	6	5	10	1	2	4	9	1	27	1	6	7	3	1	83
		A0JNY3.B99990001.pdb	MET	540	11.3			P62855.B99990001.pdb	16	5	4	2	1	3	4	3	12	2	12	4	3	3	74
		A0JNY3.B99990001.pdb	MET	612	16.8			P62889.B99990001.pdb	5	5	3	1	4	6	7	2	14	4	3	6	3	6	69
		A0JNY3.B99990001.pdb	MET	732	40.7			P62908.B99990004.pdb	18	3	7		8	18	19	3	20	3	16	10	12	3	140
		A0JNY3.B99990001.pdb	MET	739	37.5			P62962.B99990004.pdb	4	4	7		4	4	12	2	9	3	4	10	5	4	72
		A0JNY3.B99990001.pdb	PRO	60	32			P63001.B99990005.pdb	9	6	11	3	5	9	7	2	16	1	11	3	7	6	96
		A0JNY3.B99990001.pdb	PRO	97	19.8			P63017.B99990001.pdb	26	28	43	2	23	44	39	7	52	8	21	29	29	14	365
		A0JNY3.B99990001.pdb	PRO	124	38.5			P63028.B99990002.pdb	5	6	10	1	4	19	11	4	14	6	4	7	8	3	102
		A0JNY3.B99990001.pdb	PRO	145	25			P63038.B99990004.pdb	21	20	37		14	41	32	4	54	10	13	19	14	6	285
		A0JNY3.B99990001.pdb	PRO	160	10.2			P63101.B99990002.pdb	11	10	15	2	14	29	10	1	20	3	4	13	8	7	147
		A0JNY3.B99990001.pdb	PRO	163	35			P63158.B99990005.pdb	8	4	20	1	2	36	11	3	43	5	10	10	5	7	165
		A0JNY3.B99990001.pdb	PRO	187	13.3			P63242.B99990002.pdb	5	4	12	2	5	12	12	4	13	5	2	8	5	3	92
		A0JNY3.B99990001.pdb	PRO	190	6.8			P63260.B99990001.pdb	18	7	18	1	12	28	18	8	18	5	10	15	13	11	182
		A0JNY3.B99990001.pdb	PRO	197	8.8			P63276.B99990005.pdb	13	5	6		5	11	8	2	12	3	4	5	7	4	85
		A0JNY3.B99990001.pdb	PRO	201	6.3			P63330.B99990002.pdb	17	9	17	4	12	17	12	6	10	3	10	7	8	12	144
		A0JNY3.B99990001.pdb	PRO	246	7.3			P68037.B99990004.pdb	8	8	9	3	6	13	1	1	18	2	7	3	1	3	83
		A0JNY3.B99990001.pdb	PRO	251	42.3			P68040.B99990005.pdb	14	13	15	1	11	9	10	2	16	2	10	13	18	3	137
		A0JNY3.B99990001.pdb	PRO	281	40.5			P68134.B99990002.pdb	18	8	20		11	27	19	7	19	7	10	14	15	12	187
		A0JNY3.B99990001.pdb	PRO	293	19.8			P68254-2.B99990001.pdb	11	11	15	4	10	25	6	1	19	2	4	11	14	7	140
		A0JNY3.B99990001.pdb	PRO	303	21.5			P68368.B99990004.pdb	19	12	24	2	13	32	18	7	18	1	14	10	9	10	189
		A0JNY3.B99990001.pdb	PRO	321	35.7			P68372.B99990003.pdb	20	15	21	4	17	32	14	5	15	7	9	17	13	11	200
		A0JNY3.B99990001.pdb	PRO	403	22			P68373.B99990002.pdb	18	11	25	1	13	30	20	9	17	1	13	10	16	10	194
		A0JNY3.B99990001.pdb	PRO	405	42.2			P68510.B99990003.pdb	10	14	17	1	12	28	7	2	20	3	3	10	4	9	140
		A0JNY3.B99990001.pdb	PRO	420	42.3			P70195.B99990002.pdb	13	8	12	3	5	15	13	3	18	7	10	14	13	7	141
		A0JNY3.B99990001.pdb	PRO	452	29.8			P70266.B99990004.pdb	28	17	19	2	19	40	12	9	23	4	15	21	11	19	239
		A0JNY3.B99990001.pdb	PRO	454	9			P70296.B99990002.pdb	4	6	11	1	7	9	10	1	12	2	9	11	6	2	91
		A0JNY3.B99990001.pdb	PRO	489	42.2			P70349.B99990001.pdb	5	2	10	1	5	5	11	3	9	3	6	3	1	2	66
		A0JNY3.B99990001.pdb	PRO	495	30.5			P70694.B99990002.pdb	14	7	20	1	14	16	11	4	30	4	9	12	2	7	151
		A0JNY3.B99990001.pdb	PRO	549	26.3			P80314.B99990003.pdb	24	14	32	2	11	36	26	14	30	6	8	20	11	4	238
		A0JNY3.B99990001.pdb	PRO	555	6			P80315.B99990003.pdb	27	17	30	3	16	32	23	6	36	11	12	30	22	6	271
		A0JNY3.B99990001.pdb	PRO	587	39			P80316.B99990003.pdb	25	15	33	6	20	41	28	9	43	13	16	17	16	6	288
		A0JNY3.B99990001.pdb	PRO	639	5.7			P80317.B99990003.pdb	24	14	28	3	13	39	20	8	41	9	11	19	16	6	251
		A0JNY3.B99990001.pdb	PRO	642	10.5			P80318.B99990003.pdb	35	17	28	2	23	40	22	9	32	13	13	23	22	7	286
		A0JNY3.B99990001.pdb	PRO	664	5.8			P84078.B99990002.pdb	9	12	11		7	12	9	3	11	2	3	3	9	4	95
		A0JNY3.B99990001.pdb	PRO	690	6.5			P84089.B99990001.pdb	6	4	8	1	7	7	3	2	6	2	5	4	4	8	67
		A0JNY3.B99990001.pdb	PRO	705	34.8			P84244.B99990001.pdb	16	1	3	1	7	7	8	2	9	2	3	3	7	2	71
		A0JNY3.B99990001.pdb	PRO	721	40			P97351.B99990002.pdb	13	9	16	1	12	15	19	4	35	5	6	9	8	5	157
		A0JNY3.B99990001.pdb	PRO	749	23.2			P97364.B99990003.pdb	18	15	11	3	18	27	28	5	15	4	16	22	17	4	203
		A0JNY3.B99990001.pdb	PRO	750	10.2			P97429.B99990002.pdb	21	8	22	2	14	23	21	1	21	3	3	18	10	7	174
		A0JNY3.B99990001.pdb	SER	47	13.2			P97807-2.B99990005.pdb	13	21	14	1	16	27	21	10	28	11	17	13	17	7	216
		A0JNY3.B99990001.pdb	SER	54	11.5			P97823.B99990004.pdb	5	9	9	2	8	7	9	3	11	10	15	11	4	1	104
		A0JNY3.B99990001.pdb	SER	151	30.3			P99025.B99990002.pdb	4	3	4	2	3	6	5	3	4	2	4	4	2	4	50
		A0JNY3.B99990001.pdb	SER	194	19.8			P99026.B99990001.pdb	17	5	9	1	10	16	15	4	5	5	12	12	8	13	132
		A0JNY3.B99990001.pdb	SER	222	23.5			P99028.B99990001.pdb	7	2	7	1	2	17	2	4	6	2	2	4	5		61
		A0JNY3.B99990001.pdb	SER	226	13.8			P99029-2.B99990005.pdb	5	6	7	1	4	8	11	1	13	1	7	4	3		71
		A0JNY3.B99990001.pdb	SER	230	17.2			Q00519.B99990004.pdb	52	38	44	7	26	74	45	12	71	12	47	51	39	13	531
		A0JNY3.B99990001.pdb	SER	231	15.3			Q00897.B99990005.pdb	8	16	21	3	18	24	12	9	21	4	13	25	19	2	195
		A0JNY3.B99990001.pdb	SER	232	32.5			Q00898.B99990002.pdb	9	20	19	4	18	23	12	10	18	2	11	24	17	1	188
		A0JNY3.B99990001.pdb	SER	233	21.8			Q01853.B99990004.pdb	54	28	59	4	26	65	44	9	44	9	31	25	15	10	423
		A0JNY3.B99990001.pdb	SER	250	16.5			Q02053.B99990003.pdb	46	33	59	9	47	61	36	14	46	12	45	54	29	13	504
		A0JNY3.B99990001.pdb	SER	275	48			Q03265.B99990001.pdb	37	15	25		22	28	33	4	26	3	11	25	13	10	252
		A0JNY3.B99990001.pdb	SER	283	12.2			Q05421.B99990003.pdb	23	17	23	3	12	28	17	5	32	7	19	13	10	11	220
		A0JNY3.B99990001.pdb	SER	298	44.8			Q07417.B99990001.pdb	25	10	15	2	14	23	17	5	19	7	13	11	15	5	181
		A0JNY3.B99990001.pdb	SER	304	46.5			Q2TPA8.B99990001.pdb	13	16	17	3	37	33	20	5	33	13	25	11	12	5	243
		A0JNY3.B99990001.pdb	SER	316	32.7			Q3T9X3.B99990005.pdb	58	27	44		37	55	32	15	45	8	53	42	26	16	458
		A0JNY3.B99990001.pdb	SER	327	38			Q3TJI8.B99990003.pdb	9	7	7		7	14	12	5	16	6	6	14	9	5	117
		A0JNY3.B99990001.pdb	SER	330	47.7			Q3TNA1.B99990004.pdb	22	11	16	3	23	24	26	11	20	5	21	33	14	5	234
		A0JNY3.B99990001.pdb	SER	331	16.3			Q3TSG4.B99990005.pdb	38	7	22	2	13	32	14	11	25	4	23	33	11	12	247
		A0JNY3.B99990001.pdb	SER	339	9.5			Q3TWV4.B99990005.pdb	25	15	15	1	19	25	15	6	35	4	8	22	10	8	208
		A0JNY3.B99990001.pdb	SER	407	31.2			Q3TXN1.B99990004.pdb	10	15	14	4	15	19	20	4	14	4	14	14	9	7	163
		A0JNY3.B99990001.pdb	SER	429	35			Q3U1J4.B99990002.pdb	42	40	47	6	41	84	43	18	45	15	32	46	36	28	523
		A0JNY3.B99990001.pdb	SER	564	44.7			Q3U3J1.B99990003.pdb	32	12	19	1	27	24	17	11	14	8	17	21	6	13	222
		A0JNY3.B99990001.pdb	SER	599	21			Q3UGR5.B99990004.pdb	14	7	17	1	8	19	7	5	17	2	10	4	9	5	125
		A0JNY3.B99990001.pdb	SER	611	8.2			Q3ULD5.B99990005.pdb	32	12	24	3	18	30	30	8	20	3	15	17	10	15	237
		A0JNY3.B99990001.pdb	SER	666	6			Q3UNX5.B99990004.pdb	24	13	29	2	17	35	20	7	40	10	23	28	19	16	283
		A0JNY3.B99990001.pdb	SER	734	37.5			Q3UW66.B99990001.pdb	16	4	14		11	18	11	10	13	2	16	17	7	3	142
		A0JNY3.B99990001.pdb	SER	738	5.7			Q3UX10.B99990001.pdb	20	10	20	1	14	32	15	9	16	2	13	15	8	7	182
		A0JNY3.B99990001.pdb	SER	741	20.7			Q3UXD9.B99990004.pdb	8	10	5		9	14	15	4	10	6	7	16	9	7	120
		A0JNY3.B99990001.pdb	THR	9	14.3			Q3UZZ6.B99990002.pdb	9	12	14	1	7	27	5	4	26	3	10	12	5	8	143
		A0JNY3.B99990001.pdb	THR	52	27.8			Q569X9.B99990004.pdb	18	23	24	12	14	24	23	13	31	3	17	17	14	11	244
		A0JNY3.B99990001.pdb	THR	84	12			Q5SV41.B99990005.pdb	8	6	12	2	14	12	11	1	16	4	9	10	3	13	121
		A0JNY3.B99990001.pdb	THR	85	27			Q5SVG5.B99990004.pdb	27	34	47	6	30	45	25	6	53	17	40	39	33	17	419
		A0JNY3.B99990001.pdb	THR	88	6.3			Q5SW88.B99990005.pdb	7	8	11	4	8	12	14	1	17	3	4	11	14	7	121
		A0JNY3.B99990001.pdb	THR	123	33			Q60605-2.B99990005.pdb	5	9	10	2	6	18	13	2	9	5	1	3	6	3	92
		A0JNY3.B99990001.pdb	THR	227	25.8			Q60710.B99990002.pdb	36	22	37	9	24	45	15	11	51	3	27	19	16	13	328
		A0JNY3.B99990001.pdb	THR	249	11.7			Q60737.B99990003.pdb	24	13	25		11	20	14	12	21	7	18	20	11	10	206
		A0JNY3.B99990001.pdb	THR	273	16.7			Q60759.B99990005.pdb	32	14	14	1	12	23	20	7	12	5	12	18	15	7	192
		A0JNY3.B99990001.pdb	THR	296	19.7			Q60931.B99990002.pdb	6	20	14	6	6	11	21	3	26	2	3	13	20	11	162
		A0JNY3.B99990001.pdb	THR	302	29.3			Q60932-2.B99990001.pdb	7	19	14	1	8	15	24	2	25	2	4	16	22	10	169
		A0JNY3.B99990001.pdb	THR	322	29.7			Q60936.B99990001.pdb	30	13	26	1	26	40	23	11	25	12	20	31	11	12	281
		A0JNY3.B99990001.pdb	THR	436	31			Q61035.B99990001.pdb	31	9	29	1	24	45	25	3	40	6	15	17	10	13	268
		A0JNY3.B99990001.pdb	THR	438	15.5			Q61133.B99990003.pdb	13	6	9	1	18	13	12	4	11	3	8	9	6	4	117
		A0JNY3.B99990001.pdb	THR	511	5.2			Q61171.B99990001.pdb	6	8	13		6	9	13	3	13	1	8	8	6	4	98
		A0JNY3.B99990001.pdb	THR	565	24			Q61176.B99990002.pdb	10	7	14		2	17	18	5	25	1	15	12	9	8	143
		A0JNY3.B99990001.pdb	THR	577	36.8			Q61425.B99990001.pdb	8	10	13	2	8	17	11	6	26	10	9	19	11	2	152
		A0JNY3.B99990001.pdb	THR	691	8.3			Q61578.B99990005.pdb	38	7	20	2	20	25	28	8	12	2	33	20	18	2	235
		A0JNY3.B99990001.pdb	THR	752	24.8			Q61598.B99990002.pdb	20	15	27	1	14	30	20		34	3	12	9	9	13	207
		A0JNY3.B99990001.pdb	TYR	56	6.2			Q61655.B99990005.pdb	23	19	25		24	40	15	6	35	6	9	21	19	7	249
		A0JNY3.B99990001.pdb	TYR	248	14.8			Q61696.B99990002.pdb	33	27	41	2	23	42	37	8	44	5	15	29	28	11	345
		A0JNY3.B99990001.pdb	TYR	268	50			Q62264.B99990004.pdb	7	4	8	3	9	17	7	6	6	5	4	7	9	4	96
		A0JNY3.B99990001.pdb	TYR	383	53.2			Q62376-2.B99990003.pdb	18	5	7	2	6	19	4	6	9	5	17	5	6	6	115
		A0JNY3.B99990001.pdb	TYR	396	45.3			Q62426.B99990005.pdb	3	4	5	1	7	7	2	2	8	3	5	6	5	2	60
		A0JNY3.B99990001.pdb	TYR	575	37.8			Q64105.B99990003.pdb	12	7	14	2	15	11	16		9	4	10	13	5	3	121
		A0JNY3.B99990001.pdb	TYR	617	14.3			Q64374.B99990005.pdb	15	9	20	2	12	15	9	3	18	2	6	8	5	5	129
		A0JNY3.B99990001.pdb	TYR	755	51.7			Q64442.B99990001.pdb	11	9	14	2	5	20	22	7	23	6	15	13	9	5	161
		A2AA71.B99990002.pdb	ARG	5	57.7			Q64458.B99990005.pdb	19	21	18	9	15	25	23	9	35	5	20	17	14	9	239
		A2AA71.B99990002.pdb	ARG	10	49			Q64459.B99990005.pdb	15	17	25	2	12	28	13	7	46	8	22	20	12	14	241
		A2AA71.B99990002.pdb	ARG	107	58.3			Q64464.B99990002.pdb	19	18	24	3	14	28	18	5	40	7	24	18	14	11	243
		A2AA71.B99990002.pdb	ARG	220	40.8			Q64471.B99990005.pdb	12	1	12	2	11	13	7	7	13	5	12	2	4	6	107
		A2AA71.B99990002.pdb	ARG	230	57.2			Q64481.B99990004.pdb	13	20	21	2	13	30	15	5	42	8	23	14	12	18	236
		A2AA71.B99990002.pdb	ARG	284	6.7			Q64516-1.B99990004.pdb	14	16	10	3	13	38	25	7	28	6	14	19	10	8	211
		A2AA71.B99990002.pdb	ARG	354	17.2			Q64727.B99990004.pdb	61	31	59	2	61	84	34	5	66	12	45	31	37	7	535
		A2AA71.B99990002.pdb	ARG	384	52.2			Q6A4J8-3.B99990004.pdb	52	36	77	12	57	70	35	22	59	24	34	38	31	29	576
		A2AA71.B99990002.pdb	ARG	426	14.7			Q6GT24.B99990003.pdb	8	6	12	1	3	13	14	1	17	2	16	5	8	3	109
		A2AA71.B99990002.pdb	ARG	428	58.2			Q6P1B1.B99990001.pdb	24	11	31	6	17	41	21	8	30	4	25	22	17	12	269
		A2AA71.B99990002.pdb	ARG	431	58.5			Q6P3A8.B99990004.pdb	18	6	14	4	16	17	19	4	15	1	15	10	9	9	157
		A2AA71.B99990002.pdb	ARG	444	57.8			Q6P5F9.B99990005.pdb	35	51	42	8	63	76	29	22	57	15	37	39	41	16	531
		A2AA71.B99990002.pdb	ARG	445	56.3			Q6P6M7.B99990003.pdb	28	15	22	3	15	27	25	13	27	10	13	22	11	6	237
		A2AA71.B99990002.pdb	ARG	453	57.7			Q6P8J2.B99990005.pdb	11	4	6		6	16	13	2	9	3	4	8	4	7	93
		A2AA71.B99990002.pdb	ARG	468	57.8			Q6P8M1-2.B99990001.pdb	10	11	18	2	11	17	11	4	22	2	6	9	9	5	137
		A2AA71.B99990002.pdb	ARG	476	49.8			Q6PF96.B99990004.pdb	16	14	21	6	18	30	26	11	33	4	20	10	11	10	230
		A2AA71.B99990002.pdb	ARG	495	16.2			Q6PGB6-2.B99990003.pdb	8	11	10	1	8	9	9	5	14	2	4	4	5	7	97
		A2AA71.B99990002.pdb	ARG	537	9.8			Q6Q2Z6.B99990004.pdb	24	2	18	2	9	25	19	14	19	4	27	10	9	8	190
		A2AA71.B99990002.pdb	ARG	629	57.7			Q6XVG2.B99990004.pdb	22	19	27	11	11	23	21	11	29	4	23	15	11	11	238
		A2AA71.B99990002.pdb	ARG	654	48.7			Q6ZQ38.B99990001.pdb	49	41	79	12	40	65	32	18	67	12	45	77	34	23	594
		A2AA71.B99990002.pdb	ARG	703	12.2			Q6ZWN5.B99990001.pdb	25	4	11	1	6	12	16	4	18	1	6	4	3	4	115
		A2AA71.B99990002.pdb	ARG	733	48.8			Q6ZWQ5.B99990003.pdb	17	8	9	1	8	15	8	1	8	1	10	6	4	3	99
		A2AA71.B99990002.pdb	ARG	746	58.2			Q6ZWV3.B99990002.pdb	21	6	10	6	6	9	15	6	22	4	11	5	3	6	130
		A2AA71.B99990002.pdb	ARG	748	58.3			Q6ZWX6.B99990002.pdb	25	13	19	2	7	37	5	3	21	7	9	13	12	9	182
		A2AA71.B99990002.pdb	ARG	765	58.5			Q6ZWZ6.B99990002.pdb	5	3	9	3	4	12	9	3	15	2	2	3	1	2	73
		A2AA71.B99990002.pdb	ARG	815	41.2			Q71RI9-2.B99990005.pdb	13	11	23	1	10	20	12	7	29	5	15	21	9	7	183
		A2AA71.B99990002.pdb	ARG	850	57.5			Q76MZ3.B99990005.pdb	26	20	35	5	18	47	16	10	30	5	24	26	17	9	288
		A2AA71.B99990002.pdb	ARG	860	30.8			Q78JT3.B99990003.pdb	18	5	11	2	16	19	15	4	14	3	14	12	6	5	144
		A2AA71.B99990002.pdb	ARG	875	19.3			Q78PY7.B99990002.pdb	60	28	34	5	30	70	28	18	45	10	33	34	24	17	436
		A2AA71.B99990002.pdb	ARG	893	20			Q78ZM0.B99990001.pdb	15	7	9		6	12	7	3	10	1	10	7	5	2	94
		A2AA71.B99990002.pdb	ARG	915	33			Q80W21.B99990002.pdb	12	8	14	1	6	14	9	2	14	5	9	7	4	5	110
		A2AA71.B99990002.pdb	ARG	919	10.3			Q80X81.B99990004.pdb	15	7	8	2	10	19	21	9	19	6	9	15	12	4	156
		A2AA71.B99990002.pdb	ARG	944	34.3			Q80YD1.B99990002.pdb	46	24	45	6	33	44	29	14	40	10	39	45	25	14	414
		A2AA71.B99990002.pdb	ARG	959	51.5			Q80ZP8.B99990005.pdb	8	5	11	2	3	14	4	2	22	3	9	6	6	7	102
		A2AA71.B99990002.pdb	ARG	976	58.3			Q8BFY9-2.B99990001.pdb	33	30	54	11	47	60	22	16	36	11	43	26	24	17	430
		A2AA71.B99990002.pdb	ARG	994	48.5			Q8BFZ3.B99990004.pdb	18	8	21	1	12	25	18	8	18	7	12	12	13	12	185
		A2AA71.B99990002.pdb	ARG	1030	36.3			Q8BG32.B99990002.pdb	21	9	25	1	20	35	9	6	33	4	9	27	14	13	226
		A2AA71.B99990002.pdb	ARG	1039	24.3			Q8BGA8.B99990001.pdb	35	14	24	6	17	31	27	9	24	4	32	26	13	8	270
		A2AA71.B99990002.pdb	ARG	1052	7.3			Q8BGC4.B99990002.pdb	17	6	14	1	8	18	16	6	17	3	19	16	13	12	166
		A2AA71.B99990002.pdb	ARG	1069	37			Q8BGL3.B99990005.pdb	11	10	7	2	10	22	8	4	21	3	5	11	7	6	127
		A2AA71.B99990002.pdb	ASN	20	48.3			Q8BGT5.B99990002.pdb	30	16	17	9	20	32	20	8	26	5	23	25	7	11	249
		A2AA71.B99990002.pdb	ASN	32	8.2			Q8BH80.B99990005.pdb	14	8	13	2	6	21	9	3	20	5	17	14	7	1	140
		A2AA71.B99990002.pdb	ASN	37	21.5			Q8BH95.B99990002.pdb	15	11	10	4	11	20	12	3	20	5	7	15	7	5	145
		A2AA71.B99990002.pdb	ASN	75	27.7			Q8BMJ3.B99990001.pdb	10	9	17		4	11	13	2	16	3	3	2	3	2	95
		A2AA71.B99990002.pdb	ASN	87	44.5			Q8BML9.B99990003.pdb	43	19	33	6	26	58	29	16	45	8	30	19	26	15	373
		A2AA71.B99990002.pdb	ASN	115	47.8			Q8BP40.B99990003.pdb	22	11	17	2	23	29	16	6	23	3	20	12	11	9	204
		A2AA71.B99990002.pdb	ASN	137	27.2			Q8BRK8.B99990004.pdb	28	16	29	8	17	28	25	15	30	11	23	44	17	16	307
		A2AA71.B99990002.pdb	ASN	150	35.7			Q8BTY1.B99990001.pdb	13	9	18	1	28	10	15	10	21	5	17	19	11	6	183
		A2AA71.B99990002.pdb	ASN	163	36.2			Q8BVI4.B99990004.pdb	8	7	12	1	7	10	16	2	15	8	8	9	9	2	114
		A2AA71.B99990002.pdb	ASN	165	20			Q8BW75.B99990001.pdb	25	15	13	2	11	36	24	11	28	5	23	14	13	12	232
		A2AA71.B99990002.pdb	ASN	195	22.8			Q8BWF0.B99990002.pdb	24	16	18	4	12	27	26	3	26	2	15	13	13	11	210
		A2AA71.B99990002.pdb	ASN	249	25.7			Q8BWP5.B99990002.pdb	20	6	13	1	11	17	7	4	13	3	12	14	6	4	131
		A2AA71.B99990002.pdb	ASN	252	11.8			Q8BWT1.B99990001.pdb	15	10	16	2	16	13	17	5	23	3	12	11	9	7	159
		A2AA71.B99990002.pdb	ASN	259	5.7			Q8BX10-2.B99990001.pdb	26	8	16	1	5	17	18	8	11	1	16	11	9	6	153
		A2AA71.B99990002.pdb	ASN	277	9.7			Q8C196.B99990002.pdb	49	53	60	5	40	72	57	19	86	11	34	56	39	17	598
		A2AA71.B99990002.pdb	ASN	299	16.7			Q8C2Q8.B99990001.pdb	11	11	15	1	8	17	12	3	26	8	5	19	14	11	161
		A2AA71.B99990002.pdb	ASN	329	50.2			Q8CAY6.B99990002.pdb	13	8	9	3	10	19	22	8	20	6	13	11	12	3	157
		A2AA71.B99990002.pdb	ASN	349	12.3			Q8CC86.B99990004.pdb	36	4	19	7	23	29	27	4	11	7	30	26	12	7	242
		A2AA71.B99990002.pdb	ASN	355	50.8			Q8CFA2.B99990003.pdb	23	10	16	2	15	17	18	9	18	3	17	11	14	4	177
		A2AA71.B99990002.pdb	ASN	368	18			Q8CG76.B99990001.pdb	27	8	10		14	25	22	9	11	4	13	15	9	5	172
		A2AA71.B99990002.pdb	ASN	449	6.8			Q8CHR6.B99990002.pdb	40	28	46	25	33	51	45	14	56	15	53	43	33	17	499
		A2AA71.B99990002.pdb	ASN	455	41.2			Q8CHT0.B99990005.pdb	28	10	26	4	17	27	15	11	28	4	22	27	8	10	237
		A2AA71.B99990002.pdb	ASN	464	37.5			Q8CI94.B99990002.pdb	52	27	45	4	22	58	26	16	46	4	23	17	14	18	372
		A2AA71.B99990002.pdb	ASN	481	14			Q8CIM7.B99990002.pdb	24	12	22	5	14	25	22	13	21	8	23	11	9	8	217
		A2AA71.B99990002.pdb	ASN	511	31.8			Q8JZK9.B99990005.pdb	22	17	32	5	16	24	20	9	28	6	13	23	18	15	248
		A2AA71.B99990002.pdb	ASN	579	26.5			Q8K0Z7.B99990003.pdb	15	15	9	5	5	25	16	11	22	5	10	20	6	3	167
		A2AA71.B99990002.pdb	ASN	583	48.7			Q8K157.B99990003.pdb	12	8	13		14	18	17	8	16	1	14	8	16	6	151
		A2AA71.B99990002.pdb	ASN	652	9			Q8K183.B99990005.pdb	16	7	18	3	17	19	12	7	16	7	7	10	6	4	149
		A2AA71.B99990002.pdb	ASN	761	11.5			Q8K1J6.B99990003.pdb	27	15	25	3	17	32	19	13	35	4	7	15	15	6	233
		A2AA71.B99990002.pdb	ASN	774	10			Q8K1Z0.B99990002.pdb	21	9	12	2	22	25	15	10	7	4	16	20	13	5	181
		A2AA71.B99990002.pdb	ASN	828	26.8			Q8K2B3.B99990004.pdb	30	14	21	4	20	36	37	10	29	5	16	22	13	17	274
		A2AA71.B99990002.pdb	ASN	865	27.7			Q8K2C6.B99990001.pdb	25	7	10	6	11	19	16	5	12	4	22	10	10	4	161
		A2AA71.B99990002.pdb	ASN	947	43.5			Q8K411-2.B99990002.pdb	37	30	48	10	45	63	27	24	70	11	38	47	32	16	498
		A2AA71.B99990002.pdb	ASN	955	55.7			Q8K4Z3.B99990003.pdb	13	5	10	2	14	14	17	4	13	6	17	15	11	7	148
		A2AA71.B99990002.pdb	ASN	957	49.8			Q8QZR5.B99990001.pdb	34	11	16	8	29	35	20	4	15	4	22	11	9	9	227
		A2AA71.B99990002.pdb	ASN	995	25.5			Q8QZS1.B99990001.pdb	21	9	18	3	16	21	12	6	24	5	7	19	4	7	172
		A2AA71.B99990002.pdb	ASN	999	22			Q8QZT1.B99990004.pdb	13	10	12	2	12	19	19	4	31	6	16	12	10	9	175
		A2AA71.B99990002.pdb	ASN	1009	48.2			Q8R016.B99990001.pdb	12	24	19	4	13	29	17	14	26	4	15	10	8	7	202
		A2AA71.B99990002.pdb	ASN	1088	22			Q8R059.B99990003.pdb	16	10	13	2	12	20	17	5	18	2	7	5	7	8	142
		A2AA71.B99990002.pdb	ASP	177	14			Q8R086.B99990002.pdb	32	11	25	7	19	35	19	15	18	4	34	27	13	6	265
		A2AA71.B99990002.pdb	ASP	262	16.2			Q8R0F8.B99990004.pdb	10	4	6	2	2	18	8	2	16	4	10	15	8	4	109
		A2AA71.B99990002.pdb	ASP	372	14.3			Q8R0F9.B99990002.pdb	19	13	16	1	25	28	22	5	25	6	15	12	10	9	206
		A2AA71.B99990002.pdb	ASP	442	20.2			Q8R0X7.B99990003.pdb	21	16	21	3	16	31	28	6	47	11	21	20	18	19	278
		A2AA71.B99990002.pdb	ASP	507	31			Q8R0Y6.B99990004.pdb	31	23	35	5	24	49	32	10	44	11	22	17	26	13	342
		A2AA71.B99990002.pdb	ASP	546	7.7			Q8R164.B99990002.pdb	19	5	13	1	12	14	5	6	17	2	16	7	6	5	128
		A2AA71.B99990002.pdb	ASP	568	31.5			Q8R2K1-5.B99990003.pdb	6	1	9	2	3	9	6	1	8	2	8	4	4	4	67
		A2AA71.B99990002.pdb	ASP	570	29.5			Q8R5L1.B99990002.pdb	12	9	19	5	8	28	16	7	15	1	15	12	14	2	163
		A2AA71.B99990002.pdb	ASP	571	39.7			Q8VBT2.B99990001.pdb	9	6	7	2	11	18	12	5	20	4	12	11	7	2	126
		A2AA71.B99990002.pdb	ASP	593	9.8			Q8VC28.B99990005.pdb	10	11	17	4	11	21	12	4	27	1	11	6	3	9	147
		A2AA71.B99990002.pdb	ASP	667	36.2			Q8VC77.B99990003.pdb	12	10	21	2	10	16	12	3	28	2	9	10	3	5	143
		A2AA71.B99990002.pdb	ASP	675	44.2			Q8VCC2.B99990002.pdb	17	13	17	4	10	30	13	15	22	3	24	18	14	10	210
		A2AA71.B99990002.pdb	ASP	694	51.8			Q8VCH0.B99990005.pdb	21	11	13	4	15	13	21	5	17	4	15	17	11	4	171
		A2AA71.B99990002.pdb	ASP	768	38.2			Q8VCN5.B99990004.pdb	15	10	16	2	13	16	16	9	22	2	13	18	13	8	173
		A2AA71.B99990002.pdb	ASP	849	13.3			Q8VCR2-2.B99990001.pdb	16	12	8	1	6	17	14	4	21	3	9	9	7	4	131
		A2AA71.B99990002.pdb	ASP	858	41.7			Q8VCT4.B99990003.pdb	12	15	17	2	12	25	25	8	25	4	22	19	17	9	212
		A2AA71.B99990002.pdb	ASP	861	48.3			Q8VCX1.B99990005.pdb	12	13	13	2	9	24	10	6	23	4	12	11	5	10	154
		A2AA71.B99990002.pdb	ASP	869	31.3			Q8VDN2.B99990002.pdb	39	31	45	8	29	62	42	8	49	9	28	37	26	18	431
		A2AA71.B99990002.pdb	ASP	946	16.2			Q91V12-2.B99990001.pdb	15	11	13	2	13	24	11	7	21	5	14	10	10	3	159
		A2AA71.B99990002.pdb	ASP	950	52.2			Q91V76.B99990001.pdb	7	8	14	2	13	22	14	8	20	3	9	9	5	5	139
		A2AA71.B99990002.pdb	ASP	958	52			Q91V77.B99990001.pdb		4	9	1	2	11	6	2	10	3		6	4	1	59
		A2AA71.B99990002.pdb	ASP	977	45.8			Q91V92.B99990005.pdb	35	20	41	11	20	36	44	16	46	16	31	25	25	22	388
		A2AA71.B99990002.pdb	ASP	1019	14.3			Q91VA0.B99990003.pdb	24	10	25	4	21	38	26	13	38	5	23	26	14	10	277
		A2AA71.B99990002.pdb	ASP	1024	52			Q91VB8.B99990003.pdb	3	3	9		1	4	8	11	11	1	6	9	5	3	74
		A2AA71.B99990002.pdb	ASP	1068	19			Q91VF2.B99990004.pdb	8	11	17	3	12	27	10	2	24	2	8	11	5	5	145
		A2AA71.B99990002.pdb	CYS	378	5.3			Q91VI7.B99990005.pdb	20	10	24	4	25	37	13	2	20		16	21	11	5	208
		A2AA71.B99990002.pdb	CYS	385	58.8			Q91VT4.B99990001.pdb	12	6	7		10	11	16	6	15	5	3	8	5	3	107
		A2AA71.B99990002.pdb	CYS	427	23.7			Q91W19.B99990004.pdb	9	9	9		7	17	8	4	20	7	18	8	6	6	128
		A2AA71.B99990002.pdb	CYS	430	67.5			Q91W43.B99990002.pdb	58	16	44	11	28	53	49	24	45	7	24	37	16	14	426
		A2AA71.B99990002.pdb	CYS	448	6.5			Q91W64.B99990003.pdb	17	15	26	5	20	23	20	13	35	8	20	17	17	12	248
		A2AA71.B99990002.pdb	CYS	451	56			Q91WG8.B99990004.pdb	27	23	40	7	17	27	31	18	34	9	14	21	15	12	295
		A2AA71.B99990002.pdb	CYS	522	7.8			Q91WK5.B99990001.pdb	7	3	4	3	3	21	4	1	10	3	3	16	7	6	91
		A2AA71.B99990002.pdb	CYS	676	29.7			Q91WQ3.B99990004.pdb	14	8	19	3	14	42	23	8	45	3	22	22	11	11	245
		A2AA71.B99990002.pdb	CYS	700	15.7			Q91WS0.B99990004.pdb	4	5	5	1	2	6	7	3	12	3	2	3	4	3	60
		A2AA71.B99990002.pdb	CYS	749	41.7			Q91WT7.B99990004.pdb	14	10	22	3	11	16	9	4	26	4	8	7	4	7	145
		A2AA71.B99990002.pdb	GLN	3	30.3			Q91WT9-2.B99990005.pdb	25	14	24	3	20	33	24	8	28	8	21	21	17	5	251
		A2AA71.B99990002.pdb	GLN	17	47.7			Q91WU0.B99990004.pdb	14	14	19	3	17	24	20	12	27	4	24	18	17	10	223
		A2AA71.B99990002.pdb	GLN	19	41			Q91X44.B99990001.pdb	26	11	23	6	33	33	22	8	28	4	18	36	15	6	269
		A2AA71.B99990002.pdb	GLN	43	56.7			Q91X72.B99990004.pdb	25	17	19	3	11	19	29	11	18	3	24	32	20	9	240
		A2AA71.B99990002.pdb	GLN	48	14.5			Q91X75.B99990005.pdb	27	13	23	1	19	22	22	6	33	6	17	16	10	8	223
		A2AA71.B99990002.pdb	GLN	53	45.2			Q91X77.B99990001.pdb	21	22	22	9	12	26	21	11	31	4	20	17	16	11	243
		A2AA71.B99990002.pdb	GLN	80	15.8			Q91X83.B99990002.pdb	15	8	26	4	15	20	21	7	22	5	9	10	9	3	174
		A2AA71.B99990002.pdb	GLN	84	48.2			Q91X91.B99990003.pdb	12	7	10	2	9	14	17	6	11	4	15	15	11	1	134
		A2AA71.B99990002.pdb	GLN	114	46.5			Q91XD4.B99990004.pdb	31	15	22	5	25	42	18	10	23	3	22	23	10	5	254
		A2AA71.B99990002.pdb	GLN	139	18.5			Q91XF0.B99990002.pdb	20	6	12	6	10	19	14	6	14	5	14	12	7	9	154
		A2AA71.B99990002.pdb	GLN	148	39.3			Q91Y97.B99990002.pdb	15	15	13	1	19	20	16	8	21	4	9	14	11	7	173
		A2AA71.B99990002.pdb	GLN	181	56.8			Q91YI0.B99990003.pdb	26	11	16	1	22	31	27	11	21	6	10	22	14	6	224
		A2AA71.B99990002.pdb	GLN	194	46.8			Q91Z53.B99990001.pdb	19	8	15	1	14	17	17	3	15	3	19	12	7	4	154
		A2AA71.B99990002.pdb	GLN	203	6.8			Q91ZJ5.B99990001.pdb	18	28	23	2	18	31	25	10	39	3	13	27	15	9	261
		A2AA71.B99990002.pdb	GLN	225	19.7			Q920E5.B99990003.pdb	14	11	18	1	25	25	12	3	23	5	11	10	5	10	173
		A2AA71.B99990002.pdb	GLN	243	37			Q921H8.B99990002.pdb	22	10	14	3	14	14	25	3	16	6	17	17	10	5	176
		A2AA71.B99990002.pdb	GLN	274	25.7			Q921I1.B99990005.pdb	21	24	35	12	18	40	29	12	51	3	24	27	27	15	338
		A2AA71.B99990002.pdb	GLN	278	23.8			Q922B2.B99990004.pdb	31	17	28	5	30	38	16	12	28	6	20	18	15	8	272
		A2AA71.B99990002.pdb	GLN	319	13.7			Q924B0.B99990004.pdb	11	4	12	2	9	21	12	4	16	6	9	9	9	2	126
		A2AA71.B99990002.pdb	GLN	352	50.2			Q924Y0.B99990004.pdb	18	15	31	5	15	19	12	11	25	1	7	13	11	11	194
		A2AA71.B99990002.pdb	GLN	363	24.3			Q93092.B99990004.pdb	14	9	16		13	25	12	4	30	4	8	10	5	2	152
		A2AA71.B99990002.pdb	GLN	374	17.8			Q99J08.B99990002.pdb	19	8	23	2	20	29	15	6	31	8	15	12	13	10	211
		A2AA71.B99990002.pdb	GLN	392	10.2			Q99J39-2.B99990004.pdb	24	14	9	4	25	35	29	8	19	2	15	24	9	5	222
		A2AA71.B99990002.pdb	GLN	394	13.5			Q99JT9.B99990005.pdb	12	5	14	1	4	16	4	1	12	3	8	5	4	6	95
		A2AA71.B99990002.pdb	GLN	443	12.2			Q99JY9.B99990005.pdb	24	9	24	2	15	30	19	7	22	4	16	11	14	12	209
		A2AA71.B99990002.pdb	GLN	480	41.7			Q99JZ4.B99990004.pdb	9	8	9		4	13	11	3	10	2	2	8	7	5	91
		A2AA71.B99990002.pdb	GLN	498	33.3			Q99KI0.B99990004.pdb	28	17	39	4	27	33	32	17	48	2	23	12	19	6	307
		A2AA71.B99990002.pdb	GLN	523	45.8			Q99KR3.B99990005.pdb	14	17	9	2	7	22	8	5	16	3	8	9	9	5	134
		A2AA71.B99990002.pdb	GLN	555	22.7			Q99KR7.B99990001.pdb	10	6	9	2	4	6	19	3	14	1	10	10	8	2	104
		A2AA71.B99990002.pdb	GLN	560	56.7			Q99L04.B99990002.pdb	16	7	16	3	11	13	16	4	18	4	13	16	6	5	148
		A2AA71.B99990002.pdb	GLN	562	50			Q99L13.B99990001.pdb	11	12	8	3	6	17	23	2	20	9	9	17	6	7	150
		A2AA71.B99990002.pdb	GLN	592	12.2			Q99L20.B99990004.pdb	11	3	11	2	14	14	8	5	16	6	12	9	5	5	121
		A2AA71.B99990002.pdb	GLN	617	10.7			Q99L27.B99990005.pdb	15	8	14	5	11	23	18	8	22	7	8	19	6	8	172
		A2AA71.B99990002.pdb	GLN	653	28.3			Q99LB2.B99990001.pdb	18	9	10		7	16	19	3	15	6	8	11	10	2	134
		A2AA71.B99990002.pdb	GLN	691	25.5			Q99LC5.B99990004.pdb	11	8	17	2	12	16	16	2	24	2	11	19	8	3	151
		A2AA71.B99990002.pdb	GLN	718	17			Q99LX0.B99990004.pdb	7	4	10	3	4	10	11	2	14	5	6	6	3		85
		A2AA71.B99990002.pdb	GLN	723	38			Q99M01.B99990001.pdb	26	11	22	5	21	27	19	18	17	4	10	23	10	9	222
		A2AA71.B99990002.pdb	GLN	725	30.2			Q99MN1.B99990005.pdb	26	19	28	1	19	57	26	14	45	9	21	20	24	15	324
		A2AA71.B99990002.pdb	GLN	728	56.5			Q99MN9.B99990003.pdb	29	17	27	6	14	23	28	10	19	5	17	18	12	9	234
		A2AA71.B99990002.pdb	GLN	784	43.2			Q99N15.B99990005.pdb	11	7	8		13	13	18	2	11	1	11	4	8	2	109
		A2AA71.B99990002.pdb	GLN	800	13.7			Q99PT1.B99990004.pdb	9	7	13		8	23	9	3	18	3	10	11	6	6	126
		A2AA71.B99990002.pdb	GLN	837	6.5			Q9CPU0.B99990001.pdb	5	5	16	2	5	10	10	2	17	3	11	10	9	3	108
		A2AA71.B99990002.pdb	GLN	882	23.5			Q9CPV4.B99990002.pdb	9	8	20	3	12	20	13	6	22	3	10	11	5	5	147
		A2AA71.B99990002.pdb	GLN	883	51.7			Q9CPX4.B99990005.pdb	11	8	10	1	10	16	5	5	8	2	4	4	4	2	90
		A2AA71.B99990002.pdb	GLN	909	9			Q9CPY7-2.B99990003.pdb	18	16	21	1	11	27	20	7	33	5	16	26	8	5	214
		A2AA71.B99990002.pdb	GLN	925	21.3			Q9CQ62.B99990004.pdb	15	9	14	2	8	17	23	2	22	5	12	19	11	4	163
		A2AA71.B99990002.pdb	GLN	963	16.2			Q9CQ65.B99990001.pdb	12	5	10	2	7	16	10	7	18	5	8	10	8	3	121
		A2AA71.B99990002.pdb	GLN	998	13.2			Q9CQ75.B99990001.pdb	9	4	2	1	6	6	2	1	5	1	3	6	1	1	48
		A2AA71.B99990002.pdb	GLN	1003	28.3			Q9CQA3.B99990005.pdb	16	8	15	7	11	13	13	2	24	3	10	10	12	9	153
		A2AA71.B99990002.pdb	GLN	1008	34.5			Q9CQC9.B99990002.pdb	9	5	9		5	12	12	4	10	2	4	9	6	4	91
		A2AA71.B99990002.pdb	GLN	1015	27.3			Q9CQF3.B99990003.pdb	11	11	8	1	12	15	12	4	13	2	15	7	10	8	129
		A2AA71.B99990002.pdb	GLN	1041	11.5			Q9CQN1.B99990004.pdb	34	12	30	3	32	57	18	13	43	5	15	29	18	15	324
		A2AA71.B99990002.pdb	GLN	1063	34.2			Q9CQR2.B99990005.pdb	7	5	7		3	3	5	1	5	3	1	3	2	2	47
		A2AA71.B99990002.pdb	GLN	1084	41.3			Q9CQR4.B99990004.pdb	4	5	4		4	9	9	3	12	5	4	6	10	1	76
		A2AA71.B99990002.pdb	GLN	1085	50.2			Q9CQV8-2.B99990002.pdb	9	14	13	1	15	31	8	2	20	3	1	13	5	7	142
		A2AA71.B99990002.pdb	GLN	1086	25.8			Q9CQX2.B99990005.pdb	6	3	10	1	3	15	9	3	8	3	8	15	1	5	90
		A2AA71.B99990002.pdb	GLU	244	21.3			Q9CR09.B99990003.pdb	9	7	9	2	5	12	5	3	14	1	7	3	5	5	87
		A2AA71.B99990002.pdb	GLU	343	32			Q9CR16.B99990001.pdb	11	13	21		12	23	20	6	37	5	10	12	6	5	181
		A2AA71.B99990002.pdb	GLU	353	16.8			Q9CR68.B99990002.pdb	13	5	13	3	6	12	14	5	16	4	17	23	9	4	144
		A2AA71.B99990002.pdb	GLU	371	43.5			Q9CVB6.B99990003.pdb	17	15	19	1	6	22	10	10	24	4	8	11	12	4	163
		A2AA71.B99990002.pdb	GLU	381	26.2			Q9CWJ9.B99990003.pdb	27	14	35	3	14	32	27	12	32	5	20	24	13	9	267
		A2AA71.B99990002.pdb	GLU	459	7.3			Q9CWS0.B99990003.pdb	14	5	15	2	8	20	6	6	18	2	10	13	4	1	124
		A2AA71.B99990002.pdb	GLU	460	6.2			Q9CXF0.B99990003.pdb	22	11	21	1	7	32	12	14	26	6	15	18	9	10	204
		A2AA71.B99990002.pdb	GLU	478	39.5			Q9CYW4.B99990004.pdb	18	2	14	3	10	15	11	6	7	3	14	12	5	4	124
		A2AA71.B99990002.pdb	GLU	491	27.5			Q9CZ13.B99990004.pdb	31	15	24	4	22	24	16	10	13	4	14	26	15	11	229
		A2AA71.B99990002.pdb	GLU	578	52			Q9CZ30.B99990004.pdb	13	15	22	3	13	28	21	7	38	4	20	12	8	6	210
		A2AA71.B99990002.pdb	GLU	586	21.8			Q9CZD3.B99990001.pdb	39	21	37	11	29	53	26	8	46	13	32	35	21	16	387
		A2AA71.B99990002.pdb	GLU	589	15.8			Q9CZL5.B99990002.pdb	8	4	4		6	8	7	3	8	2	2	10	2	2	66
		A2AA71.B99990002.pdb	GLU	659	17			Q9CZN7.B99990003.pdb	40	7	28	6	23	26	20	8	21	6	18	17	12	8	240
		A2AA71.B99990002.pdb	GLU	730	44.2			Q9CZR8.B99990004.pdb	15	7	11	2	19	23	17	5	19	3	10	20	9	6	166
		A2AA71.B99990002.pdb	GLU	788	40.7			Q9CZS1.B99990002.pdb	29	15	19	6	14	37	16	8	26	3	12	5	14	9	213
		A2AA71.B99990002.pdb	GLU	789	44.2			Q9CZU6.B99990004.pdb	21	17	16	2	14	21	24	11	25	12	12	20	15	8	218
		A2AA71.B99990002.pdb	GLU	829	31.7			Q9CZY3.B99990004.pdb	10	6	5	1	4	12	8	1	8	5	7	10	4		81
		A2AA71.B99990002.pdb	GLU	918	37.2			Q9D051.B99990001.pdb	17	10	12	2	12	19	18	6	17	8	14	6	2	5	148
		A2AA71.B99990002.pdb	GLU	951	38.3			Q9D0F9.B99990005.pdb	23	23	26	1	18	29	17	6	34	3	14	16	16	8	234
		A2AA71.B99990002.pdb	GLU	972	42.5			Q9D0I9.B99990004.pdb	36	24	41	5	29	47	20	8	55	9	18	17	19	13	341
		A2AA71.B99990002.pdb	GLU	1022	51.7			Q9D0M5.B99990001.pdb	2	4	7		4	5	2	3	10	3	1	4	4	6	55
		A2AA71.B99990002.pdb	GLU	1027	27.2			Q9D0R2.B99990002.pdb	36	22	30	8	28	53	29	16	53	10	15	20	20	17	357
		A2AA71.B99990002.pdb	GLU	1040	16.5			Q9D0S9.B99990005.pdb	12	2	6		11	4	15	1	7	2	9	5	1	3	78
		A2AA71.B99990002.pdb	GLU	1053	9.5			Q9D1A2.B99990001.pdb	15	10	28	1	15	33	28	10	33	2	14	20	8	10	227
		A2AA71.B99990002.pdb	GLU	1054	12			Q9D1I5.B99990004.pdb	7	5	7	1	7	8	13	5	13	4	9	12	4	1	96
		A2AA71.B99990002.pdb	GLU	1067	13.8			Q9D1M4.B99990002.pdb	7	8	6	1	9	10	7	9	12	2	3	10	5	3	92
		A2AA71.B99990002.pdb	GLU	1071	51.7			Q9D273.B99990001.pdb	19	2	11	3	11	15	19	4	15	6	10	14	5	3	137
		A2AA71.B99990002.pdb	GLU	1078	28.5			Q9D2M8.B99990004.pdb	9	10	5		4	11	7		9	6	6	8	6	1	82
		A2AA71.B99990002.pdb	GLY	21	11.5			Q9D404.B99990001.pdb	21	9	15	4	10	21	15	13	18	5	18	17	6	8	180
		A2AA71.B99990002.pdb	GLY	49	29.8			Q9D6R2.B99990005.pdb	13	13	20	2	8	19	24	5	20	9	10	10	12	5	170
		A2AA71.B99990002.pdb	GLY	56	16.2			Q9D6Y7-2.B99990005.pdb	10	4	5	4	4	16	11	4	12	5	10	9	4	9	107
		A2AA71.B99990002.pdb	GLY	77	34.5			Q9D6Y9.B99990004.pdb	27	27	32	3	13	37	30	19	33	5	24	24	13	27	314
		A2AA71.B99990002.pdb	GLY	78	33.3			Q9D7G0.B99990002.pdb	16	12	19	4	8	16	14	7	19	4	5	18	4	4	150
		A2AA71.B99990002.pdb	GLY	81	6.5			Q9D7J9.B99990005.pdb	18	7	8	1	11	17	15	4	12	4	16	16	5	3	137
		A2AA71.B99990002.pdb	GLY	83	16			Q9D819.B99990001.pdb	9	9	25	4	4	15	8	5	26	2	16	10	4	8	145
		A2AA71.B99990002.pdb	GLY	124	29			Q9D8P4.B99990003.pdb	16	7	9	1	9	9	7	7	9	5	9	5	7	5	105
		A2AA71.B99990002.pdb	GLY	129	10			Q9D939.B99990004.pdb	13	11	15		14	18	7	4	19	3	16	9	14	4	147
		A2AA71.B99990002.pdb	GLY	162	18.2			Q9DAR7.B99990005.pdb	24	10	22	1	22	26	9	9	17	2	17	14	14	8	195
		A2AA71.B99990002.pdb	GLY	176	12.3			Q9DB20.B99990002.pdb	12	7	6	1	7	9	8	1	20	5	10	17	8	4	115
		A2AA71.B99990002.pdb	GLY	188	26.5			Q9DB27.B99990005.pdb	4	8	5		7	12	10	6	18	3	10	4	4	4	95
		A2AA71.B99990002.pdb	GLY	205	10.5			Q9DB30.B99990004.pdb	34	8	23	4	16	33	15	11	15	5	18	18	14	7	221
		A2AA71.B99990002.pdb	GLY	214	28.7			Q9DB77.B99990002.pdb	16	22	13		18	21	24	6	26	3	11	30	13	10	213
		A2AA71.B99990002.pdb	GLY	215	32.8			Q9DBB8.B99990001.pdb	13	9	8		10	22	15	5	14	2	14	14	6	5	137
		A2AA71.B99990002.pdb	GLY	221	11.2			Q9DBE0.B99990001.pdb	31	6	26	4	23	32	18	8	22	3	15	16	11	9	224
		A2AA71.B99990002.pdb	GLY	253	27.8			Q9DBF1-2.B99990004.pdb	22	12	18	3	17	29	25	8	22	5	14	11	11	5	202
		A2AA71.B99990002.pdb	GLY	317	10.8			Q9DBG3.B99990004.pdb	23	42	43	8	30	47	19	14	52	14	40	35	21	20	408
		A2AA71.B99990002.pdb	GLY	327	13.8			Q9DBJ1.B99990004.pdb	15	7	14		6	21	7	3	18	3	11	3	4	6	118
		A2AA71.B99990002.pdb	GLY	337	32.8			Q9DBL1.B99990002.pdb	18	12	11	1	18	30	20	6	23	7	11	17	13	13	200
		A2AA71.B99990002.pdb	GLY	344	5.7			Q9DBM2.B99990004.pdb	35	14	22	2	18	35	30	12	41	9	35	36	15	11	315
		A2AA71.B99990002.pdb	GLY	471	13.8			Q9DBP5.B99990003.pdb	10	9	14	1	6	19	13	1	21	3	4	7	5	3	116
		A2AA71.B99990002.pdb	GLY	557	21.5			Q9DBT9.B99990002.pdb	47	21	32		31	54	46	10	46	5	33	27	20	21	393
		A2AA71.B99990002.pdb	GLY	760	31.2			Q9DC50.B99990003.pdb	28	16	18	4	17	49	14	17	29	8	16	20	12	13	261
		A2AA71.B99990002.pdb	GLY	881	37			Q9DCD0.B99990002.pdb	21	14	24	4	17	28	30	8	32	6	12	16	12	9	233
		A2AA71.B99990002.pdb	GLY	885	24.7			Q9DCM0.B99990005.pdb	17	5	7	3	12	12	10	5	7	1	11	9	8	5	112
		A2AA71.B99990002.pdb	GLY	1006	6.8			Q9DCM2.B99990004.pdb	10	6	6		12	14	13	3	16	7	11	4	7	5	114
		A2AA71.B99990002.pdb	HIS	154	29.8			Q9DCN2-2.B99990005.pdb	17	9	17	1	8	15	9	6	19	1	19	8	9	5	143
		A2AA71.B99990002.pdb	HIS	170	5.3			Q9DCS3.B99990002.pdb	19	9	13	1	15	16	17	4	19	6	17	18	12	5	171
		A2AA71.B99990002.pdb	HIS	258	18			Q9DCU9.B99990004.pdb	15	8	10	2	13	16	20	3	9	3	13	14	9	6	141
		A2AA71.B99990002.pdb	HIS	330	24.7			Q9DCW4.B99990002.pdb	13	2	15	3	9	21	13	1	26	4	8	7	9	1	132
		A2AA71.B99990002.pdb	HIS	341	24.7			Q9DCX2.B99990004.pdb	5	8	11	1	8	15	4	2	18	3	11	7	5	7	105
		A2AA71.B99990002.pdb	HIS	409	7.8			Q9EPU0-2.B99990003.pdb	44	31	49	7	58	51	47	13	46	9	43	47	32	24	501
		A2AA71.B99990002.pdb	HIS	474	21.7			Q9EQ06.B99990002.pdb	9	11	8	1	5	19	11	7	24	2	11	9	6	2	125
		A2AA71.B99990002.pdb	HIS	510	30.2			Q9EQF5.B99990004.pdb	23	11	26	2	15	24	21	6	28	4	16	8	15	8	207
		A2AA71.B99990002.pdb	HIS	550	5.5			Q9ET01.B99990002.pdb	38	34	43		25	59	27	14	61	10	22	17	9	17	376
		A2AA71.B99990002.pdb	HIS	661	30			Q9JHI5.B99990004.pdb	21	15	19	1	16	20	21	6	22	6	15	15	9	6	192
		A2AA71.B99990002.pdb	HIS	732	30			Q9JHW2.B99990001.pdb	10	1	14		11	11	7	2	18	1	10	13	11	7	116
		A2AA71.B99990002.pdb	HIS	756	21.3			Q9JI39.B99990001.pdb	53	20	17	5	24	36	48	10	21	8	24	52	22	13	353
		A2AA71.B99990002.pdb	HIS	759	27.8			Q9JI75.B99990001.pdb	6	3	10		5	14	11	4	18	3	9	12	7	7	109
		A2AA71.B99990002.pdb	HIS	1082	25.5			Q9JII6.B99990005.pdb	14	8	13		8	19	13	9	18	2	16	11	5	5	141
		A2AA71.B99990002.pdb	LYS	186	47.5			Q9JJL8.B99990002.pdb	45	10	17	4	31	37	23	10	12	6	26	22	16	16	275
		A2AA71.B99990002.pdb	LYS	226	57.2			Q9JJU8.B99990002.pdb	6	8	5	2	5	12	5		6	1	4	6	3	3	66
		A2AA71.B99990002.pdb	LYS	281	33.5			Q9JK38.B99990005.pdb	5	4	8	4	4	13	10	4	16	3	6	8	9	5	99
		A2AA71.B99990002.pdb	LYS	399	12.3			Q9JLI0.B99990005.pdb	11	10	18	3	12	24	11	4	27	2	12	10	2	11	157
		A2AA71.B99990002.pdb	LYS	475	27.3			Q9JLJ2.B99990003.pdb	20	12	13	5	13	33	19	6	25	7	11	12	11	7	194
		A2AA71.B99990002.pdb	LYS	588	14			Q9JLZ3.B99990001.pdb	25	7	9	3	6	21	16	3	20	4	10	12	5	4	145
		A2AA71.B99990002.pdb	LYS	596	8.2			Q9QUM9.B99990004.pdb	11	4	12	2	10	18	8	3	19	3	5	10	12	9	126
		A2AA71.B99990002.pdb	LYS	621	6.2			Q9QX60-2.B99990002.pdb	13	6	8		16	20	11	7	11	4	7	9	9	4	125
		A2AA71.B99990002.pdb	LYS	658	49.2			Q9QXD6.B99990002.pdb	11	12	17	3	9	18	14	3	24	5	8	14	7	9	154
		A2AA71.B99990002.pdb	LYS	670	21.3			Q9QXF8.B99990001.pdb	16	9	19	4	7	11	21	5	16	3	10	14	12	8	155
		A2AA71.B99990002.pdb	LYS	671	22			Q9QXG4.B99990002.pdb	34	13	26	11	16	51	30	14	32	6	25	20	24	12	314
		A2AA71.B99990002.pdb	LYS	726	54			Q9QYB1.B99990003.pdb	7	13	16	1	2	20	6	3	23	4	11	13	9	2	130
		A2AA71.B99990002.pdb	LYS	729	59.7			Q9QYG0.B99990005.pdb	14	11	14	3	19	24	21	5	13	7	19	26	16	8	200
		A2AA71.B99990002.pdb	LYS	751	48			Q9QYR9.B99990004.pdb	26	7	16	3	15	29	26	9	17	2	27	15	13	8	213
		A2AA71.B99990002.pdb	LYS	904	7			Q9QZ85.B99990001.pdb	17	24	24	2	10	30	13	2	33	5	11	18	16	6	211
		A2AA71.B99990002.pdb	LYS	906	8.2			Q9QZM2.B99990002.pdb	28	15	16	6	20	26	19	12	18	5	17	33	16	5	236
		A2AA71.B99990002.pdb	LYS	973	32.8			Q9R0H0.B99990004.pdb	29	26	22	1	31	37	25	13	33	12	26	23	24	22	324
		A2AA71.B99990002.pdb	LYS	1089	10.2			Q9R0N0.B99990003.pdb	24	2	12	1	19	27	15	4	7	4	15	21	6	7	164
		A2AA71.B99990002.pdb	MET	1	17.8			Q9R0P3.B99990005.pdb	8	12	12	4	10	12	12	3	18	2	8	15	4	4	124
		A2AA71.B99990002.pdb	MET	40	43.2			Q9R0P5.B99990005.pdb	5	2	8	4	3	16	8	1	18	2	7	7	4	2	87
		A2AA71.B99990002.pdb	MET	335	17.7			Q9R0Q6.B99990001.pdb	18	16	16	4	11	16	10	8	22	5	10	25	14	5	180
		A2AA71.B99990002.pdb	MET	356	41.2			Q9R0Q7.B99990005.pdb	8	8	26	3	3	13	6	4	11	6	5	13	1	2	109
		A2AA71.B99990002.pdb	MET	462	24.3			Q9R1P0.B99990003.pdb	13	8	10		13	25	9	4	24	4	3	9	8	9	139
		A2AA71.B99990002.pdb	MET	563	19.5			Q9R1P1.B99990005.pdb	10	5	11	1	8	10	7	1	11	4	5	7	11	8	99
		A2AA71.B99990002.pdb	MET	576	47			Q9R1P3.B99990003.pdb	13	9	12	1	6	12	5	4	10	3	6	6	4	10	101
		A2AA71.B99990002.pdb	MET	745	6.2			Q9WTL7.B99990003.pdb	8	6	6	2	3	10	7	5	9	8	18	8	7	1	98
		A2AA71.B99990002.pdb	MET	785	50.7			Q9WTP6-2.B99990004.pdb	14	6	12	2	5	19	11	3	19	5	13	12	9	2	132
		A2AA71.B99990002.pdb	MET	1057	43.8			Q9WTP7.B99990005.pdb	11	6	10	1	12	14	14	3	16	2	12	7	13	4	125
		A2AA71.B99990002.pdb	PRO	4	11			Q9WU19.B99990002.pdb	23	9	21	2	13	19	13	3	18	3	11	11	4	3	153
		A2AA71.B99990002.pdb	PRO	7	29.7			Q9WU78.B99990005.pdb	32	32	39	5	58	53	25	8	59	8	56	40	26	23	464
		A2AA71.B99990002.pdb	PRO	29	22.7			Q9WUA2.B99990005.pdb	22	25	27	3	16	36	26	10	44	7	21	19	26	12	294
		A2AA71.B99990002.pdb	PRO	34	12.2			Q9WUM5.B99990001.pdb	12	9	6		11	15	26	10	20	4	13	10	16	4	156
		A2AA71.B99990002.pdb	PRO	42	33.2			Q9WUP7-2.B99990002.pdb	13	11	12	1	22	34	11	5	23	7	10	14	9	3	175
		A2AA71.B99990002.pdb	PRO	55	16.7			Q9WUR2-2.B99990001.pdb	15	14	11	2	9	23	15	1	27	4	16	20	11	6	174
		A2AA71.B99990002.pdb	PRO	61	6.8			Q9WUR9.B99990004.pdb	14	7	11		10	14	14	5	11	1	10	11	8	5	121
		A2AA71.B99990002.pdb	PRO	104	11			Q9WV32.B99990001.pdb	15	15	12	4	6	18	15	8	24	5	8	21	14	4	169
		A2AA71.B99990002.pdb	PRO	109	10.7			Q9WV55.B99990003.pdb	11	11	17	2	6	15	9	5	22	11	21	18	7	1	156
		A2AA71.B99990002.pdb	PRO	116	37.2			Q9WV68.B99990002.pdb	11	6	9	3	8	9	18	6	13	3	14	15	6	3	124
		A2AA71.B99990002.pdb	PRO	120	5.3			Q9WVL0.B99990004.pdb	9	6	7	1	16	11	9	2	10	3	10	7	5	4	100
		A2AA71.B99990002.pdb	PRO	122	6.3			Q9WVM8.B99990003.pdb	14	13	20	3	14	19	13	6	28	4	23	23	13	8	201
		A2AA71.B99990002.pdb	PRO	133	6			Q9Z0S1.B99990004.pdb	8	10	12	3	14	17	14	7	17	2	10	11	8	7	140
		A2AA71.B99990002.pdb	PRO	147	9.8			Q9Z1J3-2.B99990003.pdb	24	8	18	1	14	27	12	7	20	7	14	14	9	11	186
		A2AA71.B99990002.pdb	PRO	157	42.3			Q9Z1N5.B99990005.pdb	23	15	29	1	21	35	14	9	28	8	11	11	10	7	222
		A2AA71.B99990002.pdb	PRO	158	33.8			Q9Z1Z0.B99990002.pdb	28	32	42	11	61	73	26	15	42	6	22	48	30	11	447
		A2AA71.B99990002.pdb	PRO	164	32.3			Q9Z2G9.B99990001.pdb	13	6	11	1	6	18	15	1	21	3	5	12	5	5	122
		A2AA71.B99990002.pdb	PRO	178	37			Q9Z2I8-2.B99990002.pdb	10	20	21		16	30	21	4	32	4	10	9	7	5	189
		A2AA71.B99990002.pdb	PRO	192	25.8			Q9Z2M7.B99990003.pdb	13	7	16	1	10	19	18	5	18	3	5	4	8	9	136
		A2AA71.B99990002.pdb	PRO	208	28.7			Q9Z2U0.B99990004.pdb	17	6	14		10	21	5	3	19	1	4	9	9	8	126
		A2AA71.B99990002.pdb	PRO	210	27.5			Q9Z2V4.B99990005.pdb	27	20	21	1	18	45	30	8	38	3	25	15	8	8	267
		A2AA71.B99990002.pdb	PRO	211	42.2			Q9Z2W0.B99990004.pdb	32	14	10	2	14	30	17	13	12	5	16	18	14	4	201
		A2AA71.B99990002.pdb	PRO	212	36.7			Grand Total	11490	7541	11508	1685	8860	15555	10702	4154	14797	3055	8735	9807	6948	4669	119506
		A2AA71.B99990002.pdb	PRO	216	42.7
		A2AA71.B99990002.pdb	PRO	217	7.3
		A2AA71.B99990002.pdb	PRO	218	16.5
		A2AA71.B99990002.pdb	PRO	222	34.8
		A2AA71.B99990002.pdb	PRO	224	14.8
		A2AA71.B99990002.pdb	PRO	228	38.8
		A2AA71.B99990002.pdb	PRO	273	35.3
		A2AA71.B99990002.pdb	PRO	280	33.5
		A2AA71.B99990002.pdb	PRO	294	7
		A2AA71.B99990002.pdb	PRO	303	6.3
		A2AA71.B99990002.pdb	PRO	308	14.7
		A2AA71.B99990002.pdb	PRO	309	16.5
		A2AA71.B99990002.pdb	PRO	310	29.7
		A2AA71.B99990002.pdb	PRO	315	37
		A2AA71.B99990002.pdb	PRO	325	23
		A2AA71.B99990002.pdb	PRO	342	21.5
		A2AA71.B99990002.pdb	PRO	358	11.5
		A2AA71.B99990002.pdb	PRO	361	12.8
		A2AA71.B99990002.pdb	PRO	365	5.7
		A2AA71.B99990002.pdb	PRO	391	26.3
		A2AA71.B99990002.pdb	PRO	410	20.8
		A2AA71.B99990002.pdb	PRO	436	11
		A2AA71.B99990002.pdb	PRO	465	34.8
		A2AA71.B99990002.pdb	PRO	489	7.8
		A2AA71.B99990002.pdb	PRO	497	12.8
		A2AA71.B99990002.pdb	PRO	499	34.7
		A2AA71.B99990002.pdb	PRO	500	13.8
		A2AA71.B99990002.pdb	PRO	561	37.8
		A2AA71.B99990002.pdb	PRO	575	28.7
		A2AA71.B99990002.pdb	PRO	577	36.3
		A2AA71.B99990002.pdb	PRO	599	8.7
		A2AA71.B99990002.pdb	PRO	664	37.2
		A2AA71.B99990002.pdb	PRO	884	17.3
		A2AA71.B99990002.pdb	PRO	965	36.3
		A2AA71.B99990002.pdb	PRO	1014	14.3
		A2AA71.B99990002.pdb	PRO	1021	10.5
		A2AA71.B99990002.pdb	PRO	1026	41.2
		A2AA71.B99990002.pdb	PRO	1043	12.3
		A2AA71.B99990002.pdb	SER	24	23.3
		A2AA71.B99990002.pdb	SER	26	46.2
		A2AA71.B99990002.pdb	SER	28	30.8
		A2AA71.B99990002.pdb	SER	41	28.3
		A2AA71.B99990002.pdb	SER	45	37.3
		A2AA71.B99990002.pdb	SER	46	42.2
		A2AA71.B99990002.pdb	SER	57	37.8
		A2AA71.B99990002.pdb	SER	74	10.8
		A2AA71.B99990002.pdb	SER	79	49.5
		A2AA71.B99990002.pdb	SER	88	32
		A2AA71.B99990002.pdb	SER	102	6.2
		A2AA71.B99990002.pdb	SER	113	16
		A2AA71.B99990002.pdb	SER	175	5.2
		A2AA71.B99990002.pdb	SER	183	51.3
		A2AA71.B99990002.pdb	SER	189	36.7
		A2AA71.B99990002.pdb	SER	239	6
		A2AA71.B99990002.pdb	SER	254	25
		A2AA71.B99990002.pdb	SER	283	30.7
		A2AA71.B99990002.pdb	SER	292	8.2
		A2AA71.B99990002.pdb	SER	300	18.7
		A2AA71.B99990002.pdb	SER	311	35.8
		A2AA71.B99990002.pdb	SER	313	16.8
		A2AA71.B99990002.pdb	SER	316	35.5
		A2AA71.B99990002.pdb	SER	336	42
		A2AA71.B99990002.pdb	SER	389	50.3
		A2AA71.B99990002.pdb	SER	520	5.7
		A2AA71.B99990002.pdb	SER	547	15.2
		A2AA71.B99990002.pdb	SER	559	24.3
		A2AA71.B99990002.pdb	SER	567	48.2
		A2AA71.B99990002.pdb	SER	587	17.3
		A2AA71.B99990002.pdb	SER	631	10.5
		A2AA71.B99990002.pdb	SER	655	28.7
		A2AA71.B99990002.pdb	SER	656	38.5
		A2AA71.B99990002.pdb	SER	665	51
		A2AA71.B99990002.pdb	SER	677	18.2
		A2AA71.B99990002.pdb	SER	693	42.8
		A2AA71.B99990002.pdb	SER	754	14.8
		A2AA71.B99990002.pdb	SER	766	34
		A2AA71.B99990002.pdb	SER	786	11.5
		A2AA71.B99990002.pdb	SER	790	29.8
		A2AA71.B99990002.pdb	SER	808	23.2
		A2AA71.B99990002.pdb	SER	825	31.7
		A2AA71.B99990002.pdb	SER	855	15.5
		A2AA71.B99990002.pdb	SER	857	14.7
		A2AA71.B99990002.pdb	SER	872	30.7
		A2AA71.B99990002.pdb	SER	876	46.8
		A2AA71.B99990002.pdb	SER	880	32.2
		A2AA71.B99990002.pdb	SER	891	9.3
		A2AA71.B99990002.pdb	SER	913	37.7
		A2AA71.B99990002.pdb	SER	941	19.7
		A2AA71.B99990002.pdb	SER	949	19.7
		A2AA71.B99990002.pdb	SER	975	18.8
		A2AA71.B99990002.pdb	SER	986	8.8
		A2AA71.B99990002.pdb	SER	997	25
		A2AA71.B99990002.pdb	SER	1002	6.7
		A2AA71.B99990002.pdb	SER	1012	26.3
		A2AA71.B99990002.pdb	SER	1036	34.2
		A2AA71.B99990002.pdb	SER	1055	36.7
		A2AA71.B99990002.pdb	SER	1064	17
		A2AA71.B99990002.pdb	SER	1072	6.7
		A2AA71.B99990002.pdb	THR	31	24.5
		A2AA71.B99990002.pdb	THR	92	9.8
		A2AA71.B99990002.pdb	THR	112	14
		A2AA71.B99990002.pdb	THR	119	13.5
		A2AA71.B99990002.pdb	THR	149	45
		A2AA71.B99990002.pdb	THR	167	5.5
		A2AA71.B99990002.pdb	THR	182	33.7
		A2AA71.B99990002.pdb	THR	247	20.8
		A2AA71.B99990002.pdb	THR	272	16.2
		A2AA71.B99990002.pdb	THR	322	25.2
		A2AA71.B99990002.pdb	THR	324	32.2
		A2AA71.B99990002.pdb	THR	332	33.3
		A2AA71.B99990002.pdb	THR	388	37
		A2AA71.B99990002.pdb	THR	393	20.5
		A2AA71.B99990002.pdb	THR	432	9
		A2AA71.B99990002.pdb	THR	483	17.8
		A2AA71.B99990002.pdb	THR	544	12.2
		A2AA71.B99990002.pdb	THR	548	10.5
		A2AA71.B99990002.pdb	THR	597	5.3
		A2AA71.B99990002.pdb	THR	626	20.7
		A2AA71.B99990002.pdb	THR	639	13.8
		A2AA71.B99990002.pdb	THR	663	32.2
		A2AA71.B99990002.pdb	THR	666	16.8
		A2AA71.B99990002.pdb	THR	750	10.3
		A2AA71.B99990002.pdb	THR	792	6.3
		A2AA71.B99990002.pdb	THR	826	9.7
		A2AA71.B99990002.pdb	THR	853	27.3
		A2AA71.B99990002.pdb	THR	912	15
		A2AA71.B99990002.pdb	THR	960	14.3
		A2AA71.B99990002.pdb	THR	1070	35.2
		A2AA71.B99990002.pdb	TYR	50	36.5
		A2AA71.B99990002.pdb	TYR	58	26.7
		A2AA71.B99990002.pdb	TYR	76	52.8
		A2AA71.B99990002.pdb	TYR	140	17.5
		A2AA71.B99990002.pdb	TYR	261	22
		A2AA71.B99990002.pdb	TYR	314	53.3
		A2AA71.B99990002.pdb	TYR	433	16.5
		A2AA71.B99990002.pdb	TYR	452	53
		A2AA71.B99990002.pdb	TYR	463	26.3
		A2AA71.B99990002.pdb	TYR	492	49.7
		A2AA71.B99990002.pdb	TYR	502	49.8
		A2AA71.B99990002.pdb	TYR	552	34.7
		A2AA71.B99990002.pdb	TYR	669	42.8
		A2AA71.B99990002.pdb	TYR	692	51.3
		A2AA71.B99990002.pdb	TYR	715	10.7
		A2AA71.B99990002.pdb	TYR	734	28.8
		A2AA71.B99990002.pdb	TYR	781	26.3
		A2AA71.B99990002.pdb	TYR	805	52.3
		A2AA71.B99990002.pdb	TYR	874	10.3
		A2AA71.B99990002.pdb	TYR	943	12.7
		A2AA71.B99990002.pdb	TYR	1049	17.8
		A2AA71.B99990002.pdb	TYR	1076	10.7
		A2AA71.B99990002.pdb	TYR	1077	32.8
		A2AMW0.B99990003.pdb	ARG	2	54
		A2AMW0.B99990003.pdb	ARG	3	58
		A2AMW0.B99990003.pdb	ARG	39	42.5
		A2AMW0.B99990003.pdb	ARG	54	14.2
		A2AMW0.B99990003.pdb	ARG	80	58
		A2AMW0.B99990003.pdb	ARG	82	8.3
		A2AMW0.B99990003.pdb	ARG	96	34.2
		A2AMW0.B99990003.pdb	ARG	151	33.2
		A2AMW0.B99990003.pdb	ARG	183	21.2
		A2AMW0.B99990003.pdb	ARG	203	47.3
		A2AMW0.B99990003.pdb	ARG	213	48
		A2AMW0.B99990003.pdb	ARG	232	48.5
		A2AMW0.B99990003.pdb	ARG	256	58.2
		A2AMW0.B99990003.pdb	ASN	12	24.8
		A2AMW0.B99990003.pdb	ASN	65	23
		A2AMW0.B99990003.pdb	ASN	90	55.3
		A2AMW0.B99990003.pdb	ASN	168	43.5
		A2AMW0.B99990003.pdb	ASN	176	13.5
		A2AMW0.B99990003.pdb	ASN	210	21.3
		A2AMW0.B99990003.pdb	ASN	217	44.8
		A2AMW0.B99990003.pdb	ASN	229	20.7
		A2AMW0.B99990003.pdb	ASN	248	56.3
		A2AMW0.B99990003.pdb	ASP	15	38.8
		A2AMW0.B99990003.pdb	ASP	18	33.8
		A2AMW0.B99990003.pdb	ASP	26	35.2
		A2AMW0.B99990003.pdb	ASP	32	26.5
		A2AMW0.B99990003.pdb	ASP	46	40.7
		A2AMW0.B99990003.pdb	ASP	55	32.2
		A2AMW0.B99990003.pdb	ASP	57	40
		A2AMW0.B99990003.pdb	ASP	68	33.7
		A2AMW0.B99990003.pdb	ASP	73	52.3
		A2AMW0.B99990003.pdb	ASP	93	14.7
		A2AMW0.B99990003.pdb	ASP	97	23.5
		A2AMW0.B99990003.pdb	ASP	111	17.8
		A2AMW0.B99990003.pdb	ASP	113	51.2
		A2AMW0.B99990003.pdb	ASP	127	42.2
		A2AMW0.B99990003.pdb	ASP	188	47.5
		A2AMW0.B99990003.pdb	ASP	193	51.7
		A2AMW0.B99990003.pdb	ASP	207	34
		A2AMW0.B99990003.pdb	ASP	226	30.5
		A2AMW0.B99990003.pdb	ASP	239	47.8
		A2AMW0.B99990003.pdb	ASP	249	48.7
		A2AMW0.B99990003.pdb	CYS	24	28
		A2AMW0.B99990003.pdb	CYS	50	15.5
		A2AMW0.B99990003.pdb	CYS	194	71.2
		A2AMW0.B99990003.pdb	CYS	260	69.2
		A2AMW0.B99990003.pdb	GLN	7	9.3
		A2AMW0.B99990003.pdb	GLN	8	31.8
		A2AMW0.B99990003.pdb	GLN	33	25.3
		A2AMW0.B99990003.pdb	GLN	94	51.3
		A2AMW0.B99990003.pdb	GLN	145	40.3
		A2AMW0.B99990003.pdb	GLN	166	39.8
		A2AMW0.B99990003.pdb	GLN	184	41.5
		A2AMW0.B99990003.pdb	GLN	235	51.3
		A2AMW0.B99990003.pdb	GLN	243	52.5
		A2AMW0.B99990003.pdb	GLN	258	50
		A2AMW0.B99990003.pdb	GLN	259	48.7
		A2AMW0.B99990003.pdb	GLU	10	34.5
		A2AMW0.B99990003.pdb	GLU	25	36.7
		A2AMW0.B99990003.pdb	GLU	72	52.3
		A2AMW0.B99990003.pdb	GLU	87	24.8
		A2AMW0.B99990003.pdb	GLU	101	48.5
		A2AMW0.B99990003.pdb	GLU	143	34.8
		A2AMW0.B99990003.pdb	GLU	146	31.2
		A2AMW0.B99990003.pdb	GLU	186	44.3
		A2AMW0.B99990003.pdb	GLU	189	12.2
		A2AMW0.B99990003.pdb	GLU	206	31
		A2AMW0.B99990003.pdb	GLU	218	43.8
		A2AMW0.B99990003.pdb	GLU	244	50.2
		A2AMW0.B99990003.pdb	GLU	252	37.3
		A2AMW0.B99990003.pdb	GLY	44	12.7
		A2AMW0.B99990003.pdb	GLY	56	30.2
		A2AMW0.B99990003.pdb	GLY	102	18.7
		A2AMW0.B99990003.pdb	GLY	103	9.7
		A2AMW0.B99990003.pdb	GLY	126	28.3
		A2AMW0.B99990003.pdb	GLY	128	30.7
		A2AMW0.B99990003.pdb	GLY	134	10.7
		A2AMW0.B99990003.pdb	GLY	150	24.3
		A2AMW0.B99990003.pdb	GLY	171	32.5
		A2AMW0.B99990003.pdb	GLY	173	31.5
		A2AMW0.B99990003.pdb	GLY	179	6.3
		A2AMW0.B99990003.pdb	GLY	202	13.3
		A2AMW0.B99990003.pdb	GLY	222	25.2
		A2AMW0.B99990003.pdb	GLY	230	29.5
		A2AMW0.B99990003.pdb	HIS	114	26.7
		A2AMW0.B99990003.pdb	HIS	197	7
		A2AMW0.B99990003.pdb	LYS	11	57.2
		A2AMW0.B99990003.pdb	LYS	36	32.7
		A2AMW0.B99990003.pdb	LYS	41	46.3
		A2AMW0.B99990003.pdb	LYS	45	36.2
		A2AMW0.B99990003.pdb	LYS	66	39.5
		A2AMW0.B99990003.pdb	LYS	83	58.8
		A2AMW0.B99990003.pdb	LYS	123	28.2
		A2AMW0.B99990003.pdb	LYS	124	25.3
		A2AMW0.B99990003.pdb	LYS	130	55.2
		A2AMW0.B99990003.pdb	LYS	131	27.8
		A2AMW0.B99990003.pdb	LYS	133	25.8
		A2AMW0.B99990003.pdb	LYS	156	48.8
		A2AMW0.B99990003.pdb	LYS	169	9.3
		A2AMW0.B99990003.pdb	LYS	187	48
		A2AMW0.B99990003.pdb	LYS	211	16.5
		A2AMW0.B99990003.pdb	LYS	223	52.5
		A2AMW0.B99990003.pdb	LYS	225	34.8
		A2AMW0.B99990003.pdb	LYS	240	55.3
		A2AMW0.B99990003.pdb	LYS	242	58.8
		A2AMW0.B99990003.pdb	LYS	247	32
		A2AMW0.B99990003.pdb	LYS	255	18.3
		A2AMW0.B99990003.pdb	LYS	257	58.7
		A2AMW0.B99990003.pdb	MET	1	5.3
		A2AMW0.B99990003.pdb	MET	175	42.3
		A2AMW0.B99990003.pdb	MET	185	13.8
		A2AMW0.B99990003.pdb	PRO	5	24.8
		A2AMW0.B99990003.pdb	PRO	21	29
		A2AMW0.B99990003.pdb	PRO	34	13.8
		A2AMW0.B99990003.pdb	PRO	69	12.3
		A2AMW0.B99990003.pdb	PRO	70	38.8
		A2AMW0.B99990003.pdb	PRO	196	26
		A2AMW0.B99990003.pdb	SER	14	35.5
		A2AMW0.B99990003.pdb	SER	22	19.2
		A2AMW0.B99990003.pdb	SER	29	23
		A2AMW0.B99990003.pdb	SER	30	34.5
		A2AMW0.B99990003.pdb	SER	78	31
		A2AMW0.B99990003.pdb	SER	129	43.8
		A2AMW0.B99990003.pdb	SER	148	51.5
		A2AMW0.B99990003.pdb	SER	149	44.8
		A2AMW0.B99990003.pdb	SER	170	51.2
		A2AMW0.B99990003.pdb	SER	180	19
		A2AMW0.B99990003.pdb	SER	192	12.2
		A2AMW0.B99990003.pdb	SER	214	36.5
		A2AMW0.B99990003.pdb	SER	233	11
		A2AMW0.B99990003.pdb	SER	241	33.3
		A2AMW0.B99990003.pdb	THR	152	21
		A2AMW0.B99990003.pdb	THR	158	13
		A2AMW0.B99990003.pdb	THR	160	15.2
		A2AMW0.B99990003.pdb	THR	174	35.3
		A2AMW0.B99990003.pdb	THR	190	40
		A2AMW0.B99990003.pdb	THR	215	26
		A2AMW0.B99990003.pdb	THR	224	14.2
		A2AMW0.B99990003.pdb	THR	236	43.8
		A2AMW0.B99990003.pdb	TYR	52	20.8
		A2AMW0.B99990003.pdb	TYR	59	38.8
		A2AMW0.B99990003.pdb	TYR	67	6.3
		A2AMW0.B99990003.pdb	TYR	99	15.8
		A2AS89.B99990003.pdb	ARG	3	45
		A2AS89.B99990003.pdb	ARG	6	37.8
		A2AS89.B99990003.pdb	ARG	11	55.5
		A2AS89.B99990003.pdb	ARG	21	57.8
		A2AS89.B99990003.pdb	ARG	28	17.7
		A2AS89.B99990003.pdb	ARG	35	57.8
		A2AS89.B99990003.pdb	ARG	67	58.2
		A2AS89.B99990003.pdb	ARG	93	52.2
		A2AS89.B99990003.pdb	ARG	97	28.2
		A2AS89.B99990003.pdb	ARG	102	32.5
		A2AS89.B99990003.pdb	ARG	104	17.3
		A2AS89.B99990003.pdb	ARG	126	38
		A2AS89.B99990003.pdb	ARG	148	43.7
		A2AS89.B99990003.pdb	ARG	201	57.5
		A2AS89.B99990003.pdb	ARG	208	50.2
		A2AS89.B99990003.pdb	ARG	212	41.2
		A2AS89.B99990003.pdb	ARG	213	11.8
		A2AS89.B99990003.pdb	ARG	235	57.7
		A2AS89.B99990003.pdb	ARG	241	58.3
		A2AS89.B99990003.pdb	ARG	244	25.8
		A2AS89.B99990003.pdb	ARG	249	32.8
		A2AS89.B99990003.pdb	ARG	269	45
		A2AS89.B99990003.pdb	ARG	312	29.7
		A2AS89.B99990003.pdb	ASN	92	19
		A2AS89.B99990003.pdb	ASN	132	14.5
		A2AS89.B99990003.pdb	ASN	134	48.8
		A2AS89.B99990003.pdb	ASN	136	30.3
		A2AS89.B99990003.pdb	ASN	139	51.7
		A2AS89.B99990003.pdb	ASN	153	55.8
		A2AS89.B99990003.pdb	ASN	195	13
		A2AS89.B99990003.pdb	ASN	318	46.7
		A2AS89.B99990003.pdb	ASN	336	33.5
		A2AS89.B99990003.pdb	ASN	343	11.8
		A2AS89.B99990003.pdb	ASP	42	5.2
		A2AS89.B99990003.pdb	ASP	78	39
		A2AS89.B99990003.pdb	ASP	142	27.5
		A2AS89.B99990003.pdb	ASP	198	40.2
		A2AS89.B99990003.pdb	ASP	216	45.7
		A2AS89.B99990003.pdb	ASP	221	22.5
		A2AS89.B99990003.pdb	ASP	238	38.7
		A2AS89.B99990003.pdb	ASP	255	51.8
		A2AS89.B99990003.pdb	ASP	284	13.7
		A2AS89.B99990003.pdb	ASP	287	21.7
		A2AS89.B99990003.pdb	ASP	332	5.7
		A2AS89.B99990003.pdb	CYS	31	48
		A2AS89.B99990003.pdb	CYS	63	25.8
		A2AS89.B99990003.pdb	CYS	101	59.5
		A2AS89.B99990003.pdb	CYS	144	26.5
		A2AS89.B99990003.pdb	CYS	159	10
		A2AS89.B99990003.pdb	CYS	314	12
		A2AS89.B99990003.pdb	CYS	322	7.5
		A2AS89.B99990003.pdb	GLN	36	54
		A2AS89.B99990003.pdb	GLN	47	43.7
		A2AS89.B99990003.pdb	GLN	56	38.8
		A2AS89.B99990003.pdb	GLN	71	56.7
		A2AS89.B99990003.pdb	GLN	123	28.8
		A2AS89.B99990003.pdb	GLN	141	48.2
		A2AS89.B99990003.pdb	GLN	152	44.3
		A2AS89.B99990003.pdb	GLN	176	25.2
		A2AS89.B99990003.pdb	GLN	246	24.7
		A2AS89.B99990003.pdb	GLN	270	50.7
		A2AS89.B99990003.pdb	GLN	271	35.5
		A2AS89.B99990003.pdb	GLN	306	17.2
		A2AS89.B99990003.pdb	GLN	315	47.2
		A2AS89.B99990003.pdb	GLU	52	52.2
		A2AS89.B99990003.pdb	GLU	75	52.2
		A2AS89.B99990003.pdb	GLU	105	40.8
		A2AS89.B99990003.pdb	GLU	149	47.2
		A2AS89.B99990003.pdb	GLU	181	47.7
		A2AS89.B99990003.pdb	GLU	202	51
		A2AS89.B99990003.pdb	GLU	203	39.8
		A2AS89.B99990003.pdb	GLU	217	13.3
		A2AS89.B99990003.pdb	GLU	254	36
		A2AS89.B99990003.pdb	GLU	267	38.2
		A2AS89.B99990003.pdb	GLU	298	29.7
		A2AS89.B99990003.pdb	GLU	309	10.5
		A2AS89.B99990003.pdb	GLU	326	8.5
		A2AS89.B99990003.pdb	GLU	347	15
		A2AS89.B99990003.pdb	GLY	12	5.7
		A2AS89.B99990003.pdb	GLY	14	21.5
		A2AS89.B99990003.pdb	GLY	16	18.3
		A2AS89.B99990003.pdb	GLY	59	37.2
		A2AS89.B99990003.pdb	GLY	61	16
		A2AS89.B99990003.pdb	GLY	76	21.5
		A2AS89.B99990003.pdb	GLY	111	27.2
		A2AS89.B99990003.pdb	GLY	118	12.3
		A2AS89.B99990003.pdb	GLY	131	8.7
		A2AS89.B99990003.pdb	GLY	158	23.5
		A2AS89.B99990003.pdb	GLY	218	24.7
		A2AS89.B99990003.pdb	GLY	232	11.3
		A2AS89.B99990003.pdb	GLY	247	16.5
		A2AS89.B99990003.pdb	GLY	273	10
		A2AS89.B99990003.pdb	GLY	274	31.8
		A2AS89.B99990003.pdb	GLY	295	6.8
		A2AS89.B99990003.pdb	GLY	313	8.5
		A2AS89.B99990003.pdb	GLY	316	30.7
		A2AS89.B99990003.pdb	HIS	45	13.3
		A2AS89.B99990003.pdb	HIS	46	6.7
		A2AS89.B99990003.pdb	HIS	182	10.2
		A2AS89.B99990003.pdb	HIS	193	9
		A2AS89.B99990003.pdb	HIS	207	7
		A2AS89.B99990003.pdb	LYS	180	58.5
		A2AS89.B99990003.pdb	LYS	199	45.8
		A2AS89.B99990003.pdb	LYS	204	53.2
		A2AS89.B99990003.pdb	LYS	223	47
		A2AS89.B99990003.pdb	LYS	259	15.2
		A2AS89.B99990003.pdb	LYS	275	48.3
		A2AS89.B99990003.pdb	LYS	354	59.5
		A2AS89.B99990003.pdb	MET	1	43.8
		A2AS89.B99990003.pdb	MET	65	47.8
		A2AS89.B99990003.pdb	MET	66	31.7
		A2AS89.B99990003.pdb	MET	109	21.5
		A2AS89.B99990003.pdb	MET	258	42.2
		A2AS89.B99990003.pdb	PRO	22	36.8
		A2AS89.B99990003.pdb	PRO	32	36.7
		A2AS89.B99990003.pdb	PRO	44	26.3
		A2AS89.B99990003.pdb	PRO	49	40.8
		A2AS89.B99990003.pdb	PRO	54	29
		A2AS89.B99990003.pdb	PRO	57	41.5
		A2AS89.B99990003.pdb	PRO	69	38.2
		A2AS89.B99990003.pdb	PRO	85	25.7
		A2AS89.B99990003.pdb	PRO	94	39.7
		A2AS89.B99990003.pdb	PRO	115	37.2
		A2AS89.B99990003.pdb	PRO	161	13
		A2AS89.B99990003.pdb	PRO	184	30.2
		A2AS89.B99990003.pdb	PRO	239	15.5
		A2AS89.B99990003.pdb	PRO	263	39
		A2AS89.B99990003.pdb	PRO	276	12.2
		A2AS89.B99990003.pdb	PRO	288	8.3
		A2AS89.B99990003.pdb	PRO	292	18.2
		A2AS89.B99990003.pdb	PRO	297	18.2
		A2AS89.B99990003.pdb	PRO	304	5.8
		A2AS89.B99990003.pdb	PRO	330	8.7
		A2AS89.B99990003.pdb	PRO	353	8.5
		A2AS89.B99990003.pdb	SER	8	17.8
		A2AS89.B99990003.pdb	SER	23	5.8
		A2AS89.B99990003.pdb	SER	41	22.3
		A2AS89.B99990003.pdb	SER	48	5.2
		A2AS89.B99990003.pdb	SER	50	34.3
		A2AS89.B99990003.pdb	SER	51	34.7
		A2AS89.B99990003.pdb	SER	53	26
		A2AS89.B99990003.pdb	SER	64	39.3
		A2AS89.B99990003.pdb	SER	72	14
		A2AS89.B99990003.pdb	SER	73	24.8
		A2AS89.B99990003.pdb	SER	91	11.8
		A2AS89.B99990003.pdb	SER	107	5.3
		A2AS89.B99990003.pdb	SER	116	27.5
		A2AS89.B99990003.pdb	SER	124	16.8
		A2AS89.B99990003.pdb	SER	222	20.7
		A2AS89.B99990003.pdb	SER	233	33.2
		A2AS89.B99990003.pdb	SER	234	10.5
		A2AS89.B99990003.pdb	SER	245	13.7
		A2AS89.B99990003.pdb	SER	260	19.3
		A2AS89.B99990003.pdb	SER	305	49
		A2AS89.B99990003.pdb	SER	334	19.7
		A2AS89.B99990003.pdb	THR	19	10
		A2AS89.B99990003.pdb	THR	43	9.8
		A2AS89.B99990003.pdb	THR	90	7
		A2AS89.B99990003.pdb	THR	194	17.5
		A2AS89.B99990003.pdb	THR	196	16.2
		A2AS89.B99990003.pdb	THR	197	28.8
		A2AS89.B99990003.pdb	THR	236	31.5
		A2AS89.B99990003.pdb	THR	296	14
		A2AS89.B99990003.pdb	THR	303	5.8
		A2AS89.B99990003.pdb	THR	356	31.2
		A2AS89.B99990003.pdb	THR	357	35.7
		A2AS89.B99990003.pdb	TYR	138	53.2
		A2AS89.B99990003.pdb	TYR	172	22
		A2AS89.B99990003.pdb	TYR	206	38.5
		A2AS89.B99990003.pdb	TYR	242	40.3
		A2AS89.B99990003.pdb	TYR	290	50.3
		A2AS89.B99990003.pdb	TYR	331	37
		A2ATI8.B99990003.pdb	ARG	21	33.2
		A2ATI8.B99990003.pdb	ARG	30	56
		A2ATI8.B99990003.pdb	ARG	80	7.8
		A2ATI8.B99990003.pdb	ARG	101	36.7
		A2ATI8.B99990003.pdb	ARG	130	41
		A2ATI8.B99990003.pdb	ARG	201	19.2
		A2ATI8.B99990003.pdb	ARG	205	53.5
		A2ATI8.B99990003.pdb	ARG	304	57.8
		A2ATI8.B99990003.pdb	ASN	25	40
		A2ATI8.B99990003.pdb	ASN	44	21.3
		A2ATI8.B99990003.pdb	ASN	49	37.5
		A2ATI8.B99990003.pdb	ASN	52	23.8
		A2ATI8.B99990003.pdb	ASN	62	27.5
		A2ATI8.B99990003.pdb	ASN	88	25.8
		A2ATI8.B99990003.pdb	ASN	111	22.3
		A2ATI8.B99990003.pdb	ASN	121	48.7
		A2ATI8.B99990003.pdb	ASN	144	39.3
		A2ATI8.B99990003.pdb	ASN	172	43.8
		A2ATI8.B99990003.pdb	ASN	181	37.5
		A2ATI8.B99990003.pdb	ASN	270	30.7
		A2ATI8.B99990003.pdb	ASN	287	49.7
		A2ATI8.B99990003.pdb	ASN	297	43.7
		A2ATI8.B99990003.pdb	ASN	311	49.3
		A2ATI8.B99990003.pdb	ASP	51	45.7
		A2ATI8.B99990003.pdb	ASP	53	34.7
		A2ATI8.B99990003.pdb	ASP	57	21.8
		A2ATI8.B99990003.pdb	ASP	106	35.7
		A2ATI8.B99990003.pdb	ASP	140	38.7
		A2ATI8.B99990003.pdb	ASP	148	15.3
		A2ATI8.B99990003.pdb	ASP	169	28
		A2ATI8.B99990003.pdb	ASP	229	41.3
		A2ATI8.B99990003.pdb	ASP	316	37.3
		A2ATI8.B99990003.pdb	CYS	103	14.7
		A2ATI8.B99990003.pdb	CYS	307	42
		A2ATI8.B99990003.pdb	CYS	308	47.8
		A2ATI8.B99990003.pdb	GLN	5	48.7
		A2ATI8.B99990003.pdb	GLN	23	26.2
		A2ATI8.B99990003.pdb	GLN	93	49
		A2ATI8.B99990003.pdb	GLN	218	44.8
		A2ATI8.B99990003.pdb	GLN	235	51.3
		A2ATI8.B99990003.pdb	GLN	254	48.3
		A2ATI8.B99990003.pdb	GLN	285	54.8
		A2ATI8.B99990003.pdb	GLN	288	50.8
		A2ATI8.B99990003.pdb	GLN	314	56.3
		A2ATI8.B99990003.pdb	GLU	8	51.5
		A2ATI8.B99990003.pdb	GLU	15	44.7
		A2ATI8.B99990003.pdb	GLU	24	51.2
		A2ATI8.B99990003.pdb	GLU	34	17.5
		A2ATI8.B99990003.pdb	GLU	64	24.3
		A2ATI8.B99990003.pdb	GLU	78	41.2
		A2ATI8.B99990003.pdb	GLU	81	39
		A2ATI8.B99990003.pdb	GLU	110	37.2
		A2ATI8.B99990003.pdb	GLU	117	30.7
		A2ATI8.B99990003.pdb	GLU	119	51.5
		A2ATI8.B99990003.pdb	GLU	145	28.5
		A2ATI8.B99990003.pdb	GLU	147	52.7
		A2ATI8.B99990003.pdb	GLU	154	48.5
		A2ATI8.B99990003.pdb	GLU	157	38
		A2ATI8.B99990003.pdb	GLU	175	43.8
		A2ATI8.B99990003.pdb	GLU	187	40.5
		A2ATI8.B99990003.pdb	GLU	208	40.2
		A2ATI8.B99990003.pdb	GLU	209	52.5
		A2ATI8.B99990003.pdb	GLU	233	43
		A2ATI8.B99990003.pdb	GLU	253	52.7
		A2ATI8.B99990003.pdb	GLU	309	49
		A2ATI8.B99990003.pdb	GLU	310	33.5
		A2ATI8.B99990003.pdb	GLU	313	51.7
		A2ATI8.B99990003.pdb	GLY	2	24.2
		A2ATI8.B99990003.pdb	GLY	11	23.3
		A2ATI8.B99990003.pdb	GLY	12	26.3
		A2ATI8.B99990003.pdb	GLY	13	29.2
		A2ATI8.B99990003.pdb	GLY	32	21.7
		A2ATI8.B99990003.pdb	GLY	45	30.8
		A2ATI8.B99990003.pdb	GLY	91	25.5
		A2ATI8.B99990003.pdb	GLY	92	5.3
		A2ATI8.B99990003.pdb	GLY	94	27.3
		A2ATI8.B99990003.pdb	GLY	107	8.5
		A2ATI8.B99990003.pdb	GLY	128	22.5
		A2ATI8.B99990003.pdb	GLY	138	14
		A2ATI8.B99990003.pdb	GLY	185	24
		A2ATI8.B99990003.pdb	GLY	186	16.2
		A2ATI8.B99990003.pdb	GLY	188	34.3
		A2ATI8.B99990003.pdb	GLY	193	25.8
		A2ATI8.B99990003.pdb	GLY	197	16.3
		A2ATI8.B99990003.pdb	GLY	210	26.5
		A2ATI8.B99990003.pdb	GLY	217	24
		A2ATI8.B99990003.pdb	GLY	221	26.7
		A2ATI8.B99990003.pdb	GLY	230	36
		A2ATI8.B99990003.pdb	GLY	248	32.2
		A2ATI8.B99990003.pdb	GLY	251	30.7
		A2ATI8.B99990003.pdb	GLY	258	31.8
		A2ATI8.B99990003.pdb	GLY	275	34.7
		A2ATI8.B99990003.pdb	GLY	315	23.2
		A2ATI8.B99990003.pdb	HIS	29	23.2
		A2ATI8.B99990003.pdb	HIS	132	10.7
		A2ATI8.B99990003.pdb	HIS	156	21.7
		A2ATI8.B99990003.pdb	HIS	200	22
		A2ATI8.B99990003.pdb	HIS	312	26.5
		A2ATI8.B99990003.pdb	LYS	50	53.5
		A2ATI8.B99990003.pdb	LYS	56	28
		A2ATI8.B99990003.pdb	LYS	60	56
		A2ATI8.B99990003.pdb	LYS	65	54.2
		A2ATI8.B99990003.pdb	LYS	68	32
		A2ATI8.B99990003.pdb	LYS	159	23.2
		A2ATI8.B99990003.pdb	LYS	162	34
		A2ATI8.B99990003.pdb	LYS	211	49.8
		A2ATI8.B99990003.pdb	LYS	212	58.8
		A2ATI8.B99990003.pdb	LYS	228	49.8
		A2ATI8.B99990003.pdb	MET	1	35.2
		A2ATI8.B99990003.pdb	MET	219	9.2
		A2ATI8.B99990003.pdb	MET	293	26.2
		A2ATI8.B99990003.pdb	MET	296	47.3
		A2ATI8.B99990003.pdb	PRO	10	7
		A2ATI8.B99990003.pdb	PRO	27	6.2
		A2ATI8.B99990003.pdb	PRO	35	12.8
		A2ATI8.B99990003.pdb	PRO	66	31.8
		A2ATI8.B99990003.pdb	PRO	131	35.2
		A2ATI8.B99990003.pdb	PRO	160	37.3
		A2ATI8.B99990003.pdb	PRO	203	26.5
		A2ATI8.B99990003.pdb	PRO	216	41.7
		A2ATI8.B99990003.pdb	PRO	223	40.5
		A2ATI8.B99990003.pdb	PRO	226	42
		A2ATI8.B99990003.pdb	PRO	241	42
		A2ATI8.B99990003.pdb	PRO	242	40.8
		A2ATI8.B99990003.pdb	PRO	246	39.2
		A2ATI8.B99990003.pdb	PRO	247	39.5
		A2ATI8.B99990003.pdb	PRO	265	42.3
		A2ATI8.B99990003.pdb	PRO	266	39
		A2ATI8.B99990003.pdb	PRO	277	15
		A2ATI8.B99990003.pdb	PRO	280	42.7
		A2ATI8.B99990003.pdb	PRO	283	37.8
		A2ATI8.B99990003.pdb	PRO	284	35
		A2ATI8.B99990003.pdb	PRO	294	41.8
		A2ATI8.B99990003.pdb	PRO	295	42.3
		A2ATI8.B99990003.pdb	PRO	298	42.7
		A2ATI8.B99990003.pdb	PRO	303	35
		A2ATI8.B99990003.pdb	SER	3	22.5
		A2ATI8.B99990003.pdb	SER	4	40.2
		A2ATI8.B99990003.pdb	SER	6	8.2
		A2ATI8.B99990003.pdb	SER	42	5.5
		A2ATI8.B99990003.pdb	SER	46	39.2
		A2ATI8.B99990003.pdb	SER	83	12
		A2ATI8.B99990003.pdb	SER	99	29.7
		A2ATI8.B99990003.pdb	SER	104	5.2
		A2ATI8.B99990003.pdb	SER	120	37.3
		A2ATI8.B99990003.pdb	SER	133	22.7
		A2ATI8.B99990003.pdb	SER	146	45.3
		A2ATI8.B99990003.pdb	SER	151	28.2
		A2ATI8.B99990003.pdb	SER	182	40.3
		A2ATI8.B99990003.pdb	SER	189	8.8
		A2ATI8.B99990003.pdb	SER	214	40.8
		A2ATI8.B99990003.pdb	SER	237	45
		A2ATI8.B99990003.pdb	SER	238	35.8
		A2ATI8.B99990003.pdb	SER	240	47.2
		A2ATI8.B99990003.pdb	SER	243	34.5
		A2ATI8.B99990003.pdb	SER	245	32.3
		A2ATI8.B99990003.pdb	SER	255	36.3
		A2ATI8.B99990003.pdb	SER	257	44
		A2ATI8.B99990003.pdb	SER	260	39.5
		A2ATI8.B99990003.pdb	SER	262	43.7
		A2ATI8.B99990003.pdb	SER	263	25
		A2ATI8.B99990003.pdb	SER	269	47
		A2ATI8.B99990003.pdb	SER	273	32.8
		A2ATI8.B99990003.pdb	SER	289	31.7
		A2ATI8.B99990003.pdb	SER	292	36.3
		A2ATI8.B99990003.pdb	SER	317	46.8
		A2ATI8.B99990003.pdb	THR	14	18.2
		A2ATI8.B99990003.pdb	THR	54	20.5
		A2ATI8.B99990003.pdb	THR	85	31.5
		A2ATI8.B99990003.pdb	THR	141	5.5
		A2ATI8.B99990003.pdb	THR	155	30.3
		A2ATI8.B99990003.pdb	THR	168	16.3
		A2ATI8.B99990003.pdb	THR	179	9.7
		A2ATI8.B99990003.pdb	THR	204	26.7
		A2ATI8.B99990003.pdb	THR	220	29.8
		A2ATI8.B99990003.pdb	THR	222	31
		A2ATI8.B99990003.pdb	THR	225	23.3
		A2ATI8.B99990003.pdb	THR	232	25.2
		A2ATI8.B99990003.pdb	THR	249	41
		A2ATI8.B99990003.pdb	THR	250	40.2
		A2ATI8.B99990003.pdb	THR	274	35.3
		A2ATI8.B99990003.pdb	THR	278	40.7
		A2ATI8.B99990003.pdb	THR	300	13.8
		A2ATI8.B99990003.pdb	THR	301	41.7
		A2ATI8.B99990003.pdb	TYR	72	8
		A2ATI8.B99990003.pdb	TYR	135	11.3
		A2ATI8.B99990003.pdb	TYR	164	22.5
		A2ATI8.B99990003.pdb	TYR	196	6.5
		A2ATI8.B99990003.pdb	TYR	198	45.3
		A2ATI8.B99990003.pdb	TYR	306	31.3
		A2BIN1.B99990005.pdb	ARG	26	54.2
		A2BIN1.B99990005.pdb	ARG	47	44
		A2BIN1.B99990005.pdb	ARG	78	57.7
		A2BIN1.B99990005.pdb	ARG	140	56.7
		A2BIN1.B99990005.pdb	ARG	151	41.3
		A2BIN1.B99990005.pdb	ARG	163	29.7
		A2BIN1.B99990005.pdb	ARG	174	31
		A2BIN1.B99990005.pdb	ARG	179	52.5
		A2BIN1.B99990005.pdb	ASN	27	37.5
		A2BIN1.B99990005.pdb	ASN	29	19.7
		A2BIN1.B99990005.pdb	ASN	34	16.7
		A2BIN1.B99990005.pdb	ASN	53	13.7
		A2BIN1.B99990005.pdb	ASN	55	41.8
		A2BIN1.B99990005.pdb	ASN	117	31.8
		A2BIN1.B99990005.pdb	ASN	125	16.5
		A2BIN1.B99990005.pdb	ASN	165	10.5
		A2BIN1.B99990005.pdb	ASN	171	37.2
		A2BIN1.B99990005.pdb	ASN	173	48.2
		A2BIN1.B99990005.pdb	ASP	45	26.3
		A2BIN1.B99990005.pdb	ASP	52	50.5
		A2BIN1.B99990005.pdb	ASP	79	43.2
		A2BIN1.B99990005.pdb	ASP	90	50.2
		A2BIN1.B99990005.pdb	ASP	103	41.2
		A2BIN1.B99990005.pdb	ASP	114	10.7
		A2BIN1.B99990005.pdb	ASP	116	34.8
		A2BIN1.B99990005.pdb	ASP	128	47.5
		A2BIN1.B99990005.pdb	ASP	143	52.3
		A2BIN1.B99990005.pdb	ASP	147	51.8
		A2BIN1.B99990005.pdb	ASP	168	30.5
		A2BIN1.B99990005.pdb	CYS	8	15.7
		A2BIN1.B99990005.pdb	CYS	15	66
		A2BIN1.B99990005.pdb	CYS	82	15.3
		A2BIN1.B99990005.pdb	CYS	175	9.8
		A2BIN1.B99990005.pdb	GLN	62	35.7
		A2BIN1.B99990005.pdb	GLN	133	41.5
		A2BIN1.B99990005.pdb	GLN	154	48.2
		A2BIN1.B99990005.pdb	GLN	177	48.5
		A2BIN1.B99990005.pdb	GLU	19	48.3
		A2BIN1.B99990005.pdb	GLU	20	51.7
		A2BIN1.B99990005.pdb	GLU	31	49.5
		A2BIN1.B99990005.pdb	GLU	36	51.3
		A2BIN1.B99990005.pdb	GLU	48	29.3
		A2BIN1.B99990005.pdb	GLU	51	51.2
		A2BIN1.B99990005.pdb	GLU	61	48.2
		A2BIN1.B99990005.pdb	GLU	67	52.7
		A2BIN1.B99990005.pdb	GLU	80	44.7
		A2BIN1.B99990005.pdb	GLU	81	41.3
		A2BIN1.B99990005.pdb	GLU	84	31
		A2BIN1.B99990005.pdb	GLU	93	50.8
		A2BIN1.B99990005.pdb	GLU	97	19
		A2BIN1.B99990005.pdb	GLU	126	44.8
		A2BIN1.B99990005.pdb	GLU	130	44.5
		A2BIN1.B99990005.pdb	GLU	141	52.3
		A2BIN1.B99990005.pdb	GLU	150	33.7
		A2BIN1.B99990005.pdb	GLU	157	21.8
		A2BIN1.B99990005.pdb	GLU	158	30
		A2BIN1.B99990005.pdb	GLU	164	51.2
		A2BIN1.B99990005.pdb	GLU	180	51.8
		A2BIN1.B99990005.pdb	GLY	10	33.5
		A2BIN1.B99990005.pdb	GLY	25	19.8
		A2BIN1.B99990005.pdb	GLY	35	13.8
		A2BIN1.B99990005.pdb	GLY	129	28.7
		A2BIN1.B99990005.pdb	GLY	160	24.8
		A2BIN1.B99990005.pdb	HIS	17	21.5
		A2BIN1.B99990005.pdb	HIS	38	16.8
		A2BIN1.B99990005.pdb	HIS	64	26
		A2BIN1.B99990005.pdb	HIS	75	10.5
		A2BIN1.B99990005.pdb	HIS	122	11.8
		A2BIN1.B99990005.pdb	HIS	159	8.3
		A2BIN1.B99990005.pdb	LYS	32	55
		A2BIN1.B99990005.pdb	LYS	46	26
		A2BIN1.B99990005.pdb	LYS	49	24
		A2BIN1.B99990005.pdb	LYS	68	58.2
		A2BIN1.B99990005.pdb	LYS	73	55.7
		A2BIN1.B99990005.pdb	LYS	91	43.2
		A2BIN1.B99990005.pdb	LYS	94	41.5
		A2BIN1.B99990005.pdb	LYS	112	21.2
		A2BIN1.B99990005.pdb	LYS	127	55.3
		A2BIN1.B99990005.pdb	LYS	149	27.2
		A2BIN1.B99990005.pdb	MET	1	42.5
		A2BIN1.B99990005.pdb	MET	3	34.8
		A2BIN1.B99990005.pdb	MET	4	20.3
		A2BIN1.B99990005.pdb	PRO	142	34.3
		A2BIN1.B99990005.pdb	SER	22	8.5
		A2BIN1.B99990005.pdb	SER	23	5.8
		A2BIN1.B99990005.pdb	SER	69	16.3
		A2BIN1.B99990005.pdb	SER	83	29.5
		A2BIN1.B99990005.pdb	SER	86	25
		A2BIN1.B99990005.pdb	SER	99	14.7
		A2BIN1.B99990005.pdb	SER	145	33
		A2BIN1.B99990005.pdb	SER	146	29.7
		A2BIN1.B99990005.pdb	SER	170	6.5
		A2BIN1.B99990005.pdb	THR	12	32.5
		A2BIN1.B99990005.pdb	THR	24	9
		A2BIN1.B99990005.pdb	THR	76	22.8
		A2BIN1.B99990005.pdb	THR	101	21.8
		A2BIN1.B99990005.pdb	THR	109	7.2
		A2BIN1.B99990005.pdb	TYR	98	16.3
		A2BIN1.B99990005.pdb	TYR	102	7.2
		A2BIN1.B99990005.pdb	TYR	115	15
		A2BIN1.B99990005.pdb	TYR	138	23.2
		A8DUK4.B99990004.pdb	ARG	31	11.3
		A8DUK4.B99990004.pdb	ARG	41	52.3
		A8DUK4.B99990004.pdb	ARG	105	40.3
		A8DUK4.B99990004.pdb	ASN	20	52.8
		A8DUK4.B99990004.pdb	ASN	58	9.3
		A8DUK4.B99990004.pdb	ASN	73	27.5
		A8DUK4.B99990004.pdb	ASN	77	37
		A8DUK4.B99990004.pdb	ASN	109	28.7
		A8DUK4.B99990004.pdb	ASP	6	52
		A8DUK4.B99990004.pdb	ASP	22	31.3
		A8DUK4.B99990004.pdb	ASP	44	39.8
		A8DUK4.B99990004.pdb	ASP	48	39.2
		A8DUK4.B99990004.pdb	ASP	74	33.2
		A8DUK4.B99990004.pdb	ASP	80	46.7
		A8DUK4.B99990004.pdb	ASP	100	51.2
		A8DUK4.B99990004.pdb	ASP	122	34.2
		A8DUK4.B99990004.pdb	CYS	94	26.2
		A8DUK4.B99990004.pdb	GLN	40	27.5
		A8DUK4.B99990004.pdb	GLN	128	42.5
		A8DUK4.B99990004.pdb	GLN	132	23.2
		A8DUK4.B99990004.pdb	GLU	8	19.5
		A8DUK4.B99990004.pdb	GLU	23	44.2
		A8DUK4.B99990004.pdb	GLU	27	35
		A8DUK4.B99990004.pdb	GLU	91	51.7
		A8DUK4.B99990004.pdb	GLU	102	45.8
		A8DUK4.B99990004.pdb	GLY	14	30.8
		A8DUK4.B99990004.pdb	GLY	17	26.7
		A8DUK4.B99990004.pdb	GLY	47	23.5
		A8DUK4.B99990004.pdb	GLY	57	26.2
		A8DUK4.B99990004.pdb	GLY	84	29.5
		A8DUK4.B99990004.pdb	GLY	116	10
		A8DUK4.B99990004.pdb	GLY	120	23.8
		A8DUK4.B99990004.pdb	GLY	137	9.8
		A8DUK4.B99990004.pdb	HIS	3	23.2
		A8DUK4.B99990004.pdb	HIS	64	17.8
		A8DUK4.B99990004.pdb	HIS	78	13.2
		A8DUK4.B99990004.pdb	HIS	93	24.2
		A8DUK4.B99990004.pdb	HIS	98	20.3
		A8DUK4.B99990004.pdb	HIS	117	28.5
		A8DUK4.B99990004.pdb	HIS	118	12.2
		A8DUK4.B99990004.pdb	HIS	144	30
		A8DUK4.B99990004.pdb	HIS	147	28.5
		A8DUK4.B99990004.pdb	LYS	18	35.2
		A8DUK4.B99990004.pdb	LYS	60	28.3
		A8DUK4.B99990004.pdb	LYS	62	47.5
		A8DUK4.B99990004.pdb	LYS	66	22.2
		A8DUK4.B99990004.pdb	LYS	67	51.2
		A8DUK4.B99990004.pdb	LYS	96	42
		A8DUK4.B99990004.pdb	LYS	121	53
		A8DUK4.B99990004.pdb	LYS	133	34
		A8DUK4.B99990004.pdb	LYS	145	32
		A8DUK4.B99990004.pdb	MET	1	27.2
		A8DUK4.B99990004.pdb	MET	56	6
		A8DUK4.B99990004.pdb	PRO	37	37
		A8DUK4.B99990004.pdb	PRO	101	13.2
		A8DUK4.B99990004.pdb	PRO	125	42.5
		A8DUK4.B99990004.pdb	SER	45	29.2
		A8DUK4.B99990004.pdb	SER	50	16.5
		A8DUK4.B99990004.pdb	SER	51	29.7
		A8DUK4.B99990004.pdb	SER	53	29.3
		A8DUK4.B99990004.pdb	SER	81	23
		A8DUK4.B99990004.pdb	SER	88	46.8
		A8DUK4.B99990004.pdb	SER	90	9.2
		A8DUK4.B99990004.pdb	THR	70	18
		A8DUK4.B99990004.pdb	THR	85	7.3
		A8DUK4.B99990004.pdb	THR	124	12.7
		A8DUK4.B99990004.pdb	TYR	36	30.2
		A8DUK4.B99990004.pdb	TYR	42	20.3
		A8DUK4.B99990004.pdb	TYR	146	53.5
		B1AU25.B99990005.pdb	ARG	3	58.2
		B1AU25.B99990005.pdb	ARG	20	48
		B1AU25.B99990005.pdb	ARG	26	36.5
		B1AU25.B99990005.pdb	ARG	30	35.7
		B1AU25.B99990005.pdb	ARG	32	52.7
		B1AU25.B99990005.pdb	ARG	46	5.5
		B1AU25.B99990005.pdb	ARG	89	7.8
		B1AU25.B99990005.pdb	ARG	93	51.8
		B1AU25.B99990005.pdb	ARG	106	28.7
		B1AU25.B99990005.pdb	ARG	107	41.2
		B1AU25.B99990005.pdb	ARG	122	56.3
		B1AU25.B99990005.pdb	ARG	143	36.3
		B1AU25.B99990005.pdb	ARG	146	48.5
		B1AU25.B99990005.pdb	ARG	148	42.3
		B1AU25.B99990005.pdb	ARG	153	28
		B1AU25.B99990005.pdb	ARG	167	32.5
		B1AU25.B99990005.pdb	ARG	189	45.7
		B1AU25.B99990005.pdb	ARG	196	23.2
		B1AU25.B99990005.pdb	ARG	234	37.3
		B1AU25.B99990005.pdb	ARG	260	37.2
		B1AU25.B99990005.pdb	ARG	267	45.3
		B1AU25.B99990005.pdb	ARG	275	18.5
		B1AU25.B99990005.pdb	ARG	280	19.2
		B1AU25.B99990005.pdb	ARG	286	14.2
		B1AU25.B99990005.pdb	ARG	293	36.5
		B1AU25.B99990005.pdb	ARG	316	42
		B1AU25.B99990005.pdb	ARG	353	42.7
		B1AU25.B99990005.pdb	ARG	373	31.5
		B1AU25.B99990005.pdb	ARG	382	31.8
		B1AU25.B99990005.pdb	ARG	417	31.7
		B1AU25.B99990005.pdb	ARG	425	10.2
		B1AU25.B99990005.pdb	ARG	444	37.8
		B1AU25.B99990005.pdb	ARG	445	23
		B1AU25.B99990005.pdb	ARG	446	25.2
		B1AU25.B99990005.pdb	ARG	458	36.7
		B1AU25.B99990005.pdb	ARG	564	14.8
		B1AU25.B99990005.pdb	ARG	579	25.7
		B1AU25.B99990005.pdb	ASN	31	41.3
		B1AU25.B99990005.pdb	ASN	91	14.7
		B1AU25.B99990005.pdb	ASN	181	42.5
		B1AU25.B99990005.pdb	ASN	192	13.5
		B1AU25.B99990005.pdb	ASN	214	41.2
		B1AU25.B99990005.pdb	ASN	217	53.2
		B1AU25.B99990005.pdb	ASN	236	16
		B1AU25.B99990005.pdb	ASN	345	37
		B1AU25.B99990005.pdb	ASN	361	27.8
		B1AU25.B99990005.pdb	ASN	398	14.3
		B1AU25.B99990005.pdb	ASN	419	48.5
		B1AU25.B99990005.pdb	ASN	427	20.2
		B1AU25.B99990005.pdb	ASN	511	8.3
		B1AU25.B99990005.pdb	ASN	575	6.8
		B1AU25.B99990005.pdb	ASN	578	15.8
		B1AU25.B99990005.pdb	ASN	597	40
		B1AU25.B99990005.pdb	ASN	604	42.7
		B1AU25.B99990005.pdb	ASP	57	19.2
		B1AU25.B99990005.pdb	ASP	86	9
		B1AU25.B99990005.pdb	ASP	149	35.2
		B1AU25.B99990005.pdb	ASP	160	19.7
		B1AU25.B99990005.pdb	ASP	178	51.7
		B1AU25.B99990005.pdb	ASP	179	28.8
		B1AU25.B99990005.pdb	ASP	211	15.7
		B1AU25.B99990005.pdb	ASP	232	26.2
		B1AU25.B99990005.pdb	ASP	266	31.8
		B1AU25.B99990005.pdb	ASP	284	16.2
		B1AU25.B99990005.pdb	ASP	380	5.3
		B1AU25.B99990005.pdb	ASP	387	10.8
		B1AU25.B99990005.pdb	ASP	412	33.3
		B1AU25.B99990005.pdb	ASP	433	8.7
		B1AU25.B99990005.pdb	ASP	451	7
		B1AU25.B99990005.pdb	ASP	484	40.3
		B1AU25.B99990005.pdb	ASP	494	37.2
		B1AU25.B99990005.pdb	ASP	510	14.2
		B1AU25.B99990005.pdb	ASP	554	26.7
		B1AU25.B99990005.pdb	ASP	565	50.2
		B1AU25.B99990005.pdb	ASP	595	36.8
		B1AU25.B99990005.pdb	ASP	608	20.7
		B1AU25.B99990005.pdb	CYS	4	47
		B1AU25.B99990005.pdb	CYS	38	41.5
		B1AU25.B99990005.pdb	GLN	13	43
		B1AU25.B99990005.pdb	GLN	25	48
		B1AU25.B99990005.pdb	GLN	29	20.5
		B1AU25.B99990005.pdb	GLN	37	57.2
		B1AU25.B99990005.pdb	GLN	87	56.2
		B1AU25.B99990005.pdb	GLN	105	19.3
		B1AU25.B99990005.pdb	GLN	120	10.8
		B1AU25.B99990005.pdb	GLN	187	42.2
		B1AU25.B99990005.pdb	GLN	201	24
		B1AU25.B99990005.pdb	GLN	210	20.3
		B1AU25.B99990005.pdb	GLN	245	36.8
		B1AU25.B99990005.pdb	GLN	319	56.8
		B1AU25.B99990005.pdb	GLN	341	32.5
		B1AU25.B99990005.pdb	GLN	365	46.2
		B1AU25.B99990005.pdb	GLN	423	30.2
		B1AU25.B99990005.pdb	GLN	509	37.8
		B1AU25.B99990005.pdb	GLN	518	16.2
		B1AU25.B99990005.pdb	GLN	547	8.2
		B1AU25.B99990005.pdb	GLN	592	51
		B1AU25.B99990005.pdb	GLU	85	44
		B1AU25.B99990005.pdb	GLU	92	30.7
		B1AU25.B99990005.pdb	GLU	102	49.7
		B1AU25.B99990005.pdb	GLU	103	27.2
		B1AU25.B99990005.pdb	GLU	159	36.5
		B1AU25.B99990005.pdb	GLU	162	23.7
		B1AU25.B99990005.pdb	GLU	173	6.7
		B1AU25.B99990005.pdb	GLU	195	16
		B1AU25.B99990005.pdb	GLU	249	46.5
		B1AU25.B99990005.pdb	GLU	271	36.8
		B1AU25.B99990005.pdb	GLU	289	8.3
		B1AU25.B99990005.pdb	GLU	294	25.5
		B1AU25.B99990005.pdb	GLU	324	43.3
		B1AU25.B99990005.pdb	GLU	331	19.2
		B1AU25.B99990005.pdb	GLU	349	31.3
		B1AU25.B99990005.pdb	GLU	354	9.5
		B1AU25.B99990005.pdb	GLU	385	40
		B1AU25.B99990005.pdb	GLU	396	49.5
		B1AU25.B99990005.pdb	GLU	400	40.7
		B1AU25.B99990005.pdb	GLU	408	45.7
		B1AU25.B99990005.pdb	GLU	421	39.3
		B1AU25.B99990005.pdb	GLU	448	21.2
		B1AU25.B99990005.pdb	GLU	462	11.5
		B1AU25.B99990005.pdb	GLU	517	34.5
		B1AU25.B99990005.pdb	GLU	526	16
		B1AU25.B99990005.pdb	GLU	530	34.5
		B1AU25.B99990005.pdb	GLU	532	13
		B1AU25.B99990005.pdb	GLU	551	38.8
		B1AU25.B99990005.pdb	GLU	553	34.3
		B1AU25.B99990005.pdb	GLU	591	42
		B1AU25.B99990005.pdb	GLU	598	30.8
		B1AU25.B99990005.pdb	GLU	607	48.8
		B1AU25.B99990005.pdb	GLY	5	30.2
		B1AU25.B99990005.pdb	GLY	6	34.3
		B1AU25.B99990005.pdb	GLY	9	36.7
		B1AU25.B99990005.pdb	GLY	42	28.2
		B1AU25.B99990005.pdb	GLY	52	14.2
		B1AU25.B99990005.pdb	GLY	55	32.8
		B1AU25.B99990005.pdb	GLY	58	20.7
		B1AU25.B99990005.pdb	GLY	73	17.7
		B1AU25.B99990005.pdb	GLY	75	9.8
		B1AU25.B99990005.pdb	GLY	98	7
		B1AU25.B99990005.pdb	GLY	133	12.3
		B1AU25.B99990005.pdb	GLY	135	19.8
		B1AU25.B99990005.pdb	GLY	151	14.7
		B1AU25.B99990005.pdb	GLY	193	20.3
		B1AU25.B99990005.pdb	GLY	225	11.5
		B1AU25.B99990005.pdb	GLY	235	20
		B1AU25.B99990005.pdb	GLY	243	19.2
		B1AU25.B99990005.pdb	GLY	256	12
		B1AU25.B99990005.pdb	GLY	269	32.8
		B1AU25.B99990005.pdb	GLY	283	22.8
		B1AU25.B99990005.pdb	GLY	302	8.5
		B1AU25.B99990005.pdb	GLY	304	25.8
		B1AU25.B99990005.pdb	GLY	322	25.8
		B1AU25.B99990005.pdb	GLY	336	6.8
		B1AU25.B99990005.pdb	GLY	355	25.3
		B1AU25.B99990005.pdb	GLY	368	22.5
		B1AU25.B99990005.pdb	GLY	371	35.8
		B1AU25.B99990005.pdb	GLY	372	28.3
		B1AU25.B99990005.pdb	GLY	381	23.7
		B1AU25.B99990005.pdb	GLY	394	20.3
		B1AU25.B99990005.pdb	GLY	406	13.2
		B1AU25.B99990005.pdb	GLY	414	15
		B1AU25.B99990005.pdb	GLY	443	6
		B1AU25.B99990005.pdb	GLY	466	21.5
		B1AU25.B99990005.pdb	GLY	491	6.5
		B1AU25.B99990005.pdb	GLY	520	18.7
		B1AU25.B99990005.pdb	GLY	552	22.2
		B1AU25.B99990005.pdb	GLY	556	10.2
		B1AU25.B99990005.pdb	GLY	590	13.5
		B1AU25.B99990005.pdb	HIS	39	30.2
		B1AU25.B99990005.pdb	HIS	230	15
		B1AU25.B99990005.pdb	HIS	388	9
		B1AU25.B99990005.pdb	HIS	449	5.2
		B1AU25.B99990005.pdb	HIS	473	11.8
		B1AU25.B99990005.pdb	LYS	12	59
		B1AU25.B99990005.pdb	LYS	14	33.8
		B1AU25.B99990005.pdb	LYS	28	13.5
		B1AU25.B99990005.pdb	LYS	56	59.2
		B1AU25.B99990005.pdb	LYS	81	48.5
		B1AU25.B99990005.pdb	LYS	84	41.8
		B1AU25.B99990005.pdb	LYS	88	48.7
		B1AU25.B99990005.pdb	LYS	104	27.7
		B1AU25.B99990005.pdb	LYS	172	11
		B1AU25.B99990005.pdb	LYS	184	41
		B1AU25.B99990005.pdb	LYS	226	26.8
		B1AU25.B99990005.pdb	LYS	227	29.3
		B1AU25.B99990005.pdb	LYS	239	15.3
		B1AU25.B99990005.pdb	LYS	250	24.8
		B1AU25.B99990005.pdb	LYS	281	39.8
		B1AU25.B99990005.pdb	LYS	290	21.2
		B1AU25.B99990005.pdb	LYS	332	51.5
		B1AU25.B99990005.pdb	LYS	337	56
		B1AU25.B99990005.pdb	LYS	352	35.2
		B1AU25.B99990005.pdb	LYS	357	55.3
		B1AU25.B99990005.pdb	LYS	377	57.5
		B1AU25.B99990005.pdb	LYS	379	50.3
		B1AU25.B99990005.pdb	LYS	383	50.7
		B1AU25.B99990005.pdb	LYS	441	13.5
		B1AU25.B99990005.pdb	LYS	469	40.2
		B1AU25.B99990005.pdb	LYS	505	23
		B1AU25.B99990005.pdb	LYS	513	13
		B1AU25.B99990005.pdb	LYS	557	10
		B1AU25.B99990005.pdb	LYS	566	37.5
		B1AU25.B99990005.pdb	LYS	585	9.5
		B1AU25.B99990005.pdb	LYS	588	29.3
		B1AU25.B99990005.pdb	LYS	601	26.8
		B1AU25.B99990005.pdb	MET	1	46.5
		B1AU25.B99990005.pdb	MET	95	32.5
		B1AU25.B99990005.pdb	MET	237	7.3
		B1AU25.B99990005.pdb	MET	348	12.8
		B1AU25.B99990005.pdb	PRO	17	33
		B1AU25.B99990005.pdb	PRO	27	32.8
		B1AU25.B99990005.pdb	PRO	34	42.3
		B1AU25.B99990005.pdb	PRO	44	40.8
		B1AU25.B99990005.pdb	PRO	119	28.3
		B1AU25.B99990005.pdb	PRO	124	12
		B1AU25.B99990005.pdb	PRO	128	28
		B1AU25.B99990005.pdb	PRO	150	39
		B1AU25.B99990005.pdb	PRO	161	34.5
		B1AU25.B99990005.pdb	PRO	168	9.8
		B1AU25.B99990005.pdb	PRO	180	38.7
		B1AU25.B99990005.pdb	PRO	202	29.8
		B1AU25.B99990005.pdb	PRO	203	30
		B1AU25.B99990005.pdb	PRO	330	21.5
		B1AU25.B99990005.pdb	PRO	360	16.2
		B1AU25.B99990005.pdb	PRO	470	20
		B1AU25.B99990005.pdb	PRO	483	25.3
		B1AU25.B99990005.pdb	PRO	498	40.2
		B1AU25.B99990005.pdb	PRO	539	15.5
		B1AU25.B99990005.pdb	PRO	540	42.2
		B1AU25.B99990005.pdb	PRO	543	42.8
		B1AU25.B99990005.pdb	PRO	546	39.3
		B1AU25.B99990005.pdb	PRO	549	42.2
		B1AU25.B99990005.pdb	PRO	581	8.5
		B1AU25.B99990005.pdb	SER	43	26.7
		B1AU25.B99990005.pdb	SER	45	24.5
		B1AU25.B99990005.pdb	SER	50	50.2
		B1AU25.B99990005.pdb	SER	54	51.5
		B1AU25.B99990005.pdb	SER	59	34.7
		B1AU25.B99990005.pdb	SER	60	32.3
		B1AU25.B99990005.pdb	SER	100	18.3
		B1AU25.B99990005.pdb	SER	111	5.3
		B1AU25.B99990005.pdb	SER	117	18
		B1AU25.B99990005.pdb	SER	125	5.3
		B1AU25.B99990005.pdb	SER	177	5.8
		B1AU25.B99990005.pdb	SER	197	8.7
		B1AU25.B99990005.pdb	SER	204	46.7
		B1AU25.B99990005.pdb	SER	208	5.5
		B1AU25.B99990005.pdb	SER	261	15
		B1AU25.B99990005.pdb	SER	263	19.3
		B1AU25.B99990005.pdb	SER	274	32.8
		B1AU25.B99990005.pdb	SER	366	12.5
		B1AU25.B99990005.pdb	SER	370	36.2
		B1AU25.B99990005.pdb	SER	411	41.5
		B1AU25.B99990005.pdb	SER	426	35
		B1AU25.B99990005.pdb	SER	495	19.2
		B1AU25.B99990005.pdb	SER	496	43.2
		B1AU25.B99990005.pdb	SER	531	18
		B1AU25.B99990005.pdb	SER	534	45
		B1AU25.B99990005.pdb	SER	541	17.2
		B1AU25.B99990005.pdb	THR	21	10.8
		B1AU25.B99990005.pdb	THR	47	19.5
		B1AU25.B99990005.pdb	THR	70	31.3
		B1AU25.B99990005.pdb	THR	72	40.2
		B1AU25.B99990005.pdb	THR	82	16.3
		B1AU25.B99990005.pdb	THR	113	22.2
		B1AU25.B99990005.pdb	THR	136	9.3
		B1AU25.B99990005.pdb	THR	224	23.3
		B1AU25.B99990005.pdb	THR	247	5.8
		B1AU25.B99990005.pdb	THR	258	22.5
		B1AU25.B99990005.pdb	THR	277	7.7
		B1AU25.B99990005.pdb	THR	465	10.7
		B1AU25.B99990005.pdb	THR	507	32
		B1AU25.B99990005.pdb	THR	529	31.8
		B1AU25.B99990005.pdb	THR	537	35
		B1AU25.B99990005.pdb	TYR	23	53.5
		B1AU25.B99990005.pdb	TYR	63	53.2
		B1AU25.B99990005.pdb	TYR	77	53
		B1AU25.B99990005.pdb	TYR	78	39.5
		B1AU25.B99990005.pdb	TYR	80	53
		B1AU25.B99990005.pdb	TYR	90	52.5
		B1AU25.B99990005.pdb	TYR	199	8
		B1AU25.B99990005.pdb	TYR	438	49.2
		B1AU25.B99990005.pdb	TYR	555	39.3
		B2RXZ2.B99990001.pdb	ARG	29	54.5
		B2RXZ2.B99990001.pdb	ARG	50	44.7
		B2RXZ2.B99990001.pdb	ARG	76	39.2
		B2RXZ2.B99990001.pdb	ARG	122	36.8
		B2RXZ2.B99990001.pdb	ARG	127	29.2
		B2RXZ2.B99990001.pdb	ARG	128	24.5
		B2RXZ2.B99990001.pdb	ARG	142	45.2
		B2RXZ2.B99990001.pdb	ARG	147	38.2
		B2RXZ2.B99990001.pdb	ARG	189	12.7
		B2RXZ2.B99990001.pdb	ARG	264	20.2
		B2RXZ2.B99990001.pdb	ARG	309	11
		B2RXZ2.B99990001.pdb	ARG	331	40.2
		B2RXZ2.B99990001.pdb	ARG	335	49.2
		B2RXZ2.B99990001.pdb	ARG	337	11.2
		B2RXZ2.B99990001.pdb	ARG	371	28.3
		B2RXZ2.B99990001.pdb	ARG	379	21
		B2RXZ2.B99990001.pdb	ARG	435	8.5
		B2RXZ2.B99990001.pdb	ARG	459	40.2
		B2RXZ2.B99990001.pdb	ARG	464	43.5
		B2RXZ2.B99990001.pdb	ARG	480	37.2
		B2RXZ2.B99990001.pdb	ASN	49	24.5
		B2RXZ2.B99990001.pdb	ASN	93	25.7
		B2RXZ2.B99990001.pdb	ASN	107	16.5
		B2RXZ2.B99990001.pdb	ASN	119	29.3
		B2RXZ2.B99990001.pdb	ASN	191	35
		B2RXZ2.B99990001.pdb	ASN	208	17.3
		B2RXZ2.B99990001.pdb	ASN	261	45.7
		B2RXZ2.B99990001.pdb	ASN	279	26.3
		B2RXZ2.B99990001.pdb	ASN	281	51
		B2RXZ2.B99990001.pdb	ASN	295	14.8
		B2RXZ2.B99990001.pdb	ASN	336	34.2
		B2RXZ2.B99990001.pdb	ASN	362	8.2
		B2RXZ2.B99990001.pdb	ASN	410	26.5
		B2RXZ2.B99990001.pdb	ASN	457	26.8
		B2RXZ2.B99990001.pdb	ASN	470	49.5
		B2RXZ2.B99990001.pdb	ASP	52	23.3
		B2RXZ2.B99990001.pdb	ASP	84	39.8
		B2RXZ2.B99990001.pdb	ASP	92	30.8
		B2RXZ2.B99990001.pdb	ASP	136	50.2
		B2RXZ2.B99990001.pdb	ASP	168	38.3
		B2RXZ2.B99990001.pdb	ASP	188	44.8
		B2RXZ2.B99990001.pdb	ASP	194	17.2
		B2RXZ2.B99990001.pdb	ASP	245	21.7
		B2RXZ2.B99990001.pdb	ASP	259	50
		B2RXZ2.B99990001.pdb	ASP	320	22.3
		B2RXZ2.B99990001.pdb	ASP	330	23.2
		B2RXZ2.B99990001.pdb	ASP	343	9.2
		B2RXZ2.B99990001.pdb	ASP	375	33.2
		B2RXZ2.B99990001.pdb	ASP	399	6.3
		B2RXZ2.B99990001.pdb	ASP	408	38
		B2RXZ2.B99990001.pdb	ASP	416	20.7
		B2RXZ2.B99990001.pdb	ASP	417	52.2
		B2RXZ2.B99990001.pdb	ASP	468	34.7
		B2RXZ2.B99990001.pdb	CYS	154	25.5
		B2RXZ2.B99990001.pdb	CYS	163	55
		B2RXZ2.B99990001.pdb	CYS	437	31.2
		B2RXZ2.B99990001.pdb	GLN	25	22.8
		B2RXZ2.B99990001.pdb	GLN	26	51
		B2RXZ2.B99990001.pdb	GLN	47	22.3
		B2RXZ2.B99990001.pdb	GLN	59	47.3
		B2RXZ2.B99990001.pdb	GLN	61	14
		B2RXZ2.B99990001.pdb	GLN	103	14.2
		B2RXZ2.B99990001.pdb	GLN	125	19.5
		B2RXZ2.B99990001.pdb	GLN	149	12.5
		B2RXZ2.B99990001.pdb	GLN	160	35.2
		B2RXZ2.B99990001.pdb	GLN	202	24.7
		B2RXZ2.B99990001.pdb	GLN	206	32.7
		B2RXZ2.B99990001.pdb	GLN	209	37.2
		B2RXZ2.B99990001.pdb	GLN	217	9.7
		B2RXZ2.B99990001.pdb	GLN	234	40.2
		B2RXZ2.B99990001.pdb	GLN	235	28.2
		B2RXZ2.B99990001.pdb	GLN	249	45
		B2RXZ2.B99990001.pdb	GLN	275	20.5
		B2RXZ2.B99990001.pdb	GLN	338	49.2
		B2RXZ2.B99990001.pdb	GLN	340	37.8
		B2RXZ2.B99990001.pdb	GLN	351	12.5
		B2RXZ2.B99990001.pdb	GLN	358	7.7
		B2RXZ2.B99990001.pdb	GLN	412	21.8
		B2RXZ2.B99990001.pdb	GLN	420	31
		B2RXZ2.B99990001.pdb	GLU	62	44.7
		B2RXZ2.B99990001.pdb	GLU	88	19.3
		B2RXZ2.B99990001.pdb	GLU	91	49
		B2RXZ2.B99990001.pdb	GLU	95	36.8
		B2RXZ2.B99990001.pdb	GLU	96	32
		B2RXZ2.B99990001.pdb	GLU	102	35.2
		B2RXZ2.B99990001.pdb	GLU	121	33.5
		B2RXZ2.B99990001.pdb	GLU	145	9.7
		B2RXZ2.B99990001.pdb	GLU	146	39.3
		B2RXZ2.B99990001.pdb	GLU	150	44
		B2RXZ2.B99990001.pdb	GLU	193	52.3
		B2RXZ2.B99990001.pdb	GLU	196	43.7
		B2RXZ2.B99990001.pdb	GLU	244	35.3
		B2RXZ2.B99990001.pdb	GLU	277	19.8
		B2RXZ2.B99990001.pdb	GLU	283	14.5
		B2RXZ2.B99990001.pdb	GLU	302	5.7
		B2RXZ2.B99990001.pdb	GLU	322	11
		B2RXZ2.B99990001.pdb	GLU	327	41
		B2RXZ2.B99990001.pdb	GLU	342	51.8
		B2RXZ2.B99990001.pdb	GLU	467	42.5
		B2RXZ2.B99990001.pdb	GLU	476	31.2
		B2RXZ2.B99990001.pdb	GLY	3	27.8
		B2RXZ2.B99990001.pdb	GLY	5	33
		B2RXZ2.B99990001.pdb	GLY	65	13.7
		B2RXZ2.B99990001.pdb	GLY	112	19.8
		B2RXZ2.B99990001.pdb	GLY	120	34.3
		B2RXZ2.B99990001.pdb	GLY	138	8.2
		B2RXZ2.B99990001.pdb	GLY	140	16.3
		B2RXZ2.B99990001.pdb	GLY	143	15.7
		B2RXZ2.B99990001.pdb	GLY	153	24.7
		B2RXZ2.B99990001.pdb	GLY	161	26
		B2RXZ2.B99990001.pdb	GLY	164	8.8
		B2RXZ2.B99990001.pdb	GLY	231	12.8
		B2RXZ2.B99990001.pdb	GLY	300	9.8
		B2RXZ2.B99990001.pdb	GLY	334	15.8
		B2RXZ2.B99990001.pdb	GLY	380	31.7
		B2RXZ2.B99990001.pdb	GLY	386	14.7
		B2RXZ2.B99990001.pdb	GLY	419	16
		B2RXZ2.B99990001.pdb	GLY	439	21.8
		B2RXZ2.B99990001.pdb	GLY	443	7
		B2RXZ2.B99990001.pdb	HIS	63	23.8
		B2RXZ2.B99990001.pdb	HIS	71	13.2
		B2RXZ2.B99990001.pdb	HIS	223	11.2
		B2RXZ2.B99990001.pdb	HIS	241	26
		B2RXZ2.B99990001.pdb	HIS	253	30.7
		B2RXZ2.B99990001.pdb	HIS	273	21.8
		B2RXZ2.B99990001.pdb	HIS	285	8
		B2RXZ2.B99990001.pdb	HIS	318	19.2
		B2RXZ2.B99990001.pdb	HIS	326	11.3
		B2RXZ2.B99990001.pdb	HIS	344	20.5
		B2RXZ2.B99990001.pdb	LYS	27	46.5
		B2RXZ2.B99990001.pdb	LYS	31	55.8
		B2RXZ2.B99990001.pdb	LYS	51	41
		B2RXZ2.B99990001.pdb	LYS	87	27.7
		B2RXZ2.B99990001.pdb	LYS	111	48.2
		B2RXZ2.B99990001.pdb	LYS	124	19.5
		B2RXZ2.B99990001.pdb	LYS	135	27.3
		B2RXZ2.B99990001.pdb	LYS	141	43.5
		B2RXZ2.B99990001.pdb	LYS	157	55.8
		B2RXZ2.B99990001.pdb	LYS	175	15.8
		B2RXZ2.B99990001.pdb	LYS	195	46.5
		B2RXZ2.B99990001.pdb	LYS	227	27.2
		B2RXZ2.B99990001.pdb	LYS	238	58.5
		B2RXZ2.B99990001.pdb	LYS	242	13.3
		B2RXZ2.B99990001.pdb	LYS	250	45.8
		B2RXZ2.B99990001.pdb	LYS	252	53
		B2RXZ2.B99990001.pdb	LYS	276	53.7
		B2RXZ2.B99990001.pdb	LYS	278	48.2
		B2RXZ2.B99990001.pdb	LYS	317	28.3
		B2RXZ2.B99990001.pdb	LYS	324	27.7
		B2RXZ2.B99990001.pdb	LYS	346	58
		B2RXZ2.B99990001.pdb	LYS	374	13.3
		B2RXZ2.B99990001.pdb	LYS	385	58.7
		B2RXZ2.B99990001.pdb	LYS	401	30.7
		B2RXZ2.B99990001.pdb	LYS	407	54
		B2RXZ2.B99990001.pdb	LYS	418	59.2
		B2RXZ2.B99990001.pdb	LYS	422	46
		B2RXZ2.B99990001.pdb	LYS	423	12.5
		B2RXZ2.B99990001.pdb	LYS	434	58.2
		B2RXZ2.B99990001.pdb	LYS	444	7.2
		B2RXZ2.B99990001.pdb	LYS	461	53.3
		B2RXZ2.B99990001.pdb	LYS	465	52
		B2RXZ2.B99990001.pdb	LYS	474	9.7
		B2RXZ2.B99990001.pdb	LYS	484	59.2
		B2RXZ2.B99990001.pdb	MET	1	34.5
		B2RXZ2.B99990001.pdb	MET	18	48
		B2RXZ2.B99990001.pdb	MET	158	8.5
		B2RXZ2.B99990001.pdb	MET	171	31.7
		B2RXZ2.B99990001.pdb	MET	274	6.5
		B2RXZ2.B99990001.pdb	MET	286	37.3
		B2RXZ2.B99990001.pdb	MET	345	49
		B2RXZ2.B99990001.pdb	PRO	34	22
		B2RXZ2.B99990001.pdb	PRO	38	15.5
		B2RXZ2.B99990001.pdb	PRO	40	39.8
		B2RXZ2.B99990001.pdb	PRO	66	20.2
		B2RXZ2.B99990001.pdb	PRO	74	22.2
		B2RXZ2.B99990001.pdb	PRO	166	25
		B2RXZ2.B99990001.pdb	PRO	230	40.3
		B2RXZ2.B99990001.pdb	PRO	232	32.7
		B2RXZ2.B99990001.pdb	PRO	260	30.8
		B2RXZ2.B99990001.pdb	PRO	263	28.5
		B2RXZ2.B99990001.pdb	PRO	319	19.2
		B2RXZ2.B99990001.pdb	PRO	348	11.5
		B2RXZ2.B99990001.pdb	PRO	384	16.7
		B2RXZ2.B99990001.pdb	PRO	400	36.5
		B2RXZ2.B99990001.pdb	PRO	406	17
		B2RXZ2.B99990001.pdb	PRO	425	27.2
		B2RXZ2.B99990001.pdb	PRO	463	9.7
		B2RXZ2.B99990001.pdb	PRO	475	8.3
		B2RXZ2.B99990001.pdb	PRO	491	27
		B2RXZ2.B99990001.pdb	SER	4	32.5
		B2RXZ2.B99990001.pdb	SER	16	34.7
		B2RXZ2.B99990001.pdb	SER	22	34.2
		B2RXZ2.B99990001.pdb	SER	55	39.5
		B2RXZ2.B99990001.pdb	SER	56	6.3
		B2RXZ2.B99990001.pdb	SER	174	8
		B2RXZ2.B99990001.pdb	SER	183	11.3
		B2RXZ2.B99990001.pdb	SER	199	35.3
		B2RXZ2.B99990001.pdb	SER	205	33.7
		B2RXZ2.B99990001.pdb	SER	224	42.8
		B2RXZ2.B99990001.pdb	SER	256	37.2
		B2RXZ2.B99990001.pdb	SER	262	39.7
		B2RXZ2.B99990001.pdb	SER	269	24.8
		B2RXZ2.B99990001.pdb	SER	377	25.7
		B2RXZ2.B99990001.pdb	SER	404	49.5
		B2RXZ2.B99990001.pdb	SER	405	8.7
		B2RXZ2.B99990001.pdb	SER	436	19.3
		B2RXZ2.B99990001.pdb	SER	441	25.7
		B2RXZ2.B99990001.pdb	SER	472	47.7
		B2RXZ2.B99990001.pdb	SER	488	8.3
		B2RXZ2.B99990001.pdb	THR	108	24.5
		B2RXZ2.B99990001.pdb	THR	116	21.5
		B2RXZ2.B99990001.pdb	THR	170	10.7
		B2RXZ2.B99990001.pdb	THR	215	34.7
		B2RXZ2.B99990001.pdb	THR	303	17.7
		B2RXZ2.B99990001.pdb	THR	373	10.8
		B2RXZ2.B99990001.pdb	THR	453	7.5
		B2RXZ2.B99990001.pdb	THR	479	5.5
		B2RXZ2.B99990001.pdb	THR	486	12
		B2RXZ2.B99990001.pdb	TYR	45	21.5
		B2RXZ2.B99990001.pdb	TYR	64	29.8
		B2RXZ2.B99990001.pdb	TYR	81	21
		B2RXZ2.B99990001.pdb	TYR	83	25.8
		B2RXZ2.B99990001.pdb	TYR	113	44.2
		B2RXZ2.B99990001.pdb	TYR	172	41.2
		B2RXZ2.B99990001.pdb	TYR	228	52.3
		B2RXZ2.B99990001.pdb	TYR	341	12.8
		B2RXZ2.B99990001.pdb	TYR	440	48.5
		D3YTT4.B99990001.pdb	ARG	5	48.8
		D3YTT4.B99990001.pdb	ARG	9	57.7
		D3YTT4.B99990001.pdb	ARG	10	49.3
		D3YTT4.B99990001.pdb	ARG	15	58.2
		D3YTT4.B99990001.pdb	ARG	56	36.7
		D3YTT4.B99990001.pdb	ARG	77	24.3
		D3YTT4.B99990001.pdb	ARG	90	39.3
		D3YTT4.B99990001.pdb	ARG	100	27.7
		D3YTT4.B99990001.pdb	ARG	204	8.3
		D3YTT4.B99990001.pdb	ARG	242	34.5
		D3YTT4.B99990001.pdb	ARG	256	40.2
		D3YTT4.B99990001.pdb	ARG	275	6.3
		D3YTT4.B99990001.pdb	ARG	300	38.8
		D3YTT4.B99990001.pdb	ARG	309	57
		D3YTT4.B99990001.pdb	ARG	342	44.8
		D3YTT4.B99990001.pdb	ARG	390	53.3
		D3YTT4.B99990001.pdb	ARG	403	19.7
		D3YTT4.B99990001.pdb	ARG	408	50.7
		D3YTT4.B99990001.pdb	ASN	40	29.7
		D3YTT4.B99990001.pdb	ASN	61	26.2
		D3YTT4.B99990001.pdb	ASN	136	34.2
		D3YTT4.B99990001.pdb	ASN	184	19.2
		D3YTT4.B99990001.pdb	ASN	237	9.3
		D3YTT4.B99990001.pdb	ASN	255	9.7
		D3YTT4.B99990001.pdb	ASN	272	10.3
		D3YTT4.B99990001.pdb	ASN	365	44.7
		D3YTT4.B99990001.pdb	ASN	409	41.3
		D3YTT4.B99990001.pdb	ASP	34	10.2
		D3YTT4.B99990001.pdb	ASP	52	19.2
		D3YTT4.B99990001.pdb	ASP	74	52
		D3YTT4.B99990001.pdb	ASP	92	12.5
		D3YTT4.B99990001.pdb	ASP	166	40.2
		D3YTT4.B99990001.pdb	ASP	179	48.3
		D3YTT4.B99990001.pdb	ASP	197	20.5
		D3YTT4.B99990001.pdb	ASP	248	51.8
		D3YTT4.B99990001.pdb	ASP	319	30.5
		D3YTT4.B99990001.pdb	ASP	344	17
[truncated: 117,507 more rows]

## Sheet: C-Results
													Number of amino acids that are surface (greater than 5 Å2)																			Matrix															Cytosol
													LYS	ARG	GLU	ASP	HIS	SER	THR	CYS	TYR	MET	ASN	GLN	GLY	PRO			Matrix	Cytosol		LYS	ARG	GLU	ASP	HIS	SER	THR	CYS	TYR	MET	ASN	GLN	GLY	PRO		LYS	ARG	GLU
Protein (UniProt)	Model used	Name	Used for homology analysis	Matrix	Cytosol (GO and HPA)	IMPI	Cytosol (GO and HPA)	ER and Peroxisome	Membrane? (GO)	In a complex? (GO)	Cytosol clean	Matrix clean	Lysine (NZ)	Arginine (NH1/NH2)	Glutamate (OE1/OE2)	Aspartate (OD1/OD2)	Histidine (ND1/NE2)	Serine (OG)	Threonine (OG1)	Cysteine (SG)	Tyrosine (OH)	Methionine (SD)	Asparagine (OD1/ND2)	Glutamine (OE1/NE2)	Glycine (CA)	Proline (CG)	Protein Surface Area		Protein Surface Area	Protein Surface Area		Lysine (NZ)	Arginine (NH1/NH2)	Glutamate (OE1/OE2)	Aspartate (OD1/OD2)	Histidine (ND1/NE2)	Serine (OG)	Threonine (OG1)	Cysteine (SG)	Tyrosine (OH)	Methionine (SD)	Asparagine (OD1/ND2)	Glutamine (OE1/NE2)	Glycine (CA)	Proline (CG)		Lysine (NZ)	Arginine (NH1/NH2)	Glutamate (OE1/OE2)
A0JNY3	A0JNY3.B99990001.pdb	Gphn protein	x						membrane				29	37	32	38	19	29	19	8	8	12	17	23	31	34	37807.2
A2AMW0	A2AMW0.B99990003.pdb	F-actin-capping protein subunit beta	x		cytosol		cytosol		membrane	protein complex			22	13	13	20	2	14	8	4	4	3	9	11	14	6	16754.7			16754.7																	22	13	13
A2AS89	A2AS89.B99990003.pdb	Agmatinase, mitochondrial	x	matrix		IMPI						matrix	7	23	14	11	5	21	11	7	6	5	10	13	18	21	19203.5		19203.5			7	23	14	11	5	21	11	7	6	5	10	13	18	21
A2ATI8	A2ATI8.B99990003.pdb	Golgi reassembly-stacking protein 2	x						membrane				10	8	23	9	5	30	18	3	6	4	15	9	26	24	24220.2
B1AU25	B1AU25.B99990005.pdb	Apoptosis-inducing factor 1, mitochondrial	x		cytosol	IMPI	cytosol		membrane				32	37	32	22	5	26	15	2	9	4	17	19	39	24	30855.5			30855.5																	32	37	32
D3YTT4	D3YTT4.B99990001.pdb	Isobutyryl-CoA dehydrogenase, mitochondrial	x	matrix		IMPI						matrix	19	18	24	12	5	15	6	2	6	6	9	17	23	8	19704.2		19704.2			19	18	24	12	5	15	6	2	6	6	9	17	23	8
D3YXP6	D3YXP6.B99990005.pdb	Phosphomevalonate kinase	x		cytosol		cytosol	Peroxisome or ER	membrane				8	17	9	6	3	8	4	1	3	1	1	10	10	4	9417			9417																	8	17	9
D3Z645	D3Z645.B99990001.pdb	Vacuolar protein sorting-associated protein 29	x		cytosol		cytosol		membrane	protein complex			9	3	7	7	7	3	4	2	4	2	4	5	6	5	8977.7			8977.7																	9	3	7
E0CXN5	E0CXN5.B99990004.pdb	Glycerol-3-phosphate dehydrogenase [NAD(+)]	x		cytosol	IMPI	cytosol			protein complex			23	11	20	10	7	9	7	2	3	2	10	13	25	10	15243			15243																	23	11	20
E9Q1Q9	E9Q1Q9.B99990003.pdb	Ketohexokinase	x		cytosol		cytosol				cytosolClean		12	19	20	19	6	20	5	5	5	2	10	17	19	9	18267.3			18267.3																	12	19	20
E9Q1S3	E9Q1S3.B99990001.pdb	Protein transport protein Sec23A	x		cytosol		cytosol	Peroxisome or ER	membrane	protein complex			26	34	35	31	14	26	27	6	16	11	21	50	20	32	34636			34636																	26	34	35
E9QLB2	E9QLB2.B99990005.pdb	Lysophospholipase-like protein 1	x		cytosol		cytosol				cytosolClean		13	9	9	8	9	19	6	2	0	3	7	9	12	8	11670.3			11670.3																	13	9	9
E9QN99	E9QN99.B99990005.pdb	Alpha/beta hydrolase domain-containing protein 14B	x		cytosol		cytosol				cytosolClean		7	9	8	9	4	7	5	0	1	1	4	11	14	11	9157.8			9157.8																	7	9	8
E9QPI5	E9QPI5.B99990001.pdb	Sister chromatid cohesion protein PDS5 homolog A	x		cytosol		cytosol		membrane				94	58	80	56	25	57	32	17	17	22	54	58	31	50	65388.7			65388.7																	94	58	80
F8WIT2	F8WIT2.B99990001.pdb	Annexin	x		cytosol	IMPI	cytosol		membrane				50	27	53	49	9	22	20	3	14	6	18	25	34	10	30206.6			30206.6																	50	27	53
G5E8T9	G5E8T9.B99990003.pdb	Hydroxyacylglutathione hydrolase, mitochondrial	x		cytosol	IMPI						matrix	22	14	17	13	7	13	12	3	7	1	4	11	13	12	17798
H3BL49	H3BL49.B99990004.pdb	T-complex protein 1 subunit theta	x		cytosol		cytosol			protein complex			34	14	34	27	8	17	16	3	11	11	19	13	22	14	28183.7			28183.7																	34	14	34
H7BWY7	H7BWY7.B99990002.pdb	E3 ubiquitin-protein ligase ARIH1	x		cytosol		cytosol			protein complex			12	18	34	21	7	14	17	13	9	10	14	15	28	13	23417.7			23417.7																	12	18	34
H7BX88	H7BX88.B99990004.pdb	Carnitine O-acetyltransferase	x	matrix		IMPI		Peroxisome or ER	membrane			matrix	36	22	29	28	16	20	10	2	11	6	18	27	13	22	26147.5		26147.5			36	22	29	28	16	20	10	2	11	6	18	27	13	22
J3QMN4	J3QMN4.B99990002.pdb	Thioredoxin reductase 2, mitochondrial	x	matrix	cytosol	IMPI						matrix	27	22	24	16	15	20	21	6	8	6	10	22	39	15	27117.5		27117.5			27	22	24	16	15	20	21	6	8	6	10	22	39	15
O08547	O08547.B99990005.pdb	Vesicle-trafficking protein SEC22b	x					Peroxisome or ER	membrane				13	13	14	10	2	14	7	0	8	5	7	15	4	5	17332.2
O08749	O08749.B99990005.pdb	Dihydrolipoyl dehydrogenase, mitochondrial	x	matrix		IMPI				protein complex			35	16	30	19	14	19	19	4	9	4	20	14	39	11	26732.2		26732.2			35	16	30	19	14	19	19	4	9	4	20	14	39	11
O08807	O08807.B99990002.pdb	Peroxiredoxin-4	x		cytosol	IMPI	cytosol	Peroxisome or ER					16	17	16	14	5	12	12	1	7	1	7	8	18	12	18616			18616																	16	17	16
O08997	O08997.B99990005.pdb	Copper transport protein ATOX1	x		cytosol		cytosol				cytosolClean		7	1	5	4	1	5	3	3	0	1	4	0	4	3	4154.3			4154.3																	7	1	5
O09012-2	O09012-2.B99990002.pdb	Peroxisomal targeting signal 1 receptor	x		cytosol		cytosol	Peroxisome or ER	membrane	protein complex			13	27	48	29	7	23	13	3	10	8	15	22	26	19	31266			31266																	13	27	48
O09061	O09061.B99990005.pdb	Proteasome subunit beta type-1	x		cytosol		cytosol			protein complex			11	14	12	12	5	12	7	1	10	6	5	4	10	9	14231			14231																	11	14	12
O09131	O09131.B99990004.pdb	Glutathione S-transferase omega-1	x		cytosol		cytosol		membrane				21	9	20	9	4	13	0	1	8	3	8	5	10	14	12788.8			12788.8																	21	9	20
O09173	O09173.B99990005.pdb	Homogentisate 1,2-dioxygenase	x		cytosol		cytosol				cytosolClean		26	17	24	17	8	21	10	8	11	5	21	11	16	23	21636.8			21636.8																	26	17	24
O35215	O35215.B99990002.pdb	D-dopachrome decarboxylase	x			IMPI							4	6	9	4	1	6	7	1	0	3	4	3	6	5	6651.8
O35386	O35386.B99990001.pdb	Phytanoyl-CoA dioxygenase, peroxisomal	x					Peroxisome or ER					18	19	21	18	6	11	5	2	7	7	14	14	15	18	20314.5
O35423-2	O35423-2.B99990004.pdb	Serine--pyruvate aminotransferase, mitochondrial	x	matrix		IMPI		Peroxisome or ER				matrix	17	18	26	9	10	12	8	2	10	3	8	16	16	17	18230.7		18230.7			17	18	26	9	10	12	8	2	10	3	8	16	16	17
O35459	O35459.B99990005.pdb	Delta(3,5)-Delta(2,4)-dienoyl-CoA isomerase, mitochondrial	x	matrix		IMPI		Peroxisome or ER	membrane			matrix	17	17	13	20	4	26	7	0	6	12	7	19	9	6	18867.3		18867.3			17	17	13	20	4	26	7	0	6	12	7	19	9	6
O35490	O35490.B99990003.pdb	Betaine--homocysteine S-methyltransferase 1	x		cytosol		cytosol				cytosolClean		28	20	35	10	6	13	4	2	9	4	9	14	26	15	21489.7			21489.7																	28	20	35
O54950	O54950.B99990004.pdb	5'-AMP-activated protein kinase subunit gamma-1	x		cytosol		cytosol		membrane	protein complex			23	12	23	13	11	22	13	1	10	2	12	10	6	9	18703.7			18703.7																	23	12	23
O55135	O55135.B99990001.pdb	Eukaryotic translation initiation factor 6	x							protein complex			5	11	16	14	5	17	8	5	2	2	10	8	5	6	11758.7
O70325-2	O70325-2.B99990005.pdb	Phospholipid hydroperoxide glutathione peroxidase, mitochondrial	x		cytosol	IMPI	cytosol		membrane				11	9	7	12	2	2	1	7	3	4	6	6	10	4	8312.3			8312.3																	11	9	7
O70435	O70435.B99990003.pdb	Proteasome subunit alpha type-3	x		cytosol		cytosol			protein complex			19	12	21	17	2	13	3	0	12	5	8	3	7	3	14117			14117																	19	12	21
O70475	O70475.B99990003.pdb	UDP-glucose 6-dehydrogenase	x		cytosol		cytosol				cytosolClean		36	24	27	26	7	18	15	3	12	5	17	13	16	17	23969			23969																	36	24	27
O88533	O88533.B99990004.pdb	Aromatic-L-amino-acid decarboxylase	x		cytosol		cytosol				cytosolClean		19	31	34	21	7	17	13	1	10	6	9	13	17	17	24367.8			24367.8																	19	31	34
O88587-2	O88587-2.B99990005.pdb	Catechol O-methyltransferase	x		cytosol	IMPI	cytosol		membrane				12	10	9	15	4	11	2	3	10	3	3	11	12	11	10747.2			10747.2																	12	10	9
O88844	O88844.B99990003.pdb	Isocitrate dehydrogenase [NADP]cytoplasmic	x		cytosol		cytosol	Peroxisome or ER					37	15	25	24	6	11	11	3	14	7	12	17	22	8	21400			21400																	37	15	25
O88986	O88986.B99990003.pdb	2-amino-3-ketobutyrate coenzyme A ligase, mitochondrial	x	matrix		IMPI			membrane			matrix	15	23	19	18	9	18	8	4	2	4	4	13	22	13	20891.7		20891.7			15	23	19	18	9	18	8	4	2	4	4	13	22	13
O89106	O89106.B99990001.pdb	Bis(5'-adenosyl)-triphosphatase	x		cytosol	IMPI	cytosol						7	11	11	7	4	5	4	0	2	2	3	7	3	4	8288			8288																	7	11	11
P00375	P00375.B99990002.pdb	Dihydrofolate reductase	x		cytosol		cytosol		membrane				16	11	17	8	1	8	4	0	2	5	5	8	8	10	10272.7			10272.7																	16	11	17
P00920	P00920.B99990004.pdb	Carbonic anhydrase 2	x		cytosol		cytosol		membrane				19	5	10	17	8	10	8	1	3	1	10	10	11	9	12087.5			12087.5																	19	5	10
P01027	P01027.B99990002.pdb	Complement C3	x						membrane				106	62	104	82	24	66	44	12	25	19	62	65	62	52	75825.4
P05201	P05201.B99990003.pdb	Aspartate aminotransferase, cytoplasmic	x		cytosol		cytosol				cytosolClean		20	22	24	19	4	14	12	2	5	1	19	12	11	20	19095.3			19095.3																	20	22	24
P05202	P05202.B99990005.pdb	Aspartate aminotransferase, mitochondrial	x	matrix		IMPI			membrane	protein complex			29	20	21	19	7	22	10	2	6	3	15	14	24	17	22042.3		22042.3			29	20	21	19	7	22	10	2	6	3	15	14	24	17
P06151	P06151.B99990003.pdb	L-lactate dehydrogenase A chain	x		cytosol		cytosol		membrane				25	10	17	13	6	6	5	1	6	6	13	10	12	8	15768.8			15768.8																	25	10	17
P06745	P06745.B99990002.pdb	Glucose-6-phosphate isomerase	x		cytosol		cytosol		membrane				39	18	34	21	13	21	20	0	4	3	19	23	22	14	24975			24975																	39	18	34
P07309	P07309.B99990004.pdb	Transthyretin	x							protein complex			8	4	10	5	4	14	5	2	2	1	2	1	11	4	9811.2
P07356	P07356.B99990005.pdb	Annexin A2	x		cytosol	IMPI	cytosol		membrane	protein complex			33	15	21	26	3	16	9	2	14	2	10	12	14	7	17166.2			17166.2																	33	15	21
P07724	P07724.B99990005.pdb	Serum albumin	x					Peroxisome or ER		protein complex			47	23	55	32	13	20	31	7	13	5	18	20	14	22	33500
P07901	P07901.B99990001.pdb	Heat shock protein HSP 90-alpha	x		cytosol		cytosol		membrane				75	26	92	50	7	35	31	4	13	12	25	23	23	18	45671.2			45671.2																	75	26	92
P08030	P08030.B99990004.pdb	Adenine phosphoribosyltransferase	x		cytosol		cytosol				cytosolClean		9	12	10	9	2	11	5	0	4	1	0	6	10	11	9711			9711																	9	12	10
P08113	P08113.B99990001.pdb	Endoplasmin	x		cytosol	IMPI	cytosol	Peroxisome or ER	membrane	protein complex			73	37	107	60	8	37	35	2	15	10	22	20	20	17	56074			56074																	73	37	107
P08228	P08228.B99990001.pdb	Superoxide dismutase [Cu-Zn]	x		cytosol	IMPI	cytosol	Peroxisome or ER	membrane	protein complex			9	3	10	5	4	7	6	1	1	2	6	7	16	3	7694.5			7694.5																	9	3	10
P08249	P08249.B99990005.pdb	Malate dehydrogenase, mitochondrial	x	matrix		IMPI			membrane			matrix	24	11	16	11	5	12	10	0	5	4	12	9	17	16	16319.2		16319.2			24	11	16	11	5	12	10	0	5	4	12	9	17	16
P09103	P09103.B99990004.pdb	Protein disulfide-isomerase	x			IMPI		Peroxisome or ER	membrane	protein complex			45	13	52	42	9	20	16	4	5	3	12	12	23	14	29414.2
P09411	P09411.B99990005.pdb	Phosphoglycerate kinase 1	x		cytosol	IMPI	cytosol		membrane				41	9	22	21	4	12	6	0	3	2	20	5	18	11	17654			17654																	41	9	22
P09671	P09671.B99990003.pdb	Superoxide dismutase[Mn], mitochondrial	x	matrix		IMPI			membrane			matrix	16	8	13	6	5	7	6	2	5	1	11	9	15	7	12705.2		12705.2			16	8	13	6	5	7	6	2	5	1	11	9	15	7
P10126	P10126.B99990003.pdb	Elongation factor 1-alpha 1	x		cytosol		cytosol		membrane	protein complex			46	14	25	25	6	16	12	0	8	4	12	9	26	16	22155.2			22155.2																	46	14	25
P10518	P10518.B99990003.pdb	Delta-aminolevulinic acid dehydratase	x		cytosol		cytosol				cytosolClean		8	18	16	13	9	14	5	5	7	4	4	12	16	17	16915.7			16915.7																	8	18	16
P10630	P10630.B99990004.pdb	Eukaryotic initiation factor 4A-II	x		cytosol		cytosol			protein complex			21	25	31	24	3	15	19	0	8	7	14	16	16	9	23776.8			23776.8																	21	25	31
P10639	P10639.B99990001.pdb	Thioredoxin	x		cytosol		cytosol				cytosolClean		12	0	9	7	1	5	2	3	2	2	2	3	5	2	5702			5702																	12	0	9
P11499	P11499.B99990004.pdb	Heat shock protein HSP 90-beta	x		cytosol	IMPI	cytosol		membrane	protein complex			70	30	93	45	10	35	22	3	12	16	21	19	26	18	45515.8			45515.8																	70	30	93
P11725	P11725.B99990005.pdb	Ornithine carbamoyltransferase, mitochondrial	x	matrix		IMPI			membrane			matrix	25	14	17	14	6	12	8	2	8	5	10	15	16	8	18013		18013			25	14	17	14	6	12	8	2	8	5	10	15	16	8
P11983	P11983.B99990002.pdb	T-complex protein 1 subunit alpha	x		cytosol		cytosol			protein complex			34	24	36	36	9	24	18	3	8	9	25	14	20	10	30201.7			30201.7																	34	24	36
P12382	P12382.B99990003.pdb	ATP-dependent 6-phosphofructokinase, liver type	x		cytosol		cytosol		membrane	protein complex			30	44	50	25	17	24	23	2	14	7	21	17	43	9	32572.4			32572.4																	30	44	50
P12787	P12787.B99990003.pdb	Cytochrome c oxidase subunit 5A, mitochondrial	x	matrix		IMPI			membrane	protein complex			6	11	11	9	4	7	3	3	4	1	4	1	6	8	11398.3		11398.3			6	11	11	9	4	7	3	3	4	1	4	1	6	8
P14131	P14131.B99990001.pdb	40S ribosomal protein S16	x		cytosol		cytosol	Peroxisome or ER	membrane				14	13	7	5	2	4	2	1	5	2	2	7	8	5	9607.3			9607.3																	14	13	7
P14152	P14152.B99990004.pdb	Malate dehydrogenase, cytoplasmic	x		cytosol		cytosol				cytosolClean		30	9	19	19	1	13	8	1	3	7	7	9	16	10	14645.8			14645.8																	30	9	19
P14206	P14206.B99990001.pdb	40S ribosomal protein SA	x		cytosol	IMPI	cytosol		membrane				10	14	24	12	4	10	17	0	6	4	7	15	9	16	22007.2			22007.2																	10	14	24
P14211	P14211.B99990002.pdb	Calreticulin	x		cytosol	IMPI	cytosol	Peroxisome or ER	membrane	protein complex			40	9	49	54	4	15	8	2	9	3	13	12	15	25	28666.4			28666.4																	40	9	49
P14246	P14246.B99990004.pdb	Solute carrier family 2, facilitated glucose transporter member 2	x		cytosol		cytosol		membrane				22	14	24	13	5	21	19	3	9	11	8	13	20	14	26017.8			26017.8																	22	14	24
P15105	P15105.B99990001.pdb	Glutamine synthetase	x		cytosol	IMPI	cytosol	Peroxisome or ER		protein complex			20	21	24	16	9	14	9	5	11	4	15	9	24	10	18850.5			18850.5																	20	21	24
P16015	P16015.B99990005.pdb	Carbonic anhydrase 3	x		cytosol		cytosol				cytosolClean		17	9	12	15	7	12	7	2	4	1	5	5	12	15	11502.5			11502.5																	17	9	12
P16331	P16331.B99990004.pdb	Phenylalanine-4-hydroxylase	x		cytosol		cytosol				cytosolClean		25	21	37	20	7	18	13	3	11	2	16	17	13	16	22796.8			22796.8																	25	21	37
P16332	P16332.B99990005.pdb	Methylmalonyl-CoA mutase, mitochondrial	x	matrix		IMPI						matrix	43	35	47	25	12	25	18	3	14	6	15	33	34	24	36205.5		36205.5			43	35	47	25	12	25	18	3	14	6	15	33	34	24
P16460	P16460.B99990005.pdb	Argininosuccinate synthase	x		cytosol	IMPI	cytosol	Peroxisome or ER	membrane				31	20	32	16	5	15	9	1	11	6	12	15	18	16	21177			21177																	31	20	32
P16858	P16858.B99990001.pdb	Glyceraldehyde-3-phosphate dehydrogenase	x		cytosol	IMPI	cytosol		membrane	protein complex			25	9	13	16	2	8	15	3	4	3	16	5	22	10	14743.2			14743.2																	25	9	13
P17156	P17156.B99990005.pdb	Heat shock-related 70 kDa protein 2	x		cytosol		cytosol		membrane	protein complex			49	31	46	43	6	24	28	2	15	5	26	23	41	17	37218.8			37218.8																	49	31	46
P17182	P17182.B99990003.pdb	Alpha-enolase	x		cytosol	IMPI	cytosol		membrane	protein complex			27	15	23	14	3	17	9	1	8	3	17	9	15	9	16337.8			16337.8																	27	15	23
P17751	P17751.B99990002.pdb	Triosephosphate isomerase	x		cytosol	IMPI	cytosol						18	8	23	12	3	9	14	5	3	5	8	14	24	6	18063.7			18063.7																	18	8	23
P19096	P19096.B99990002.pdb	Fatty acid synthase	x		cytosol		cytosol		membrane				72	99	104	92	43	106	73	27	31	21	58	99	94	81	104592			104592																	72	99	104
P19783	P19783.B99990004.pdb	Cytochrome c oxidase subunit 4 isoform 1, mitochondrial	x	matrix		IMPI			membrane	protein complex			15	10	9	11	3	12	8	1	5	7	5	5	7	5	14029.3		14029.3			15	10	9	11	3	12	8	1	5	7	5	5	7	5
P20029	P20029.B99990001.pdb	78 kDa glucose-regulated protein	x		cytosol	IMPI	cytosol	Peroxisome or ER	membrane	protein complex			54	26	62	41	5	17	27	0	10	3	24	22	35	17	32538.2			32538.2																	54	26	62
P20108	P20108.B99990003.pdb	Thioredoxin-dependent peroxide reductase, mitochondrial	x	matrix	cytosol	IMPI				protein complex			12	8	12	9	8	19	11	2	3	1	9	5	10	8	15616.8		15616.8			12	8	12	9	8	19	11	2	3	1	9	5	10	8
P21981	P21981.B99990005.pdb	Protein-glutamine gamma-glutamyltransferase 2	x		cytosol		cytosol	Peroxisome or ER	membrane				26	37	48	38	4	34	10	6	12	4	21	20	26	19	29120.8			29120.8																	26	37	48
P22599	P22599.B99990002.pdb	Alpha-1-antitrypsin 1-2	x					Peroxisome or ER	membrane				21	9	24	19	9	25	19	2	1	6	16	15	13	12	21790.5
P24270	P24270.B99990003.pdb	Catalase	x					Peroxisome or ER	membrane				26	27	24	31	18	13	14	2	16	7	28	21	22	29	29391
P24527	P24527.B99990004.pdb	Leukotriene A-4 hydrolase	x		cytosol		cytosol		membrane				36	20	39	24	13	26	15	1	8	2	15	23	19	23	24211.8			24211.8																	36	20	39
P24549	P24549.B99990002.pdb	Retinal dehydrogenase 1	x		cytosol		cytosol				cytosolClean		34	16	25	23	8	14	8	3	7	8	17	13	17	12	20734.8			20734.8																	34	16	25
P25444	P25444.B99990005.pdb	40S ribosomal protein S2	x		cytosol		cytosol		membrane				23	24	9	12	2	12	13	3	6	5	3	6	37	12	19572.5			19572.5																	23	24	9
P26043	P26043.B99990004.pdb	Radixin	x						membrane				53	33	75	18	7	11	13	0	6	10	16	39	11	17	36390.7
P26443	P26443.B99990002.pdb	Glutamate dehydrogenase 1, mitochondrial	x	matrix		IMPI			membrane			matrix	28	29	30	25	13	28	13	0	14	4	18	12	32	14	27840		27840			28	29	30	25	13	28	13	0	14	4	18	12	32	14
P27773	P27773.B99990002.pdb	Protein disulfide-isomerase A3	x			IMPI		Peroxisome or ER					49	18	42	32	9	20	15	3	8	2	21	9	25	14	28925.2
P28271	P28271.B99990005.pdb	Cytoplasmic aconitate hydratase	x		cytosol		cytosol	Peroxisome or ER					46	37	42	38	11	20	16	4	11	5	28	33	31	30	32447.2			32447.2																	46	37	42
P28474	P28474.B99990004.pdb	Alcohol dehydrogenase class-3	x		cytosol		cytosol				cytosolClean		29	7	20	13	4	14	8	3	5	2	8	9	23	11	15550.3			15550.3																	29	7	20
P29758	P29758.B99990001.pdb	Ornithine aminotransferase, mitochondrial	x	matrix		IMPI						matrix	26	21	30	19	9	14	15	3	10	6	13	8	20	15	22753.7		22753.7			26	21	30	19	9	14	15	3	10	6	13	8	20	15
P30416	P30416.B99990001.pdb	Peptidyl-prolyl cis-trans isomerase FKBP4	x		cytosol	IMPI	cytosol	Peroxisome or ER	membrane	protein complex			34	26	54	21	10	20	15	4	11	7	13	14	21	15	35985.8			35985.8																	34	26	54
P31938	P31938.B99990002.pdb	Dual specificity mitogen-activated protein kinase kinase 1	x		cytosol		cytosol	Peroxisome or ER	membrane	protein complex			28	17	26	17	5	18	8	2	8	5	12	16	19	20	21298.3			21298.3																	28	17	26
P34022	P34022.B99990004.pdb	Ran-specific GTPase-activating protein	x		cytosol		cytosol				cytosolClean		23	12	34	12	4	6	8	1	1	3	10	4	4	9	17572.5			17572.5																	23	12	34
P34884	P34884.B99990001.pdb	Macrophage migration inhibitory factor	x		cytosol		cytosol				cytosolClean		3	4	2	5	3	8	3	1	3	3	9	6	9	5	6451.8			6451.8																	3	4	2
P34914	P34914.B99990002.pdb	Bifunctional epoxide hydrolase 2	x		cytosol		cytosol	Peroxisome or ER					25	15	34	17	5	23	13	3	8	5	17	19	21	26	27502.5			27502.5																	25	15	34
P35235-2	P35235-2.B99990002.pdb	Tyrosine-protein phosphatase non-receptor type 11	x		cytosol	IMPI	cytosol			protein complex			38	33	44	30	14	19	17	6	13	8	21	25	28	17	31600.7			31600.7																	38	33	44
P35293	P35293.B99990005.pdb	Ras-related protein Rab-18	x					Peroxisome or ER	membrane				15	12	17	13	2	8	8	5	2	1	9	5	13	3	12445
P35486	P35486.B99990002.pdb	Pyruvate dehydrogenase E1 component subunit alpha, somatic form, mitochondrial	x	matrix		IMPI				protein complex			21	22	21	12	4	16	9	1	13	4	11	10	18	11	19847.3		19847.3			21	22	21	12	4	16	9	1	13	4	11	10	18	11
P35505	P35505.B99990004.pdb	Fumarylacetoacetase	x		cytosol		cytosol				cytosolClean		15	18	13	16	12	19	10	2	5	2	12	20	17	25	18133.3			18133.3																	15	18	13
P35700	P35700.B99990001.pdb	Peroxiredoxin-1	x		cytosol	IMPI	cytosol						18	5	6	13	1	7	5	1	3	1	7	8	13	9	10142.5			10142.5																	18	5	6
P36552	P36552.B99990002.pdb	Oxygen-dependent coproporphyrinogen-III oxidase, mitochondrial	x	matrix		IMPI			membrane			matrix	20	38	28	21	9	20	13	3	6	4	6	10	28	19	29901.3		29901.3			20	38	28	21	9	20	13	3	6	4	6	10	28	19
P37040	P37040.B99990001.pdb	NADPH--cytochrome P450 reductase	x			IMPI		Peroxisome or ER	membrane				38	33	56	34	17	26	28	1	18	2	15	23	25	21	34465
P38060	P38060.B99990005.pdb	Hydroxymethylglutaryl-CoA lyase, mitochondrial	x	matrix		IMPI		Peroxisome or ER	membrane			matrix	19	9	13	8	3	17	7	2	6	7	8	12	18	11	16057.5		16057.5			19	9	13	8	3	17	7	2	6	7	8	12	18	11
P38647	P38647.B99990003.pdb	Stress-70 protein, mitochondrial	x	matrix		IMPI						matrix	44	33	46	29	6	29	18	3	8	12	21	28	34	12	40113.5		40113.5			44	33	46	29	6	29	18	3	8	12	21	28	34	12
P40142	P40142.B99990001.pdb	Transketolase	x		cytosol		cytosol	Peroxisome or ER					39	23	29	27	12	19	7	0	8	5	12	23	23	15	23757.2			23757.2																	39	23	29
P42125	P42125.B99990002.pdb	Enoyl-CoA delta isomerase 1, mitochondrial	x	matrix		IMPI			membrane			matrix	18	18	18	10	6	10	8	2	5	5	11	6	10	9	16098.2		16098.2			18	18	18	10	6	10	8	2	5	5	11	6	10	9
P45952	P45952.B99990001.pdb	Medium-chain specific acyl-CoA dehydrogenase, mitochondrial	x	matrix		IMPI		Peroxisome or ER				matrix	26	22	30	14	5	9	11	3	9	8	9	16	23	13	22120.8		22120.8			26	22	30	14	5	9	11	3	9	8	9	16	23	13
P46656	P46656.B99990005.pdb	Adrenodoxin, mitochondrial	x	matrix		IMPI						matrix	7	14	9	16	3	11	9	5	1	3	6	2	12	7	15897		15897			7	14	9	16	3	11	9	5	1	3	6	2	12	7
P47199	P47199.B99990002.pdb	Quinone oxidoreductase	x		cytosol	IMPI						matrix	21	13	19	11	8	17	5	2	4	3	9	10	19	7	15074.2
P47738	P47738.B99990004.pdb	Aldehyde dehydrogenase, mitochondrial	x	matrix		IMPI						matrix	24	25	25	23	6	16	14	3	13	4	15	17	18	8	23297.7		23297.7			24	25	25	23	6	16	14	3	13	4	15	17	18	8
P47740	P47740.B99990002.pdb	Fatty aldehyde dehydrogenase	x	matrix		IMPI		Peroxisome or ER	membrane			matrix	27	25	28	21	4	13	5	3	7	7	20	19	16	12	24888.3		24888.3			27	25	28	21	4	13	5	3	7	7	20	19	16	12
P47754	P47754.B99990004.pdb	F-actin-capping protein subunit alpha-2	x		cytosol		cytosol		membrane	protein complex			21	13	23	15	7	10	11	0	5	3	16	17	9	6	18303.3			18303.3																	21	13	23
P47791-2	P47791-2.B99990002.pdb	Glutathione reductase, mitochondrial	x		cytosol	IMPI			membrane			matrix	32	14	25	21	15	22	22	4	8	5	17	11	30	16	22880
P48036	P48036.B99990002.pdb	Annexin A5	x						membrane				21	16	27	26	3	11	12	0	7	2	7	11	19	5	14919.2
P48758	P48758.B99990003.pdb	Carbonyl reductase [NADPH]1	x		cytosol		cytosol				cytosolClean		19	17	18	14	3	9	6	0	2	3	8	11	10	11	13355.2			13355.2																	19	17	18
P49429	P49429.B99990002.pdb	4-hydroxyphenylpyruvate dioxygenase	x		cytosol		cytosol	Peroxisome or ER	membrane				27	18	32	17	7	13	11	1	7	4	13	15	19	11	21118.2			21118.2																	27	18	32
P49722	P49722.B99990003.pdb	Proteasome subunit alpha type-2	x		cytosol		cytosol			protein complex			12	12	17	7	3	9	4	0	12	2	7	11	8	6	12178.3			12178.3																	12	12	17
P49962	P49962.B99990001.pdb	Signal recognition particle 9 kDa protein	x		cytosol		cytosol	Peroxisome or ER	membrane	protein complex			8	6	7	6	2	2	2	2	3	4	2	5	1	2	6559			6559																	8	6	7
P50247	P50247.B99990001.pdb	Adenosylhomocysteinase	x		cytosol		cytosol				cytosolClean		29	16	21	24	7	6	8	2	8	8	17	8	18	14	19131.8			19131.8																	29	16	21
P50295	P50295.B99990005.pdb	Arylamine N-acetyltransferase 2	x		cytosol		cytosol				cytosolClean		15	11	24	10	6	13	12	1	9	3	9	8	9	5	13178.3			13178.3																	15	11	24
P50431	P50431.B99990001.pdb	Serine hydroxymethyltransferase, cytosolic	x		cytosol		cytosol				cytosolClean		29	19	30	22	12	23	12	2	11	6	12	13	20	12	22310.7			22310.7																	29	19	30
P50516	P50516.B99990001.pdb	V-type proton ATPase catalytic subunit A	x		cytosol	IMPI	cytosol		membrane	protein complex			34	28	42	30	7	33	19	2	17	8	13	16	31	20	31552.3			31552.3																	34	28	42
P51855	P51855.B99990004.pdb	Glutathione synthetase	x		cytosol		cytosol				cytosolClean		19	25	32	19	5	20	6	1	6	4	13	21	18	13	19496.8			19496.8																	19	25	32
P51881	P51881.B99990002.pdb	ADP/ATP translocase 2	x	matrix		IMPI			membrane	protein complex			23	13	5	16	2	6	13	1	10	4	6	9	20	6	16487.3		16487.3			23	13	5	16	2	6	13	1	10	4	6	9	20	6
P52760	P52760.B99990004.pdb	Ribonuclease UK114	x		cytosol	IMPI		Peroxisome or ER				matrix	8	5	6	5	0	7	4	0	4	2	4	7	9	5	7602.7
P52792-2	P52792-2.B99990002.pdb	Glucokinase	x		cytosol		cytosol				cytosolClean		19	27	40	21	8	21	13	2	6	8	12	17	21	7	21512.3			21512.3																	19	27	40
P52825	P52825.B99990003.pdb	Carnitine O-palmitoyltransferase 2, mitochondrial	x	matrix		IMPI			membrane			matrix	37	29	27	30	17	28	13	2	14	7	16	23	21	24	28890.8		28890.8			37	29	27	30	17	28	13	2	14	7	16	23	21	24
P53811	P53811.B99990002.pdb	Phosphatidylinositol transfer protein beta isoform	x					Peroxisome or ER	membrane				26	10	23	14	5	8	8	2	6	5	11	8	10	11	13902.2
P54071	P54071.B99990003.pdb	Isocitrate dehydrogenase [NADP], mitochondrial	x	matrix	cytosol	IMPI		Peroxisome or ER	membrane			matrix	34	22	19	27	10	16	17	2	10	4	12	18	19	14	25383.7		25383.7			34	22	19	27	10	16	17	2	10	4	12	18	19	14
P54728	P54728.B99990004.pdb	UV excision repair protein RAD23 homolog B	x		cytosol		cytosol			protein complex			17	9	29	14	4	28	31	1	7	7	14	34	33	37	35874.2			35874.2																	17	9	29
P55264-2	P55264-2.B99990001.pdb	Adenosine kinase	x		cytosol		cytosol				cytosolClean		25	12	25	21	5	6	12	3	5	2	16	11	6	10	16195.5			16195.5																	25	12	25
P56382	P56382.B99990005.pdb	ATP synthase subunit epsilon, mitochondrial	x	matrix		IMPI			membrane	protein complex			8	3	3	1	0	6	2	1	2	1	1	2	2	0	5563.7		5563.7			8	3	3	1	0	6	2	1	2	1	1	2	2	0
P56391	P56391.B99990005.pdb	Cytochrome c oxidase subunit 6B1	x	matrix		IMPI			membrane			matrix	8	5	4	6	1	5	4	0	2	1	5	3	4	4	6537.5		6537.5			8	5	4	6	1	5	4	0	2	1	5	3	4	4
P58252	P58252.B99990004.pdb	Elongation factor 2	x		cytosol		cytosol		membrane				59	39	56	48	14	30	17	5	14	9	21	25	35	31	40511.7			40511.7																	59	39	56
P59999	P59999.B99990005.pdb	Actin-related protein 2/3 complex subunit 4	x		cytosol		cytosol			protein complex			13	12	18	4	5	5	3	1	2	5	6	5	1	3	10686.5			10686.5																	13	12	18
P60122	P60122.B99990005.pdb	RuvB-like 1	x		cytosol		cytosol		membrane	protein complex			41	16	44	19	7	18	24	3	10	10	12	17	26	13	34000.8			34000.8																	41	16	44
P60766	P60766.B99990002.pdb	Cell division control protein 42 homolog	x		cytosol		cytosol	Peroxisome or ER	membrane				15	5	13	8	2	5	9	1	5	1	5	6	6	11	10531			10531																	15	5	13
P60867	P60867.B99990005.pdb	40S ribosomal protein S20	x		cytosol		cytosol	Peroxisome or ER	membrane				13	10	9	5	2	5	11	1	0	2	2	2	6	7	9541.5			9541.5																	13	10	9
P61087	P61087.B99990001.pdb	Ubiquitin-conjugating enzyme E2 K	x										14	8	15	9	1	7	7	1	2	3	8	8	3	9	10309.7
P61089	P61089.B99990002.pdb	Ubiquitin-conjugating enzyme E2 N	x		cytosol	IMPI	cytosol			protein complex			9	9	10	8	1	4	3	1	2	2	6	6	3	7	8872.7			8872.7																	9	9	10
P61161	P61161.B99990001.pdb	Actin-related protein 2	x		cytosol		cytosol		membrane	protein complex			25	24	31	20	7	12	8	0	11	6	15	11	19	7	19760			19760																	25	24	31
P61458	P61458.B99990003.pdb	Pterin-4-alpha-carbinolamine dehydratase	x		cytosol		cytosol				cytosolClean		5	6	9	3	6	4	2	0	1	2	6	4	4	1	6281.8			6281.8																	5	6	9
P61922	P61922.B99990005.pdb	4-aminobutyrate aminotransferase, mitochondrial	x	matrix		IMPI				protein complex			29	27	28	24	10	16	7	5	9	6	17	18	14	14	26161		26161			29	27	28	24	10	16	7	5	9	6	17	18	14	14
P61982	P61982.B99990001.pdb	14-3-3 protein gamma	x		cytosol		cytosol		membrane				16	13	28	17	4	13	9	1	10	2	14	12	7	4	14436			14436																	16	13	28
P62242	P62242.B99990005.pdb	40S ribosomal protein S8	x		cytosol	IMPI	cytosol	Peroxisome or ER	membrane				31	22	13	5	4	7	4	3	7	1	9	5	13	4	14162.5			14162.5																	31	22	13
P62245	P62245.B99990005.pdb	40S ribosomal protein S15a	x		cytosol	IMPI	cytosol		membrane				11	11	6	4	4	3	4	1	1	3	7	4	7	3	7816.8			7816.8																	11	11	6
P62259	P62259.B99990002.pdb	14-3-3 protein epsilon	x		cytosol	IMPI	cytosol		membrane	protein complex			18	14	27	22	2	8	8	2	9	7	11	9	8	5	15525.5			15525.5																	18	14	27
P62267	P62267.B99990004.pdb	40S ribosomal protein S23	x		cytosol		cytosol	Peroxisome or ER	membrane				19	12	6	5	5	5	2	1	2	1	7	4	14	5	10073.3			10073.3																	19	12	6
P62281	P62281.B99990002.pdb	40S ribosomal protein S11	x		cytosol		cytosol	Peroxisome or ER	membrane				21	13	7	4	2	3	7	0	6	3	5	8	7	4	11769.3			11769.3																	21	13	7
P62320	P62320.B99990004.pdb	Small nuclear ribonucleoprotein Sm D3	x		cytosol		cytosol			protein complex			10	12	7	3	2	3	3	0	3	5	8	6	13	3	11104.5			11104.5																	10	12	7
P62331	P62331.B99990003.pdb	ADP-ribosylation factor 6	x						membrane				11	12	8	12	3	5	9	1	6	2	8	7	8	4	10103.3
P62702	P62702.B99990005.pdb	40S ribosomal protein S4, X isoform	x		cytosol		cytosol		membrane				26	21	8	11	8	7	10	0	4	3	8	3	18	9	15234.5			15234.5																	26	21	8
P62754	P62754.B99990001.pdb	40S ribosomal protein S6	x		cytosol		cytosol	Peroxisome or ER	membrane				36	31	17	8	3	14	8	1	3	1	7	10	12	9	20154.2			20154.2																	36	31	17
P62774	P62774.B99990005.pdb	Myotrophin	x		cytosol		cytosol			protein complex			12	2	7	10	3	2	3	2	0	1	4	3	7	2	6207.8			6207.8																	12	2	7
P62827	P62827.B99990005.pdb	GTP-binding nuclear protein Ran	x		cytosol		cytosol		membrane	protein complex			16	8	12	11	2	1	6	0	3	2	8	9	11	9	11285.2			11285.2																	16	8	12
P62852	P62852.B99990005.pdb	40S ribosomal protein S25	x		cytosol		cytosol				cytosolClean		27	6	4	10	1	7	3	1	1	1	5	2	9	6	11792.5			11792.5																	27	6	4
P62855	P62855.B99990001.pdb	40S ribosomal protein S26	x		cytosol		cytosol	Peroxisome or ER	membrane				12	16	3	4	3	4	3	2	3	2	5	1	4	12	10880.2			10880.2																	12	16	3
P62889	P62889.B99990001.pdb	60S ribosomal protein L30	x		cytosol	IMPI	cytosol		membrane				14	5	6	3	2	6	3	1	6	4	5	4	7	3	7924.7			7924.7																	14	5	6
P62908	P62908.B99990004.pdb	40S ribosomal protein S3	x		cytosol	IMPI		Peroxisome or ER	membrane	protein complex			20	18	18	7	3	10	12	0	3	3	3	8	19	16	17354
P63017	P63017.B99990001.pdb	Heat shock cognate 71 kDa protein	x		cytosol	IMPI	cytosol		membrane	protein complex			52	26	44	43	7	29	29	2	14	8	28	23	39	21	38213.5			38213.5																	52	26	44
P63028	P63028.B99990002.pdb	Translationally-controlled tumor protein	x		cytosol		cytosol			protein complex			14	5	19	10	4	7	8	1	3	6	6	4	11	4	10727.8			10727.8																	14	5	19
P63038	P63038.B99990004.pdb	60 kDa heat shock protein, mitochondrial	x	matrix	cytosol	IMPI		Peroxisome or ER	membrane	protein complex			54	21	41	37	4	19	14	0	6	10	20	14	32	13	29708		29708			54	21	41	37	4	19	14	0	6	10	20	14	32	13
P63101	P63101.B99990002.pdb	14-3-3 protein zeta/delta	x		cytosol	IMPI	cytosol		membrane				20	11	29	15	1	13	8	2	7	3	10	14	10	4	13984			13984																	20	11	29
P63158	P63158.B99990005.pdb	High mobility group protein B1	x		cytosol		cytosol		membrane	protein complex			43	8	36	20	3	10	5	1	7	5	4	2	11	10	20689			20689																	43	8	36
P63276	P63276.B99990005.pdb	40S ribosomal protein S17	x		cytosol		cytosol	Peroxisome or ER	membrane				12	13	11	6	2	5	7	0	4	3	5	5	8	4	11764.2			11764.2																	12	13	11
P63330	P63330.B99990002.pdb	Serine/threonine-protein phosphatase 2A catalytic subunit alpha isoform	x		cytosol		cytosol		membrane	protein complex			10	17	17	17	6	7	8	4	12	3	9	12	12	10	14091.2			14091.2																	10	17	17
P68037	P68037.B99990004.pdb	Ubiquitin-conjugating enzyme E2 L3	x										18	8	13	9	1	3	1	3	3	2	8	6	1	7	8597.8
P68040	P68040.B99990005.pdb	Guanine nucleotide-binding protein subunit beta-2-like 1	x		cytosol	IMPI	cytosol		membrane	protein complex			16	14	9	15	2	13	18	1	3	2	13	11	10	10	13766.5			13766.5																	16	14	9
P68254-2	P68254-2.B99990001.pdb	14-3-3 protein theta	x		cytosol	IMPI	cytosol		membrane	protein complex			19	11	25	15	1	11	14	4	7	2	11	10	6	4	13519			13519																	19	11	25
P70195	P70195.B99990002.pdb	Proteasome subunit beta type-7	x		cytosol		cytosol			protein complex			18	13	15	12	3	14	13	3	7	7	8	5	13	10	19676.2			19676.2																	18	13	15
P70296	P70296.B99990002.pdb	Phosphatidylethanolamine-binding protein 1	x		cytosol		cytosol	Peroxisome or ER	membrane				12	4	9	11	1	11	6	1	2	2	6	7	10	9	8665			8665																	12	4	9
P70349	P70349.B99990001.pdb	Histidine triad nucleotide-binding protein 1	x		cytosol		cytosol		membrane	protein complex			9	5	5	10	3	3	1	1	2	3	2	5	11	6	8416.3			8416.3																	9	5	5
P80314	P80314.B99990003.pdb	T-complex protein 1 subunit beta	x		cytosol		cytosol			protein complex			30	24	36	32	14	20	11	2	4	6	14	11	26	8	27051.2			27051.2																	30	24	36
P80315	P80315.B99990003.pdb	T-complex protein 1 subunit delta	x		cytosol		cytosol			protein complex			36	27	32	30	6	30	22	3	6	11	17	16	23	12	28153.3			28153.3																	36	27	32
P80316	P80316.B99990003.pdb	T-complex protein 1 subunit epsilon	x		cytosol		cytosol			protein complex			43	25	41	33	9	17	16	6	6	13	15	20	28	16	40899.5			40899.5																	43	25	41
P80318	P80318.B99990003.pdb	T-complex protein 1 subunit gamma	x		cytosol		cytosol		membrane	protein complex			32	35	40	28	9	23	22	2	7	13	17	23	22	13	29868.6			29868.6																	32	35	40
P84078	P84078.B99990002.pdb	ADP-ribosylation factor 1	x		cytosol		cytosol	Peroxisome or ER	membrane				11	9	12	11	3	3	9	0	4	2	12	7	9	3	10439			10439																	11	9	12
P84089	P84089.B99990001.pdb	Enhancer of rudimentary homolog	x						membrane	protein complex			6	6	7	8	2	4	4	1	8	2	4	7	3	5	7361.8
P84244	P84244.B99990001.pdb	Histone H3.3	x							protein complex			9	16	7	3	2	3	7	1	2	2	1	7	8	3	11276.5
P97351	P97351.B99990002.pdb	40S ribosomal protein S3a	x		cytosol		cytosol	Peroxisome or ER					35	13	15	16	4	9	8	1	5	5	9	12	19	6	18035			18035																	35	13	15
P97429	P97429.B99990002.pdb	Annexin A4	x						membrane				21	21	23	22	1	18	10	2	7	3	8	14	21	3	15221.7
P97807-2	P97807-2.B99990005.pdb	Fumarate hydratase, mitochondrial	x		cytosol	IMPI				protein complex			28	13	27	14	10	13	17	1	7	11	21	16	21	17	22110.7
P99025	P99025.B99990002.pdb	GTP cyclohydrolase 1 feedback regulatory protein	x		cytosol		cytosol		membrane	protein complex			4	4	6	4	3	4	2	2	4	2	3	3	5	4	5468.2			5468.2																	4	4	6
P99026	P99026.B99990001.pdb	Proteasome subunit beta type-4	x		cytosol		cytosol			protein complex			5	17	16	9	4	12	8	1	13	5	5	10	15	12	16523.5			16523.5																	5	17	16
P99028	P99028.B99990001.pdb	Cytochrome b-c1 complex subunit 6, mitochondrial	x	matrix		IMPI			membrane	protein complex			6	7	17	7	4	4	5	1	0	2	2	2	2	2	7950.3		7950.3			6	7	17	7	4	4	5	1	0	2	2	2	2	2
Q00519	Q00519.B99990004.pdb	Xanthine dehydrogenase/oxidase	x		cytosol		cytosol	Peroxisome or ER					71	52	74	44	12	51	39	7	13	12	38	26	45	47	47641.7			47641.7																	71	52	74
Q01853	Q01853.B99990004.pdb	Transitional endoplasmic reticulum ATPase	x		cytosol		cytosol	Peroxisome or ER	membrane	protein complex			44	54	65	59	9	25	15	4	10	9	28	26	44	31	43287			43287																	44	54	65
Q02053	Q02053.B99990003.pdb	Ubiquitin-like modifier-activating enzyme 1	x		cytosol	IMPI	cytosol	Peroxisome or ER	membrane				46	46	61	59	14	54	29	9	13	12	33	47	36	45	51405			51405																	46	46	61
Q03265	Q03265.B99990001.pdb	ATP synthase subunit alpha, mitochondrial	x	matrix		IMPI			membrane	protein complex			26	37	28	25	4	25	13	0	10	3	15	22	33	11	29527.7		29527.7			26	37	28	25	4	25	13	0	10	3	15	22	33	11
Q07417	Q07417.B99990001.pdb	Short-chain specific acyl-CoA dehydrogenase, mitochondrial	x	matrix		IMPI						matrix	19	25	23	15	5	11	15	2	5	7	10	14	17	13	19723		19723			19	25	23	15	5	11	15	2	5	7	10	14	17	13
Q2TPA8	Q2TPA8.B99990001.pdb	Hydroxysteroid dehydrogenase-like protein 2	x	matrix		IMPI		Peroxisome or ER	membrane			matrix	33	13	33	17	5	11	12	3	5	13	16	37	20	25	28927.2		28927.2			33	13	33	17	5	11	12	3	5	13	16	37	20	25
Q3TJI8	Q3TJI8.B99990003.pdb	Corticosteroid 11-beta-dehydrogenase isozyme 1	x					Peroxisome or ER	membrane				16	9	14	7	5	14	9	0	5	6	7	7	12	6	13543
Q3TNA1	Q3TNA1.B99990004.pdb	Xylulose kinase	x		cytosol		cytosol				cytosolClean		20	22	24	16	11	33	14	3	5	5	11	23	26	21	23265.2			23265.2																	20	22	24
Q3TSG4	Q3TSG4.B99990005.pdb	RNA demethylase ALKBH5	x										25	38	32	22	11	33	11	2	12	4	7	13	14	23	35577.2
Q3TWV4	Q3TWV4.B99990005.pdb	Adaptor protein complex AP-2, mu1, isoform CRA_a	x		cytosol	IMPI	cytosol		membrane	protein complex			35	25	25	15	6	22	10	1	8	4	15	19	15	8	21840.7			21840.7																	35	25	25
Q3TXN1	Q3TXN1.B99990004.pdb	Prostaglandin reductase 2	x		cytosol		cytosol				cytosolClean		14	10	19	14	4	14	9	4	7	4	15	15	20	14	15310			15310																	14	10	19
Q3U1J4	Q3U1J4.B99990002.pdb	DNA damage-binding protein 1	x							protein complex			45	42	84	47	18	46	36	6	28	15	40	41	43	32	48120
Q3UGR5	Q3UGR5.B99990004.pdb	Haloacid dehalogenase-like hydrolase domain-containing protein 2	x										17	14	19	17	5	4	9	1	5	2	7	8	7	10	13236.5
Q3ULD5	Q3ULD5.B99990005.pdb	Methylcrotonoyl-CoA carboxylase beta chain, mitochondrial	x	matrix	cytosol	IMPI						matrix	20	32	30	24	8	17	10	3	15	3	12	18	30	15	25523		25523			20	32	30	24	8	17	10	3	15	3	12	18	30	15
Q3UNX5	Q3UNX5.B99990004.pdb	Acyl-coenzyme A synthetase ACSM3, mitochondrial	x	matrix		IMPI						matrix	40	24	35	29	7	28	19	2	16	10	13	17	20	23	27627.8		27627.8			40	24	35	29	7	28	19	2	16	10	13	17	20	23
Q3UW66	Q3UW66.B99990001.pdb	Sulfurtransferase	x		cytosol	IMPI			membrane			matrix	13	16	18	14	10	17	7	0	3	2	4	11	11	16	14536.5
Q3UXD9	Q3UXD9.B99990004.pdb	Peroxisomal trans-2-enoyl-CoA reductase	x					Peroxisome or ER	membrane				10	8	14	5	4	16	9	0	7	6	10	9	15	7	13209.8
Q5SV41	Q5SV41.B99990005.pdb	Phosphatidylcholine transfer protein	x		cytosol		cytosol				cytosolClean		16	8	12	12	1	10	3	2	13	4	6	14	11	9	12619.2			12619.2																	16	8	12
Q5SVG5	Q5SVG5.B99990004.pdb	AP-1 complex subunit beta-1	x		cytosol		cytosol		membrane	protein complex			53	27	45	47	6	39	33	6	17	17	34	30	25	40	47636.5			47636.5																	53	27	45
Q5SW88	Q5SW88.B99990005.pdb	Protein Rab1a	x		cytosol		cytosol	Peroxisome or ER	membrane				17	7	12	11	1	11	14	4	7	3	8	8	14	4	12635.7			12635.7																	17	7	12
Q60737	Q60737.B99990003.pdb	Casein kinase II subunit alpha	x		cytosol		cytosol		membrane	protein complex			21	24	20	25	12	20	11	0	10	7	13	11	14	18	22148.7			22148.7																	21	24	20
Q60759	Q60759.B99990005.pdb	Glutaryl-CoA dehydrogenase, mitochondrial	x	matrix		IMPI			membrane			matrix	12	32	23	14	7	18	15	1	7	5	14	12	20	12	21895		21895			12	32	23	14	7	18	15	1	7	5	14	12	20	12
Q60931	Q60931.B99990002.pdb	Voltage-dependent anion-selective channel protein 3	x			IMPI			membrane	protein complex			26	6	11	14	3	13	20	6	11	2	20	6	21	3	17063.8
Q60932-2	Q60932-2.B99990001.pdb	Voltage-dependent anion-selective channel protein 1	x			IMPI			membrane	protein complex			25	7	15	14	2	16	22	1	10	2	19	8	24	4	17020.3
Q60936	Q60936.B99990001.pdb	Atypical kinase ADCK3, mitochondrial	x	matrix		IMPI			membrane			matrix	25	30	40	26	11	31	11	1	12	12	13	26	23	20	31843.8		31843.8			25	30	40	26	11	31	11	1	12	12	13	26	23	20
Q61035	Q61035.B99990001.pdb	Histidine--tRNA ligase, cytoplasmic	x		cytosol		cytosol				cytosolClean		40	31	45	29	3	17	10	1	13	6	9	24	25	15	29117.2			29117.2																	40	31	45
Q61425	Q61425.B99990001.pdb	Hydroxyacyl-coenzyme A dehydrogenase, mitochondrial	x	matrix		IMPI			membrane			matrix	26	8	17	13	6	19	11	2	2	10	10	8	11	9	16330		16330			26	8	17	13	6	19	11	2	2	10	10	8	11	9
Q61578	Q61578.B99990005.pdb	NADPH:adrenodoxin oxidoreductase, mitochondrial	x	matrix		IMPI			membrane			matrix	12	38	25	20	8	20	18	2	2	2	7	20	28	33	25519		25519			12	38	25	20	8	20	18	2	2	2	7	20	28	33
Q61598	Q61598.B99990002.pdb	Rab GDP dissociation inhibitor beta	x		cytosol		cytosol		membrane				34	20	30	27	0	9	9	1	13	3	15	14	20	12	20430			20430																	34	20	30
Q62426	Q62426.B99990005.pdb	Cystatin-B	x		cytosol		cytosol				cytosolClean		8	3	7	5	2	6	5	1	2	3	4	7	2	5	7928.2			7928.2																	8	3	7
Q64374	Q64374.B99990005.pdb	Regucalcin	x		cytosol		cytosol				cytosolClean		18	15	15	20	3	8	5	2	5	2	9	12	9	6	12733.7			12733.7																	18	15	15
Q64442	Q64442.B99990001.pdb	Sorbitol dehydrogenase	x		cytosol		cytosol		membrane				23	11	20	14	7	13	9	2	5	6	9	5	22	15	15355.3			15355.3																	23	11	20
Q64471	Q64471.B99990005.pdb	Glutathione S-transferase theta-1	x		cytosol		cytosol				cytosolClean		13	12	13	12	7	2	4	2	6	5	1	11	7	12	11496.2			11496.2																	13	12	13
Q64516-1	Q64516-1.B99990004.pdb	Glycerol kinase	x		cytosol	IMPI	cytosol		membrane				28	14	38	10	7	19	10	3	8	6	16	13	25	14	22209.7			22209.7																	28	14	38
Q64727	Q64727.B99990004.pdb	Vinculin	x		cytosol		cytosol		membrane	protein complex			66	61	84	59	5	31	37	2	7	12	31	61	34	45	50949.5			50949.5																	66	61	84
Q6GT24	Q6GT24.B99990003.pdb	Peroxiredoxin-6	x		cytosol	IMPI	cytosol		membrane				17	8	13	12	1	5	8	1	3	2	6	3	14	16	12304			12304																	17	8	13
Q6P3A8	Q6P3A8.B99990004.pdb	2-oxoisovalerate dehydrogenase subunit beta, mitochondrial	x	matrix		IMPI			membrane	protein complex			15	18	17	14	4	10	9	4	9	1	6	16	19	15	20162.2		20162.2			15	18	17	14	4	10	9	4	9	1	6	16	19	15
Q6P5F9	Q6P5F9.B99990005.pdb	Exportin-1	x		cytosol		cytosol		membrane	protein complex			57	35	76	42	22	39	41	8	16	15	51	63	29	37	51650			51650																	57	35	76
Q6P6M7	Q6P6M7.B99990003.pdb	O-phosphoseryl-tRNA(Sec) selenium transferase	x										27	28	27	22	13	22	11	3	6	10	15	15	25	13	27254
Q6P8J2	Q6P8J2.B99990005.pdb	Diamine acetyltransferase 2	x	matrix		IMPI						matrix	9	11	16	6	2	8	4	0	7	3	4	6	13	4	12299.5		12299.5			9	11	16	6	2	8	4	0	7	3	4	6	13	4
Q6PF96	Q6PF96.B99990004.pdb	Etfdh protein	x	matrix		IMPI			membrane	protein complex			33	16	30	21	11	10	11	6	10	4	14	18	26	20	22546.5		22546.5			33	16	30	21	11	10	11	6	10	4	14	18	26	20
Q6PGB6-2	Q6PGB6-2.B99990003.pdb	N-alpha-acetyltransferase 50	x							protein complex			14	8	9	10	5	4	5	1	7	2	11	8	9	4	10594
Q6ZQ38	Q6ZQ38.B99990001.pdb	Cullin-associated NEDD8-dissociated protein 1	x		cytosol		cytosol		membrane	protein complex			67	49	65	79	18	77	34	12	23	12	41	40	32	45	57307			57307																	67	49	65
Q6ZWX6	Q6ZWX6.B99990002.pdb	Eukaryotic translation initiation factor 2 subunit 1	x		cytosol		cytosol		membrane	protein complex			21	25	37	19	3	13	12	2	9	7	13	7	5	9	21037.5			21037.5																	21	25	37
Q6ZWZ6	Q6ZWZ6.B99990002.pdb	40S ribosomal protein S12	x		cytosol		cytosol		membrane				15	5	12	9	3	3	1	3	2	2	3	4	9	2	9407.2			9407.2																	15	5	12
Q71RI9-2	Q71RI9-2.B99990005.pdb	Kynurenine--oxoglutarate transaminase 3	x	matrix		IMPI						matrix	29	13	20	23	7	21	9	1	7	5	11	10	12	15	18905.8		18905.8			29	13	20	23	7	21	9	1	7	5	11	10	12	15
Q78JT3	Q78JT3.B99990003.pdb	3-hydroxyanthranilate 3,4-dioxygenase	x		cytosol		cytosol				cytosolClean		14	18	19	11	4	12	6	2	5	3	5	16	15	14	13888.7			13888.7																	14	18	19
Q78PY7	Q78PY7.B99990002.pdb	Staphylococcal nuclease domain-containing protein 1	x		cytosol	IMPI	cytosol		membrane				45	60	70	34	18	34	24	5	17	10	28	30	28	33	51682.3			51682.3																	45	60	70
Q78ZM0	Q78ZM0.B99990001.pdb	Sorting nexin-3	x		cytosol		cytosol		membrane	protein complex			10	15	12	9	3	7	5	0	2	1	7	6	7	10	10257.8			10257.8																	10	15	12
Q80YD1	Q80YD1.B99990002.pdb	ATP-dependent RNA helicase SUPV3L1, mitochondrial	x	matrix		IMPI				protein complex			40	46	44	45	14	45	25	6	14	10	24	33	29	39	49560		49560			40	46	44	45	14	45	25	6	14	10	24	33	29	39
Q80ZP8	Q80ZP8.B99990005.pdb	Mesencephalic astrocyte-derived neurotrophic factor	x					Peroxisome or ER					22	8	14	11	2	6	6	2	7	3	5	3	4	9	12519.8
Q8BFY9-2	Q8BFY9-2.B99990001.pdb	Transportin-1	x		cytosol		cytosol		membrane				36	33	60	54	16	26	24	11	17	11	30	47	22	43	42766.7			42766.7																	36	33	60
Q8BG32	Q8BG32.B99990002.pdb	26S proteasome non-ATPase regulatory subunit 11	x		cytosol		cytosol		membrane	protein complex			33	21	35	25	6	27	14	1	13	4	9	20	9	9	26791			26791																	33	21	35
Q8BGC4	Q8BGC4.B99990002.pdb	Zinc-binding alcohol dehydrogenase domain-containing protein 2	x			IMPI		Peroxisome or ER					17	17	18	14	6	16	13	1	12	3	6	8	16	19	18175.7
Q8BGT5	Q8BGT5.B99990002.pdb	Alanine aminotransferase 2	x	matrix		IMPI						matrix	26	30	32	17	8	25	7	9	11	5	16	20	20	23	25989.5		25989.5			26	30	32	17	8	25	7	9	11	5	16	20	20	23
Q8BH80	Q8BH80.B99990005.pdb	Vesicle-associated membrane protein-associated protein B	x					Peroxisome or ER	membrane				20	14	21	13	3	14	7	2	1	5	8	6	9	17	23407.7
Q8BH95	Q8BH95.B99990002.pdb	Enoyl-CoA hydratase, mitochondrial	x	matrix		IMPI						matrix	20	15	20	10	3	15	7	4	5	5	11	11	12	7	17983		17983			20	15	20	10	3	15	7	4	5	5	11	11	12	7
Q8BP40	Q8BP40.B99990003.pdb	Lysophosphatidic acid phosphatase type 6	x			IMPI							23	22	29	17	6	12	11	2	9	3	11	23	16	20	23574.2
Q8BRK8	Q8BRK8.B99990004.pdb	5'-AMP-activated protein kinase catalytic subunit alpha-2	x		cytosol		cytosol			protein complex			30	28	28	29	15	44	17	8	16	11	16	17	25	23	35514			35514																	30	28	28
Q8BTY1	Q8BTY1.B99990001.pdb	Kynurenine--oxoglutarate transaminase 1	x		cytosol	IMPI	cytosol						21	13	10	18	10	19	11	1	6	5	9	28	15	17	18871.8			18871.8																	21	13	10
Q8BVI4	Q8BVI4.B99990004.pdb	Dihydropteridine reductase	x	matrix	cytosol	IMPI						matrix	15	8	10	12	2	9	9	1	2	8	7	7	16	8	11897		11897			15	8	10	12	2	9	9	1	2	8	7	7	16	8
Q8BW75	Q8BW75.B99990001.pdb	Amine oxidase [flavin-containing]B	x	matrix		IMPI			membrane			matrix	28	25	36	13	11	14	13	2	12	5	15	11	24	23	23747.5		23747.5			28	25	36	13	11	14	13	2	12	5	15	11	24	23
Q8BWF0	Q8BWF0.B99990002.pdb	Succinate-semialdehyde dehydrogenase, mitochondrial	x	matrix		IMPI						matrix	26	24	27	18	3	13	13	4	11	2	16	12	26	15	22862.2		22862.2			26	24	27	18	3	13	13	4	11	2	16	12	26	15
Q8BWP5	Q8BWP5.B99990002.pdb	Alpha-tocopherol transfer protein	x		cytosol		cytosol				cytosolClean		13	20	17	13	4	14	6	1	4	3	6	11	7	12	15578.3			15578.3																	13	20	17
Q8BWT1	Q8BWT1.B99990001.pdb	3-ketoacyl-CoA thiolase, mitochondrial	x	matrix		IMPI			membrane			matrix	23	15	13	16	5	11	9	2	7	3	10	16	17	12	16849		16849			23	15	13	16	5	11	9	2	7	3	10	16	17	12
Q8BX10-2	Q8BX10-2.B99990001.pdb	Serine/threonine-protein phosphatase PGAM5, mitochondrial	x			IMPI			membrane				11	26	17	16	8	11	9	1	6	1	8	5	18	16	21183.3
Q8C196	Q8C196.B99990002.pdb	Carbamoyl-phosphate synthase [ammonia], mitochondrial	x	matrix		IMPI			membrane	protein complex			86	49	72	60	19	56	39	5	17	11	53	40	57	34	58802.2		58802.2			86	49	72	60	19	56	39	5	17	11	53	40	57	34
Q8C2Q8	Q8C2Q8.B99990001.pdb	ATP synthase subunit gamma	x	matrix		IMPI			membrane	protein complex			26	11	17	15	3	19	14	1	11	8	11	8	12	5	26818.2		26818.2			26	11	17	15	3	19	14	1	11	8	11	8	12	5
Q8CAY6	Q8CAY6.B99990002.pdb	Acetyl-CoA acetyltransferase, cytosolic	x		cytosol		cytosol				cytosolClean		20	13	19	9	8	11	12	3	3	6	8	10	22	13	16500.2			16500.2																	20	13	19
Q8CC86	Q8CC86.B99990004.pdb	Nicotinate phosphoribosyltransferase	x		cytosol		cytosol				cytosolClean		11	36	29	19	4	26	12	7	7	7	4	23	27	30	25949.3			25949.3																	11	36	29
Q8CFA2	Q8CFA2.B99990003.pdb	Aminomethyltransferase, mitochondrial	x	matrix		IMPI						matrix	18	23	17	16	9	11	14	2	4	3	10	15	18	17	21117.5		21117.5			18	23	17	16	9	11	14	2	4	3	10	15	18	17
Q8CHR6	Q8CHR6.B99990002.pdb	Dihydropyrimidine dehydrogenase [NADP(+)]	x		cytosol		cytosol				cytosolClean		56	40	51	46	14	43	33	25	17	15	28	33	45	53	48293.3			48293.3																	56	40	51
Q8CHT0	Q8CHT0.B99990005.pdb	Delta-1-pyrroline-5-carboxylate dehydrogenase, mitochondrial	x	matrix		IMPI						matrix	28	28	27	26	11	27	8	4	10	4	10	17	15	22	24595.7		24595.7			28	28	27	26	11	27	8	4	10	4	10	17	15	22
Q8CI94	Q8CI94.B99990002.pdb	Glycogen phosphorylase, brain form	x						membrane				46	52	58	45	16	17	14	4	18	4	27	22	26	23	36220.3
Q8JZK9	Q8JZK9.B99990005.pdb	Hydroxymethylglutaryl-CoA synthase, cytoplasmic	x		cytosol		cytosol		membrane				28	22	24	32	9	23	18	5	15	6	17	16	20	13	26323			26323																	28	22	24
Q8K157	Q8K157.B99990003.pdb	Aldose 1-epimerase	x										16	12	18	13	8	8	16	0	6	1	8	14	17	14	13931.3
Q8K183	Q8K183.B99990005.pdb	Pyridoxal kinase	x		cytosol		cytosol				cytosolClean		16	16	19	18	7	10	6	3	4	7	7	17	12	7	15248.3			15248.3																	16	16	19
Q8K1J6	Q8K1J6.B99990003.pdb	CCA tRNA nucleotidyltransferase 1, mitochondrial	x	matrix		IMPI						matrix	35	27	32	25	13	15	15	3	6	4	15	17	19	7	24941.3		24941.3			35	27	32	25	13	15	15	3	6	4	15	17	19	7
Q8K1Z0	Q8K1Z0.B99990002.pdb	Ubiquinone biosynthesis protein COQ9, mitochondrial	x	matrix		IMPI			membrane			matrix	7	21	25	12	10	20	13	2	5	4	9	22	15	16	24785.3		24785.3			7	21	25	12	10	20	13	2	5	4	9	22	15	16
Q8K2B3	Q8K2B3.B99990004.pdb	Succinate dehydrogenase [ubiquinone]flavoprotein subunit, mitochondrial	x	matrix		IMPI			membrane	protein complex			29	30	36	21	10	22	13	4	17	5	14	20	37	16	29016.3		29016.3			29	30	36	21	10	22	13	4	17	5	14	20	37	16
Q8K2C6	Q8K2C6.B99990001.pdb	NAD-dependent protein deacylase sirtuin-5, mitochondrial	x	matrix	cytosol	IMPI			membrane			matrix	12	25	19	10	5	10	10	6	4	4	7	11	16	22	18542.3		18542.3			12	25	19	10	5	10	10	6	4	4	7	11	16	22
Q8K411-2	Q8K411-2.B99990002.pdb	Presequence protease, mitochondrial	x	matrix		IMPI						matrix	70	37	63	48	24	47	32	10	16	11	30	45	27	38	44484		44484			70	37	63	48	24	47	32	10	16	11	30	45	27	38
Q8K4Z3	Q8K4Z3.B99990003.pdb	NAD(P)H-hydrate epimerase	x		cytosol	IMPI						matrix	13	13	14	10	4	15	11	2	7	6	5	14	17	17	17231.7
Q8QZS1	Q8QZS1.B99990001.pdb	3-hydroxyisobutyryl-CoA hydrolase, mitochondrial	x	matrix		IMPI						matrix	24	21	21	18	6	19	4	3	7	5	9	16	12	7	17283		17283			24	21	21	18	6	19	4	3	7	5	9	16	12	7
Q8QZT1	Q8QZT1.B99990004.pdb	Acetyl-CoA acetyltransferase, mitochondrial	x	matrix		IMPI			membrane			matrix	31	13	19	12	4	12	10	2	9	6	10	12	19	16	21162		21162			31	13	19	12	4	12	10	2	9	6	10	12	19	16
Q8R016	Q8R016.B99990001.pdb	Bleomycin hydrolase	x		cytosol		cytosol				cytosolClean		26	12	29	19	14	10	8	4	7	4	24	13	17	15	21095.7			21095.7																	26	12	29
Q8R059	Q8R059.B99990003.pdb	UDP-glucose 4-epimerase	x		cytosol		cytosol				cytosolClean		18	16	20	13	5	5	7	2	8	2	10	12	17	7	14352.8			14352.8																	18	16	20
Q8R0F8	Q8R0F8.B99990004.pdb	Acylpyruvase FAHD1, mitochondrial	x	matrix	cytosol	IMPI			membrane			matrix	16	10	18	6	2	15	8	2	4	4	4	2	8	10	11861.7		11861.7			16	10	18	6	2	15	8	2	4	4	4	2	8	10
Q8R0X7	Q8R0X7.B99990003.pdb	Sphingosine-1-phosphate lyase 1	x					Peroxisome or ER	membrane				47	21	31	21	6	20	18	3	19	11	16	16	28	21	37749.8
Q8R164	Q8R164.B99990002.pdb	Valacyclovir hydrolase	x			IMPI							17	19	14	13	6	7	6	1	5	2	5	12	5	16	14415.8
Q8R5L1	Q8R5L1.B99990002.pdb	p32-RACK	x		cytosol	IMPI			membrane			matrix	15	12	28	19	7	12	14	5	2	1	9	8	16	15	20807
Q8VCH0	Q8VCH0.B99990005.pdb	3-ketoacyl-CoA thiolase B, peroxisomal	x					Peroxisome or ER	membrane				17	21	13	13	5	17	11	4	4	4	11	15	21	15	17473.3
Q8VCN5	Q8VCN5.B99990004.pdb	Cystathionine gamma-lyase	x										22	15	16	16	9	18	13	2	8	2	10	13	16	13	18899.2
Q8VCX1	Q8VCX1.B99990005.pdb	3-oxo-5-beta-steroid 4-dehydrogenase	x		cytosol		cytosol				cytosolClean		23	12	24	13	6	11	5	2	10	4	13	9	10	12	14619.3			14619.3																	23	12	24
Q8VDN2	Q8VDN2.B99990002.pdb	Sodium/potassium-transporting ATPase subunit alpha-1	x					Peroxisome or ER	membrane	protein complex			49	39	62	45	8	37	26	8	18	9	31	29	42	28	46806.2
Q91V12-2	Q91V12-2.B99990001.pdb	Cytosolic acyl coenzyme A thioester hydrolase	x		cytosol	IMPI	cytosol						21	15	24	13	7	10	10	2	3	5	11	13	11	14	16237.3			16237.3																	21	15	24
Q91V76	Q91V76.B99990001.pdb	Ester hydrolase C11orf54 homolog	x										20	7	22	14	8	9	5	2	5	3	8	13	14	9	13085.5
Q91V92	Q91V92.B99990005.pdb	ATP-citrate synthase	x		cytosol	IMPI	cytosol		membrane	protein complex			46	35	36	41	16	25	25	11	22	16	20	20	44	31	40298.3			40298.3																	46	35	36
Q91VB8	Q91VB8.B99990003.pdb	Protein Hba-a2	x		cytosol		cytosol		membrane	protein complex			11	3	4	9	11	9	5	0	3	1	3	1	8	6	7781.7			7781.7																	11	3	4
Q91VF2	Q91VF2.B99990004.pdb	Histamine N-methyltransferase	x		cytosol		cytosol				cytosolClean		24	8	27	17	2	11	5	3	5	2	11	12	10	8	14702			14702																	24	8	27
Q91VI7	Q91VI7.B99990005.pdb	Ribonuclease inhibitor	x		cytosol		cytosol			protein complex			20	20	37	24	2	21	11	4	5	0	10	25	13	16	18109			18109																	20	20	37
Q91VT4	Q91VT4.B99990001.pdb	Carbonyl reductase family member 4	x	matrix		IMPI						matrix	15	12	11	7	6	8	5	0	3	5	6	10	16	3	12804.8		12804.8			15	12	11	7	6	8	5	0	3	5	6	10	16	3
Q91W43	Q91W43.B99990002.pdb	Glycine dehydrogenase (decarboxylating), mitochondrial	x	matrix	cytosol	IMPI			membrane	protein complex			45	58	53	44	24	37	16	11	14	7	16	28	49	24	41661.3		41661.3			45	58	53	44	24	37	16	11	14	7	16	28	49	24
Q91WG8	Q91WG8.B99990004.pdb	Bifunctional UDP-N-acetylglucosamine 2-epimerase/N-acetylmannosamine kinase	x		cytosol		cytosol				cytosolClean		34	27	27	40	18	21	15	7	12	9	23	17	31	14	38770.5			38770.5																	34	27	27
Q91WK5	Q91WK5.B99990001.pdb	Glycine cleavage system H protein, mitochondrial	x	matrix		IMPI				protein complex			10	7	21	4	1	16	7	3	6	3	3	3	4	3	11499.7		11499.7			10	7	21	4	1	16	7	3	6	3	3	3	4	3
Q91WS0	Q91WS0.B99990004.pdb	CDGSH iron-sulfur domain-containing protein 1	x			IMPI			membrane				12	4	6	5	3	3	4	1	3	3	5	2	7	2	10578.5
Q91WT9-2	Q91WT9-2.B99990005.pdb	Cystathionine beta-synthase	x		cytosol		cytosol				cytosolClean		28	25	33	24	8	21	17	3	5	8	14	20	24	21	28924.3			28924.3																	28	25	33
Q91X72	Q91X72.B99990004.pdb	Hemopexin	x										18	25	19	19	11	32	20	3	9	3	17	11	29	24	22926
Q91X83	Q91X83.B99990002.pdb	S-adenosylmethionine synthase isoform type-1	x		cytosol		cytosol				cytosolClean		22	15	20	26	7	10	9	4	3	5	8	15	21	9	17820.8			17820.8																	22	15	20
Q91XD4	Q91XD4.B99990004.pdb	Formimidoyltransferase-cyclodeaminase	x		cytosol		cytosol	Peroxisome or ER	membrane				23	31	42	22	10	23	10	5	5	3	15	25	18	22	26613.8			26613.8																	23	31	42
Q91XF0	Q91XF0.B99990002.pdb	Pyridoxine-5'-phosphate oxidase	x		cytosol	IMPI						matrix	14	20	19	12	6	12	7	6	9	5	6	10	14	14	19261.2
Q91Y97	Q91Y97.B99990002.pdb	Fructose-bisphosphate aldolase B	x		cytosol		cytosol	Peroxisome or ER	membrane				21	15	20	13	8	14	11	1	7	4	15	19	16	9	16959.3			16959.3																	21	15	20
Q91YI0	Q91YI0.B99990003.pdb	Argininosuccinate lyase	x		cytosol		cytosol				cytosolClean		21	26	31	16	11	22	14	1	6	6	11	22	27	10	23633.8			23633.8																	21	26	31
Q91Z53	Q91Z53.B99990001.pdb	Glyoxylate reductase/hydroxypyruvate reductase	x		cytosol	IMPI		Peroxisome or ER				matrix	15	19	17	15	3	12	7	1	4	3	8	14	17	19	16659.7
Q91ZJ5	Q91ZJ5.B99990001.pdb	UTP--glucose-1-phosphate uridylyltransferase	x		cytosol		cytosol				cytosolClean		39	18	31	23	10	27	15	2	9	3	28	18	25	13	26578.8			26578.8																	39	18	31
Q920E5	Q920E5.B99990003.pdb	Farnesyl pyrophosphate synthase	x		cytosol	IMPI	cytosol		membrane				23	14	25	18	3	10	5	1	10	5	11	25	12	11	17942.2			17942.2																	23	14	25
Q922B2	Q922B2.B99990004.pdb	Aspartate--tRNA ligase, cytoplasmic	x		cytosol		cytosol		membrane				28	31	38	28	12	18	15	5	8	6	17	30	16	20	29171.2			29171.2																	28	31	38
Q924B0	Q924B0.B99990004.pdb	Myo-inositol monophosphatase 1	x		cytosol		cytosol				cytosolClean		16	11	21	12	4	9	9	2	2	6	4	9	12	9	12448.3			12448.3																	16	11	21
Q924Y0	Q924Y0.B99990004.pdb	Gamma-butyrobetaine dioxygenase	x		cytosol	IMPI	cytosol						25	18	19	31	11	13	11	5	11	1	15	15	12	7	19908			19908																	25	18	19
Q93092	Q93092.B99990004.pdb	Transaldolase	x		cytosol		cytosol				cytosolClean		30	14	25	16	4	10	5	0	2	4	9	13	12	8	15650.8			15650.8																	30	14	25
Q99J08	Q99J08.B99990002.pdb	SEC14-like protein 2	x		cytosol		cytosol		membrane				31	19	29	23	6	12	13	2	10	8	8	20	15	15	20585.5			20585.5																	31	19	29
Q99J39-2	Q99J39-2.B99990004.pdb	Malonyl-CoA decarboxylase, mitochondrial	x		cytosol	IMPI		Peroxisome or ER				matrix	19	24	35	9	8	24	9	4	5	2	14	25	29	15	23089
Q99JT9	Q99JT9.B99990005.pdb	1,2-dihydroxy-3-keto-5-methylthiopentene dioxygenase	x		cytosol		cytosol		membrane				12	12	16	14	1	5	4	1	6	3	5	4	4	8	9758			9758																	12	12	16
Q99JY9	Q99JY9.B99990005.pdb	Actin-related protein 3	x		cytosol		cytosol		membrane	protein complex			22	24	30	24	7	11	14	2	12	4	9	15	19	16	21250.2			21250.2																	22	24	30
Q99JZ4	Q99JZ4.B99990004.pdb	SAR1 gene homolog A (S. cerevisiae), isoform CRA_b	x					Peroxisome or ER					10	9	13	9	3	8	7	0	5	2	8	4	11	2	9812.2
Q99KI0	Q99KI0.B99990004.pdb	Aconitate hydratase, mitochondrial	x	matrix		IMPI						matrix	48	28	33	39	17	12	19	4	6	2	17	27	32	23	29623.8		29623.8			48	28	33	39	17	12	19	4	6	2	17	27	32	23
Q99KR3	Q99KR3.B99990005.pdb	Beta-lactamase-like protein 2	x		cytosol	IMPI	cytosol						16	14	22	9	5	9	9	2	5	3	17	7	8	8	14313.2			14313.2																	16	14	22
Q99KR7	Q99KR7.B99990001.pdb	Peptidyl-prolyl cis-trans isomerase F, mitochondrial	x	matrix		IMPI			membrane	protein complex			14	10	6	9	3	10	8	2	2	1	6	4	19	10	12711.8		12711.8			14	10	6	9	3	10	8	2	2	1	6	4	19	10
Q99L13	Q99L13.B99990001.pdb	3-hydroxyisobutyrate dehydrogenase, mitochondrial	x	matrix		IMPI						matrix	20	11	17	8	2	17	6	3	7	9	12	6	23	9	15755.7		15755.7			20	11	17	8	2	17	6	3	7	9	12	6	23	9
Q99LC5	Q99LC5.B99990004.pdb	Electron transfer flavoprotein subunit alpha, mitochondrial	x	matrix		IMPI				protein complex			24	11	16	17	2	19	8	2	3	2	8	12	16	11	17488		17488			24	11	16	17	2	19	8	2	3	2	8	12	16	11
Q99LX0	Q99LX0.B99990004.pdb	Protein deglycase DJ-1	x		cytosol	IMPI	cytosol	Peroxisome or ER	membrane	protein complex			14	7	10	10	2	6	3	3	0	5	4	4	11	6	8880.5			8880.5																	14	7	10
Q99M01	Q99M01.B99990001.pdb	Phenylalanine--tRNA ligase, mitochondrial	x	matrix		IMPI						matrix	17	26	27	22	18	23	10	5	9	4	11	21	19	10	25187		25187			17	26	27	22	18	23	10	5	9	4	11	21	19	10
Q99MN1	Q99MN1.B99990005.pdb	Lysine--tRNA ligase	x		cytosol	IMPI			membrane	protein complex			45	26	57	28	14	20	24	1	15	9	19	19	26	21	36588.3
Q99MN9	Q99MN9.B99990003.pdb	Propionyl-CoA carboxylase beta chain, mitochondrial	x	matrix	cytosol	IMPI						matrix	19	29	23	27	10	18	12	6	9	5	17	14	28	17	28206.3		28206.3			19	29	23	27	10	18	12	6	9	5	17	14	28	17
Q99N15	Q99N15.B99990005.pdb	Hydroxysteroid (17-beta) dehydrogenase 10	x	matrix		IMPI		Peroxisome or ER	membrane			matrix	11	11	13	8	2	4	8	0	2	1	7	13	18	11	13346.7		13346.7			11	11	13	8	2	4	8	0	2	1	7	13	18	11
Q99PT1	Q99PT1.B99990004.pdb	Rho GDP-dissociation inhibitor 1	x		cytosol		cytosol		membrane				18	9	23	13	3	11	6	0	6	3	7	8	9	10	13587.7			13587.7																	18	9	23
Q9CPU0	Q9CPU0.B99990001.pdb	Lactoylglutathione lyase	x		cytosol		cytosol				cytosolClean		17	5	10	16	2	10	9	2	3	3	5	5	10	11	12090.5			12090.5																	17	5	10
Q9CPV4	Q9CPV4.B99990002.pdb	Glyoxalase domain-containing protein 4	x	matrix		IMPI						matrix	22	9	20	20	6	11	5	3	5	3	8	12	13	10	14958.5		14958.5			22	9	20	20	6	11	5	3	5	3	8	12	13	10
Q9CPY7-2	Q9CPY7-2.B99990003.pdb	Cytosol aminopeptidase	x		cytosol	IMPI						matrix	33	18	27	21	7	26	8	1	5	5	16	11	20	16	20008
Q9CQ62	Q9CQ62.B99990004.pdb	2,4-dienoyl-CoA reductase, mitochondrial	x	matrix		IMPI						matrix	22	15	17	14	2	19	11	2	4	5	9	8	23	12	19953.7		19953.7			22	15	17	14	2	19	11	2	4	5	9	8	23	12
Q9CQ65	Q9CQ65.B99990001.pdb	S-methyl-5'-thioadenosine phosphorylase	x		cytosol		cytosol				cytosolClean		18	12	16	10	7	10	8	2	3	5	5	7	10	8	13457.2			13457.2																	18	12	16
Q9CQ75	Q9CQ75.B99990001.pdb	NADH dehydrogenase [ubiquinone]1 alpha subcomplex subunit 2	x	matrix		IMPI			membrane	protein complex			5	9	6	2	1	6	1	1	1	1	4	6	2	3	6192.5		6192.5			5	9	6	2	1	6	1	1	1	1	4	6	2	3
Q9CQA3	Q9CQA3.B99990005.pdb	Succinate dehydrogenase [ubiquinone]iron-sulfur subunit, mitochondrial	x	matrix		IMPI			membrane	protein complex			24	16	13	15	2	10	12	7	9	3	8	11	13	10	18412.2		18412.2			24	16	13	15	2	10	12	7	9	3	8	11	13	10
Q9CQC9	Q9CQC9.B99990002.pdb	GTP-binding protein SAR1b	x		cytosol		cytosol	Peroxisome or ER	membrane				10	9	12	9	4	9	6	0	4	2	5	5	12	4	10843.5			10843.5																	10	9	12
Q9CQF3	Q9CQF3.B99990003.pdb	Cleavage and polyadenylation specificity factor subunit 5	x							protein complex			13	11	15	8	4	7	10	1	8	2	11	12	12	15	14671
Q9CQN1	Q9CQN1.B99990004.pdb	Heat shock protein 75 kDa, mitochondrial	x	matrix		IMPI			membrane			matrix	43	34	57	30	13	29	18	3	15	5	12	32	18	15	35383.5		35383.5			43	34	57	30	13	29	18	3	15	5	12	32	18	15
Q9CQR2	Q9CQR2.B99990005.pdb	40S ribosomal protein S21	x		cytosol		cytosol	Peroxisome or ER					5	7	3	7	1	3	2	0	2	3	5	3	5	1	6842.3			6842.3																	5	7	3
Q9CQR4	Q9CQR4.B99990004.pdb	Acyl-coenzyme A thioesterase 13	x		cytosol	IMPI	cytosol						12	4	9	4	3	6	10	0	1	5	5	4	9	4	7460.8			7460.8																	12	4	9
Q9CQV8-2	Q9CQV8-2.B99990002.pdb	14-3-3 protein beta/alpha	x		cytosol		cytosol		membrane	protein complex			20	9	31	13	2	13	5	1	7	3	14	15	8	1	14077.8			14077.8																	20	9	31
Q9CQX2	Q9CQX2.B99990005.pdb	Cytochrome b5 type B	x			IMPI			membrane				8	6	15	10	3	15	1	1	5	3	3	3	9	8	13439.3
Q9CR16	Q9CR16.B99990001.pdb	Peptidyl-prolyl cis-trans isomerase D	x		cytosol		cytosol				cytosolClean		37	11	23	21	6	12	6	0	5	5	13	12	20	10	18449.3			18449.3																	37	11	23
Q9CR68	Q9CR68.B99990002.pdb	Cytochrome b-c1 complex subunit Rieske, mitochondrial	x	matrix		IMPI			membrane	protein complex			16	13	12	13	5	23	9	3	4	4	5	6	14	17	22583.8		22583.8			16	13	12	13	5	23	9	3	4	4	5	6	14	17
Q9CVB6	Q9CVB6.B99990003.pdb	Actin-related protein 2/3 complex subunit 2	x		cytosol		cytosol		membrane	protein complex			24	17	22	19	10	11	12	1	4	4	15	6	10	8	18087.3			18087.3																	24	17	22
Q9CWJ9	Q9CWJ9.B99990003.pdb	Bifunctional purine biosynthesis protein PURH	x		cytosol	IMPI	cytosol		membrane				32	27	32	35	12	24	13	3	9	5	14	14	27	20	28583.5			28583.5																	32	27	32
Q9CWS0	Q9CWS0.B99990003.pdb	N(G),N(G)-dimethylarginine dimethylaminohydrolase 1	x		cytosol		cytosol				cytosolClean		18	14	20	15	6	13	4	2	1	2	5	8	6	10	12333.2			12333.2																	18	14	20
Q9CYW4	Q9CYW4.B99990004.pdb	Haloacid dehalogenase-like hydrolase domain-containing protein 3	x	matrix		IMPI						matrix	7	18	15	14	6	12	5	3	4	3	2	10	11	14	12909		12909			7	18	15	14	6	12	5	3	4	3	2	10	11	14
Q9CZ13	Q9CZ13.B99990004.pdb	Cytochrome b-c1 complex subunit 1, mitochondrial	x	matrix		IMPI			membrane	protein complex			13	31	24	24	10	26	15	4	11	4	15	22	16	14	24234.7		24234.7			13	31	24	24	10	26	15	4	11	4	15	22	16	14
Q9CZ30	Q9CZ30.B99990004.pdb	Obg-like ATPase 1	x		cytosol		cytosol		membrane				38	13	28	22	7	12	8	3	6	4	15	13	21	20	22762.7			22762.7																	38	13	28
Q9CZD3	Q9CZD3.B99990001.pdb	Glycine--tRNA ligase	x		cytosol	IMPI	cytosol					matrix	46	39	53	37	8	35	21	11	16	13	21	29	26	32	51764.8			51764.8																	46	39	53
Q9CZL5	Q9CZL5.B99990002.pdb	Pterin-4-alpha-carbinolamine dehydratase 2	x			IMPI							8	8	8	4	3	10	2	0	2	2	4	6	7	2	10317.5
Q9CZN7	Q9CZN7.B99990003.pdb	Serine hydroxymethyltransferase	x	matrix		IMPI			membrane			matrix	21	40	26	28	8	17	12	6	8	6	7	23	20	18	26881		26881			21	40	26	28	8	17	12	6	8	6	7	23	20	18
Q9CZU6	Q9CZU6.B99990004.pdb	Citrate synthase, mitochondrial	x	matrix		IMPI						matrix	25	21	21	16	11	20	15	2	8	12	17	14	24	12	23744.3		23744.3			25	21	21	16	11	20	15	2	8	12	17	14	24	12
Q9D051	Q9D051.B99990001.pdb	Pyruvate dehydrogenase E1 component subunit beta, mitochondrial	x	matrix		IMPI				protein complex			17	17	19	12	6	6	2	2	5	8	10	12	18	14	16425.2		16425.2			17	17	19	12	6	6	2	2	5	8	10	12	18	14
Q9D0F9	Q9D0F9.B99990005.pdb	Phosphoglucomutase-1	x		cytosol		cytosol				cytosolClean		34	23	29	26	6	16	16	1	8	3	23	18	17	14	22216			22216																	34	23	29
Q9D0I9	Q9D0I9.B99990004.pdb	Arginine--tRNA ligase, cytoplasmic	x		cytosol		cytosol		membrane	protein complex			55	36	47	41	8	17	19	5	13	9	24	29	20	18	36543.4			36543.4																	55	36	47
Q9D0M5	Q9D0M5.B99990001.pdb	Dynein light chain 2, cytoplasmic	x		cytosol		cytosol		membrane	protein complex			10	2	5	7	3	4	4	0	6	3	4	4	2	1	5488			5488																	10	2	5
Q9D0R2	Q9D0R2.B99990002.pdb	Threonine--tRNA ligase, cytoplasmic	x		cytosol		cytosol				cytosolClean		53	36	53	30	16	20	20	8	17	10	22	28	29	15	40760.7			40760.7																	53	36	53
Q9D1A2	Q9D1A2.B99990001.pdb	Cytosolic non-specific dipeptidase	x		cytosol		cytosol				cytosolClean		33	15	33	28	10	20	8	1	10	2	10	15	28	14	21200.8			21200.8																	33	15	33
Q9D1I5	Q9D1I5.B99990004.pdb	Methylmalonyl-CoA epimerase, mitochondrial	x	matrix		IMPI						matrix	13	7	8	7	5	12	4	1	1	4	5	7	13	9	12156.8		12156.8			13	7	8	7	5	12	4	1	1	4	5	7	13	9
Q9D1M4	Q9D1M4.B99990002.pdb	Eukaryotic translation elongation factor 1 epsilon-1	x		cytosol		cytosol		membrane	protein complex			12	7	10	6	9	10	5	1	3	2	8	9	7	3	10442.7			10442.7																	12	7	10
Q9D273	Q9D273.B99990001.pdb	Cob(I)yrinic acid a,c-diamide adenosyltransferase, mitochondrial	x	matrix		IMPI						matrix	15	19	15	11	4	14	5	3	3	6	2	11	19	10	17977.5		17977.5			15	19	15	11	4	14	5	3	3	6	2	11	19	10
Q9D2M8	Q9D2M8.B99990004.pdb	Ubiquitin-conjugating enzyme E2 variant 2	x							protein complex			9	9	11	5	0	8	6	0	1	6	10	4	7	6	8570.3
Q9D404	Q9D404.B99990001.pdb	3-oxoacyl-[acyl-carrier-protein]synthase, mitochondrial	x	matrix		IMPI						matrix	18	21	21	15	13	17	6	4	8	5	9	10	15	18	20570.7		20570.7			18	21	21	15	13	17	6	4	8	5	9	10	15	18
Q9D6R2	Q9D6R2.B99990005.pdb	Isocitrate dehydrogenase [NAD]subunit alpha, mitochondrial	x	matrix		IMPI						matrix	20	13	19	20	5	10	12	2	5	9	13	8	24	10	18340.2		18340.2			20	13	19	20	5	10	12	2	5	9	13	8	24	10
Q9D6Y7-2	Q9D6Y7-2.B99990005.pdb	Mitochondrial peptide methionine sulfoxide reductase	x		cytosol	IMPI	cytosol		membrane				12	10	16	5	4	9	4	4	9	5	4	4	11	10	11504.3			11504.3																	12	10	16
Q9D6Y9	Q9D6Y9.B99990004.pdb	1,4-alpha-glucan-branching enzyme	x		cytosol		cytosol				cytosolClean		33	27	37	32	19	24	13	3	27	5	27	13	30	24	31946.8			31946.8																	33	27	37
Q9D7G0	Q9D7G0.B99990002.pdb	Ribose-phosphate pyrophosphokinase 1	x										19	16	16	19	7	18	4	4	4	4	12	8	14	5	15020
Q9D7J9	Q9D7J9.B99990005.pdb	Enoyl-CoA hydratase domain-containing protein 3, mitochondrial	x			IMPI							12	18	17	8	4	16	5	1	3	4	7	11	15	16	19147.3
Q9D819	Q9D819.B99990001.pdb	Inorganic pyrophosphatase	x		cytosol		cytosol				cytosolClean		26	9	15	25	5	10	4	4	8	2	9	4	8	16	14430			14430																	26	9	15
Q9D8P4	Q9D8P4.B99990003.pdb	39S ribosomal protein L17, mitochondrial	x	matrix		IMPI			membrane			matrix	9	16	9	9	7	5	7	1	5	5	7	9	7	9	13227.2		13227.2			9	16	9	9	7	5	7	1	5	5	7	9	7	9
Q9DAR7	Q9DAR7.B99990005.pdb	m7GpppX diphosphatase	x		cytosol		cytosol				cytosolClean		17	24	26	22	9	14	14	1	8	2	10	22	9	17	23373.7			23373.7																	17	24	26
Q9DB20	Q9DB20.B99990002.pdb	ATP synthase subunit O, mitochondrial	x	matrix		IMPI			membrane	protein complex			20	12	9	6	1	17	8	1	4	5	7	7	8	10	16907.8		16907.8			20	12	9	6	1	17	8	1	4	5	7	7	8	10
Q9DB27	Q9DB27.B99990005.pdb	Malignant T-cell-amplified sequence 1	x		cytosol		cytosol		membrane				18	4	12	5	6	4	4	0	4	3	8	7	10	10	9669.7			9669.7																	18	4	12
Q9DB77	Q9DB77.B99990002.pdb	Cytochrome b-c1 complex subunit 2, mitochondrial	x	matrix		IMPI			membrane	protein complex			26	16	21	13	6	30	13	0	10	3	22	18	24	11	22543.7		22543.7			26	16	21	13	6	30	13	0	10	3	22	18	24	11
Q9DBF1-2	Q9DBF1-2.B99990004.pdb	Alpha-aminoadipic semialdehyde dehydrogenase	x		cytosol	IMPI						matrix	22	22	29	18	8	11	11	3	5	5	12	17	25	14	21031.5
Q9DBG3	Q9DBG3.B99990004.pdb	AP-2 complex subunit beta	x		cytosol	IMPI	cytosol		membrane	protein complex			52	23	47	43	14	35	21	8	20	14	42	30	19	40	43336.7			43336.7																	52	23	47
Q9DBL1	Q9DBL1.B99990002.pdb	Short/branched chain specific acyl-CoA dehydrogenase, mitochondrial	x	matrix		IMPI			membrane			matrix	23	18	30	11	6	17	13	1	13	7	12	18	20	11	22587.5		22587.5			23	18	30	11	6	17	13	1	13	7	12	18	20	11
Q9DBM2	Q9DBM2.B99990004.pdb	Peroxisomal bifunctional enzyme	x		cytosol		cytosol	Peroxisome or ER					41	35	35	22	12	36	15	2	11	9	14	18	30	35	30788.7			30788.7																	41	35	35
Q9DBT9	Q9DBT9.B99990002.pdb	Dimethylglycine dehydrogenase, mitochondrial	x	matrix		IMPI						matrix	46	47	54	32	10	27	20	0	21	5	21	31	46	33	38092.7		38092.7			46	47	54	32	10	27	20	0	21	5	21	31	46	33
Q9DC50	Q9DC50.B99990003.pdb	Peroxisomal carnitine O-octanoyltransferase	x					Peroxisome or ER					29	28	49	18	17	20	12	4	13	8	16	17	14	16	24071.5
Q9DCD0	Q9DCD0.B99990002.pdb	6-phosphogluconate dehydrogenase, decarboxylating	x		cytosol		cytosol				cytosolClean		32	21	28	24	8	16	12	4	9	6	14	17	30	12	23343			23343																	32	21	28
Q9DCM2	Q9DCM2.B99990004.pdb	Glutathione S-transferase kappa 1	x	matrix		IMPI		Peroxisome or ER	membrane			matrix	16	10	14	6	3	4	7	0	5	7	6	12	13	11	11467.8		11467.8			16	10	14	6	3	4	7	0	5	7	6	12	13	11
Q9DCN2-2	Q9DCN2-2.B99990005.pdb	NADH-cytochrome b5 reductase 3	x		cytosol	IMPI	cytosol	Peroxisome or ER	membrane	protein complex			19	17	15	17	6	8	9	1	5	1	9	8	9	19	13791.7			13791.7																	19	17	15
Q9DCS3	Q9DCS3.B99990002.pdb	Trans-2-enoyl-CoA reductase, mitochondrial	x	matrix	cytosol	IMPI						matrix	19	19	16	13	4	18	12	1	5	6	9	15	17	17	18084		18084			19	19	16	13	4	18	12	1	5	6	9	15	17	17
Q9DCU9	Q9DCU9.B99990004.pdb	4-hydroxy-2-oxoglutarate aldolase, mitochondrial	x			IMPI							9	15	16	10	3	14	9	2	6	3	8	13	20	13	15907.7
Q9DCX2	Q9DCX2.B99990004.pdb	ATP synthase subunit d, mitochondrial	x	matrix		IMPI			membrane	protein complex			18	5	15	11	2	7	5	1	7	3	8	8	4	11	17088		17088			18	5	15	11	2	7	5	1	7	3	8	8	4	11
Q9EPU0-2	Q9EPU0-2.B99990003.pdb	Regulator of nonsense transcripts 1	x		cytosol		cytosol			protein complex			46	44	51	49	13	47	32	7	24	9	31	58	47	43	55536.3			55536.3																	46	44	51
Q9EQF5	Q9EQF5.B99990004.pdb	Dihydropyrimidinase	x		cytosol		cytosol				cytosolClean		28	23	24	26	6	8	15	2	8	4	11	15	21	16	22366.8			22366.8																	28	23	24
Q9ET01	Q9ET01.B99990002.pdb	Glycogen phosphorylase, liver form	x		cytosol		cytosol		membrane				61	38	59	43	14	17	9	0	17	10	34	25	27	22	36848.5			36848.5																	61	38	59
Q9JHI5	Q9JHI5.B99990004.pdb	Isovaleryl-CoA dehydrogenase, mitochondrial	x	matrix		IMPI			membrane			matrix	22	21	20	19	6	15	9	1	6	6	15	16	21	15	21405.8		21405.8			22	21	20	19	6	15	9	1	6	6	15	16	21	15
Q9JHW2	Q9JHW2.B99990001.pdb	Omega-amidase NIT2	x		cytosol	IMPI	cytosol						18	10	11	14	2	13	11	0	7	1	1	11	7	10	11794.2			11794.2																	18	10	11
Q9JI39	Q9JI39.B99990001.pdb	ATP-binding cassette sub-family B member 10, mitochondrial	x	matrix		IMPI			membrane			matrix	21	53	36	17	10	52	22	5	13	8	20	24	48	24	46636.2		46636.2			21	53	36	17	10	52	22	5	13	8	20	24	48	24
Q9JI75	Q9JI75.B99990001.pdb	Ribosyldihydronicotinamide dehydrogenase [quinone]	x		cytosol		cytosol				cytosolClean		18	6	14	10	4	12	7	0	7	3	3	5	11	9	11889.8			11889.8																	18	6	14
Q9JII6	Q9JII6.B99990005.pdb	Alcohol dehydrogenase [NADP(+)]	x		cytosol		cytosol		membrane				18	14	19	13	9	11	5	0	5	2	8	8	13	16	13940			13940																	18	14	19
Q9JJU8	Q9JJU8.B99990002.pdb	SH3 domain-binding glutamic acid-rich-like protein	x										6	6	12	5	0	6	3	2	3	1	8	5	5	4	6880
Q9JK38	Q9JK38.B99990005.pdb	Glucosamine 6-phosphate N-acetyltransferase	x		cytosol		cytosol		membrane				16	5	13	8	4	8	9	4	5	3	4	4	10	6	11238.8			11238.8																	16	5	13
Q9QUM9	Q9QUM9.B99990004.pdb	Proteasome subunit alpha type-6	x		cytosol		cytosol			protein complex			19	11	18	12	3	10	12	2	9	3	4	10	8	5	13281.8			13281.8																	19	11	18
Q9QXD6	Q9QXD6.B99990002.pdb	Fructose-1,6-bisphosphatase 1	x		cytosol		cytosol				cytosolClean		24	11	18	17	3	14	7	3	9	5	12	9	14	8	16586.8			16586.8																	24	11	18
Q9QXF8	Q9QXF8.B99990001.pdb	Glycine N-methyltransferase	x										16	16	11	19	5	14	12	4	8	3	9	7	21	10	15639
Q9QXG4	Q9QXG4.B99990002.pdb	Acetyl-coenzyme A synthetase, cytoplasmic	x		cytosol		cytosol		membrane				32	34	51	26	14	20	24	11	12	6	13	16	30	25	29841.2			29841.2																	32	34	51
Q9QYB1	Q9QYB1.B99990003.pdb	Chloride intracellular channel protein 4	x		cytosol	IMPI	cytosol		membrane	protein complex			23	7	20	16	3	13	9	1	2	4	13	2	6	11	14977			14977																	23	7	20
Q9QZM2	Q9QZM2.B99990002.pdb	DNA polymerase subunit gamma-2, mitochondrial	x	matrix		IMPI						matrix	18	28	26	16	12	33	16	6	5	5	15	20	19	17	27039.2		27039.2			18	28	26	16	12	33	16	6	5	5	15	20	19	17
Q9R0H0	Q9R0H0.B99990004.pdb	Peroxisomal acyl-coenzyme A oxidase 1	x					Peroxisome or ER	membrane				33	29	37	22	13	23	24	1	22	12	26	31	25	26	31227.5
Q9R0N0	Q9R0N0.B99990003.pdb	Galactokinase	x		cytosol		cytosol		membrane				7	24	27	12	4	21	6	1	7	4	2	19	15	15	16363.7			16363.7																	7	24	27
Q9R0P3	Q9R0P3.B99990005.pdb	S-formylglutathione hydrolase	x		cytosol		cytosol	Peroxisome or ER	membrane				18	8	12	12	3	15	4	4	4	2	12	10	12	8	11841.5			11841.5																	18	8	12
Q9R0P5	Q9R0P5.B99990005.pdb	Destrin	x										18	5	16	8	1	7	4	4	2	2	2	3	8	7	8122
Q9R0Q6	Q9R0Q6.B99990001.pdb	Actin-related protein 2/3 complex subunit 1A	x		cytosol		cytosol		membrane	protein complex			22	18	16	16	8	25	14	4	5	5	16	11	10	10	17902.7			17902.7																	22	18	16
Q9R0Q7	Q9R0Q7.B99990005.pdb	Prostaglandin E synthase 3	x		cytosol		cytosol				cytosolClean		11	8	13	26	4	13	1	3	2	6	8	3	6	5	13094.8			13094.8																	11	8	13
Q9R1P0	Q9R1P0.B99990003.pdb	Proteasome subunit alpha type-4	x		cytosol		cytosol		membrane	protein complex			24	13	25	10	4	9	8	0	9	4	8	13	9	3	16025.7			16025.7																	24	13	25
Q9R1P1	Q9R1P1.B99990005.pdb	Proteasome subunit beta type-3	x		cytosol		cytosol			protein complex			11	10	10	11	1	7	11	1	8	4	5	8	7	5	9877.8			9877.8																	11	10	10
Q9R1P3	Q9R1P3.B99990003.pdb	Proteasome subunit beta type-2	x		cytosol		cytosol		membrane	protein complex			10	13	12	12	4	6	4	1	10	3	9	6	5	6	10786.5			10786.5																	10	13	12
Q9WTL7	Q9WTL7.B99990003.pdb	Acyl-protein thioesterase 2	x										9	8	10	6	5	8	7	2	1	8	6	3	7	18	10545.3
Q9WTP6-2	Q9WTP6-2.B99990004.pdb	Adenylate kinase 2, mitochondrial	x	matrix		IMPI			membrane			matrix	19	14	19	12	3	12	9	2	2	5	6	5	11	13	13373.7		13373.7			19	14	19	12	3	12	9	2	2	5	6	5	11	13
Q9WTP7	Q9WTP7.B99990005.pdb	GTP:AMP phosphotransferase AK3, mitochondrial	x	matrix		IMPI						matrix	16	11	14	10	3	7	13	1	4	2	6	12	14	12	12910.8		12910.8			16	11	14	10	3	7	13	1	4	2	6	12	14	12
Q9WU19	Q9WU19.B99990002.pdb	Hydroxyacid oxidase 1	x					Peroxisome or ER					18	23	19	21	3	11	4	2	3	3	9	13	13	11	16736.7
Q9WU78	Q9WU78.B99990005.pdb	Programmed cell death 6-interacting protein	x		cytosol		cytosol	Peroxisome or ER	membrane				59	32	53	39	8	40	26	5	23	8	32	58	25	56	50789.3			50789.3																	59	32	53
Q9WUA2	Q9WUA2.B99990005.pdb	Phenylalanine--tRNA ligase beta subunit	x		cytosol		cytosol		membrane	protein complex			44	22	36	27	10	19	26	3	12	7	25	16	26	21	29771.7			29771.7																	44	22	36
Q9WUM5	Q9WUM5.B99990001.pdb	Succinyl-CoA ligase [ADP/GDP-forming]subunit alpha, mitochondrial	x	matrix	cytosol	IMPI			membrane	protein complex			20	12	15	6	10	10	16	0	4	4	9	11	26	13	17673		17673			20	12	15	6	10	10	16	0	4	4	9	11	26	13
Q9WUP7-2	Q9WUP7-2.B99990002.pdb	Ubiquitin carboxyl-terminal hydrolase isozyme L5	x		cytosol		cytosol			protein complex			23	13	34	12	5	14	9	1	3	7	11	22	11	10	19973			19973																	23	13	34
Q9WUR2-2	Q9WUR2-2.B99990001.pdb	Enoyl-CoA delta isomerase 2, mitochondrial	x	matrix		IMPI		Peroxisome or ER	membrane			matrix	27	15	23	11	1	20	11	2	6	4	14	9	15	16	20039.2		20039.2			27	15	23	11	1	20	11	2	6	4	14	9	15	16
Q9WUR9	Q9WUR9.B99990004.pdb	Adenylate kinase 4, mitochondrial	x	matrix		IMPI						matrix	11	14	14	11	5	11	8	0	5	1	7	10	14	10	12937.2		12937.2			11	14	14	11	5	11	8	0	5	1	7	10	14	10
Q9WV32	Q9WV32.B99990001.pdb	Actin-related protein 2/3 complex subunit 1B	x		cytosol		cytosol			protein complex			24	15	18	12	8	21	14	4	4	5	15	6	15	8	16799.5			16799.5																	24	15	18
Q9WV55	Q9WV55.B99990003.pdb	Vesicle-associated membrane protein-associated protein A	x					Peroxisome or ER	membrane				22	11	15	17	5	18	7	2	1	11	11	6	9	21	22369.3
Q9WV68	Q9WV68.B99990002.pdb	Peroxisomal 2,4-dienoyl-CoA reductase	x					Peroxisome or ER					13	11	9	9	6	15	6	3	3	3	6	8	18	14	14154
Q9WVL0	Q9WVL0.B99990004.pdb	Maleylacetoacetate isomerase	x		cytosol	IMPI						matrix	10	9	11	7	2	7	5	1	4	3	6	16	9	10	10999.2
Q9WVM8	Q9WVM8.B99990003.pdb	Kynurenine/alpha-aminoadipate aminotransferase, mitochondrial	x	matrix		IMPI						matrix	28	14	19	20	6	23	13	3	8	4	13	14	13	23	20361.5		20361.5			28	14	19	20	6	23	13	3	8	4	13	14	13	23
Q9Z0S1	Q9Z0S1.B99990004.pdb	3'(2'),5'-bisphosphate nucleotidase 1	x		cytosol	IMPI	cytosol						17	8	17	12	7	11	8	3	7	2	10	14	14	10	13662.5			13662.5																	17	8	17
Q9Z1J3-2	Q9Z1J3-2.B99990003.pdb	Cysteine desulfurase, mitochondrial	x		cytosol	IMPI						matrix	20	24	27	18	7	14	9	1	11	7	8	14	12	14	18597.5
Q9Z2G9	Q9Z2G9.B99990001.pdb	Oxidoreductase HTATIP2	x		cytosol		cytosol		membrane				21	13	18	11	1	12	5	1	5	3	6	6	15	5	14197			14197																	21	13	18
Q9Z2I8-2	Q9Z2I8-2.B99990002.pdb	Succinyl-CoA ligase [GDP-forming]subunit beta, mitochondrial	x	matrix		IMPI			membrane			matrix	32	10	30	21	4	9	7	0	5	4	20	16	21	10	19394		19394			32	10	30	21	4	9	7	0	5	4	20	16	21	10
Q9Z2M7	Q9Z2M7.B99990003.pdb	Phosphomannomutase 2	x		cytosol		cytosol				cytosolClean		18	13	19	16	5	4	8	1	9	3	7	10	18	5	12523.5			12523.5																	18	13	19
Q9Z2U0	Q9Z2U0.B99990004.pdb	Proteasome subunit alpha type-7	x		cytosol		cytosol			protein complex			19	17	21	14	3	9	9	0	8	1	6	10	5	4	13309.2			13309.2																	19	17	21
Q9Z2V4	Q9Z2V4.B99990005.pdb	Phosphoenolpyruvate carboxykinase, cytosolic [GTP]	x		cytosol		cytosol				cytosolClean		38	27	45	21	8	15	8	1	8	3	20	18	30	25	25031.7			25031.7																	38	27	45
Q9Z2W0	Q9Z2W0.B99990004.pdb	Aspartyl aminopeptidase	x		cytosol		cytosol				cytosolClean		12	32	30	10	13	18	14	2	4	5	14	14	17	16	21713.3			21713.3																	12	32	30
A2BIN1	A2BIN1.B99990005.pdb	Protein Mup10											10	8	21	11	6	9	5	4	4	3	10	4	5	1	11890
A8DUK4	A8DUK4.B99990004.pdb	Protein Hbb-bt			cytosol		cytosol			protein complex			9	3	5	8	9	7	3	1	3	2	5	3	8	3	8184.8			8184.8																	9	3	5
B2RXZ2	B2RXZ2.B99990001.pdb	Protein Cyp2a22						Peroxisome or ER	membrane	protein complex			34	20	21	18	10	20	9	3	9	7	15	23	19	19	24155.3
D3YVN7	D3YVN7.B99990003.pdb	Elongation factor Tu		matrix					membrane			matrix	31	26	33	21	8	12	18	2	5	5	10	10	24	20	25056		25056			31	26	33	21	8	12	18	2	5	5	10	10	24	20
D3YWF6	D3YWF6.B99990004.pdb	Ubiquitin thioesterase OTUB1											15	9	22	14	6	12	7	2	10	1	5	17	8	5	13635.7
D3Z2H9	D3Z2H9.B99990005.pdb	Protein Tpm3-rs7			cytosol		cytosol				cytosolClean		23	22	51	16	2	6	10	4	3	7	4	17	4	0	24033.5			24033.5																	23	22	51
D6RH49	D6RH49.B99990005.pdb	40S ribosomal protein S27			cytosol		cytosol	Peroxisome or ER					9	3	5	2	3	4	5	2	2	2	1	3	4	4	6220.8			6220.8																	9	3	5
E9PYT3	E9PYT3.B99990003.pdb	Atlastin-3						Peroxisome or ER	membrane				31	14	38	24	15	27	15	3	16	9	15	28	32	18	35536.5
E9Q5K4	E9Q5K4.B99990002.pdb	Protein Cyp2c44											38	19	30	21	10	15	11	4	10	8	15	12	21	23	26027.8
E9Q6L7	E9Q6L7.B99990005.pdb	Glutathione S-transferase			cytosol		cytosol				cytosolClean		22	10	14	13	2	5	3	1	5	5	6	8	12	10	12382.5			12382.5																	22	10	14
E9Q7H5	E9Q7H5.B99990001.pdb	Uncharacterized protein											19	20	23	15	5	16	6	1	12	6	14	8	53	7	19965
E9Q7Q3	E9Q7Q3.B99990005.pdb	Tropomyosin alpha-3 chain			cytosol		cytosol			protein complex			23	19	53	15	2	9	10	1	5	4	6	14	4	0	23705.2			23705.2																	23	19	53
G3UXL2	G3UXL2.B99990003.pdb	Protein Prps1l3			cytosol		cytosol			protein complex			20	16	16	19	7	19	6	5	4	5	13	8	14	4	14927.7			14927.7																	20	16	16
G3X925	G3X925.B99990001.pdb	Pyruvate kinase			cytosol		cytosol				cytosolClean		23	34	30	19	7	21	13	2	7	4	10	15	23	17	27845.2			27845.2																	23	34	30
G3X982	G3X982.B99990001.pdb	Aldehyde oxidase 3			cytosol		cytosol		membrane				61	47	74	50	16	39	33	15	20	16	37	49	35	50	53071			53071																	61	47	74
G3X9Y6	G3X9Y6.B99990003.pdb	Protein Akr1c19			cytosol		cytosol	Peroxisome or ER					27	12	22	15	5	11	2	4	7	1	12	11	10	11	14407.3			14407.3																	27	12	22
G5E8M7	G5E8M7.B99990001.pdb	MCG21728, isoform CRA_c											15	11	15	15	3	8	5	1	9	7	5	7	8	10	12065
G5E8R3	G5E8R3.B99990001.pdb	Pyruvate carboxylase		matrix	cytosol	IMPI						matrix	43	50	62	40	19	29	24	10	19	26	25	33	49	39	54054.2		54054.2			43	50	62	40	19	29	24	10	19	26	25	33	49	39
H3BL34	H3BL34.B99990001.pdb	Carboxylic ester hydrolase						Peroxisome or ER					24	12	22	18	9	22	16	1	10	8	16	18	23	24	26935
K7N6C2	K7N6C2.B99990001.pdb	Protein Cyp2c68						Peroxisome or ER	membrane				30	18	22	24	13	17	14	10	12	1	21	16	25	17	25214
L7N466	L7N466.B99990003.pdb	5-formyltetrahydrofolate cyclo-ligase											12	12	14	11	5	10	3	0	3	2	6	12	8	6	10773.3
O08573-2	O08573-2.B99990003.pdb	Galectin-9											11	12	12	6	6	12	10	2	7	5	19	24	17	13	15149.5
O35945	O35945.B99990003.pdb	Aldehyde dehydrogenase, cytosolic 1			cytosol		cytosol				cytosolClean		31	17	26	20	7	16	8	3	7	6	19	15	16	12	21154			21154																	31	17	26
O55022	O55022.B99990001.pdb	Membrane-associated progesterone receptor component 1						Peroxisome or ER	membrane				12	11	17	20	3	6	7	2	5	1	4	5	9	11	14338.7
O55060	O55060.B99990002.pdb	Thiopurine S-methyltransferase											17	10	19	13	5	13	6	2	4	3	4	8	10	6	12276.2
O55137	O55137.B99990001.pdb	Acyl-coenzyme A thioesterase 1			cytosol	IMPI						matrix	18	19	27	17	11	10	11	2	5	3	7	12	21	26	18449.7
O55234	O55234.B99990001.pdb	Proteasome subunit beta type-5			cytosol		cytosol			protein complex			8	16	10	13	4	14	3	0	15	5	6	6	20	9	16964.3			16964.3																	8	16	10
O88696	O88696.B99990002.pdb	ATP-dependent Clp protease proteolytic subunit, mitochondrial		matrix		IMPI				protein complex			9	16	15	11	7	16	12	3	6	3	4	14	14	19	20198.3		20198.3			9	16	15	11	7	16	12	3	6	3	4	14	14	19
O88851	O88851.B99990003.pdb	Putative hydrolase RBBP9											12	5	14	9	6	7	6	0	1	1	6	6	12	9	8557.2
P00186	P00186.B99990002.pdb	Cytochrome P450 1A2						Peroxisome or ER	membrane				28	21	24	20	8	21	14	2	8	4	26	19	21	23	25892.3
P00329	P00329.B99990002.pdb	Alcohol dehydrogenase 1			cytosol		cytosol				cytosolClean		27	9	13	18	6	8	8	5	3	6	6	7	16	17	15423.5			15423.5																	27	9	13
P05064	P05064.B99990001.pdb	Fructose-bisphosphate aldolase A			cytosol		cytosol		membrane	protein complex			23	14	22	12	8	11	6	1	5	3	10	12	17	14	15840.7			15840.7																	23	14	22
P06801	P06801.B99990005.pdb	NADP-dependent malic enzyme			cytosol		cytosol				cytosolClean		35	28	36	23	11	17	14	2	8	5	20	24	17	20	26342.3			26342.3																	35	28	36
P07758	P07758.B99990004.pdb	Alpha-1-antitrypsin 1-1						Peroxisome or ER	membrane				20	9	25	19	11	22	21	2	1	6	16	17	12	11	21865.5
P07759	P07759.B99990005.pdb	Serine protease inhibitor A3K											27	11	32	20	6	15	13	2	2	7	13	22	14	12	23075.7
P10649	P10649.B99990003.pdb	Glutathione S-transferase Mu 1											16	12	14	15	5	10	3	0	8	8	8	5	7	9	11787.7
P11352	P11352.B99990001.pdb	Glutathione peroxidase 1			cytosol	IMPI						matrix	7	13	9	7	2	10	7	2	2	1	9	5	11	10	9905.3
P11714	P11714.B99990002.pdb	Cytochrome P450 2D9						Peroxisome or ER	membrane				16	24	26	22	9	13	13	4	7	6	14	23	22	26	25294.8
P12710	P12710.B99990005.pdb	Fatty acid-binding protein, liver			cytosol		cytosol	Peroxisome or ER					15	3	13	5	1	4	9	1	1	4	6	4	11	3	7410.2			7410.2																	15	3	13
P13516	P13516.B99990003.pdb	Acyl-CoA desaturase 1						Peroxisome or ER	membrane				19	17	15	9	9	9	13	3	15	8	8	4	11	14	20549.5
P13745	P13745.B99990005.pdb	Glutathione S-transferase A1			cytosol		cytosol				cytosolClean		22	12	14	13	0	7	4	2	7	6	6	11	10	10	12297.3			12297.3																	22	12	14
P15626	P15626.B99990001.pdb	Glutathione S-transferase Mu 2											17	8	14	15	2	8	5	1	7	4	6	5	9	11	10951.7
P17742	P17742.B99990005.pdb	Peptidyl-prolyl cis-trans isomerase A			cytosol		cytosol		membrane				13	7	11	7	2	3	4	0	1	1	7	3	12	6	7671.2			7671.2																	13	7	11
P18760	P18760.B99990002.pdb	Cofilin-1											23	4	14	10	0	9	6	3	2	2	4	2	9	3	9704.7
P19157	P19157.B99990005.pdb	Glutathione S-transferase P 1			cytosol	IMPI	cytosol		membrane	protein complex			4	5	4	8	2	5	8	2	5	2	8	9	12	11	9085			9085																	4	5	4
P19536	P19536.B99990003.pdb	Cytochrome c oxidase subunit 5B, mitochondrial											6	9	8	4	3	6	6	2	2	5	5	5	10	6	11264.8
P19639	P19639.B99990004.pdb	Glutathione S-transferase Mu 3											14	13	14	13	3	9	4	2	6	7	7	6	8	9	11897.2
P22315	P22315.B99990004.pdb	Ferrochelatase, mitochondrial											25	23	27	8	8	16	13	5	8	6	12	19	19	26	24995.3
P23589	P23589.B99990002.pdb	Carbonic anhydrase 5A, mitochondrial		matrix		IMPI						matrix	12	20	14	16	6	11	9	6	8	2	6	11	12	16	18762.5		18762.5			12	20	14	16	6	11	9	6	8	2	6	11	12	16
P24456	P24456.B99990004.pdb	Cytochrome P450 2D10						Peroxisome or ER	membrane				16	27	27	21	10	13	13	5	7	8	14	22	24	25	26138.5
P25688	P25688.B99990003.pdb	Uricase						Peroxisome or ER					24	15	18	19	14	11	13	0	9	6	11	10	12	12	19195.3
P26883	P26883.B99990002.pdb	Peptidyl-prolyl cis-trans isomerase FKBP1A			cytosol		cytosol	Peroxisome or ER	membrane				8	5	6	5	3	2	6	0	3	2	1	5	7	5	6026.2			6026.2																	8	5	6
P28665	P28665.B99990003.pdb	Murinoglobulin-1											75	45	89	52	27	100	51	13	25	14	57	61	36	55	71951.6
P30115	P30115.B99990001.pdb	Glutathione S-transferase A3											20	13	15	13	1	7	3	1	9	5	6	7	10	10	12505.3
P33267	P33267.B99990003.pdb	Cytochrome P450 2F2						Peroxisome or ER	membrane				21	31	20	28	5	23	13	2	6	5	12	16	21	22	24760.3
P40936	P40936.B99990005.pdb	Indolethylamine N-methyltransferase			cytosol		cytosol				cytosolClean		16	12	18	12	4	14	8	5	8	2	2	12	17	9	12116			12116																	16	12	18
P45376	P45376.B99990002.pdb	Aldose reductase			cytosol	IMPI	cytosol						23	8	15	17	4	8	6	2	8	4	10	12	9	12	13904.8			13904.8																	23	8	15
P46425	P46425.B99990005.pdb	Glutathione S-transferase P 2			cytosol		cytosol			protein complex			3	6	3	11	2	5	6	1	7	4	6	9	15	10	9346			9346																	3	6	3
P49312	P49312.B99990003.pdb	Heterogeneous nuclear ribonucleoprotein A1							membrane				16	23	18	14	5	28	7	0	11	5	18	10	62	8	26182
P50396	P50396.B99990004.pdb	Rab GDP dissociation inhibitor alpha			cytosol		cytosol			protein complex			28	19	31	26	0	10	7	1	14	5	20	16	21	12	20485.2			20485.2																	28	19	31
P50544	P50544.B99990003.pdb	Very long-chain specific acyl-CoA dehydrogenase, mitochondrial		matrix		IMPI			membrane			matrix	35	34	40	24	7	34	19	1	7	10	16	28	34	22	36564.8		36564.8			35	34	40	24	7	34	19	1	7	10	16	28	34	22
P52196	P52196.B99990002.pdb	Thiosulfate sulfurtransferase		matrix		IMPI			membrane			matrix	13	19	17	14	5	13	8	0	4	1	6	11	11	16	13504.7		13504.7			13	19	17	14	5	13	8	0	4	1	6	11	11	16
P52840	P52840.B99990001.pdb	Sulfotransferase 1A1											22	10	17	11	6	8	14	3	6	8	9	8	10	19	17314.7
P54869	P54869.B99990003.pdb	Hydroxymethylglutaryl-CoA synthase, mitochondrial		matrix		IMPI			membrane			matrix	29	25	20	21	4	19	16	2	12	7	20	21	14	16	22092.8		22092.8			29	25	20	21	4	19	16	2	12	7	20	21	14	16
P56593	P56593.B99990004.pdb	Cytochrome P450 2A12						Peroxisome or ER	membrane	protein complex			32	22	22	19	10	22	9	3	11	6	14	25	22	18	24292
P56654	P56654.B99990001.pdb	Cytochrome P450 2C37						Peroxisome or ER	membrane				29	21	25	25	8	20	16	8	10	4	21	15	22	20	25725.7
P57780	P57780.B99990001.pdb	Alpha-actinin-4			cytosol		cytosol			protein complex			55	52	84	60	23	41	29	6	17	15	39	54	34	27	59231.3			59231.3																	55	52	84
P58044	P58044.B99990002.pdb	Isopentenyl-diphosphate Delta-isomerase 1											18	8	20	12	4	6	4	2	5	2	16	5	6	6	12033.5
P60843	P60843.B99990001.pdb	Eukaryotic initiation factor 4A-I			cytosol		cytosol		membrane	protein complex			18	27	27	27	4	19	14	0	7	9	13	17	14	7	22954.5			22954.5																	18	27	27
P61079	P61079.B99990005.pdb	Ubiquitin-conjugating enzyme E2 D3			cytosol		cytosol		membrane				8	8	2	12	2	8	6	2	2	2	6	5	3	6	7727			7727																	8	8	2
P62137	P62137.B99990001.pdb	Serine/threonine-protein phosphatase PP1-alpha catalytic subunit			cytosol		cytosol		membrane	protein complex			20	16	19	18	3	12	6	1	7	4	12	12	15	14	17279.3			17279.3																	20	16	19
P62962	P62962.B99990004.pdb	Profilin-1			cytosol		cytosol		membrane				9	4	4	7	2	10	5	0	4	3	4	4	12	4	7149.5			7149.5																	9	4	4
P63001	P63001.B99990005.pdb	Ras-related C3 botulinum toxin substrate 1			cytosol		cytosol	Peroxisome or ER	membrane	protein complex			16	9	9	11	2	3	7	3	6	1	6	5	7	11	11050.7			11050.7																	16	9	9
P63242	P63242.B99990002.pdb	Eukaryotic translation initiation factor 5A-1			cytosol		cytosol	Peroxisome or ER	membrane				13	5	12	12	4	8	5	2	3	5	4	5	12	2	10251.3			10251.3																	13	5	12
P63260	P63260.B99990001.pdb	Actin, cytoplasmic 2			cytosol		cytosol		membrane	protein complex			18	18	28	18	8	15	13	1	11	5	7	12	18	10	17601.7			17601.7																	18	18	28
P68134	P68134.B99990002.pdb	Actin, alpha skeletal muscle			cytosol		cytosol			protein complex			19	18	27	20	7	14	15	0	12	7	8	11	19	10	17349.3			17349.3																	19	18	27
P68368	P68368.B99990004.pdb	Tubulin alpha-4A chain			cytosol		cytosol			protein complex			18	19	32	24	7	10	9	2	10	1	12	13	18	14	18834			18834																	18	19	32
P68372	P68372.B99990003.pdb	Tubulin beta-4B chain			cytosol		cytosol			protein complex			15	20	32	21	5	17	13	4	11	7	15	17	14	9	20832.3			20832.3																	15	20	32
P68373	P68373.B99990002.pdb	Tubulin alpha-1C chain								protein complex			17	18	30	25	9	10	16	1	10	1	11	13	20	13	18803.7
P68510	P68510.B99990003.pdb	14-3-3 protein eta			cytosol		cytosol		membrane				20	10	28	17	2	10	4	1	9	3	14	12	7	3	13686.5			13686.5																	20	10	28
P70266	P70266.B99990004.pdb	6-phosphofructo-2-kinase/fructose-2,6-bisphosphatase 1			cytosol		cytosol			protein complex			23	28	40	19	9	21	11	2	19	4	17	19	12	15	24303.5			24303.5																	23	28	40
P70694	P70694.B99990002.pdb	Estradiol 17 beta-dehydrogenase 5			cytosol		cytosol	Peroxisome or ER					30	14	16	20	4	12	2	1	7	4	7	14	11	9	14908.3			14908.3																	30	14	16
P80317	P80317.B99990003.pdb	T-complex protein 1 subunit zeta											41	24	39	28	8	19	16	3	6	9	14	13	20	11	26365.3
P97364	P97364.B99990003.pdb	Selenide, water dikinase 2											15	18	27	11	5	22	17	3	4	4	15	18	28	16	23922
P97823	P97823.B99990004.pdb	Acyl-protein thioesterase 1			cytosol	IMPI	cytosol		membrane				11	5	7	9	3	11	4	2	1	10	9	8	9	15	10359.3			10359.3																	11	5	7
P99029-2	P99029-2.B99990005.pdb	Peroxiredoxin-5, mitochondrial			cytosol	IMPI		Peroxisome or ER				matrix	13	5	8	7	1	4	3	1	0	1	6	4	11	7	7696
Q00897	Q00897.B99990005.pdb	Alpha-1-antitrypsin 1-4						Peroxisome or ER	membrane				21	8	24	21	9	25	19	3	2	4	16	18	12	13	22118.7
Q00898	Q00898.B99990002.pdb	Alpha-1-antitrypsin 1-5						Peroxisome or ER	membrane				18	9	23	19	10	24	17	4	1	2	20	18	12	11	21729.3
Q05421	Q05421.B99990003.pdb	Cytochrome P450 2E1						Peroxisome or ER	membrane				32	23	28	23	5	13	10	3	11	7	17	12	17	19	23989.3
Q3T9X3	Q3T9X3.B99990005.pdb	Dynamin-2			cytosol		cytosol		membrane	protein complex			45	58	55	44	15	42	26	0	16	8	27	37	32	53	49906.8			49906.8																	45	58	55
Q3U3J1	Q3U3J1.B99990003.pdb	Branched chain ketoacid dehydrogenase E1, alpha polypeptide		matrix		IMPI				protein complex			14	32	24	19	11	21	6	1	13	8	12	27	17	17	27168.3		27168.3			14	32	24	19	11	21	6	1	13	8	12	27	17	17
Q3UX10	Q3UX10.B99990001.pdb	Tubulin alpha chain-like 3								protein complex			16	20	32	20	9	15	8	1	7	2	10	14	15	13	18969.3
Q3UZZ6	Q3UZZ6.B99990002.pdb	Sulfotransferase 1 family member D1											26	9	27	14	4	12	5	1	8	3	12	7	5	10	13283.2
Q569X9	Q569X9.B99990004.pdb	Protein Cyp2c67						Peroxisome or ER	membrane				31	18	24	24	13	17	14	12	11	3	23	14	23	17	25196.2
Q60605-2	Q60605-2.B99990005.pdb	Myosin light polypeptide 6			cytosol		cytosol		membrane	protein complex			9	5	18	10	2	3	6	2	3	5	9	6	13	1	10318.3			10318.3																	9	5	18
Q60710	Q60710.B99990002.pdb	Deoxynucleoside triphosphate triphosphohydrolase SAMHD1											51	36	45	37	11	19	16	9	13	3	22	24	15	27	35720.7
Q61133	Q61133.B99990003.pdb	Glutathione S-transferase theta-2			cytosol		cytosol				cytosolClean		11	13	13	9	4	9	6	1	4	3	6	18	12	8	12002.2			12002.2																	11	13	13
Q61171	Q61171.B99990001.pdb	Peroxiredoxin-2			cytosol	IMPI	cytosol						13	6	9	13	3	8	6	0	4	1	8	6	13	8	9942.2			9942.2																	13	6	9
Q61176	Q61176.B99990002.pdb	Arginase-1			cytosol	IMPI	cytosol		membrane				25	10	17	14	5	12	9	0	8	1	7	2	18	15	13843.8			13843.8																	25	10	17
Q61655	Q61655.B99990005.pdb	ATP-dependent RNA helicase DDX19A							membrane				35	23	40	25	6	21	19	0	7	6	19	24	15	9	28063.3
Q61696	Q61696.B99990002.pdb	Heat shock 70 kDa protein 1A			cytosol		cytosol			protein complex			44	33	42	41	8	29	28	2	11	5	27	23	37	15	35389.7			35389.7																	44	33	42
Q62264	Q62264.B99990004.pdb	Thyroid hormone-inducible hepatic protein			cytosol		cytosol				cytosolClean		6	7	17	8	6	7	9	3	4	5	4	9	7	4	12507.5			12507.5																	6	7	17
Q62376-2	Q62376-2.B99990003.pdb	U1 small nuclear ribonucleoprotein 70 kDa											9	18	19	7	6	5	6	2	6	5	5	6	4	17	16173.3
Q64105	Q64105.B99990003.pdb	Sepiapterin reductase											9	12	11	14	0	13	5	2	3	4	7	15	16	10	12582
Q64458	Q64458.B99990005.pdb	Cytochrome P450 2C29						Peroxisome or ER	membrane				35	19	25	18	9	17	14	9	9	5	21	15	23	20	25327.8
Q64459	Q64459.B99990005.pdb	Cytochrome P450 3A11						Peroxisome or ER	membrane				46	15	28	25	7	20	12	2	14	8	17	12	13	22	25342.3
Q64464	Q64464.B99990002.pdb	Cytochrome P450 3A13						Peroxisome or ER	membrane				40	19	28	24	5	18	14	3	11	7	18	14	18	24	27447.3
Q64481	Q64481.B99990004.pdb	Cytochrome P450 3A16						Peroxisome or ER	membrane				42	13	30	21	5	14	12	2	18	8	20	13	15	23	25397
Q6A4J8-3	Q6A4J8-3.B99990004.pdb	Ubiquitin carboxyl-terminal hydrolase 7											59	52	70	77	22	38	31	12	29	24	36	57	35	34	72397.8
Q6P1B1	Q6P1B1.B99990001.pdb	Xaa-Pro aminopeptidase 1											30	24	41	31	8	22	17	6	12	4	11	17	21	25	26825.2
Q6P8M1-2	Q6P8M1-2.B99990001.pdb	Putative deoxyribonuclease TATDN1											22	10	17	18	4	9	9	2	5	2	11	11	11	6	13185.2
Q6Q2Z6	Q6Q2Z6.B99990004.pdb	Acyl-coenzyme A thioesterase 5			cytosol		cytosol	Peroxisome or ER					19	24	25	18	14	10	9	2	8	4	2	9	19	27	18679.5			18679.5																	19	24	25
Q6XVG2	Q6XVG2.B99990004.pdb	Cytochrome P450 2C54						Peroxisome or ER	membrane				29	22	23	27	11	15	11	11	11	4	19	11	21	23	25353.8
Q6ZWN5	Q6ZWN5.B99990001.pdb	40S ribosomal protein S9			cytosol	IMPI	cytosol		membrane				18	25	12	11	4	4	3	1	4	1	4	6	16	6	14248.7			14248.7																	18	25	12
Q6ZWQ5	Q6ZWQ5.B99990003.pdb	Sorting nexin-12							membrane				8	17	15	9	1	6	4	1	3	1	8	8	8	10	11629.2
Q6ZWV3	Q6ZWV3.B99990002.pdb	60S ribosomal protein L10			cytosol	IMPI	cytosol	Peroxisome or ER	membrane				22	21	9	10	6	5	3	6	6	4	6	6	15	11	19297.2			19297.2																	22	21	9
Q76MZ3	Q76MZ3.B99990005.pdb	Serine/threonine-protein phosphatase 2A 65 kDa regulatory subunit A alpha isoform			cytosol		cytosol			protein complex			30	26	47	35	10	26	17	5	9	5	20	18	16	24	26469			26469																	30	26	47
Q80W21	Q80W21.B99990002.pdb	Glutathione S-transferase Mu 7			cytosol		cytosol	Peroxisome or ER					14	12	14	14	2	7	4	1	5	5	8	6	9	9	10791			10791																	14	12	14
Q80X81	Q80X81.B99990004.pdb	Protein Acat3			cytosol		cytosol				cytosolClean		19	15	19	8	9	15	12	2	4	6	7	10	21	9	16521.5			16521.5																	19	15	19
Q8BFZ3	Q8BFZ3.B99990004.pdb	Beta-actin-like protein 2											18	18	25	21	8	12	13	1	12	7	8	12	18	12	17498.3
Q8BGA8	Q8BGA8.B99990001.pdb	Acyl-coenzyme A synthetase ACSM5, mitochondrial		matrix		IMPI						matrix	24	35	31	24	9	26	13	6	8	4	14	17	27	32	27097		27097			24	35	31	24	9	26	13	6	8	4	14	17	27	32
Q8BGL3	Q8BGL3.B99990005.pdb	Sulfotransferase			cytosol		cytosol				cytosolClean		21	11	22	7	4	11	7	2	6	3	10	10	8	5	13923.7			13923.7																	21	11	22
Q8BMJ3	Q8BMJ3.B99990001.pdb	Eukaryotic translation initiation factor 1A, X-chromosomal			cytosol		cytosol				cytosolClean		16	10	11	17	2	2	3	0	2	3	9	4	13	3	12209			12209																	16	10	11
Q8BML9	Q8BML9.B99990003.pdb	Protein Qars			cytosol		cytosol			protein complex			45	43	58	33	16	19	26	6	15	8	19	26	29	30	39157			39157																	45	43	58
Q8CG76	Q8CG76.B99990001.pdb	Aflatoxin B1 aldehyde reductase member 2			cytosol	IMPI						matrix	11	27	25	10	9	15	9	0	5	4	8	14	22	13	19131.8
Q8CIM7	Q8CIM7.B99990002.pdb	Cytochrome P450 2D26											21	24	25	22	13	11	9	5	8	8	12	14	22	23	24147.5
Q8K0Z7	Q8K0Z7.B99990003.pdb	Translational activator of cytochrome c oxidase 1		matrix		IMPI						matrix	22	15	25	9	11	20	6	5	3	5	15	5	16	10	22177.5		22177.5			22	15	25	9	11	20	6	5	3	5	15	5	16	10
Q8QZR5	Q8QZR5.B99990001.pdb	Alanine aminotransferase 1			cytosol		cytosol				cytosolClean		15	34	35	16	4	11	9	8	9	4	11	29	20	22	23942.5			23942.5																	15	34	35
Q8R086	Q8R086.B99990002.pdb	Sulfite oxidase, mitochondrial			cytosol	IMPI	cytosol					matrix	18	32	35	25	15	27	13	7	6	4	11	19	19	34	29644.8			29644.8																	18	32	35
Q8R0F9	Q8R0F9.B99990002.pdb	SEC14-like protein 4							membrane				25	19	28	16	5	12	10	1	9	6	13	25	22	15	20348.5
Q8R0Y6	Q8R0Y6.B99990004.pdb	Cytosolic 10-formyltetrahydrofolate dehydrogenase			cytosol	IMPI						matrix	44	31	49	35	10	17	26	5	13	11	23	24	32	22	40372.5
Q8R2K1-5	Q8R2K1-5.B99990003.pdb	Fucose mutarotase											8	6	9	9	1	4	4	2	4	2	1	3	6	8	8714.5
Q8VBT2	Q8VBT2.B99990001.pdb	L-serine dehydratase/L-threonine deaminase											20	9	18	7	5	11	7	2	2	4	6	11	12	12	13312
Q8VC28	Q8VC28.B99990005.pdb	Aldo-keto reductase family 1 member C13			cytosol	IMPI	cytosol	Peroxisome or ER					27	10	21	17	4	6	3	4	9	1	11	11	12	11	14681.2			14681.2																	27	10	21
Q8VC77	Q8VC77.B99990003.pdb	Protein Akr1c20			cytosol		cytosol	Peroxisome or ER					28	12	16	21	3	10	3	2	5	2	10	10	12	9	14748.5			14748.5																	28	12	16
Q8VCC2	Q8VCC2.B99990002.pdb	Liver carboxylesterase 1						Peroxisome or ER					22	17	30	17	15	18	14	4	10	3	13	10	13	24	26502.3
Q8VCR2-2	Q8VCR2-2.B99990001.pdb	17-beta-hydroxysteroid dehydrogenase 13							membrane				21	16	17	8	4	9	7	1	4	3	12	6	14	9	19331.3
Q8VCT4	Q8VCT4.B99990003.pdb	Carboxylesterase 1D			cytosol		cytosol	Peroxisome or ER					25	12	25	17	8	19	17	2	9	4	15	12	25	22	28353.7			28353.7																	25	12	25
Q91V77	Q91V77.B99990001.pdb	Protein S100						Peroxisome or ER		protein complex			10	0	11	9	2	6	4	1	1	3	4	2	6	0	7438
Q91VA0	Q91VA0.B99990003.pdb	Acyl-coenzyme A synthetase ACSM1, mitochondrial		matrix		IMPI						matrix	38	24	38	25	13	26	14	4	10	5	10	21	26	23	26441		26441			38	24	38	25	13	26	14	4	10	5	10	21	26	23
Q91W19	Q91W19.B99990004.pdb	Sulfotransferase			cytosol		cytosol		membrane				20	9	17	9	4	8	6	0	6	7	9	7	8	18	12439.5			12439.5																	20	9	17
Q91W64	Q91W64.B99990003.pdb	Cytochrome P450 2C70						Peroxisome or ER	membrane				35	17	23	26	13	17	17	5	12	8	15	20	20	20	26267.7
Q91WQ3	Q91WQ3.B99990004.pdb	Tyrosine--tRNA ligase, cytoplasmic			cytosol		cytosol				cytosolClean		45	14	42	19	8	22	11	3	11	3	8	14	23	22	27593.3			27593.3																	45	14	42
Q91WT7	Q91WT7.B99990004.pdb	Protein Akr1c14			cytosol		cytosol	Peroxisome or ER					26	14	16	22	4	7	4	3	7	4	10	11	9	8	14508.8			14508.8																	26	14	16
Q91WU0	Q91WU0.B99990004.pdb	Carboxylic ester hydrolase			cytosol		cytosol	Peroxisome or ER					27	14	24	19	12	18	17	3	10	4	14	17	20	24	26535.8			26535.8																	27	14	24
Q91X44	Q91X44.B99990001.pdb	Glucokinase regulatory protein			cytosol		cytosol				cytosolClean		28	26	33	23	8	36	15	6	6	4	11	33	22	18	29680.2			29680.2																	28	26	33
Q91X75	Q91X75.B99990005.pdb	Cytochrome P450, family 2, subfamily a, polypeptide 5						Peroxisome or ER	membrane	protein complex			33	27	22	23	6	16	10	1	8	6	13	19	22	17	24109.3
Q91X77	Q91X77.B99990001.pdb	Cytochrome P450 2C50						Peroxisome or ER	membrane				31	21	26	22	11	17	16	9	11	4	22	12	21	20	25027.5
Q91X91	Q91X91.B99990003.pdb	Nicotinate-nucleotide pyrophosphorylase [carboxylating]			cytosol		cytosol				cytosolClean		11	12	14	10	6	15	11	2	1	4	7	9	17	15	15668.2			15668.2																	11	12	14
Q921H8	Q921H8.B99990002.pdb	3-ketoacyl-CoA thiolase A, peroxisomal				IMPI		Peroxisome or ER	membrane				16	22	14	14	3	17	10	3	5	6	10	14	25	17	18262
Q921I1	Q921I1.B99990005.pdb	Serotransferrin							membrane	protein complex			51	21	40	35	12	27	27	12	15	3	24	18	29	24	31411.5
Q99L04	Q99L04.B99990002.pdb	Dehydrogenase/reductase SDR family member 1				IMPI		Peroxisome or ER	membrane				18	16	13	16	4	16	6	3	5	4	7	11	16	13	20627.8
Q99L20	Q99L20.B99990004.pdb	Protein Gstt3											16	11	14	11	5	9	5	2	5	6	3	14	8	12	11326.3
Q99L27	Q99L27.B99990005.pdb	GMP reductase 2			cytosol		cytosol			protein complex			22	15	23	14	8	19	6	5	8	7	8	11	18	8	16040.5			16040.5																	22	15	23
Q99LB2	Q99LB2.B99990001.pdb	Dehydrogenase/reductase SDR family member 4				IMPI		Peroxisome or ER	membrane				15	18	16	10	3	11	10	0	2	6	9	7	19	8	16555
Q9CPX4	Q9CPX4.B99990005.pdb	Ferritin			cytosol	IMPI	cytosol		membrane	protein complex			8	11	16	10	5	4	4	1	2	2	8	10	5	4	10529.3			10529.3																	8	11	16
Q9CR09	Q9CR09.B99990003.pdb	Ubiquitin-fold modifier-conjugating enzyme 1											14	9	12	9	3	3	5	2	5	1	7	5	5	7	9733.2
Q9CXF0	Q9CXF0.B99990003.pdb	Kynureninase											26	22	32	21	14	18	9	1	10	6	11	7	12	15	21561
Q9CZR8	Q9CZR8.B99990004.pdb	Elongation factor Ts, mitochondrial		matrix		IMPI						matrix	19	15	23	11	5	20	9	2	6	3	7	19	17	10	20965.3		20965.3			19	15	23	11	5	20	9	2	6	3	7	19	17	10
Q9CZS1	Q9CZS1.B99990002.pdb	Aldehyde dehydrogenase X, mitochondrial		matrix		IMPI						matrix	26	29	37	19	8	5	14	6	9	3	15	14	16	12	23678.3		23678.3			26	29	37	19	8	5	14	6	9	3	15	14	16	12
Q9CZY3	Q9CZY3.B99990004.pdb	Ubiquitin-conjugating enzyme E2 variant 1			cytosol		cytosol			protein complex			8	10	12	5	1	10	4	1	0	5	6	4	8	7	8687			8687																	8	10	12
Q9D0S9	Q9D0S9.B99990005.pdb	Histidine triad nucleotide-binding protein 2, mitochondrial		matrix		IMPI						matrix	7	12	4	6	1	5	1	0	3	2	2	11	15	9	11861.3		11861.3			7	12	4	6	1	5	1	0	3	2	2	11	15	9
Q9D939	Q9D939.B99990004.pdb	Sulfotransferase 1C2			cytosol		cytosol				cytosolClean		19	13	18	15	4	9	14	0	4	3	11	14	7	16	15138			15138																	19	13	18
Q9DB30	Q9DB30.B99990004.pdb	Phosphorylase b kinase gamma catalytic chain, liver/testis isoform			cytosol		cytosol			protein complex			15	34	33	23	11	18	14	4	7	5	8	16	15	18	30828.5			30828.5																	15	34	33
Q9DBB8	Q9DBB8.B99990001.pdb	Trans-1,2-dihydrobenzene-1,2-diol dehydrogenase											14	13	22	8	5	14	6	0	5	2	9	10	15	14	14177.7
Q9DBE0	Q9DBE0.B99990001.pdb	Cysteine sulfinic acid decarboxylase											22	31	32	26	8	16	11	4	9	3	6	23	18	15	24175.3
Q9DBJ1	Q9DBJ1.B99990004.pdb	Phosphoglycerate mutase 1			cytosol		cytosol		membrane				18	15	21	14	3	3	4	0	6	3	7	6	7	11	12731.2			12731.2																	18	15	21
Q9DBP5	Q9DBP5.B99990003.pdb	UMP-CMP kinase											21	10	19	14	1	7	5	1	3	3	9	6	13	4	10894
Q9DCM0	Q9DCM0.B99990005.pdb	Persulfide dioxygenase ETHE1, mitochondrial		matrix		IMPI						matrix	7	17	12	7	5	9	8	3	5	1	5	12	10	11	12305.5		12305.5			7	17	12	7	5	9	8	3	5	1	5	12	10	11
Q9DCW4	Q9DCW4.B99990002.pdb	Electron transfer flavoprotein subunit beta		matrix		IMPI				protein complex			26	13	21	15	1	7	9	3	1	4	2	9	13	8	14763.8		14763.8			26	13	21	15	1	7	9	3	1	4	2	9	13	8
Q9EQ06	Q9EQ06.B99990002.pdb	Estradiol 17-beta-dehydrogenase 11			cytosol		cytosol				cytosolClean		24	9	19	8	7	9	6	1	2	2	11	5	11	11	18622.2			18622.2																	24	9	19
Q9JJL8	Q9JJL8.B99990002.pdb	Serine--tRNA ligase, mitochondrial		matrix		IMPI						matrix	12	45	37	17	10	22	16	4	16	6	10	31	23	26	30669.3		30669.3			12	45	37	17	10	22	16	4	16	6	10	31	23	26
Q9JLI0	Q9JLI0.B99990005.pdb	Protein Akr1c12			cytosol		cytosol	Peroxisome or ER					27	11	24	18	4	10	2	3	11	2	10	12	11	12	15247.7			15247.7																	27	11	24
Q9JLJ2	Q9JLJ2.B99990003.pdb	4-trimethylaminobutyraldehyde dehydrogenase											25	20	33	13	6	12	11	5	7	7	12	13	19	11	21057.2
Q9JLZ3	Q9JLZ3.B99990001.pdb	Methylglutaconyl-CoA hydratase, mitochondrial		matrix								matrix	20	25	21	9	3	12	5	3	4	4	7	6	16	10	19685.7		19685.7			20	25	21	9	3	12	5	3	4	4	7	6	16	10
Q9QX60-2	Q9QX60-2.B99990002.pdb	Deoxyguanosine kinase, mitochondrial			cytosol	IMPI						matrix	11	13	20	8	7	9	9	0	4	4	6	16	11	7	13225.3
Q9QYG0	Q9QYG0.B99990005.pdb	Protein NDRG2			cytosol		cytosol				cytosolClean		13	14	24	14	5	26	16	3	8	7	11	19	21	19	24230.5			24230.5																	13	14	24
Q9QYR9	Q9QYR9.B99990004.pdb	Acyl-coenzyme A thioesterase 2, mitochondrial		matrix	cytosol	IMPI						matrix	17	26	29	16	9	15	13	3	8	2	7	15	26	27	22775		22775			17	26	29	16	9	15	13	3	8	2	7	15	26	27
Q9QZ85	Q9QZ85.B99990001.pdb	Interferon-inducible GTPase 1						Peroxisome or ER	membrane				33	17	30	24	2	18	16	2	6	5	24	10	13	11	21860.7
Q9Z1N5	Q9Z1N5.B99990005.pdb	Spliceosome RNA helicase Ddx39b								protein complex			28	23	35	29	9	11	10	1	7	8	15	21	14	11	24762.7
[truncated: 28 more columns]
