# Supplementary material for: Proximal Cysteines that Enhance Lysine N-Acetylation of Cytosolic Proteins in Mice Are Less Conserved in Longer-Living Species
Source: Cell Rep. 2018 Aug 7;24(6):1445–55. doi: 10.1016/j.celrep.2018.07.007 (PMC6092265; doi:10.1016/j.celrep.2018.07.007)
Supplement: Table S4. Conservation of Residues from Surface Pairs, Related to Figures 4 and 5 — Conservation of surface lysine, cysteine and serine residues from CysLys or SerLys pairs ≤ 11.5Å apart in mouse in the genomes of 66 other species. [file mmc5.xlsx]

## Sheet: A-Key
Table S4 Conservation of residues from surface pairs. Conservation of surface lysine, cysteine and serine residues from CysLys or SerLys pairs ≤11.5Å apart in mouse in the genomes of 66 other species. Related to Figures 4 and 5.
Conservation of individual surface lysine, cysteine and serine residues from TableS2. Proteins with less than 60 orthologues were removed from the analysis, leaving 442 proteins. NA indicates that corresponding residue could not be aligned in that species and did not contribute to the analysis.
Lysine acetylation from Weinert, B. T., Moustafa, T., Iesmantavicius, V., Zechner, R. & Choudhary, C. 2015. Analysis of acetylation stoichiometry suggests that sirt3 repairs nonenzymatic acetylation lesions. EMBO J, 34, 2620-32.
B-Lysine	Conservation of surface lysine residues that have either a surface cysteine or serine residue within 11.5Å in 66 species
Gene	Gene
Protein (UniProt)	UniProt ID of the mouse sequence
Matrix	Is the protein found in the matrix compartment - does not include proteins with dual localisation
Cytosol	Is the protein found in the cytosolic compartment using gene ontology and the human protein atlas - does not include proteins with dual localisation
Lysine Position	Position of the lysine residue in the mouse sequence
Lys Surface NZ (Å2)	Exposed surface area of the lysine NZ atom
Lysine Acetylated	Is the lysine acetylated in mouse liver
Part of KC Pair?	Is the NZ atom of the lysine residue within 11.5Å of a surface SG atom of a cysteine residue
Part of KS Pair?	Is the NZ atom of the lysine residue within 11.5Å of a surface OG atom of a serine residue
C-Cysteine	Conservation of surface cysteine residues that have a surface lysine residue within 11.5Å in 66 species
Gene	Gene
Protein (UniProt)	UniProt ID of the mouse sequence
Matrix	Is the protein found in the matrix compartment - does not include proteins with dual localisation
Cytosol	Is the protein found in the cytosolic compartment using gene ontology and the human protein atlas - does not include proteins with dual localisation
Cysteine Position	Position of the cysteine residue in the mouse sequence
Cys Surface SG (Å2)	Exposed surface area of the cysteine SG atom
Part of KC Pair?	Is the SG atom of the cysteine residue within 11.5Å of a surface NZ atom of a lysine residue
D-Serine	Conservation of surface serine residues that have a surface lysine residue within 11.5Å in 66 species
Gene	Gene
Protein (UniProt)	UniProt ID of the mouse sequence
Matrix	Is the protein found in the matrix compartment - does not include proteins with dual localisation
Cytosol	Is the protein found in the cytosolic compartment using gene ontology and the human protein atlas - does not include proteins with dual localisation
Serine Position	Position of the cysteine residue in the mouse sequence
Ser Surface OG (Å2)	Exposed surface area of the cysteine OG atom
Part of KS Pair?	Is the OG atom of the serine residue within 11.5Å of a surface NZ atom of a lysine residue
E-Lysine per Species	Average conservation of surface lysine residues that have either a surface cysteine or serine residue within 11.5Å in 66 species
Species	Latin name of the species
Total No. Conserved	Number of conserved surface lysine residues in that particular species
Total No. Present	Total number of surface lysine residues where a residue corresponding to the lysine could be assigned in that particular species
Matrix No. Conserved	Number of conserved surface lysine residues in the matrix in that particular species
Matrix No. Present	Total number of surface lysine residues in the matrix where a residue corresponding to the lysine could be assigned in that particular species
Cytosol No. Conserved	Number of conserved surface lysine residues in the cytosol in that particular species
Cytosol No. Present	Total number of surface lysine residues in the cytosol where a residue corresponding to the lysine could be assigned in that particular species
Acetylated No. Conserved	Number of conserved surface acetylated lysine residues in that particular species
Acetylated No. Present	Total number of surface acetylated lysine residues where a residue corresponding to the lysine could be assigned in that particular species
Non-acetylated No. Conserved	Number of conserved surface non-acetylated lysine residues in that particular species
Non-acetylated No. Present	Total number of surface non-acetylated lysine residues where a residue corresponding to the lysine could be assigned in that particular species
KC Paired No. Conserved	Number of conserved surface acetylated lysine residues in that particular species with a cysteine residue SG atom ≤11.5Å
KC Paired No. Present	Total number of surface acetylated lysine residues where a residue corresponding to the lysine could be assigned in that particular species with a cysteine residue SG atom ≤11.5Å
Not KC Paired No. Conserved	Number of conserved surface lysine residues that are either not acetylated or do not have a cysteine residue SG atom ≤11.5Å in that particular species
Not KC Paired No. Present	Total number of conserved surface lysine residues that are either not acetylated or do not have a cysteine residue SG atom ≤11.5Å where a residue corresponding to the lysine could be assigned in that particular species
KS Paired No. Conserved	Number of conserved surface acetylated lysine residues in that particular species with a serine residue OG atom ≤11.5Å
KS Paired No. Present	Total number of surface acetylated lysine residues where a residue corresponding to the lysine could be assigned in that particular species with a serine residue OG atom ≤11.5Å
Not KS Paired No. Conserved	Number of conserved surface lysine residues that are either not acetylated or do not have a serine residue OG atom ≤11.5Å in that particular species
Not KS Paired No. Present	Total number of conserved surface lysine residues that are either not acetylated or do not have a serine residue OG atom ≤11.5Å where a residue corresponding to the lysine could be assigned in that particular species
Acetylated Matrix No. Conserved	Number of conserved surface acetylated lysine residues in the matrix in that particular species
Acetylated Matrix No. Present	Total number of surface acetylated lysine residues in the matrix where a residue corresponding to the lysine could be assigned in that particular species
Non-acetylated Matrix No. Conserved	Number of conserved surface non-acetylated lysine residues in the matrix in that particular species
Non-acetylated Matrix No. Present	Total number of surface non-acetylated lysine residues in the matrix where a residue corresponding to the lysine could be assigned in that particular species
Acetylated Cytosol No. Conserved	Number of conserved surface acetylated lysine residues in the cytosol in that particular species
Acetylated Cytosol No. Present	Total number of surface acetylated lysine residues in the cytosol where a residue corresponding to the lysine could be assigned in that particular species
Non-acetylated Cytosol No. Conserved	Number of conserved surface non-acetylated lysine residues in the cytosol in that particular species
Non-acetylated Cytosol No. Present	Total number of surface non-acetylated lysine residues in the cytosol where a residue corresponding to the lysine could be assigned in that particular species
KC Paired Matrix No. Conserved	Number of conserved surface acetylated lysine residues in the matrix in that particular species with a cysteine residue SG atom ≤11.5Å
KC Paired Matrix No. Present	Total number of surface acetylated lysine residues in the matrix where a residue corresponding to the lysine could be assigned in that particular species with a cysteine residue SG atom ≤11.5Å
Not KC Paired Matrix No. Conserved	Number of conserved surface lysine residues in the matrix that are either not acetylated or do not have a cysteine residue SG atom ≤11.5Å in that particular species
Not KC Paired Matrix No. Present	Total number of conserved surface lysine residues in the matrix that are either not acetylated or do not have a cysteine residue SG atom ≤11.5Å where a residue corresponding to the lysine could be assigned in that particular species
KC Paired Cytosol No. Conserved	Number of conserved surface acetylated lysine residues in the cytosol in that particular species with a cysteine residue SG atom ≤11.5Å
KC Paired Cytosol No. Present	Total number of surface acetylated lysine residues in the cytosol where a residue corresponding to the lysine could be assigned in that particular species with a cysteine residue SG atom ≤11.5Å
Not KC Paired Cytosol No. Conserved	Number of conserved surface lysine residues in the cytosol that are either not acetylated or do not have a cysteine residue SG atom ≤11.5Å in that particular species
Not KC Paired Cytosol No. Present	Total number of conserved surface lysine residues in the cytosol that are either not acetylated or do not have a cysteine residue SG atom ≤11.5Å where a residue corresponding to the lysine could be assigned in that particular species
KS Paired Matrix No. Conserved	Number of conserved surface acetylated lysine residues in the matrix in that particular species with a serine residue OG atom ≤11.5Å
KS Paired Matrix No. Present	Total number of surface acetylated lysine residues in the matrix where a residue corresponding to the lysine could be assigned in that particular species with a serine residue OG atom ≤11.5Å
Not KS Paired Matrix No. Conserved	Number of conserved surface lysine residues in the matrix that are either not acetylated or do not have a serine residue OG atom ≤11.5Å in that particular species
Not KS Paired Matrix No. Present	Total number of conserved surface lysine residues in the matrix that are either not acetylated or do not have a serine residue OG atom ≤11.5Å where a residue corresponding to the lysine could be assigned in that particular species
KS Paired Cytosol No. Conserved	Number of conserved surface acetylated lysine residues in the cytosol in that particular species with a serine residue OG atom ≤11.5Å
KS Paired Cytosol No. Present	Total number of surface acetylated lysine residues in the cytosol where a residue corresponding to the lysine could be assigned in that particular species with a serine residue OG atom ≤11.5Å
Not KS Paired Cytosol No. Conserved	Number of conserved surface lysine residues in the cytosol that are either not acetylated or do not have a serine residue OG atom ≤11.5Å in that particular species
Not KS Paired Cytosol No. Present	Total number of conserved surface lysine residues in the cytosol that are either not acetylated or do not have a serine residue OG atom ≤11.5Å where a residue corresponding to the lysine could be assigned in that particular species
Total Fraction	Number of conserved surface lysine residues in that particular species/Total number of surface lysine residues where a residue corresponding to the lysine could be assigned in that particular species
Matrix Fraction	Number of conserved matrix surface lysine residues in that particular species/Total number of matrix surface lysine residues where a residue corresponding to the lysine could be assigned in that particular species
Cytosol Fraction	Number of conserved cytosol surface lysine residues in that particular species/Total number of cytosol surface lysine residues where a residue corresponding to the lysine could be assigned in that particular species
Acetylated Fraction	Number of conserved surface acetylated lysine residues in that particular species/Total number of surface acetylated lysine residues where a residue corresponding to the lysine could be assigned in that particular species
Non-acetylated Fraction	Number of conserved surface non-acetylated lysine residues in that particular species/Total number of surface non-acetylated lysine residues where a residue corresponding to the lysine could be assigned in that particular species
KC Paired Fraction	Number of conserved surface acetylated lysine residues in that particular species with a cysteine residue SG atom ≤11.5Å/Total number of surface acetylated lysine residues where a residue corresponding to the lysine could be assigned in that particular species with a cysteine residue SG atom ≤11.5Å
Not KC Paired Fraction	Number of conserved surface lysine residues that are either not acetylated or do not have a cysteine residue SG atom ≤11.5Å in that particular species/Total number of conserved surface lysine residues that are either not acetylated or do not have a cysteine residue SG atom ≤11.5Å where a residue corresponding to the lysine could be assigned in that particular species
KS Paired Fraction	Number of conserved surface acetylated lysine residues in that particular species with a serine residue OG atom ≤11.5Å/Total number of surface acetylated lysine residues where a residue corresponding to the lysine could be assigned in that particular species with a serine residue OG atom ≤11.5Å
Not KS Paired Fraction	Number of conserved surface lysine residues that are either not acetylated or do not have a serine residue OG atom ≤11.5Å in that particular species/Total number of conserved surface lysine residues that are either not acetylated or do not have a serine residue OG atom ≤11.5Å where a residue corresponding to the lysine could be assigned in that particular species
Acetylated Matrix Fraction	Number of conserved surface acetylated lysine residues in the matrix in that particular species/Total number of surface acetylated lysine residues in the matrix where a residue corresponding to the lysine could be assigned in that particular species
Non-acetylated Matrix Fraction	Number of conserved surface non-acetylated lysine residues in the matrix in that particular species/Total number of surface non-acetylated lysine residues in the matrix where a residue corresponding to the lysine could be assigned in that particular species
Acetylated Cytosol Fraction	Number of conserved surface acetylated lysine residues in the cytosol in that particular species/Total number of surface acetylated lysine residues in the cytosol where a residue corresponding to the lysine could be assigned in that particular species
Non-acetylated Cytosol Fraction	Number of conserved surface non-acetylated lysine residues in the cytosol in that particular species/Total number of surface non-acetylated lysine residues in the cytosol where a residue corresponding to the lysine could be assigned in that particular species
KC Paired Matrix Fraction	Number of conserved surface acetylated lysine residues in the matrix in that particular species with a cysteine residue SG atom ≤11.5Å/Total number of surface acetylated lysine residues in the matrix where a residue corresponding to the lysine could be assigned in that particular species with a cysteine residue SG atom ≤11.5Å
Not KC Paired Matrix Fraction	Number of conserved surface lysine residues in the cytosol that are either not acetylated or do not have a cysteine residue SG atom ≤11.5Å in that particular species/Total number of conserved surface lysine residues in the cytosol that are either not acetylated or do not have a cysteine residue SG atom ≤11.5Å where a residue corresponding to the lysine could be assigned in that particular species
KC Paired Cytosol Fraction	Number of conserved surface acetylated lysine residues in the cytosol in that particular species with a cysteine residue SG atom ≤11.5Å/Total number of surface acetylated lysine residues in the cytosol where a residue corresponding to the lysine could be assigned in that particular species with a cysteine residue SG atom ≤11.5Å
Not KC Paired Cytosol Fraction	Number of conserved surface lysine residues in the cytosol that are either not acetylated or do not have a cysteine residue SG atom ≤11.5Å in that particular species/Total number of conserved surface lysine residues in the cytosol that are either not acetylated or do not have a cysteine residue SG atom ≤11.5Å where a residue corresponding to the lysine could be assigned in that particular species
KS Paired Matrix Fraction	Number of conserved surface acetylated lysine residues in the matrix in that particular species with a serine residue OG atom ≤11.5Å/Total number of surface acetylated lysine residues in the matrix where a residue corresponding to the lysine could be assigned in that particular species with a serine residue OG atom ≤11.5Å
Not KS Paired Matrix Fraction	Number of conserved surface lysine residues in the cytosol that are either not acetylated or do not have a serine residue OG atom ≤11.5Å in that particular species/Total number of conserved surface lysine residues in the cytosol that are either not acetylated or do not have a serine residue OG atom ≤11.5Å where a residue corresponding to the lysine could be assigned in that particular species
KS Paired Cytosol Fraction	Number of conserved surface acetylated lysine residues in the cytosol in that particular species with a serine residue OG atom ≤11.5Å/Total number of surface acetylated lysine residues in the cytosol where a residue corresponding to the lysine could be assigned in that particular species with a serine residue OG atom ≤11.5Å
Not KS Paired Cytosol Fraction	Number of conserved surface lysine residues in the cytosol that are either not acetylated or do not have a serine residue OG atom ≤11.5Å in that particular species/Total number of conserved surface lysine residues in the cytosol that are either not acetylated or do not have a serine residue OG atom ≤11.5Å where a residue corresponding to the lysine could be assigned in that particular species
F-Cysteine per Species	Average conservation of surface cysteine residues that have a surface acetylated lysine residue within 11.5Å in 66 species
Species	Latin name of the species
Total No. Conserved	Number of conserved surface cysteine residues in that particular species
Total No. Present	Total number of surface cysteine residues where a residue corresponding to the cysteine could be assigned in that particular species
Matrix No. Conserved	Number of conserved surface cysteine residues in the matrix in that particular species
Matrix No. Present	Total number of surface cysteine residues in the matrix where a residue corresponding to the cysteine could be assigned in that particular species
Cytosol No. Conserved	Number of conserved surface cysteine residues in the cytosol in that particular species
Cytosol No. Present	Total number of surface cysteine residues in the cytosol where a residue corresponding to the cysteine could be assigned in that particular species
Paired No. Conserved	Number of conserved surface cysteine residues in that particular species with an acetylated lysine residue NZ atom ≤11.5Å
Paired No. Conserved	Total number of surface cysteine residues where a residue corresponding to the cysteine could be assigned in that particular species with an acetylated lysine residue NZ atom ≤11.5Å
Non-paired No. Conserved	Number of conserved surface cysteine residues that do not have an acetylated lysine residue NZ atom ≤11.5Å in that particular species
Non-paired No. Present	Total number of conserved surface cysteine residues that do not have an acetylated lysine residue NZ atom ≤11.5Å where a residue corresponding to the cysteine could be assigned in that particular species
Matrix Paired No. Conserved	Number of conserved surface cysteine residues in the matrix in that particular species with an acetylated lysine residue NZ atom ≤11.5Å
Matrix Paired No. Present	Total number of surface cysteine residues in the matrix where a residue corresponding to the cysteine could be assigned in that particular species with an acetylated lysine residue NZ atom ≤11.5Å
Matrix Non-paired No. Conserved	Number of conserved surface cysteine residues in the matrix that do not have an acetylated lysine residue NZ atom ≤11.5Å in that particular species
Matrix Non-paired No. Present	Total number of conserved surface cysteine residues in the matrix that do not have an acetylated lysine residue NZ atom ≤11.5Å where a residue corresponding to the cysteine could be assigned in that particular species
Cytosol Paired No. Conserved	Number of conserved surface cysteine residues in the cytosol in that particular species with an acetylated lysine residue NZ atom ≤11.5Å
Cytosol Paired No. Conserved	Total number of surface cysteine residues in the cytosol where a residue corresponding to the cysteine could be assigned in that particular species with an acetylated lysine residue NZ atom ≤11.5Å
Cytosol Non-paired No. Conserved	Number of conserved surface cysteine residues in the cytosol that do not have an acetylated lysine residue NZ atom ≤11.5Å in that particular species
Cytosol Non-paired No. Conserved	Total number of conserved surface cysteine residues in the cytosol that do not have an acetylated lysine residue NZ atom ≤11.5Å where a residue corresponding to the cysteine could be assigned in that particular species
Total Fraction	Number of conserved surface cysteine residues in that particular species/Total number of surface cysteine residues where a residue corresponding to the cysteine could be assigned in that particular species
Matrix Fraction	Number of conserved surface cysteine residues in the matrix in that particular species/Total number of surface cysteine residues in the matrix where a residue corresponding to the cysteine could be assigned in that particular species
Cytosol Fraction	Number of conserved surface cysteine residues in the cytosol in that particular species/Total number of surface cysteine residues in the cytosol where a residue corresponding to the cysteine could be assigned in that particular species
Paired Fraction	Number of conserved surface cysteine residues in that particular species with an acetylated lysine residue NZ atom ≤11.5Å/Total number of surface cysteine residues where a residue corresponding to the cysteine could be assigned in that particular species with an acetylated lysine residue NZ atom ≤11.5Å
Non-paired Fraction	Number of conserved surface cysteine residues that do not have an acetylated lysine residue NZ atom ≤11.5Å in that particular species/Total number of conserved surface cysteine residues that do not have an acetylated lysine residue NZ atom ≤11.5Å where a residue corresponding to the cysteine could be assigned in that particular species
Matrix Paired Fraction	Number of conserved surface cysteine residues in the matrix in that particular species with an acetylated lysine residue NZ atom ≤11.5Å/Total number of surface cysteine residues in the matrix where a residue corresponding to the cysteine could be assigned in that particular species with an acetylated lysine residue NZ atom ≤11.5Å
Matrix Non-Paired Fraction	Number of conserved surface cysteine residues in the matrix that do not have an acetylated lysine residue NZ atom ≤11.5Å in that particular species/Total number of conserved surface cysteine residues in the matrix that do not have an acetylated lysine residue NZ atom ≤11.5Å where a residue corresponding to the cysteine could be assigned in that particular species
Cytosol Paired Fraction	Number of conserved surface cysteine residues in the cytosol in that particular species with an acetylated lysine residue NZ atom ≤11.5Å/Total number of surface cysteine residues in the cytosol where a residue corresponding to the cysteine could be assigned in that particular species with an acetylated lysine residue NZ atom ≤11.5Å
Cytosol Non-paired Fraction	Number of conserved surface cysteine residues in the cytosol that do not have an acetylated lysine residue NZ atom ≤11.5Å in that particular species/Total number of conserved surface cysteine residues in the cytosol that do not have an acetylated lysine residue NZ atom ≤11.5Å where a residue corresponding to the cysteine could be assigned in that particular species
G-Serine per Species	Average conservation of surface serine residues that have a surface acetylated lysine residue within 11.5Å in 66 species
Species	Latin name of the species
Total No. Conserved	Number of conserved surface serine residues in that particular species
Total No. Present	Total number of surface serine residues where a residue corresponding to the serine could be assigned in that particular species
Matrix No. Conserved	Number of conserved surface serine residues in the matrix in that particular species
Matrix No. Present	Total number of surface serine residues in the matrix where a residue corresponding to the serine could be assigned in that particular species
Cytosol No. Conserved	Number of conserved surface serine residues in the cytosol in that particular species
Cytosol No. Present	Total number of surface serine residues in the cytosol where a residue corresponding to the serine could be assigned in that particular species
Paired No. Conserved	Number of conserved surface serine residues in that particular species with an acetylated lysine residue NZ atom ≤11.5Å
Paired No. Conserved	Total number of surface serine residues where a residue corresponding to the serine could be assigned in that particular species with an acetylated lysine residue NZ atom ≤11.5Å
Non-paired No. Conserved	Number of conserved surface serine residues that do not have an acetylated lysine residue NZ atom ≤11.5Å in that particular species
Non-paired No. Present	Total number of conserved surface serine residues that do not have an acetylated lysine residue NZ atom ≤11.5Å where a residue corresponding to the serine could be assigned in that particular species
Matrix Paired No. Conserved	Number of conserved surface serine residues in the matrix in that particular species with an acetylated lysine residue NZ atom ≤11.5Å
Matrix Paired No. Present	Total number of surface serine residues in the matrix where a residue corresponding to the serine could be assigned in that particular species with an acetylated lysine residue NZ atom ≤11.5Å
Matrix Non-paired No. Conserved	Number of conserved surface serine residues in the matrix that do not have an acetylated lysine residue NZ atom ≤11.5Å in that particular species
Matrix Non-paired No. Present	Total number of conserved surface serine residues in the matrix that do not have an acetylated lysine residue NZ atom ≤11.5Å where a residue corresponding to the serine could be assigned in that particular species
Cytosol Paired No. Conserved	Number of conserved surface serine residues in the cytosol in that particular species with an acetylated lysine residue NZ atom ≤11.5Å
Cytosol Paired No. Conserved	Total number of surface serine residues in the cytosol where a residue corresponding to the serine could be assigned in that particular species with an acetylated lysine residue NZ atom ≤11.5Å
Cytosol Non-paired No. Conserved	Number of conserved surface serine residues in the cytosol that do not have an acetylated lysine residue NZ atom ≤11.5Å in that particular species
Cytosol Non-paired No. Conserved	Total number of conserved surface serine residues in the cytosol that do not have an acetylated lysine residue NZ atom ≤11.5Å where a residue corresponding to the serine could be assigned in that particular species
Total Fraction	Number of conserved surface serine residues in that particular species/Total number of surface serine residues where a residue corresponding to the serine could be assigned in that particular species
Matrix Fraction	Number of conserved surface serine residues in the matrix in that particular species/Total number of surface serine residues in the matrix where a residue corresponding to the serine could be assigned in that particular species
Cytosol Fraction	Number of conserved surface serine residues in the cytosol in that particular species/Total number of surface serine residues in the cytosol where a residue corresponding to the serine could be assigned in that particular species
Paired Fraction	Number of conserved surface serine residues in that particular species with an acetylated lysine residue NZ atom ≤11.5Å/Total number of surface serine residues where a residue corresponding to the serine could be assigned in that particular species with an acetylated lysine residue NZ atom ≤11.5Å
Non-paired Fraction	Number of conserved surface serine residues that do not have an acetylated lysine residue NZ atom ≤11.5Å in that particular species/Total number of conserved surface serine residues that do not have an acetylated lysine residue NZ atom ≤11.5Å where a residue corresponding to the serine could be assigned in that particular species
Matrix Paired Fraction	Number of conserved surface serine residues in the matrix in that particular species with an acetylated lysine residue NZ atom ≤11.5Å/Total number of surface serine residues in the matrix where a residue corresponding to the serine could be assigned in that particular species with an acetylated lysine residue NZ atom ≤11.5Å
Matrix Non-Paired Fraction	Number of conserved surface serine residues in the matrix that do not have an acetylated lysine residue NZ atom ≤11.5Å in that particular species/Total number of conserved surface serine residues in the matrix that do not have an acetylated lysine residue NZ atom ≤11.5Å where a residue corresponding to the serine could be assigned in that particular species
Cytosol Paired Fraction	Number of conserved surface serine residues in the cytosol in that particular species with an acetylated lysine residue NZ atom ≤11.5Å/Total number of surface serine residues in the cytosol where a residue corresponding to the serine could be assigned in that particular species with an acetylated lysine residue NZ atom ≤11.5Å
Cytosol Non-paired Fraction	Number of conserved surface serine residues in the cytosol that do not have an acetylated lysine residue NZ atom ≤11.5Å in that particular species/Total number of conserved surface serine residues in the cytosol that do not have an acetylated lysine residue NZ atom ≤11.5Å where a residue corresponding to the serine could be assigned in that particular species

## Sheet: B-Lysine
Gene	Uniprot	Matrix	Cytosol	Lys Position	Surface	Acetylation	Part of KC Pair?	Part of KS Pair?	Homo sapiens	Pan troglodytes	Gorilla gorilla	Macaca fascicularis	Callithrix jacchus	Saimiri boliviensis	Carlito syrichta	Otolemur garnettii	Oryctolagus cuniculus	Bos taurus	Equus caballus	Canis familiaris	Orcinus orca	Loxodonta africana	Dasypus novemcinctus	Sarcophilus harrisii	Monodelphis domestica	Marmota marmota	Ictidomys tridecemlineatus	Heterocephalus glaber	Cavia porcellus	Chinchilla lanigera	Octodon degus	Castor canadensis	Dipodomys ordii	Jaculus jaculus	Microtus ochrogaster	Mesocricetus auratus	Peromyscus maniculatus	Rattus norvegicus	Pteropus alecto	Pteropus vampyrus	Rousettus aegyptiacus	Eptesicus fuscus	Myotis brandtii	Myotis lucifugus	Alligator mississippiensis	Alligator sinensis	Crocodylus porosus	Gavialis gangeticus	Anolis carolinensis
AADAT	Q9WVM8	X		69	20	x	N	Y	1	1	1	1	1	1	1	1	1	1	1	1	1	1	1	1	1	1	1	1	1	1	0	0	0	0	0	1	0	0	1	1	1	1	1	NA	1	1	1	1	1
AADAT	Q9WVM8	X		88	6	x	N	Y	1	1	1	1	1	1	1	1	1	1	1	1	1	0	0	1	1	1	1	1	1	1	1	1	1	0	1	1	1	1	1	1	1	1	1	NA	1	1	1	1	1
AADAT	Q9WVM8	X		172	15.8	x	N	Y	0	0	0	0	0	0	0	0	0	0	0	1	0	1	1	0	0	0	0	1	1	1	1	0	0	1	0	0	1	1	1	1	1	1	1	NA	1	1	1	1	1
AADAT	Q9WVM8	X		179	59.2	x	N	N	1	1	1	1	1	1	1	1	0	1	1	1	1	1	0	0	0	1	1	1	1	0	1	1	1	1	1	1	1	1	1	1	1	1	1	NA	0	0	0	0	0
AADAT	Q9WVM8	X		184	45.7	x	N	Y	1	1	1	1	1	1	1	1	1	1	1	1	1	0	1	0	0	1	1	1	1	1	1	1	1	1	1	1	1	1	1	1	1	1	1	NA	1	1	1	1	1
AADAT	Q9WVM8	X		263	7.8	x	Y	Y	1	1	1	1	1	1	1	1	1	1	1	1	1	1	1	1	NA	1	1	1	1	1	1	1	1	1	1	1	1	1	1	1	NA	1	1	1	1	1	1	1	1
AADAT	Q9WVM8	X		327	13.5	x	N	Y	0	0	0	0	0	0	0	0	0	0	0	0	0	0	0	1	0	0	0	0	0	0	0	1	0	0	0	0	1	1	0	0	0	0	0	0	1	1	1	1	1
AADAT	Q9WVM8	X		339	25.2	x	N	N	1	1	1	1	1	1	1	0	1	1	1	1	1	1	1	1	NA	1	1	1	1	1	1	1	1	1	1	1	1	1	1	1	1	1	1	1	1	1	1	1	1
AADAT	Q9WVM8	X		422	41.8	x	N	N	1	1	1	1	1	1	1	1	1	1	0	1	1	1	1	1	NA	1	1	1	1	1	1	1	1	1	1	1	1	1	1	1	NA	1	1	1	1	1	1	1	NA
ABAT	P61922	X		47	44.3	x	N	N	1	1	1	1	1	1	1	NA	1	1	1	1	1	1	1	1	1	1	1	1	1	1	1	1	1	1	1	1	1	1	1	1	1	1	NA	1	1	1	1	1	0
ABAT	P61922	X		60	55.8	x	N	N	1	1	1	1	1	1	1	1	0	1	1	1	1	1	1	1	1	0	0	1	1	1	1	1	1	1	1	1	1	1	1	1	1	1	1	1	1	1	1	1	1
ABAT	P61922	X		231	30.2	x	N	N	1	1	1	1	1	1	1	1	1	1	1	1	1	1	1	1	1	1	1	1	1	1	1	1	1	1	1	1	1	1	1	NA	1	1	1	1	1	1	1	1	1
ABAT	P61922	X		252	33.2	x	N	N	1	1	1	1	0	0	1	1	1	1	1	1	1	1	1	1	1	1	1	1	1	1	1	1	1	1	1	1	1	1	1	NA	1	1	1	1	1	1	1	1	1
ABAT	P61922	X		452	45.2	x	N	N	1	1	1	1	1	1	1	1	1	1	1	1	1	1	1	1	1	1	1	1	1	1	1	1	1	1	1	1	1	1	1	1	1	1	1	1	1	1	1	1	1
ABAT	P61922	X		470	28.5	x	N	Y	1	1	1	1	1	1	1	1	1	1	0	1	1	1	1	0	0	1	1	1	1	1	1	1	1	0	1	1	1	1	1	1	1	1	1	1	0	0	0	0	0
ABCB10	Q9JI39	X		230	10.3	x	N	N	1	1	1	1	1	1	1	1	1	1	1	1	1	1	1	1	1	1	1	1	1	1	1	1	1	1	1	1	1	1	0	1	1	1	1	1	0	1	1	1	1
ABHD14B	E9QN99		X	141	17.8	x	N	Y	1	1	1	1	1	1	1	0	1	1	1	1	1	1	1	1	0	1	1	1	1	0	1	1	1	1	1	1	1	1	1	1	1	1	1	0	1	1	0	1	1
ABHD14B	E9QN99		X	173	51.7	x	N	Y	1	1	1	1	1	1	0	0	1	1	1	1	1	1	1	1	0	1	1	1	1	1	1	1	1	1	1	1	1	1	1	1	1	1	1	0	1	1	0	1	1
ABHD14B	E9QN99		X	194	6.3	x	N	N	1	1	1	1	1	1	1	0	1	1	1	1	1	1	1	0	1	1	1	1	1	1	1	1	1	1	1	1	1	1	1	1	1	1	1	0	1	1	0	1	1
ACAA1	Q8VCH0			173	37	x	Y	N	1	1	1	1	1	1	1	1	1	1	1	1	1	1	0	1	1	1	1	1	1	1	1	1	1	1	1	1	1	1	0	0	0	1	1	1	1	1	1	1	0
ACAA1	Q8VCH0			234	47.7	x	N	N	1	1	1	1	1	1	1	1	1	1	0	1	1	1	NA	1	1	1	1	1	1	1	1	1	1	1	1	NA	1	1	1	1	1	1	1	1	1	1	1	1	0
ACAA1	Q8VCH0			237	54	x	N	N	1	1	1	1	1	1	0	0	0	0	0	0	0	0	NA	0	0	1	1	1	0	1	1	1	0	1	1	NA	1	0	0	0	0	0	0	0	0	0	0	0	0
ACAA1	Q8VCH0			259	55.7	x	N	N	1	1	1	1	1	1	1	1	1	1	1	1	1	1	NA	1	1	1	1	1	1	1	1	1	1	1	1	0	1	1	1	1	1	1	1	1	1	1	1	1	1
ACAA1	Q8VCH0			265	19.2	x	N	N	1	1	1	1	1	1	1	1	1	1	1	1	1	1	NA	0	1	1	1	1	1	1	1	1	1	1	1	0	1	1	1	1	1	1	1	1	1	1	1	1	1
ACAA1	Q8VCH0			292	21.3	x	N	Y	1	1	1	1	1	1	1	1	1	1	1	1	1	1	1	1	1	1	1	1	1	1	1	1	0	1	1	NA	1	1	1	1	1	1	1	1	1	1	1	1	1
ACAA1	Q8VCH0			365	25.5	x	N	N	1	1	1	1	1	1	1	1	1	1	1	1	1	1	1	1	1	1	1	1	1	1	1	1	NA	1	1	NA	1	1	1	1	1	1	1	1	1	1	1	1	1
ACAA1	Q8VCH0			395	39.8	x	N	N	1	1	1	1	1	1	1	1	1	1	1	1	1	1	1	1	1	1	1	1	1	1	1	1	NA	1	1	NA	1	1	0	0	1	1	1	1	1	1	1	1	1
ACAA2	Q8BWT1	X		13	5.7	x	N	Y	1	1	1	1	1	1	1	1	1	1	1	1	1	1	1	1	1	1	1	1	1	1	1	1	NA	1	1	1	1	1	1	1	0	1	1	1	1	1	1	1	1
ACAA2	Q8BWT1	X		25	40.3	x	N	N	1	1	1	1	1	1	1	1	1	1	1	1	1	1	1	1	1	1	1	1	1	1	1	1	0	1	1	1	1	1	1	1	0	1	1	1	1	1	1	1	1
ACAA2	Q8BWT1	X		137	54.2	x	N	N	1	1	1	1	1	1	0	1	1	1	0	NA	0	1	0	0	0	1	1	0	0	0	0	1	1	0	0	1	1	1	0	0	0	1	1	1	1	1	1	1	1
ACAA2	Q8BWT1	X		158	30.8	x	N	N	0	0	0	0	1	1	0	1	0	0	0	NA	0	0	0	1	0	0	0	1	1	1	1	1	1	1	1	1	1	1	0	0	0	1	1	1	1	1	1	1	1
ACAA2	Q8BWT1	X		171	50	x	Y	N	1	1	1	1	1	1	1	1	1	1	1	NA	1	1	1	1	1	1	1	0	0	0	0	0	0	0	1	1	1	1	1	1	0	0	0	0	1	1	1	1	0
ACAA2	Q8BWT1	X		191	38.7	x	N	N	1	1	1	1	1	1	1	1	1	1	1	NA	1	1	1	1	1	1	1	1	1	1	1	1	1	1	1	1	1	1	1	1	0	1	1	1	1	1	1	1	1
ACAA2	Q8BWT1	X		234	49.7	x	N	N	1	1	1	1	1	1	1	1	1	1	1	1	1	1	1	1	1	1	1	1	1	1	1	1	1	1	1	1	1	1	1	1	0	1	1	1	1	1	1	1	1
ACAA2	Q8BWT1	X		240	38.5	x	N	Y	1	1	1	1	1	1	1	1	1	1	1	1	1	1	1	1	1	1	1	1	1	1	1	1	1	1	1	1	1	1	1	1	0	1	1	1	1	1	1	1	1
ACAA2	Q8BWT1	X		269	33.5	x	N	N	1	1	1	1	1	1	1	1	1	1	1	1	1	1	1	1	1	1	1	1	1	1	1	1	1	1	1	1	1	1	1	1	0	1	1	1	0	1	1	1	0
ACAA2	Q8BWT1	X		270	52.5	x	N	N	1	1	1	1	1	1	1	1	1	1	1	1	1	1	1	1	1	1	1	1	1	1	1	1	1	1	1	1	1	1	1	1	0	1	1	1	1	1	1	1	1
ACAA2	Q8BWT1	X		305	56	x	N	N	1	1	1	1	1	1	1	1	1	1	1	1	1	1	1	1	0	1	1	1	1	1	1	1	1	1	1	1	1	1	1	1	0	1	1	1	1	1	1	1	1
ACAA2	Q8BWT1	X		312	54.7	x	N	Y	1	1	1	1	1	1	1	1	1	1	1	1	1	1	1	0	1	1	1	1	1	1	1	1	1	1	1	1	1	1	1	1	0	1	1	1	0	0	1	1	1
ACAA2	Q8BWT1	X		340	41.3	x	N	Y	1	1	1	1	1	1	1	1	0	1	1	1	1	1	1	1	1	1	1	1	1	1	1	1	1	1	1	1	1	1	1	1	0	1	1	1	1	1	1	1	1
ACAD8	D3YTT4	X		48	45.8	x	N	N	1	1	1	1	1	1	1	1	1	1	1	1	1	1	1	1	1	1	1	1	1	1	1	1	1	1	1	1	1	1	1	1	1	1	1	1	NA	NA	1	1	1
ACAD8	D3YTT4	X		68	24.8	x	N	N	1	1	1	1	1	1	1	1	1	1	1	1	1	1	NA	1	1	1	1	1	1	1	1	1	1	1	1	1	1	1	1	1	1	1	1	1	NA	1	1	1	1
ACAD8	D3YTT4	X		220	33.3	x	N	N	1	1	1	1	1	1	1	1	1	1	1	1	1	1	1	1	1	1	1	1	1	1	1	1	1	1	1	1	1	1	1	1	1	1	1	1	1	1	1	1	1
ACAD8	D3YTT4	X		269	44	x	N	Y	0	0	0	1	1	1	1	1	1	1	1	1	0	1	0	1	1	1	1	1	1	1	1	1	1	1	1	1	1	1	1	1	1	1	1	1	1	1	1	1	1
ACADM	P45952	X		69	28.3	x	N	N	1	1	1	1	1	1	NA	1	1	1	1	1	1	1	1	NA	0	1	1	1	1	1	1	1	1	0	0	0	0	1	1	1	1	0	0	0	0	0	0	0	0
ACADM	P45952	X		79	54.8	x	N	N	0	0	0	0	0	0	NA	1	1	1	1	1	1	1	1	NA	1	1	1	1	1	1	1	1	1	1	1	1	1	1	1	1	1	1	1	1	1	1	0	0	1
ACADM	P45952	X		212	59	x	N	N	1	1	1	1	0	1	1	1	1	1	1	1	1	1	1	1	1	1	NA	1	1	1	1	1	1	1	1	1	1	1	1	1	1	1	1	1	1	1	0	0	1
ACADM	P45952	X		217	39.8	x	N	Y	1	1	1	1	1	0	1	1	1	1	1	1	1	1	1	1	1	1	NA	1	1	1	1	1	1	1	1	1	1	1	1	1	1	1	1	1	1	1	0	0	0
ACADM	P45952	X		259	54.8	x	N	N	1	0	1	1	1	1	1	1	1	1	1	1	1	1	1	1	1	1	1	1	1	1	1	1	1	1	1	1	1	1	1	1	1	1	1	1	1	1	0	0	1
ACADM	P45952	X		301	28.5	x	N	N	1	1	1	1	1	0	1	0	1	1	1	1	1	1	1	1	1	1	NA	1	1	1	1	1	0	1	1	1	1	1	1	1	1	1	1	1	1	1	0	0	0
ACADS	Q07417	X		51	48.8	x	N	N	1	1	1	1	1	1	1	1	1	1	1	1	1	1	1	1	1	1	1	1	1	1	1	1	NA	1	1	1	1	1	1	1	1	1	1	1	0	NA	NA	0	1
ACADS	Q07417	X		136	45.7	x	N	Y	1	1	1	1	1	1	1	1	1	1	1	1	1	1	1	1	1	1	1	1	1	1	1	1	1	1	1	1	1	1	1	1	1	1	1	1	1	1	1	1	1
ACADS	Q07417	X		208	55	x	N	N	1	1	1	1	1	1	1	1	1	1	1	1	1	1	1	0	1	1	1	1	1	1	1	1	1	1	1	1	1	1	1	1	1	1	1	1	1	1	1	1	1
ACADS	Q07417	X		226	41.5	x	N	N	1	1	1	1	1	1	1	1	1	1	1	1	1	1	1	1	1	1	1	1	1	1	1	1	1	1	1	1	1	1	1	1	1	1	1	1	1	1	1	1	1
ACADS	Q07417	X		250	36.5	x	N	Y	1	1	1	1	1	1	0	1	0	1	1	1	1	1	1	1	1	1	1	1	1	1	1	1	1	1	1	1	1	1	1	1	1	1	1	1	1	1	1	1	1
ACADS	Q07417	X		306	58.7	x	N	N	1	1	1	1	1	1	1	1	1	1	1	1	1	1	1	1	1	1	1	1	1	1	1	1	1	1	1	1	1	1	1	1	1	1	1	1	1	1	1	1	1
ACADS	Q07417	X		313	18.2	x	N	N	1	1	1	1	1	1	1	1	1	1	1	1	1	1	1	1	1	1	1	1	1	1	1	1	1	1	1	1	1	1	1	1	1	1	1	1	1	1	1	1	1
ACADS	Q07417	X		335	12.7	x	N	N	1	1	1	1	1	1	1	1	1	1	1	1	1	1	1	1	1	1	1	1	1	1	1	1	1	1	1	1	1	1	1	1	1	1	1	1	1	1	1	1	1
ACADSB	Q9DBL1	X		88	26.5	x	N	Y	1	1	1	1	1	1	1	1	1	1	1	1	1	1	1	0	0	1	1	1	1	1	1	0	1	1	1	1	1	1	1	0	0	1	1	1	1	1	1	1	1
ACADSB	Q9DBL1	X		165	37.2	x	N	N	0	0	0	0	0	0	0	1	1	1	1	1	1	0	1	1	0	1	1	1	1	1	1	1	0	1	1	1	1	1	0	0	0	0	0	0	0	0	0	0	1
ACADSB	Q9DBL1	X		278	45.8	x	N	N	0	0	0	0	0	0	0	0	0	0	0	0	0	0	0	0	0	0	0	0	1	0	0	0	0	0	1	1	1	1	0	0	0	0	0	0	0	0	0	0	0
ACADSB	Q9DBL1	X		284	45	x	N	N	1	1	1	1	1	1	1	1	1	1	1	1	1	1	1	1	1	1	1	1	1	1	1	1	1	1	1	1	1	1	1	0	0	1	1	1	1	1	1	1	1
ACADSB	Q9DBL1	X		426	59.5	x	N	N	1	1	1	1	1	1	1	1	1	1	1	1	1	1	1	1	1	1	1	1	1	1	1	1	1	1	1	1	1	1	1	0	0	1	1	NA	1	1	1	1	1
ACAT1	Q8QZT1	X		63	43.7	x	N	Y	1	1	1	1	1	1	1	1	1	1	NA	1	1	1	1	1	1	1	1	0	0	0	0	1	1	1	1	1	1	1	1	1	1	1	1	1	1	1	1	1	1
ACAT1	Q8QZT1	X		75	39.3	x	N	Y	1	1	1	1	1	1	1	1	1	1	NA	1	1	0	1	0	1	1	1	1	1	1	1	1	1	1	1	1	1	1	1	1	1	1	1	1	0	0	0	0	1
ACAT1	Q8QZT1	X		84	26.7	x	N	Y	1	1	1	1	1	1	1	1	1	1	NA	1	1	1	1	1	1	1	1	1	1	1	1	1	1	1	1	1	1	1	1	1	1	1	1	1	1	1	1	1	1
ACAT1	Q8QZT1	X		178	38.7	x	N	Y	1	1	1	1	1	1	1	1	1	1	1	1	1	1	1	1	1	1	1	1	1	1	1	1	1	NA	1	1	1	1	1	1	1	1	1	1	1	1	1	1	1
ACAT1	Q8QZT1	X		187	54.7	x	N	N	1	1	1	1	1	1	0	0	1	1	1	1	1	1	1	1	1	1	1	1	1	1	1	1	1	1	1	1	1	1	1	1	1	1	1	1	0	0	0	0	1
ACAT1	Q8QZT1	X		227	54.8	x	N	N	1	1	1	1	1	1	1	1	1	0	1	0	1	1	1	0	0	1	1	1	0	1	1	1	1	0	1	1	1	1	1	1	1	1	1	1	0	0	0	0	0
ACAT1	Q8QZT1	X		248	32.5	x	N	Y	1	1	1	1	1	1	1	0	0	1	1	0	1	1	1	1	1	1	1	1	1	1	1	1	1	1	0	1	1	1	1	1	1	1	1	1	1	1	1	1	1
ACAT1	Q8QZT1	X		254	29.7	x	N	Y	1	1	1	1	1	1	1	1	1	1	1	1	1	1	1	1	1	1	1	1	1	1	1	1	1	1	1	1	1	1	1	1	1	1	1	1	0	0	0	0	1
ACAT1	Q8QZT1	X		260	54	x	N	Y	1	1	1	1	1	1	1	1	1	1	1	1	0	1	1	1	1	1	1	1	1	1	1	1	1	1	1	1	1	1	1	1	1	1	1	1	1	1	1	1	1
ACAT1	Q8QZT1	X		270	58.8	x	N	N	1	1	1	1	1	1	1	1	1	0	1	1	1	1	1	1	1	1	1	1	1	1	1	1	1	1	1	1	1	1	1	1	1	1	1	1	1	1	1	1	1
ACAT1	Q8QZT1	X		304	59.3	x	N	N	0	0	0	0	1	1	1	1	1	1	1	1	1	0	1	1	1	1	1	1	1	1	1	1	1	1	1	1	1	1	1	1	1	1	1	1	0	0	0	0	1
ACAT1	Q8QZT1	X		335	44.8	x	N	N	1	1	1	1	1	1	1	1	1	1	1	0	1	1	1	1	1	1	1	1	1	1	1	1	1	1	1	1	1	1	1	1	1	1	1	1	0	0	0	0	0
ACAT1	Q8QZT1	X		370	5.7	x	N	N	1	1	1	1	1	1	1	1	1	1	1	1	1	1	1	0	1	1	1	1	1	1	1	1	1	1	1	1	1	1	1	1	1	1	1	1	1	1	1	1	1
ACAT1	Q8QZT1	X		400	58.2	x	N	N	1	1	1	1	1	1	1	1	1	1	1	1	1	1	1	1	1	1	1	1	1	1	1	1	1	1	1	1	1	1	1	1	0	1	1	1	1	1	1	1	1
ACAT2	Q8CAY6		X	235	58.8	x	N	N	1	1	1	1	1	1	1	1	1	1	1	1	1	1	1	1	1	1	1	1	1	1	1	1	1	1	1	0	1	1	1	1	1	1	1	1	1	1	1	1	0
ACLY	Q91V92		X	159	58.8	x	N	N	1	1	1	1	1	1	1	1	1	1	1	1	1	1	1	1	1	0	0	1	1	1	1	1	1	1	1	1	1	1	1	1	1	1	1	1	1	1	1	1	1
ACLY	Q91V92		X	536	30.3	x	N	N	1	1	1	1	1	1	1	1	1	1	1	1	1	1	1	1	1	1	1	1	1	1	1	1	1	1	1	1	1	1	1	1	1	1	1	1	1	1	1	1	1
ACLY	Q91V92		X	544	30	x	N	N	1	1	1	1	1	1	1	1	1	1	1	1	1	1	1	1	1	1	1	1	1	1	1	1	1	1	1	1	1	1	1	1	1	1	1	1	1	1	1	1	1
ACLY	Q91V92		X	952	6	x	N	N	1	1	1	1	1	1	1	1	1	1	1	1	1	1	1	1	1	1	1	1	1	1	1	1	1	1	1	1	1	1	1	1	1	1	1	1	1	1	1	1	1
ACLY	Q91V92		X	958	14.8	x	N	Y	1	1	1	1	1	1	1	1	1	1	1	1	1	1	1	0	0	1	1	1	1	1	1	1	1	1	1	1	1	1	1	1	1	1	1	1	1	1	1	1	1
ACLY	Q91V92		X	1067	5.3	x	N	N	1	1	NA	1	1	1	1	1	1	1	1	1	1	1	1	1	1	1	1	1	1	1	1	1	1	1	1	1	1	1	1	1	1	1	1	1	1	1	1	1	1
ACO1	P28271		X	26	31.5	x	N	N	1	1	1	1	1	1	1	1	1	1	1	1	1	1	1	1	1	1	1	1	1	1	1	1	1	1	1	1	1	1	1	1	1	1	1	1	1	1	1	1	0
ACO1	P28271		X	56	37.8	x	N	N	1	1	1	1	1	1	1	1	1	1	1	1	1	1	1	1	1	1	1	1	1	1	1	1	1	1	1	1	1	1	1	1	1	1	1	1	1	1	1	1	1
ACO1	P28271		X	141	50.8	x	N	N	1	1	1	1	1	1	1	1	1	1	1	1	1	1	1	1	1	1	1	1	1	1	1	1	1	1	1	1	1	1	1	1	1	1	1	1	1	1	1	1	1
ACO1	P28271		X	335	29.3	x	N	N	1	1	1	1	1	1	1	1	1	0	1	1	1	1	1	1	1	1	1	1	1	0	0	1	1	1	1	1	1	0	1	1	0	0	0	0	0	0	1	1	1
ACO1	P28271		X	379	12.5	x	N	Y	1	1	1	1	1	1	1	1	1	1	1	1	1	1	1	1	1	1	1	1	1	1	1	1	1	1	1	1	1	1	1	1	1	1	1	1	1	1	1	1	1
ACO1	P28271		X	464	24	x	N	Y	0	0	0	0	0	0	1	1	1	1	1	1	1	1	1	1	1	1	1	1	1	1	1	1	1	1	1	1	1	1	1	1	1	1	1	1	1	1	1	1	1
ACO1	P28271		X	572	56	x	N	N	1	1	1	1	1	1	1	1	1	1	1	1	1	1	0	1	1	1	1	1	0	1	1	1	1	1	1	1	1	1	1	1	1	1	1	1	1	1	1	1	1
ACO1	P28271		X	587	11.8	x	N	N	1	1	1	1	1	1	1	1	0	1	1	1	0	1	1	1	1	1	1	1	1	0	1	1	1	1	1	1	1	1	1	1	1	1	1	1	0	0	0	0	1
ACO1	P28271		X	615	50.2	x	N	N	1	1	1	1	1	1	1	1	1	1	1	1	1	1	1	1	1	1	1	1	1	1	1	1	1	1	1	1	1	1	1	1	1	1	1	1	1	1	1	1	1
ACO1	P28271		X	632	48.5	x	Y	Y	1	1	1	1	1	1	1	1	1	1	1	1	1	1	1	1	1	1	1	1	1	1	1	1	1	1	1	1	1	1	1	1	1	0	NA	0	1	1	1	1	1
ACO1	P28271		X	639	58.8	x	N	N	1	1	1	1	1	1	1	1	1	1	1	1	1	1	1	1	1	1	1	1	1	1	1	1	1	1	1	1	1	1	1	1	1	1	NA	1	1	1	1	1	1
ACO1	P28271		X	732	38.2	x	N	N	0	0	0	0	0	0	1	1	0	1	1	1	1	1	1	1	1	1	1	1	1	1	1	1	1	1	1	1	1	1	1	1	1	1	NA	1	1	1	1	1	1
ACO1	P28271		X	736	50.5	x	N	N	1	1	1	1	1	1	1	1	1	1	1	1	1	1	1	1	1	1	1	1	1	1	1	1	1	1	1	1	1	1	1	1	1	1	1	1	1	1	1	1	1
ACO1	P28271		X	844	59.3	x	N	N	1	1	1	1	1	1	1	0	0	1	1	0	1	1	1	1	1	1	1	0	0	0	0	1	1	0	1	1	1	1	1	1	1	1	NA	1	1	1	1	1	0
ACO2	Q99KI0	X		50	21.8	x	N	N	1	1	1	1	1	NA	1	1	1	1	1	1	1	1	1	1	1	1	1	1	1	1	1	1	1	1	1	1	1	1	1	1	1	1	1	1	1	1	1	1	1
ACO2	Q99KI0	X		138	20.5	x	N	N	1	1	1	1	1	1	1	1	1	1	1	1	1	1	NA	1	1	1	1	1	1	1	1	1	1	1	1	1	1	1	1	1	1	1	1	1	1	1	1	1	1
ACO2	Q99KI0	X		144	34	x	N	N	1	1	1	1	1	1	1	1	1	1	1	1	1	1	NA	1	1	1	1	1	1	1	1	1	1	1	1	1	1	1	1	1	1	1	1	1	1	1	1	1	1
ACO2	Q99KI0	X		401	16	x	N	N	1	1	1	1	1	1	1	1	1	1	1	1	1	1	1	1	1	1	1	1	1	1	1	1	1	1	1	1	1	1	1	1	1	1	1	1	1	1	1	1	1
ACO2	Q99KI0	X		517	54.7	x	N	N	0	0	0	0	1	1	1	1	1	1	1	1	1	1	1	1	1	1	1	1	1	1	1	1	1	NA	1	1	1	1	1	1	1	1	1	NA	0	0	0	0	0
ACO2	Q99KI0	X		521	53.7	x	N	N	1	1	1	1	1	1	1	1	1	1	1	1	1	1	1	1	1	1	1	1	1	1	1	1	1	NA	1	1	1	1	1	1	1	1	1	1	1	1	1	1	1
ACO2	Q99KI0	X		523	14.8	x	N	Y	0	0	0	1	1	1	1	1	1	1	1	1	1	0	1	1	1	1	1	1	1	1	1	1	1	NA	1	1	1	1	1	1	1	1	1	1	0	0	1	1	1
ACO2	Q99KI0	X		573	15.7	x	N	N	1	1	1	1	1	1	1	1	1	1	1	1	1	1	1	1	1	1	1	1	1	1	1	1	1	1	1	1	1	1	1	1	1	1	1	1	1	1	1	1	1
ACO2	Q99KI0	X		605	28.3	x	N	N	1	1	1	1	1	1	1	1	1	1	1	1	1	1	1	1	1	1	1	1	1	1	1	1	1	1	1	1	1	1	1	1	1	1	1	1	1	1	1	1	1
ACO2	Q99KI0	X		628	52.8	x	N	Y	1	1	1	1	1	1	1	1	1	1	1	1	1	1	1	1	1	1	1	1	1	1	1	1	1	NA	1	1	1	1	1	1	1	1	1	1	1	1	1	1	1
ACO2	Q99KI0	X		717	35.3	x	N	Y	1	1	1	1	1	1	1	1	1	1	1	1	1	1	1	1	1	1	1	1	1	1	1	1	1	1	1	1	1	1	1	1	1	1	1	1	1	1	1	1	1
ACO2	Q99KI0	X		723	38.8	x	N	N	1	1	1	1	1	1	1	1	1	1	1	1	1	1	1	1	1	1	1	1	1	1	1	1	1	1	1	1	1	1	1	1	1	1	1	1	1	1	1	1	1
ACO2	Q99KI0	X		730	40	x	N	N	1	1	1	1	1	1	1	1	1	1	1	1	1	1	1	1	1	1	1	1	0	1	1	1	1	1	1	1	1	1	1	1	1	1	1	1	1	1	1	1	1
ACO2	Q99KI0	X		739	56	x	N	N	1	1	1	1	1	1	1	1	1	0	1	1	1	1	1	1	1	1	1	0	0	0	0	1	1	0	1	1	1	0	1	1	1	0	0	0	1	1	1	1	1
ACO2	Q99KI0	X		743	17.7	x	N	N	1	1	1	1	1	1	1	1	1	1	1	1	1	1	1	1	1	1	1	1	1	1	1	1	1	1	1	1	1	1	1	1	1	1	1	1	1	1	1	1	1
ACOT13	Q9CQR4		X	13	54.2	x	N	N	1	1	1	1	1	1	1	1	1	0	0	1	NA	1	1	1	1	NA	0	1	0	1	1	1	1	1	1	1	1	1	0	0	1	0	0	1	1	1	1	1	1
ACOT13	Q9CQR4		X	17	33.5	x	N	N	1	1	1	1	1	1	0	0	0	1	0	0	NA	0	0	0	0	NA	0	0	NA	1	1	1	1	0	0	0	0	1	0	0	0	0	NA	0	0	0	0	0	0
ACOT13	Q9CQR4		X	27	56.8	x	N	N	1	1	1	1	1	1	1	1	1	1	0	1	1	1	0	1	1	1	1	1	0	1	1	1	1	1	1	1	1	1	1	1	1	1	NA	1	1	1	1	1	1
ACOT13	Q9CQR4		X	37	12.3	x	N	Y	1	1	1	1	1	1	1	1	1	1	1	1	1	1	0	1	1	1	1	1	1	1	1	1	1	1	1	1	1	1	1	1	1	0	1	1	1	1	1	1	1
ACOT13	Q9CQR4		X	43	6.8	x	N	N	1	1	1	1	1	1	1	1	1	1	1	1	1	1	1	1	1	1	1	1	1	1	1	1	1	1	1	1	1	1	1	1	1	0	0	0	1	1	1	1	0
ACOT13	Q9CQR4		X	123	38	x	N	N	1	1	1	1	1	1	1	1	1	1	1	1	1	1	1	1	1	1	1	1	1	1	1	1	1	1	1	1	1	1	1	1	1	1	1	1	1	1	1	1	1
ACOT13	Q9CQR4		X	127	24.3	x	N	Y	1	1	1	1	1	1	1	1	1	1	1	1	1	1	1	1	1	1	0	1	1	1	1	1	1	1	1	1	1	1	1	1	1	1	1	1	1	1	1	1	0
ACOT7	Q91V12-2		X	126	44.5	x	N	N	1	1	NA	1	1	1	1	1	1	1	1	1	1	1	1	1	0	1	1	1	1	1	1	1	1	1	NA	NA	1	1	0	NA	0	1	1	1	1	1	1	1	0
ACOT7	Q91V12-2		X	130	38.5	x	N	N	1	1	NA	1	1	1	1	1	1	1	1	1	1	1	0	1	0	1	1	1	1	1	1	1	1	1	NA	NA	1	1	0	NA	0	1	1	1	1	1	1	1	1
ACOX1	Q9R0H0			159	59	x	N	N	0	0	0	0	1	1	0	0	0	0	0	0	0	0	NA	0	1	1	1	1	1	1	1	1	1	1	1	1	1	1	0	0	0	0	0	0	0	0	0	0	0
ACOX1	Q9R0H0			216	58.5	x	N	N	1	1	1	1	1	1	1	1	1	1	1	1	1	1	NA	0	1	1	1	0	1	1	1	1	1	1	1	1	1	1	1	1	1	1	1	1	0	0	0	0	0
ACOX1	Q9R0H0			255	20	x	N	Y	1	1	1	1	1	1	1	1	1	1	1	1	1	1	NA	0	1	1	1	1	1	1	1	1	1	1	1	1	1	1	1	1	1	1	1	1	1	1	1	1	1
ACOX1	Q9R0H0			267	16.3	x	N	Y	1	1	1	1	1	1	0	1	1	1	1	1	1	1	NA	0	1	1	1	1	1	1	1	1	1	1	1	1	1	1	1	1	1	1	1	1	1	1	1	1	1
ACOX1	Q9R0H0			272	54.3	x	N	Y	1	1	1	1	1	1	1	1	1	1	1	1	1	1	NA	0	1	1	1	1	1	1	1	1	1	1	1	1	1	1	1	1	1	1	1	1	1	1	1	1	1
ACOX1	Q9R0H0			349	40.3	x	N	N	1	1	1	1	1	1	1	1	1	1	1	1	1	0	1	0	1	0	1	1	1	1	1	1	1	1	1	1	1	1	1	1	1	1	1	1	1	1	1	1	1
ACOX1	Q9R0H0			437	14.8	x	N	N	1	1	1	1	1	1	1	1	1	1	1	1	1	1	1	0	1	1	1	1	1	1	1	1	1	1	1	1	1	1	1	1	1	1	1	1	1	1	1	1	1
ACOX1	Q9R0H0			446	11.5	x	N	Y	1	1	1	1	1	1	1	1	1	1	1	1	1	1	1	0	1	0	0	1	1	1	1	1	1	1	1	1	1	1	1	1	1	1	1	1	0	0	0	0	0
ACOX1	Q9R0H0			512	54.8	x	N	Y	1	1	1	1	1	1	1	1	1	1	1	1	1	1	1	0	NA	1	1	0	1	1	1	1	1	1	1	1	1	1	1	1	1	1	1	1	1	1	1	1	1
ACOX1	Q9R0H0			542	27	x	N	N	1	1	1	1	1	1	1	1	1	1	1	1	1	1	1	0	NA	1	1	1	1	1	1	1	0	1	1	1	1	1	1	1	1	0	0	0	1	1	1	1	1
ACOX1	Q9R0H0			637	41.3	x	N	Y	1	1	1	1	1	1	1	1	1	1	1	1	1	1	1	0	NA	1	1	1	1	1	1	1	1	1	1	1	1	1	1	1	1	1	1	1	1	1	1	1	1
ACOX1	Q9R0H0			643	52.7	x	N	Y	1	1	1	1	1	1	1	1	1	1	1	1	0	1	1	0	NA	0	0	1	1	1	1	1	1	1	1	1	1	1	1	1	1	1	1	1	1	1	1	1	1
ACOX1	Q9R0H0			652	23.2	x	N	Y	1	1	1	1	1	0	1	0	1	1	1	1	1	1	1	0	NA	1	1	1	1	1	1	NA	1	1	1	1	1	1	1	1	1	1	1	1	1	1	1	1	1
ACOX1	Q9R0H0			655	46.8	x	N	N	1	1	1	1	1	NA	1	1	1	1	1	1	1	1	1	0	NA	1	1	1	1	1	1	NA	1	1	1	1	1	1	1	1	1	1	1	1	1	1	1	1	1
ACP6	Q8BP40			226	40.2	x	N	N	1	1	1	1	1	1	1	1	1	1	0	1	1	1	0	0	1	0	0	1	1	1	1	1	1	1	1	1	1	1	1	1	1	1	1	1	0	0	0	0	0
ACP6	Q8BP40			389	37.2	x	N	N	0	0	0	0	0	0	0	1	0	1	1	1	1	1	1	0	0	0	0	1	0	1	1	1	0	0	1	1	1	1	1	NA	1	1	1	1	0	0	0	0	0
ACSM3	Q3UNX5	X		151	58.7	x	N	N	1	1	1	1	1	1	1	1	1	1	1	1	1	1	1	0	1	1	1	1	1	1	1	1	1	1	1	1	1	1	1	0	1	0	0	0	1	1	1	0	1
ACSM3	Q3UNX5	X		336	26.5	x	N	Y	1	1	1	1	1	1	1	1	0	1	1	1	1	1	1	1	1	1	1	1	1	1	1	0	1	0	1	1	1	1	0	1	1	0	1	1	1	1	1	0	1
ACSS2	Q9QXG4		X	400	6.3	x	N	N	1	1	1	1	1	1	1	1	1	1	1	1	1	1	1	1	1	1	1	1	1	1	1	1	1	1	1	1	1	1	1	1	1	1	1	1	1	1	0	0	1
ACSS2	Q9QXG4		X	418	41.3	x	Y	N	1	1	1	1	1	1	1	1	1	1	1	1	1	1	1	1	1	1	1	1	1	1	1	1	1	1	1	1	1	1	1	1	1	1	1	1	1	1	0	0	1
ACSS2	Q9QXG4		X	542	51	x	N	N	1	1	1	1	1	1	1	1	1	1	1	1	1	1	1	0	0	1	1	1	1	1	1	1	1	1	1	NA	1	1	1	1	1	1	1	1	1	1	0	0	1
ACTR2	P61161		X	299	39.3	x	N	Y	1	1	1	1	1	1	1	NA	1	1	1	1	1	1	1	1	1	1	1	1	1	1	1	1	1	1	1	1	1	1	1	1	1	1	1	1	1	1	1	1	1
ACTR2	P61161		X	322	38.8	x	N	Y	1	1	1	1	1	1	1	NA	1	1	1	1	1	1	1	1	1	1	1	1	1	1	1	1	1	1	1	1	1	1	1	1	1	1	1	1	1	1	1	1	1
ACTR3	Q99JY9		X	240	55.5	x	N	N	1	1	1	1	1	1	1	0	1	1	1	0	1	1	1	1	1	1	1	1	0	1	1	1	1	1	1	0	1	1	1	1	1	1	1	1	1	0	0	0	1
ACTR3	Q99JY9		X	244	33.3	x	N	N	1	1	1	1	1	1	1	0	1	1	1	0	1	1	1	1	1	1	1	1	0	1	1	1	1	1	1	0	1	1	1	1	1	1	1	1	1	0	0	0	1
ACTR3	Q99JY9		X	251	45.7	x	N	Y	1	1	1	1	1	1	1	0	1	1	1	0	1	1	1	1	1	1	1	1	0	1	1	1	1	1	1	0	1	1	1	1	1	1	1	1	1	0	0	0	1
ACTR3	Q99JY9		X	361	59	x	N	N	1	1	1	1	1	1	1	0	1	1	1	0	1	1	1	1	1	1	1	1	0	1	1	1	1	1	1	0	1	1	1	1	1	1	1	1	1	0	0	0	1
ADCK3	Q60936	X		324	40.7	x	N	Y	1	1	1	1	1	1	1	1	1	1	0	1	1	1	0	1	1	1	1	1	1	1	1	1	0	1	1	1	1	1	1	1	1	1	1	0	1	1	1	1	1
ADCK3	Q60936	X		593	21.7	x	N	N	0	0	0	0	0	0	1	1	1	1	0	1	1	1	1	1	1	1	1	1	1	1	1	1	1	0	1	1	1	1	1	NA	1	1	1	0	1	1	1	1	1
ADH5	P28474		X	18	38.3	x	N	Y	1	1	1	1	1	1	1	0	1	1	1	1	1	1	1	1	0	1	1	1	1	1	1	1	1	1	1	1	1	1	1	1	1	1	1	1	1	1	1	1	1
ADH5	P28474		X	226	45.3	x	N	N	1	1	1	1	1	1	1	0	1	1	1	1	1	0	0	1	0	1	1	1	1	1	1	1	1	1	1	1	1	1	1	1	1	1	1	1	1	1	1	1	1
ADH5	P28474		X	315	42.2	x	N	N	1	1	1	1	1	1	1	0	1	1	1	1	1	1	1	1	0	1	1	1	1	1	NA	1	1	1	1	1	1	1	1	1	1	1	1	1	1	1	1	1	1
ADH5	P28474		X	330	58.5	x	N	Y	1	1	1	1	1	1	1	0	1	1	1	1	1	1	1	1	0	1	1	0	1	1	1	1	1	1	1	1	1	1	1	1	1	1	1	1	0	0	0	0	1
ADH5	P28474		X	338	54.3	x	N	Y	1	1	1	1	1	1	1	0	1	1	1	0	1	1	1	1	0	1	1	1	1	1	1	1	1	1	0	0	1	1	1	1	1	1	1	1	1	1	1	1	1
ADI1	Q99JT9		X	80	51.3	x	N	N	1	1	NA	1	1	1	1	1	1	1	1	1	1	1	1	1	1	1	1	1	1	1	1	1	1	1	1	1	1	1	1	1	1	1	1	0	1	1	1	1	1
ADK	P55264-2		X	30	38.7	x	N	Y	1	1	1	1	1	1	NA	1	1	1	1	1	1	0	1	0	1	1	1	1	1	1	1	1	1	1	1	1	1	1	1	NA	1	1	1	1	1	1	1	1	1
ADK	P55264-2		X	34	24.8	x	N	N	1	1	1	1	1	1	NA	1	1	1	1	1	1	1	1	NA	1	1	1	1	0	1	1	1	1	1	1	1	1	1	1	NA	1	1	1	1	1	1	1	1	1
ADK	P55264-2		X	44	50.2	x	N	Y	1	1	1	1	1	1	NA	1	1	1	1	1	1	1	1	NA	1	1	1	1	1	1	1	1	1	1	1	1	1	1	1	NA	1	1	1	1	1	1	1	1	1
ADK	P55264-2		X	46	42.7	x	N	N	1	1	1	1	1	1	NA	1	1	1	1	1	1	1	1	NA	1	1	1	1	1	1	1	0	1	1	1	1	1	1	1	NA	1	1	1	1	1	1	1	1	1
ADK	P55264-2		X	54	22.5	x	N	N	1	1	1	1	1	1	NA	1	1	1	1	1	1	1	1	1	1	1	1	1	1	1	1	1	1	0	1	1	1	1	1	NA	1	1	1	1	1	1	1	1	1
ADK	P55264-2		X	145	35	x	Y	N	1	1	1	1	1	1	1	1	1	1	1	1	1	1	1	1	1	1	1	1	1	1	1	1	1	0	1	1	1	1	1	NA	1	1	1	1	1	1	1	1	1
ADK	P55264-2		X	161	37.3	x	N	Y	1	1	1	1	1	1	1	1	1	1	1	1	1	1	1	1	1	1	1	1	1	1	1	1	1	1	1	1	1	1	1	1	1	1	1	1	1	1	1	1	0
ADK	P55264-2		X	239	41.5	x	N	N	1	1	1	1	1	1	1	0	1	0	0	0	0	0	0	0	0	1	1	0	0	0	0	1	NA	1	NA	1	1	1	0	0	0	0	0	0	0	0	0	0	0
ADK	P55264-2		X	341	59.2	x	N	N	1	1	1	1	1	1	1	1	1	1	1	1	1	1	1	1	1	1	1	1	1	1	1	1	NA	1	1	1	1	1	1	1	1	1	1	1	1	1	1	1	1
AGMAT	A2AS89	X		199	45.8	x	N	N	1	1	1	0	1	1	1	1	1	1	1	1	1	1	1	1	1	1	1	1	1	1	1	1	1	1	1	1	1	1	1	1	1	1	1	1	1	1	1	1	0
AGMAT	A2AS89	X		223	47	x	N	Y	1	1	1	1	1	1	1	1	1	1	1	0	1	1	0	1	1	0	0	0	1	1	1	1	1	1	1	1	1	1	1	1	1	1	1	1	1	1	1	1	0
AGXT	O35423-2	X		51	45.8	x	N	N	1	1	1	1	1	1	1	1	0	0	1	1	1	1	0	0	0	1	1	1	1	1	1	0	1	1	1	1	1	1	1	0	1	1	1	1	1	1	1	0	1
AGXT	O35423-2	X		225	56	x	N	Y	1	1	1	1	0	0	1	1	1	1	1	1	1	1	1	1	0	1	1	0	0	0	0	1	1	1	1	1	1	1	1	0	1	1	1	1	0	0	0	0	0
AGXT	O35423-2	X		236	15	x	N	N	1	0	1	1	1	1	1	1	1	1	1	1	1	1	1	1	1	1	1	1	1	1	1	1	1	1	1	1	1	1	0	0	0	1	1	1	1	1	1	0	1
AGXT	O35423-2	X		300	59.5	x	N	N	0	0	0	0	0	0	0	0	0	0	0	0	0	0	0	1	0	0	0	0	0	0	0	0	0	0	1	0	1	1	0	0	0	0	0	0	0	0	0	0	0
AGXT	O35423-2	X		308	37	x	N	N	0	0	0	0	0	0	0	0	0	0	0	0	0	0	0	0	0	0	0	0	0	0	0	1	0	0	0	0	0	1	0	0	0	0	0	0	1	1	1	0	1
AGXT	O35423-2	X		312	44.3	x	N	N	1	1	1	1	1	1	0	0	1	1	1	1	1	1	1	1	1	0	0	0	0	0	0	1	1	1	1	1	1	1	1	0	0	1	1	1	1	1	1	0	1
AHCY	P50247		X	4	13.3	x	N	Y	1	1	1	1	1	1	1	1	1	1	1	1	1	0	1	1	1	1	1	1	1	1	1	1	1	1	1	1	1	1	1	1	1	1	1	1	1	NA	1	NA	1
AHCY	P50247		X	43	48.2	x	N	Y	1	1	1	1	1	1	1	1	1	1	1	1	1	0	1	1	1	1	1	1	1	1	1	1	1	0	1	1	1	1	1	1	1	1	1	1	1	1	1	1	1
AHCY	P50247		X	166	50.7	x	N	Y	1	1	1	1	1	1	1	0	1	1	1	1	1	0	1	1	1	1	1	1	1	1	1	1	1	1	1	1	1	1	1	1	1	1	1	1	1	1	1	1	1
AHCY	P50247		X	188	38	x	N	N	1	1	1	1	1	1	1	1	1	1	1	1	1	0	1	1	1	1	1	1	1	1	1	1	1	1	1	1	1	1	1	1	1	1	1	1	1	1	1	1	1
AHCY	P50247		X	204	35	x	N	N	1	1	1	1	1	1	1	1	1	1	1	1	1	0	1	1	1	1	1	1	1	1	1	1	1	1	1	1	1	1	1	1	1	1	1	1	1	1	1	1	1
AHCY	P50247		X	318	34.8	x	N	N	1	1	1	1	1	1	1	1	1	1	1	1	1	0	1	1	1	1	1	1	1	1	1	1	1	1	1	1	1	1	1	1	1	1	1	1	1	1	1	1	0
AHCY	P50247		X	331	54.7	x	N	N	1	1	1	1	1	1	1	1	1	1	1	1	1	0	1	1	1	1	1	1	1	1	1	1	1	1	1	1	1	1	1	1	1	1	1	1	1	1	1	1	1
AHCY	P50247		X	388	9.3	x	N	N	1	1	1	1	1	1	1	1	1	1	1	1	1	0	1	1	1	1	1	1	1	1	1	1	1	1	1	1	1	1	1	1	1	1	1	1	1	1	1	1	1
AHCY	P50247		X	389	41.5	x	N	N	1	1	1	1	1	1	1	1	1	1	1	1	1	0	1	1	1	1	1	1	1	1	1	1	1	1	1	1	1	1	1	1	1	1	1	1	1	1	1	1	1
AHCY	P50247		X	401	30.5	x	N	Y	1	1	1	1	1	1	1	1	1	1	1	1	1	0	1	1	1	1	1	1	1	1	1	1	1	1	1	1	1	1	1	1	1	1	1	1	1	1	1	1	1
AHCY	P50247		X	408	38.8	x	N	N	1	1	1	1	1	0	1	1	1	1	1	1	1	0	1	1	1	1	1	1	1	1	1	1	1	1	1	1	0	1	1	1	1	1	1	1	1	1	1	1	1
AHCY	P50247		X	412	43.2	x	N	N	1	1	1	1	1	1	1	1	1	1	1	1	1	0	1	1	1	1	1	1	1	1	1	1	1	1	1	1	1	1	1	1	1	1	1	1	1	1	1	1	1
AHCY	P50247		X	426	39.8	x	N	N	1	1	1	1	1	1	1	1	1	1	1	1	1	0	1	1	1	1	1	1	1	1	1	1	1	1	1	1	1	1	1	1	1	1	1	1	1	1	1	1	1
AIFM1	B1AU25		X	332	51.5	x	N	Y	1	1	1	1	1	1	1	1	1	1	1	1	1	1	1	1	1	1	1	1	1	1	1	1	1	1	1	1	1	1	1	1	1	1	1	1	0	0	0	0	0
AIFM1	B1AU25		X	588	29.3	x	N	Y	1	1	NA	1	1	1	1	1	1	1	1	1	1	1	1	1	1	1	1	1	1	1	1	1	1	1	1	1	1	1	1	1	1	1	1	1	1	NA	0	0	1
AK2	Q9WTP6-2	X		34	22.2	x	N	Y	0	0	0	0	1	1	0	1	0	1	1	1	1	1	1	1	1	1	1	0	0	0	0	1	1	1	0	NA	1	1	1	1	1	1	1	1	1	NA	1	1	0
AK2	Q9WTP6-2	X		85	25.7	x	N	Y	1	1	1	1	1	1	1	1	1	1	1	1	1	1	1	1	1	1	1	1	1	1	1	1	1	1	1	0	1	1	1	1	1	1	1	1	0	0	0	0	0
AK2	Q9WTP6-2	X		93	46.2	x	N	Y	1	1	1	1	1	1	1	0	1	1	1	1	1	1	1	1	1	1	1	1	1	1	0	1	1	1	1	0	1	1	1	1	1	1	1	1	1	1	1	1	1
AK2	Q9WTP6-2	X		117	37.8	x	N	N	1	1	1	1	1	1	1	1	1	1	1	1	1	1	1	1	1	1	1	0	1	1	1	1	1	1	1	0	1	1	1	1	1	1	1	1	1	1	1	1	1
AK2	Q9WTP6-2	X		164	41.3	x	N	N	1	1	1	1	1	1	1	1	1	1	1	1	1	1	1	1	1	1	1	1	1	1	1	1	1	1	1	1	1	1	1	1	1	1	1	1	1	1	1	1	1
AK2	Q9WTP6-2	X		181	51.2	x	N	N	1	1	1	1	1	1	1	1	1	1	1	1	1	1	1	0	0	1	1	1	1	1	1	1	1	1	1	1	1	1	1	1	1	1	1	1	0	0	0	0	0
AK3	Q9WTP7	X		29	36.5	x	N	Y	0	0	0	0	1	NA	NA	1	1	1	0	1	1	0	0	1	1	1	1	0	0	0	0	0	0	1	1	1	1	1	1	1	1	0	0	NA	1	1	1	1	0
AK3	Q9WTP7	X		34	43.5	x	Y	N	1	1	1	1	1	NA	NA	1	1	1	1	1	1	0	1	1	1	1	1	1	1	1	1	1	1	1	1	1	1	1	1	1	1	1	1	NA	1	1	1	1	1
AK3	Q9WTP7	X		64	44.5	x	N	N	1	1	1	1	1	NA	NA	1	1	1	1	1	1	1	1	1	1	1	1	1	1	1	1	1	1	1	1	1	1	1	1	1	1	1	0	NA	0	0	0	0	0
AK3	Q9WTP7	X		80	36.7	x	N	N	1	1	1	1	1	1	1	1	1	1	1	1	1	1	1	1	1	1	1	1	1	1	1	1	1	1	1	1	1	1	1	1	1	1	1	1	1	1	1	1	1
AK3	Q9WTP7	X		165	38.3	x	N	N	1	1	1	1	1	1	1	0	1	0	1	1	0	0	0	1	1	0	0	1	1	1	1	0	1	0	1	1	1	1	0	0	0	1	0	1	1	1	1	1	1
AK3	Q9WTP7	X		189	26.3	x	N	N	1	1	1	1	1	1	0	1	1	1	1	1	1	1	1	1	0	1	1	1	1	1	1	1	1	1	1	1	1	1	1	1	1	1	0	1	1	1	1	1	0
AK3	Q9WTP7	X		203	35.8	x	N	N	1	1	1	1	1	1	1	1	1	1	1	1	1	1	1	0	1	1	1	1	1	1	1	1	1	1	1	1	1	1	1	1	1	1	1	1	1	1	1	1	1
AK4	Q9WUR9	X		163	16.2	x	N	N	1	1	1	1	1	1	1	1	1	1	1	1	1	1	1	1	1	1	1	0	0	0	0	1	1	1	1	1	1	1	1	1	1	NA	1	1	1	0	0	0	1
AK4	Q9WUR9	X		186	38	x	N	Y	1	1	1	1	1	1	1	0	1	1	1	1	1	1	1	1	1	1	1	0	0	0	0	1	1	1	1	1	1	1	1	1	1	NA	1	1	1	0	0	0	1
AKR1A1	Q9JII6		X	23	29.5	x	N	N	1	1	0	1	1	1	1	1	1	1	1	1	1	1	1	1	1	1	1	1	1	1	1	1	1	1	1	0	1	1	1	1	1	1	1	1	1	1	1	1	1
AKR1A1	Q9JII6		X	34	57.7	x	N	Y	1	1	1	1	1	1	1	1	1	1	1	0	1	1	1	1	1	1	1	0	0	0	0	1	1	0	NA	0	1	1	1	1	1	1	1	1	1	1	1	1	1
AKR1A1	Q9JII6		X	61	5	x	N	Y	1	1	1	1	1	1	1	1	1	1	1	1	1	1	1	1	1	1	1	1	1	1	1	1	1	1	NA	0	1	1	1	1	1	1	1	1	0	0	0	0	0
AKR1A1	Q9JII6		X	127	51.2	x	N	N	1	1	1	1	1	1	1	1	1	1	1	0	1	1	1	1	1	1	1	1	1	1	1	1	1	1	1	0	1	1	1	1	1	1	1	1	1	1	1	1	1
AKR1A1	Q9JII6		X	141	50.5	x	N	Y	1	1	1	1	1	1	1	1	1	1	1	1	1	1	1	0	0	1	1	1	1	1	1	1	1	1	1	0	1	1	1	1	1	1	1	1	1	1	1	1	1
AKR1A1	Q9JII6		X	145	28	x	N	Y	1	1	1	1	1	1	1	1	1	0	1	1	1	1	1	1	1	1	1	1	1	1	1	1	1	1	1	0	1	1	1	1	1	1	1	1	1	1	1	1	1
AKR1A1	Q9JII6		X	240	15.7	x	N	Y	1	1	1	1	1	1	1	1	1	1	1	1	1	1	1	1	1	1	1	1	1	1	1	1	1	1	1	0	1	1	1	1	1	1	1	1	1	1	1	1	1
AKR1A1	Q9JII6		X	263	21	x	N	N	1	1	1	1	1	1	1	1	1	1	1	1	1	1	1	1	1	1	1	1	1	1	1	1	1	1	1	0	1	1	1	1	1	1	1	1	1	1	1	1	1
AKR1D1	Q8VCX1		X	203	26	x	N	N	1	1	1	1	1	1	1	1	1	1	1	1	1	1	1	1	1	1	1	1	1	1	1	1	1	1	1	1	1	1	1	1	1	1	1	1	1	1	1	1	1
AKR1D1	Q8VCX1		X	248	50.5	x	N	Y	1	1	1	1	1	0	1	0	1	1	1	1	1	1	1	1	0	1	1	1	1	1	1	0	1	0	1	1	1	1	1	1	1	0	1	1	NA	1	1	1	0
AKR1D1	Q8VCX1		X	272	29	x	Y	Y	1	1	1	1	1	1	1	1	1	1	1	1	1	1	1	0	0	1	1	1	1	1	1	1	1	1	1	1	1	1	1	1	1	1	1	1	NA	1	1	1	1
ALAD	P10518		X	87	41.3	x	N	N	1	1	1	1	1	1	1	1	1	1	1	1	1	1	1	1	1	1	1	1	1	1	1	1	1	1	1	1	1	1	1	1	1	1	1	1	1	1	1	1	1
ALAD	P10518		X	184	53.2	x	N	N	0	0	0	0	0	0	0	0	0	0	0	0	0	0	0	0	0	0	0	0	0	0	0	0	0	0	1	1	1	1	0	0	0	0	0	0	0	0	0	0	0
ALB	P07724			65	39.7	x	N	N	0	0	0	0	0	0	0	0	0	0	0	0	0	0	0	0	0	0	0	0	0	0	0	0	0	0	0	0	0	0	0	0	0	0	0	0	0	0	0	0	0
ALB	P07724			88	47.8	x	N	Y	1	1	1	1	1	1	1	1	1	1	1	1	1	1	0	1	1	0	0	0	1	1	1	1	0	1	1	0	1	1	1	1	1	1	1	1	0	0	0	0	0
ALB	P07724			97	19.8	x	N	N	0	0	0	0	0	0	0	0	0	0	0	0	0	0	0	0	0	0	0	0	0	0	0	0	0	0	0	0	0	0	0	0	0	0	0	0	0	0	0	0	0
ALB	P07724			152	59.2	x	N	Y	1	1	1	1	1	0	1	1	1	0	1	1	0	1	1	1	1	0	0	1	1	1	0	1	0	1	1	1	1	1	1	1	1	1	1	1	0	0	0	NA	0
ALB	P07724			205	52.2	x	Y	N	0	0	0	0	0	0	0	0	0	0	0	0	0	NA	0	0	1	0	0	0	0	0	0	0	0	0	0	0	0	0	0	0	0	0	0	0	0	0	0	0	0
ALB	P07724			229	29.2	x	N	Y	0	0	0	0	0	0	0	0	0	0	0	0	0	0	0	0	0	0	0	0	0	0	0	0	0	0	0	0	0	0	0	0	0	0	0	0	0	0	0	0	0
ALB	P07724			236	38.5	x	N	N	0	0	0	0	0	0	0	0	0	0	0	0	0	NA	NA	0	0	0	0	0	0	0	0	0	0	0	0	0	0	0	0	0	0	0	0	0	0	0	0	0	0
ALB	P07724			305	20.8	x	N	Y	0	0	0	0	0	0	0	0	0	0	0	0	0	0	0	0	0	0	0	0	0	0	0	0	0	0	0	0	0	0	0	0	0	0	0	0	0	0	0	0	0
ALB	P07724			376	56.7	x	Y	N	0	0	0	0	0	0	0	0	NA	0	0	0	0	0	0	0	0	0	0	0	0	0	NA	0	0	0	0	0	0	0	0	0	0	0	0	0	0	0	0	0	0
ALB	P07724			421	52.5	x	N	N	0	0	0	0	0	0	0	0	NA	0	0	0	0	0	NA	0	0	0	0	0	0	0	NA	0	0	0	0	0	0	0	0	0	0	0	0	0	0	0	0	0	0
ALB	P07724			438	17.2	x	Y	Y	0	0	0	0	0	0	0	0	0	0	0	0	0	0	NA	0	0	0	0	0	0	0	NA	0	0	0	0	0	0	0	0	0	0	0	0	0	0	0	0	0	0
ALB	P07724			490	51.3	x	N	Y	0	0	0	0	0	0	0	0	NA	0	0	0	0	0	NA	1	1	0	0	1	0	1	0	0	1	0	0	0	0	0	0	0	0	0	0	0	0	0	0	0	0
ALB	P07724			499	9.2	x	Y	Y	1	1	1	1	1	1	1	1	NA	0	0	0	0	1	0	1	1	0	0	1	0	1	1	1	1	1	1	1	1	1	0	0	0	0	0	0	1	1	1	1	1
ALB	P07724			524	31.7	x	N	Y	0	0	0	0	0	0	0	0	NA	0	0	0	0	0	NA	0	0	0	0	0	0	0	0	0	NA	0	0	0	0	0	0	0	0	0	0	0	0	0	0	0	0
ALB	P07724			527	58.7	x	N	N	0	0	0	0	0	0	0	0	NA	0	0	0	0	0	NA	0	0	0	0	0	0	0	0	0	0	0	0	0	0	0	0	0	0	0	0	0	0	0	0	0	0
ALB	P07724			543	53	x	N	N	0	0	0	0	0	0	0	0	NA	0	0	0	0	0	NA	0	1	0	0	0	0	0	0	0	NA	0	0	0	0	0	0	0	0	0	0	0	0	0	0	0	0
ALB	P07724			588	38.2	x	N	N	0	0	0	0	0	0	0	0	0	0	0	0	0	0	NA	1	1	0	0	0	0	0	0	0	NA	0	0	0	0	0	0	0	0	0	0	0	0	0	0	0	0
ALDH1A1	P24549		X	17	52.5	x	N	N	1	1	1	1	1	1	1	1	1	0	1	0	1	1	1	1	1	1	1	1	1	1	1	1	1	1	1	1	1	1	1	1	1	1	1	1	1	1	1	1	1
ALDH1A1	P24549		X	22	46.3	x	N	N	1	1	1	1	1	1	1	1	1	1	1	1	1	1	1	1	1	1	1	1	1	1	1	1	1	1	1	1	1	1	1	1	1	1	1	1	1	1	1	1	1
ALDH1A1	P24549		X	36	17.7	x	N	N	1	1	1	1	1	1	1	1	1	1	1	1	1	1	1	1	1	1	1	1	1	1	1	1	1	1	1	1	1	1	1	1	1	1	1	1	0	1	0	0	1
ALDH1A1	P24549		X	57	51.8	x	N	Y	1	1	1	1	1	1	1	1	1	1	1	1	1	1	1	1	1	1	1	0	1	1	1	1	1	1	1	1	1	1	1	1	1	0	0	0	1	1	1	1	1
ALDH1A1	P24549		X	91	52	x	N	N	1	1	1	1	1	1	1	1	1	1	1	1	1	1	1	1	0	1	1	1	1	1	1	1	1	1	1	1	1	1	1	1	1	1	1	1	1	1	1	1	1
ALDH1A1	P24549		X	128	9.2	x	Y	Y	1	1	1	1	1	1	1	1	1	1	1	0	1	1	1	1	1	1	1	1	1	1	1	1	1	1	1	1	1	1	1	1	1	1	1	1	1	1	1	1	0
ALDH1A1	P24549		X	131	31	x	N	N	0	0	0	0	0	0	0	0	0	0	0	0	0	0	0	0	0	0	0	0	0	0	0	0	0	0	1	1	1	1	0	0	0	0	0	0	0	0	0	0	0
ALDH1A1	P24549		X	139	27.2	x	N	N	1	1	1	1	1	1	1	1	1	1	1	1	1	1	1	1	1	1	1	1	1	1	1	1	1	1	1	1	1	1	1	1	1	1	1	1	1	1	1	1	1
ALDH1A1	P24549		X	252	57	x	N	Y	1	1	1	1	1	1	1	1	1	1	1	1	1	1	1	1	1	1	1	1	1	1	1	1	1	1	1	1	1	1	1	1	1	1	1	1	1	1	1	1	1
ALDH1A1	P24549		X	321	23.5	x	N	N	0	0	0	0	0	0	0	1	0	0	0	0	0	0	0	0	0	1	1	0	0	0	0	0	0	0	1	0	0	0	0	0	0	0	0	0	0	0	0	0	0
ALDH1A1	P24549		X	348	47.7	x	N	N	1	1	1	1	1	1	1	1	1	1	1	1	1	1	1	1	1	1	1	1	1	1	1	1	1	1	1	1	1	1	1	1	1	1	1	1	1	1	1	1	1
ALDH1A1	P24549		X	353	33.5	x	N	Y	1	1	1	1	1	1	1	1	1	1	1	1	1	1	1	1	1	1	1	1	1	1	1	1	1	0	1	1	1	1	1	1	1	1	1	1	1	1	1	1	1
ALDH1A1	P24549		X	362	29.8	x	N	N	1	1	1	1	1	1	1	1	1	1	1	1	1	1	1	1	1	1	1	1	1	1	1	1	1	1	1	1	1	1	1	1	1	1	1	1	1	1	1	1	1
ALDH1A1	P24549		X	378	38.3	x	N	N	1	1	1	1	1	1	1	1	1	1	1	1	1	1	1	0	0	1	1	1	1	1	1	1	1	1	1	1	1	1	1	1	1	1	1	1	1	1	1	1	1
ALDH1A1	P24549		X	398	51	x	N	N	1	1	1	1	1	1	1	1	1	1	1	1	1	1	1	1	1	1	1	1	1	1	1	1	1	1	1	1	1	1	1	1	1	1	1	1	1	1	1	1	1
ALDH1A1	P24549		X	410	21.5	x	N	Y	1	1	1	1	1	1	1	1	1	1	1	1	1	1	1	1	1	1	1	1	1	1	1	1	1	1	1	1	1	1	1	1	1	1	1	1	1	1	1	1	1
ALDH1A1	P24549		X	412	29.3	x	N	Y	1	1	1	1	1	1	1	1	1	1	1	1	1	1	1	1	1	1	1	1	1	1	1	1	1	1	1	1	1	1	1	1	1	1	1	1	1	1	1	1	1
ALDH1A1	P24549		X	435	38.5	x	N	N	1	1	1	0	1	1	1	1	1	0	1	1	1	0	1	1	1	1	1	1	1	1	1	0	1	1	1	1	1	1	1	1	1	1	1	1	1	1	1	1	1
ALDH1A1	P24549		X	490	37.2	x	N	N	1	1	1	1	1	1	1	1	1	1	1	1	1	1	1	1	1	1	1	1	1	1	1	1	1	1	1	1	1	1	1	1	1	1	1	1	1	1	1	1	1
ALDH2	P47738	X		75	35.2	x	N	N	1	1	1	1	1	1	0	1	1	1	1	1	1	1	NA	0	NA	NA	1	1	1	1	1	1	1	NA	1	1	1	1	1	1	1	NA	1	1	NA	NA	1	NA	1
ALDH2	P47738	X		80	26.3	x	N	N	1	1	1	1	1	1	0	0	0	0	0	1	0	0	NA	0	NA	NA	1	1	1	1	1	1	1	NA	1	1	1	1	0	0	0	NA	0	0	NA	NA	1	NA	1
ALDH2	P47738	X		157	52.8	x	N	Y	1	1	1	1	1	1	0	1	1	1	1	1	1	1	1	0	1	1	1	1	1	1	1	1	1	1	1	1	1	1	1	1	1	1	1	1	1	1	1	1	1
ALDH2	P47738	X		161	57.5	x	N	N	1	1	1	1	1	1	0	1	1	1	1	1	1	1	1	0	1	1	1	1	1	1	1	1	1	1	1	1	1	1	1	1	1	1	1	1	1	1	1	1	1
ALDH2	P47738	X		370	46.7	x	N	N	1	1	1	1	1	1	0	1	1	1	0	1	1	1	0	0	1	1	1	1	1	1	1	1	0	1	1	1	1	1	1	1	1	1	1	1	1	1	1	1	0
ALDH2	P47738	X		377	14.2	x	N	N	0	0	0	0	0	0	0	0	0	1	1	1	1	0	1	0	0	0	0	1	1	1	1	1	1	0	1	1	1	1	1	1	1	0	0	0	0	0	0	0	0
ALDH2	P47738	X		385	56.7	x	N	N	1	1	1	1	1	1	0	1	1	1	1	1	1	1	1	0	1	1	1	1	1	1	1	1	1	1	1	1	1	1	1	1	1	1	1	1	1	1	1	1	1
ALDH2	P47738	X		409	56	x	N	N	0	0	0	0	0	0	0	1	0	0	0	0	0	0	0	0	1	0	0	0	0	0	0	0	0	0	1	1	1	1	0	0	0	0	0	0	0	0	0	0	0
ALDH2	P47738	X		416	28.8	x	N	Y	1	1	1	1	1	1	0	1	1	1	1	1	1	1	1	0	0	1	1	1	1	1	1	1	1	1	1	1	1	1	1	1	1	1	1	1	0	0	0	0	0
ALDH2	P47738	X		428	46	x	N	N	1	1	1	1	1	1	0	1	1	1	1	1	1	1	1	0	1	1	1	1	1	1	1	1	1	1	1	1	1	1	1	1	1	1	1	1	1	1	1	1	1
ALDH2	P47738	X		430	59.2	x	N	N	1	1	1	1	1	1	0	1	1	1	1	1	1	1	1	0	1	1	1	1	1	1	1	1	1	1	1	1	1	1	1	1	1	1	1	1	1	1	1	1	1
ALDH2	P47738	X		443	58.5	x	N	Y	0	0	0	0	0	0	0	1	1	1	1	1	1	1	1	0	1	1	1	1	1	1	1	1	1	1	1	1	1	1	1	1	1	1	0	0	1	1	1	1	1
ALDH2	P47738	X		453	49.8	x	N	Y	1	1	1	1	1	1	0	1	1	1	1	1	1	1	1	0	0	1	1	1	1	1	1	1	1	1	0	1	1	1	1	1	1	1	1	1	1	1	1	1	1
ALDH2	P47738	X		508	27.2	x	N	N	1	1	1	1	1	1	0	1	1	1	1	1	1	1	1	0	1	1	1	1	1	1	1	1	1	1	1	1	1	1	1	1	1	1	1	1	1	1	1	1	1
ALDH3A2	P47740	X		199	51	x	N	N	1	1	1	1	1	1	1	1	1	1	1	1	1	1	1	1	1	1	1	1	1	1	1	1	1	1	1	1	1	1	1	1	1	1	1	1	1	1	1	1	1
ALDH3A2	P47740	X		266	45.3	x	N	N	1	1	1	1	1	1	0	1	0	1	1	1	1	1	1	1	1	1	1	1	1	1	1	1	1	1	1	NA	1	1	1	1	1	1	1	1	1	1	1	1	1
ALDH3A2	P47740	X		274	8.3	x	N	N	1	1	1	1	1	1	1	1	1	1	1	1	1	1	1	1	0	1	1	1	1	1	1	1	1	1	1	NA	1	1	1	1	1	1	1	1	1	1	1	1	1
ALDH3A2	P47740	X		428	47.2	x	N	N	1	1	1	1	1	1	1	1	1	1	0	1	1	1	1	1	1	1	1	1	1	1	1	1	1	1	1	1	1	1	1	1	1	1	NA	1	1	1	1	1	0
ALDH3A2	P47740	X		457	43.5	x	N	N	1	1	1	0	1	1	1	1	1	1	1	1	1	1	1	1	1	1	1	1	1	1	1	1	1	1	1	1	1	1	1	1	1	1	1	1	1	1	1	1	0
ALDH4A1	Q8CHT0	X		30	36.7	x	N	Y	1	1	1	1	1	1	1	1	0	0	0	1	1	1	0	1	1	1	1	0	0	0	0	1	1	1	1	1	1	1	1	1	1	1	1	1	0	0	0	0	0
ALDH4A1	Q8CHT0	X		51	32.7	x	N	N	1	1	1	1	1	1	1	1	1	1	1	1	1	1	1	0	0	1	1	1	1	1	1	1	1	1	1	1	1	1	1	1	1	1	1	1	1	1	1	1	0
ALDH4A1	Q8CHT0	X		98	49.8	x	N	Y	1	1	1	1	1	1	1	1	1	1	1	1	1	1	0	1	1	1	0	1	1	1	1	1	1	1	1	1	1	1	1	NA	1	1	1	1	1	1	1	1	0
ALDH4A1	Q8CHT0	X		118	21.3	x	N	N	1	1	1	1	1	1	0	1	1	1	1	1	1	1	1	0	1	1	0	1	1	1	1	0	1	1	1	1	1	1	1	1	1	1	1	1	0	0	0	0	0
ALDH4A1	Q8CHT0	X		129	40.5	x	N	N	1	1	1	1	1	1	0	1	1	1	0	1	1	1	1	1	1	1	0	1	1	1	1	1	1	1	1	1	1	1	1	1	1	1	1	1	1	1	1	1	0
ALDH4A1	Q8CHT0	X		357	56	x	N	Y	0	0	0	0	0	0	0	0	0	0	0	0	0	0	0	0	0	0	0	0	0	0	0	0	0	0	0	0	0	0	0	0	0	0	0	0	0	0	0	0	0
ALDH4A1	Q8CHT0	X		364	32.3	x	N	Y	1	1	1	1	1	1	1	1	1	1	1	1	1	1	1	1	1	1	1	1	1	1	1	1	1	1	1	1	1	1	1	1	1	1	1	1	1	1	1	1	0
ALDH4A1	Q8CHT0	X		461	38.7	x	N	Y	1	1	1	1	1	1	1	1	1	0	0	1	0	1	1	0	0	1	1	0	0	0	1	1	1	1	1	1	1	1	1	1	1	1	1	1	0	0	0	0	0
ALDH4A1	Q8CHT0	X		508	16.5	x	N	Y	1	1	1	1	1	1	1	1	1	1	1	1	1	1	1	1	1	1	1	1	1	1	1	1	1	1	1	1	1	1	1	1	1	1	1	1	1	1	1	1	0
ALDH4A1	Q8CHT0	X		551	38.5	x	N	Y	1	1	1	1	1	1	1	1	1	0	0	0	1	0	0	0	0	0	0	1	1	1	1	0	0	0	1	0	0	1	1	1	0	1	1	1	0	0	0	0	0
ALDH5A1	Q8BWF0	X		101	40.8	x	N	Y	0	0	0	0	1	NA	NA	0	0	0	0	NA	0	0	0	0	0	1	1	0	NA	0	0	0	0	1	1	1	NA	1	0	0	0	1	NA	0	0	0	NA	NA	0
ALDH5A1	Q8BWF0	X		123	30.2	x	N	N	1	1	1	1	1	1	1	1	1	1	1	1	1	1	0	1	1	1	1	1	1	1	1	1	1	1	1	NA	1	1	1	1	1	1	1	1	1	1	1	1	1
ALDH5A1	Q8BWF0	X		128	38.5	x	N	Y	0	0	0	0	1	1	1	1	1	1	1	1	1	1	0	1	1	1	1	1	1	1	1	1	1	1	1	NA	1	1	1	1	1	0	0	0	1	1	1	1	0
ALDH5A1	Q8BWF0	X		172	54.8	x	N	Y	1	1	1	1	0	0	1	1	1	1	1	1	1	1	0	1	0	1	1	1	1	1	1	1	1	1	1	NA	1	1	1	1	1	0	0	0	1	1	1	1	1
ALDH5A1	Q8BWF0	X		278	39.7	x	N	Y	1	1	1	1	1	1	1	1	1	1	1	1	1	1	0	1	1	1	1	1	1	1	1	1	1	1	1	1	1	1	1	1	1	1	1	1	1	1	1	1	1
ALDH5A1	Q8BWF0	X		347	50.3	x	N	Y	0	0	0	0	0	0	1	1	1	1	1	1	1	1	1	1	1	1	1	1	1	1	1	1	1	1	1	1	1	1	1	1	1	1	1	1	1	1	1	1	1
ALDH5A1	Q8BWF0	X		375	53.7	x	N	N	1	1	1	1	1	1	1	1	1	1	1	1	1	1	1	1	1	1	1	1	1	1	0	1	1	0	1	1	1	1	1	1	1	1	1	1	1	1	1	1	1
ALDH5A1	Q8BWF0	X		506	59.2	x	Y	N	1	1	1	1	1	1	1	1	1	1	1	1	1	1	0	1	1	1	1	1	1	1	1	1	1	1	1	1	1	1	1	1	1	0	1	1	1	1	1	1	1
ALDH7A1	Q9DBF1-2			58	57.8	x	N	N	0	0	0	0	0	0	0	0	0	0	0	0	0	0	0	0	0	0	0	0	0	0	0	0	0	0	0	0	0	1	0	0	0	0	0	0	0	0	0	0	0
ALDH7A1	Q9DBF1-2			69	58.5	x	N	N	0	0	0	0	0	0	0	0	0	0	0	0	0	0	0	0	0	0	0	0	0	0	0	0	0	0	0	0	0	1	0	0	0	0	0	0	0	0	0	0	0
ALDH7A1	Q9DBF1-2			347	58.3	x	N	Y	1	1	0	1	1	1	1	0	1	1	1	1	1	1	1	1	1	1	1	1	1	1	1	1	0	1	1	1	1	1	1	0	1	1	1	1	1	1	1	1	1
ALDH7A1	Q9DBF1-2			434	54.7	x	N	Y	1	1	1	1	1	1	1	1	1	1	1	1	1	0	1	1	1	1	1	1	1	1	1	1	1	1	1	1	1	1	1	1	1	1	1	1	1	1	1	1	1
ALDH7A1	Q9DBF1-2			486	34	x	N	Y	1	1	1	1	1	1	1	1	1	1	1	1	1	1	1	1	1	1	1	1	1	1	1	1	1	1	1	1	1	1	1	1	1	1	1	1	1	1	1	1	1
ALDOB	Q91Y97		X	13	51.7	x	N	Y	1	1	1	1	1	1	1	1	1	1	1	1	1	1	1	0	1	1	1	1	1	1	1	1	1	1	1	1	1	1	1	1	1	1	1	1	1	1	1	1	1
ALDOB	Q91Y97		X	108	29.8	x	N	Y	1	1	1	1	1	1	1	1	1	1	1	1	1	1	1	1	1	1	1	1	1	1	1	1	1	1	1	1	1	1	1	1	1	1	1	1	1	1	1	1	1
ALDOB	Q91Y97		X	121	52.8	x	N	N	1	1	1	1	1	1	1	1	1	1	1	1	1	0	1	0	0	1	1	1	1	1	1	1	1	1	1	1	1	1	1	1	1	1	1	1	0	0	0	0	0
ALDOB	Q91Y97		X	147	5.8	x	N	Y	1	1	1	1	1	1	1	1	1	1	1	1	1	1	1	1	1	1	1	1	1	1	1	1	1	1	1	1	1	1	1	1	1	1	1	1	1	1	1	1	1
ALDOB	Q91Y97		X	230	6.7	x	N	N	1	1	1	1	1	1	1	1	1	1	1	1	1	1	1	1	1	1	1	1	1	1	1	1	1	1	1	1	1	1	1	1	1	1	1	1	1	1	1	1	1
ALDOB	Q91Y97		X	242	55.3	x	N	N	1	1	1	1	1	1	1	1	1	1	1	1	1	1	1	1	1	1	1	1	1	1	1	1	1	1	1	1	1	1	1	1	1	1	1	1	1	1	1	1	1
ALDOB	Q91Y97		X	243	45.5	x	N	Y	1	1	1	1	1	1	1	1	1	1	1	1	1	1	1	1	1	1	1	1	1	1	1	1	1	1	1	1	1	1	1	1	1	1	1	1	1	1	1	1	0
ALDOB	Q91Y97		X	330	18.7	x	N	Y	1	1	1	1	1	1	1	1	1	1	1	1	1	1	1	1	1	1	1	1	1	1	1	1	1	1	1	1	1	1	1	1	1	1	1	1	1	1	1	1	1
ALKBH5	Q3TSG4			236	58.3	x	N	N	1	1	1	1	1	1	1	NA	1	1	1	1	1	1	1	1	1	1	1	1	1	1	1	1	1	1	1	1	1	1	1	1	1	1	1	1	1	1	1	1	1
AMT	Q8CFA2	X		368	59	x	N	Y	0	0	0	0	0	0	0	0	0	0	0	0	0	0	0	0	0	1	0	1	NA	1	1	1	1	1	1	1	1	1	0	0	0	0	NA	0	0	0	0	0	0
ANXA2	P07356		X	227	12.8	x	Y	Y	1	1	1	1	1	1	1	1	1	1	1	1	1	1	1	1	1	1	1	1	1	1	1	1	1	1	1	1	1	1	1	1	1	1	1	1	1	1	1	1	1
ANXA4	P97429			293	33.3	x	N	Y	1	1	1	1	1	1	1	1	1	1	1	1	1	0	1	1	1	1	1	1	1	1	1	1	1	1	1	1	1	1	1	1	1	1	1	1	NA	1	1	0	1
ANXA4	P97429			300	55.2	x	N	Y	1	1	1	1	1	1	1	1	1	1	1	1	1	1	1	1	1	1	1	1	1	1	1	1	1	1	1	1	1	1	1	1	1	1	1	1	1	1	1	0	1
ANXA5	P48036			56	42.5	x	N	N	1	1	1	1	1	1	1	1	1	1	1	1	1	1	1	1	1	1	1	1	1	1	1	1	1	1	0	1	1	1	1	1	1	1	1	1	1	1	1	1	1
ANXA5	P48036			68	47.5	x	N	Y	1	1	1	1	1	1	1	1	1	1	1	1	1	1	1	1	1	1	1	1	1	1	1	1	1	1	0	1	1	1	1	1	1	1	1	1	1	1	1	1	1
ANXA5	P48036			74	37.3	x	N	N	1	1	1	1	1	1	1	1	1	1	1	1	1	1	1	1	1	1	1	1	1	1	1	1	1	1	0	1	1	1	1	1	1	1	1	1	1	1	1	1	1
ANXA5	P48036			77	59.2	x	N	N	1	1	1	1	1	1	1	1	1	1	1	1	1	1	1	1	1	1	1	1	1	1	1	1	1	1	0	1	1	1	1	1	1	1	1	1	1	1	1	1	0
ANXA5	P48036			84	7	x	N	Y	1	1	1	1	1	1	1	1	1	1	1	1	1	1	1	1	1	1	1	1	1	1	1	1	1	1	0	1	1	1	1	1	1	1	1	1	1	1	1	1	0
ANXA5	P48036			95	35.2	x	N	Y	1	1	1	1	1	1	1	1	1	1	1	1	1	1	1	1	1	1	1	1	1	1	1	1	1	1	0	1	1	1	1	1	0	1	1	1	1	1	1	1	1
ANXA5	P48036			299	38.5	x	N	Y	1	1	1	1	1	1	1	1	1	1	1	1	1	1	1	1	1	1	1	1	1	1	1	1	1	1	0	1	1	1	1	1	1	1	1	1	0	0	0	0	0
ANXA5	P48036			307	25.7	x	N	Y	1	1	1	1	1	1	1	0	1	1	1	1	1	1	1	1	1	1	1	1	1	1	1	1	1	1	0	1	1	1	1	NA	1	NA	1	1	0	0	0	0	0
ANXA6	F8WIT2		X	40	22.2	x	N	Y	1	1	1	1	1	1	1	1	1	1	1	1	1	1	1	1	1	1	1	1	1	1	1	1	1	1	1	1	1	1	1	1	1	1	1	1	1	1	1	1	1
ANXA6	F8WIT2		X	63	45.5	x	Y	Y	1	1	1	1	1	1	1	1	1	1	1	1	1	1	1	1	1	1	1	1	1	1	1	1	1	1	1	1	1	1	1	1	1	1	1	1	1	1	1	1	1
ANXA6	F8WIT2		X	68	27.7	x	N	N	1	1	1	1	1	1	1	1	1	1	1	1	1	1	1	1	1	1	1	1	1	1	1	1	1	1	1	1	1	1	1	1	1	1	1	1	1	1	1	1	1
ANXA6	F8WIT2		X	75	42.8	x	Y	N	1	1	1	1	1	1	1	1	1	1	1	1	1	1	1	1	1	1	1	1	1	1	1	1	1	1	1	1	1	1	1	1	1	1	1	1	1	1	1	1	1
ANXA6	F8WIT2		X	81	31	x	N	Y	1	1	1	1	1	1	1	1	1	1	1	1	1	1	1	1	1	1	1	1	1	1	1	1	1	1	1	1	1	1	1	1	1	1	1	1	1	1	1	1	1
ANXA6	F8WIT2		X	102	39.8	x	N	Y	1	1	1	1	1	1	1	1	1	1	1	1	1	1	1	1	1	1	1	1	1	1	1	1	1	1	1	1	1	1	1	1	1	1	1	1	1	1	1	1	1
ANXA6	F8WIT2		X	240	19.2	x	N	N	1	1	1	1	1	1	1	1	1	1	1	1	1	1	1	1	1	1	1	1	1	1	1	1	1	1	1	1	1	1	1	1	1	1	1	1	1	1	1	1	1
ANXA6	F8WIT2		X	299	41.2	x	N	Y	1	1	1	1	1	1	1	1	1	1	1	1	1	1	1	1	1	1	1	1	1	1	1	1	1	1	1	1	1	1	1	1	1	1	1	1	1	1	1	1	1
ANXA6	F8WIT2		X	306	57.5	x	N	Y	1	1	1	1	1	1	1	1	1	1	1	1	1	1	1	1	1	1	1	1	1	1	1	1	1	1	1	1	1	1	1	1	1	1	1	1	1	1	1	1	0
ANXA6	F8WIT2		X	370	37.8	x	N	Y	1	1	1	1	1	1	1	1	1	1	1	1	1	1	1	1	1	1	1	1	1	1	1	1	1	1	1	1	1	1	1	1	1	1	1	1	0	0	0	0	1
ANXA6	F8WIT2		X	418	27.8	x	N	Y	1	1	1	1	1	1	1	1	1	1	1	1	1	1	1	1	1	1	1	1	1	1	1	1	1	1	1	1	1	1	0	1	1	1	1	1	1	1	1	1	1
ANXA6	F8WIT2		X	442	45.8	x	N	N	1	1	1	1	1	1	1	1	1	1	1	1	1	1	1	1	1	1	1	1	1	1	1	1	1	1	1	1	1	1	0	1	1	1	1	1	1	1	1	1	1
ANXA6	F8WIT2		X	456	14.2	x	N	N	1	1	1	1	1	1	1	1	1	1	1	1	1	1	1	0	0	1	1	1	1	1	1	1	1	1	1	1	1	1	1	1	1	1	1	1	0	0	0	0	0
ANXA6	F8WIT2		X	483	26.2	x	N	Y	1	1	1	1	1	1	1	1	1	1	1	1	1	1	1	1	1	1	1	1	1	1	1	1	1	0	1	1	1	1	1	1	1	1	1	1	1	1	1	1	1
ANXA6	F8WIT2		X	562	52.8	x	N	N	1	1	1	1	1	1	1	1	1	1	1	1	1	1	0	1	1	1	1	1	1	1	1	1	1	1	1	1	1	1	1	1	1	1	1	1	1	1	1	1	1
ANXA6	F8WIT2		X	573	14.2	x	N	Y	1	1	1	1	1	1	1	1	1	1	1	1	1	1	1	1	1	1	1	1	1	1	1	1	1	1	1	1	1	1	1	1	1	1	1	1	0	0	0	0	0
ANXA6	F8WIT2		X	581	27.8	x	N	Y	0	0	0	0	0	0	0	1	0	0	0	0	0	0	0	0	0	0	0	0	0	0	0	0	0	1	1	1	0	1	0	0	1	1	1	1	0	0	0	0	1
ANXA6	F8WIT2		X	601	10	x	N	N	1	1	1	1	1	1	1	1	1	1	1	1	1	1	1	1	1	1	1	1	1	1	1	1	1	1	1	1	1	1	1	1	1	1	1	1	1	1	1	1	1
ANXA6	F8WIT2		X	614	10.3	x	N	N	1	1	1	1	1	1	1	1	1	1	1	1	1	1	1	1	1	1	1	1	1	1	1	1	1	1	1	1	1	1	1	1	1	1	1	1	0	0	0	0	0
AP1B1	Q5SVG5		X	238	51.2	x	N	Y	1	1	1	1	1	0	1	1	1	1	1	1	1	1	1	1	1	1	1	1	1	1	1	1	1	1	1	1	1	1	1	0	1	1	1	1	NA	1	1	1	1
AP1B1	Q5SVG5		X	291	35	x	N	Y	1	1	1	1	1	0	1	1	1	1	1	1	1	1	1	1	1	1	1	1	1	1	1	1	1	1	1	1	1	1	1	0	1	1	1	1	NA	1	1	1	1
AP2B1	Q9DBG3		X	265	14.8	x	N	Y	1	1	1	1	1	1	1	1	1	1	1	1	0	1	1	0	1	1	1	1	1	1	NA	1	1	1	1	1	1	1	1	1	1	1	1	1	0	0	1	1	0
AP2B1	Q9DBG3		X	318	45	x	N	N	1	1	1	1	1	1	1	1	1	1	1	1	0	1	1	0	1	1	1	1	1	1	1	1	1	1	1	1	1	1	1	1	1	NA	1	1	0	0	1	1	0
AP2M1	Q3TWV4		X	254	44	x	N	Y	1	1	1	1	1	1	1	1	1	1	1	1	1	1	1	1	1	1	1	1	1	1	1	1	1	1	1	1	1	1	1	1	1	1	1	1	1	1	1	1	1
AP2M1	Q3TWV4		X	310	56.2	x	N	Y	1	1	1	1	1	1	1	1	1	1	1	1	1	1	1	1	1	1	1	1	1	1	1	1	1	1	1	1	1	1	1	1	1	1	1	1	1	1	1	1	1
AP2M1	Q3TWV4		X	317	36	x	N	N	1	1	1	1	1	1	1	1	1	1	1	1	1	1	1	1	1	1	1	1	1	1	1	1	1	1	1	1	1	1	1	1	1	1	1	1	1	1	1	1	1
APOA1BP	Q8K4Z3			126	42.5	x	N	Y	1	1	1	1	1	1	0	1	1	1	1	1	1	1	1	1	1	1	1	1	1	1	1	1	1	1	1	NA	1	1	NA	1	1	1	1	1	1	1	1	0	1
APOA1BP	Q8K4Z3			138	7	x	N	Y	1	1	1	1	1	1	1	1	1	1	1	1	1	1	1	1	1	1	1	1	1	1	1	1	1	1	1	NA	1	1	NA	1	1	1	1	1	1	1	1	0	1
APOA1BP	Q8K4Z3			263	57.2	x	N	Y	1	1	1	1	1	1	1	1	1	1	1	1	1	1	1	1	1	1	1	1	1	1	1	1	1	0	1	1	1	1	1	1	1	1	1	1	0	0	0	0	0
APRT	P08030		X	57	40.2	x	N	Y	0	0	0	0	0	0	0	0	0	0	1	1	0	1	0	NA	1	1	1	1	1	1	1	1	NA	1	1	1	1	1	1	1	1	1	1	1	0	0	NA	0	1
APRT	P08030		X	114	53.3	x	N	N	1	1	1	1	1	1	0	0	0	0	0	0	0	0	NA	0	0	1	1	1	1	1	1	1	1	1	1	1	1	1	0	0	1	0	0	0	0	0	0	0	0
ARF1	P84078		X	36	22.8	x	N	Y	1	1	1	1	1	1	1	1	1	1	1	1	1	1	1	1	1	1	1	1	1	1	1	1	1	1	1	1	1	1	1	1	1	1	1	1	1	1	1	1	1
ARF1	P84078		X	142	57.5	x	N	N	1	1	1	1	1	1	1	1	1	1	1	1	1	1	1	1	1	1	1	1	1	1	1	1	1	1	1	1	1	1	1	1	1	1	1	1	1	1	1	1	1
ARF6	P62331			131	39.3	x	N	N	1	1	1	1	1	1	1	1	1	1	1	1	1	1	1	1	1	1	1	1	1	1	1	1	1	1	1	0	0	1	1	1	1	1	1	1	1	1	1	1	1
ARHGDIA	Q99PT1		X	43	42.8	x	N	N	1	1	1	1	1	1	1	1	0	1	1	1	1	1	0	1	1	1	1	1	1	1	1	1	1	1	1	1	1	1	1	1	1	1	1	1	1	1	0	0	1
ARHGDIA	Q99PT1		X	127	49.3	x	N	Y	1	1	1	1	1	1	1	1	0	1	1	1	1	1	0	1	1	1	1	1	1	1	1	1	1	1	1	1	1	1	1	1	1	1	1	1	1	1	1	0	1
ARHGDIA	Q99PT1		X	141	8	x	N	N	1	1	1	1	1	1	1	1	0	1	1	1	1	1	0	1	1	1	1	1	1	1	1	1	1	1	1	1	1	1	1	1	1	1	1	1	1	1	0	0	1
ARPC1A	Q9R0Q6		X	36	50	x	N	N	1	1	1	1	1	0	1	1	1	1	1	1	1	1	1	1	1	1	1	1	1	1	1	1	1	1	1	1	1	1	1	1	1	1	1	1	1	1	1	1	1
ARPC1A	Q9R0Q6		X	174	59	x	N	N	1	1	1	1	1	0	1	1	1	1	1	1	1	1	1	1	1	1	1	1	1	1	1	1	1	1	1	1	1	1	1	1	1	1	1	1	1	1	1	1	1
ARPC1A	Q9R0Q6		X	179	39	x	N	Y	1	1	1	1	1	0	1	1	1	1	1	1	1	1	1	1	1	1	1	1	1	1	1	1	1	1	1	1	1	1	1	1	1	1	1	1	1	1	1	1	1
ARPC1B	Q9WV32		X	87	39.8	x	N	N	1	1	NA	1	1	1	1	1	1	1	1	1	1	0	0	0	1	1	1	1	1	1	1	1	1	1	1	1	1	1	1	1	1	1	1	1	0	1	1	1	1
ARPC1B	Q9WV32		X	174	51.7	x	N	N	1	1	1	1	1	1	1	1	1	1	1	1	1	0	0	0	1	1	1	1	1	1	1	1	1	1	1	1	1	1	1	1	1	1	1	1	0	1	1	1	1
ARPC2	Q9CVB6		X	77	42.8	x	N	Y	1	1	1	1	1	1	1	1	1	1	1	1	1	1	1	1	1	1	1	1	1	1	1	1	1	1	1	1	1	1	1	1	1	1	1	1	1	1	1	1	1
ARPC2	Q9CVB6		X	186	28	x	N	Y	1	1	1	1	1	1	1	1	1	1	1	1	1	1	1	1	1	1	1	1	1	1	1	1	1	1	1	1	1	1	1	1	1	1	1	1	1	1	1	1	1
ARPC2	Q9CVB6		X	275	38	x	N	Y	1	1	1	1	1	1	1	1	1	1	1	1	1	1	1	1	1	1	1	1	1	1	1	1	1	1	1	1	1	1	NA	1	1	1	1	1	1	0	1	1	1
ARPC4	P59999		X	84	38.7	x	N	N	1	1	1	1	1	1	1	1	1	1	0	0	1	0	1	1	1	1	1	0	1	1	1	1	1	1	1	1	1	1	1	1	1	1	1	NA	0	NA	0	0	1
ARPC4	P59999		X	89	33.8	x	N	N	1	1	1	1	1	1	1	1	1	1	0	0	1	0	1	1	1	1	1	0	1	1	1	1	1	1	1	1	1	1	1	1	1	1	1	1	0	NA	0	0	1
ARPC4	P59999		X	166	55.8	x	N	N	1	1	1	1	1	1	1	1	1	1	0	0	1	0	1	1	1	1	1	0	1	1	1	1	1	1	1	1	1	1	1	1	1	1	1	1	0	1	0	0	1
ASL	Q91YI0		X	7	59	x	N	Y	1	1	1	1	1	1	NA	1	1	1	1	1	1	1	1	1	1	1	1	1	1	1	1	1	1	1	1	1	1	1	1	1	1	1	1	1	1	1	1	1	0
ASL	Q91YI0		X	23	45.3	x	N	Y	1	1	1	1	1	1	1	1	1	1	1	1	1	1	1	1	1	1	1	0	0	0	0	1	1	1	0	1	1	1	1	1	1	1	1	1	0	0	0	0	0
ASL	Q91YI0		X	43	38.8	x	N	Y	1	1	1	1	1	1	1	1	1	1	1	1	1	1	1	1	1	1	1	1	1	1	1	1	1	1	1	1	1	1	1	1	1	1	1	1	0	0	0	0	0
ASL	Q91YI0		X	51	11.8	x	N	N	1	1	1	1	1	1	1	1	1	1	1	1	1	1	1	0	0	1	1	1	1	1	1	1	1	1	1	1	1	1	1	1	1	1	1	1	1	1	1	1	0
ASL	Q91YI0		X	57	58.8	x	N	N	1	1	1	1	0	1	1	1	1	1	1	1	1	0	1	1	1	1	1	0	0	0	0	1	1	1	1	1	1	1	1	1	1	1	1	1	1	1	1	1	0
ASL	Q91YI0		X	80	48.5	x	N	N	1	1	1	1	1	1	1	1	1	1	1	1	1	1	1	0	0	1	1	1	1	1	1	1	0	1	1	1	1	1	1	1	1	1	1	1	0	0	0	0	0
ASL	Q91YI0		X	97	59	x	N	N	1	1	1	1	1	1	1	1	1	1	1	1	1	1	1	1	1	1	1	1	1	1	1	1	1	1	1	1	1	1	1	1	1	1	1	1	1	1	1	1	0
ASL	Q91YI0		X	106	27	x	N	N	1	1	1	1	1	1	1	1	1	1	1	1	1	1	1	1	1	1	1	1	1	1	1	1	1	1	1	1	1	1	1	1	1	1	1	1	1	1	1	1	0
ASL	Q91YI0		X	131	59.3	x	N	Y	0	0	0	0	0	0	0	0	1	0	0	0	0	0	0	0	0	1	1	0	0	0	0	1	1	1	1	1	1	1	0	0	0	0	0	0	0	0	0	0	0
ASL	Q91YI0		X	288	25.2	x	N	Y	1	1	NA	1	1	1	1	1	1	1	1	1	1	1	1	1	1	1	1	1	1	1	1	1	1	1	1	1	1	1	1	1	1	1	1	1	1	1	1	1	0
ASL	Q91YI0		X	323	13.3	x	N	Y	1	1	0	1	1	1	1	1	1	1	1	1	1	1	1	1	1	1	1	1	1	1	1	1	1	1	1	1	1	1	1	1	1	1	1	1	1	1	1	1	0
ASS1	P16460		X	41	20.8	x	N	N	1	1	1	1	1	1	NA	1	1	1	1	1	1	1	1	1	1	1	1	1	1	1	1	1	1	1	1	1	1	1	0	0	0	1	1	NA	0	0	0	0	0
ASS1	P16460		X	58	56.8	x	N	Y	1	1	1	1	1	1	NA	1	1	1	1	1	1	1	1	1	1	1	1	1	1	1	1	1	1	1	1	1	1	1	1	1	1	1	1	NA	1	1	1	1	0
ASS1	P16460		X	112	56.8	x	N	Y	1	1	1	1	1	0	NA	1	1	1	1	1	1	1	1	1	1	1	1	0	0	0	0	1	1	1	1	1	1	1	1	1	1	1	1	NA	0	0	0	0	0
ASS1	P16460		X	140	29.2	x	N	Y	1	1	1	1	1	1	1	1	1	1	1	1	1	1	1	1	1	1	1	1	1	1	1	1	1	1	1	1	1	1	1	1	1	1	1	0	1	1	1	1	0
ASS1	P16460		X	155	47.8	x	N	N	1	1	1	1	1	1	1	1	0	0	0	0	0	1	1	1	1	1	1	0	0	0	0	1	1	1	1	1	1	1	0	0	0	0	0	0	1	1	1	1	0
ASS1	P16460		X	165	29.2	x	N	N	1	1	1	1	1	1	1	1	1	1	1	1	1	1	1	1	1	1	1	1	1	1	1	1	1	1	1	1	1	1	1	1	1	1	1	1	1	1	1	1	0
ASS1	P16460		X	215	41.3	x	N	N	1	1	1	1	1	1	1	1	1	1	1	1	1	1	1	1	1	1	1	1	1	1	1	1	0	1	1	1	1	1	1	1	1	1	1	1	0	0	0	0	0
ASS1	P16460		X	228	34	x	N	N	1	1	1	1	1	1	1	1	1	1	1	1	1	1	1	1	1	1	1	1	1	1	1	1	1	1	1	1	1	1	1	1	1	1	1	1	1	1	1	1	0
ASS1	P16460		X	239	52.8	x	N	Y	1	1	1	1	1	1	1	1	1	0	1	1	0	1	1	NA	1	1	1	0	1	0	0	1	1	1	1	1	1	1	0	0	0	1	1	1	1	1	1	1	0
ASS1	P16460		X	260	19.2	x	N	Y	1	1	1	1	1	1	1	1	1	1	0	1	1	1	1	1	1	1	1	1	1	1	1	1	1	1	1	1	1	1	1	1	1	1	1	1	1	1	1	1	0
ATIC	Q9CWJ9		X	352	58.8	x	N	Y	0	0	0	0	0	0	1	1	1	1	1	1	1	1	1	1	1	1	1	1	1	1	1	1	1	1	1	1	1	1	1	1	1	1	1	1	1	1	1	1	1
ATIC	Q9CWJ9		X	406	54.3	x	N	N	1	1	1	1	1	1	1	1	1	1	1	1	1	1	1	1	1	1	1	1	1	1	0	1	1	0	1	1	1	1	1	1	1	1	1	1	1	1	1	1	1
ATOX1	O08997		X	25	56.2	x	N	N	1	1	1	1	1	0	1	1	0	1	1	1	0	1	1	1	1	1	1	1	1	1	1	1	1	0	1	1	1	1	1	1	1	1	1	1	1	1	1	1	1
ATOX1	O08997		X	60	43	x	Y	N	1	1	1	1	1	0	1	1	0	1	1	1	1	1	1	1	1	1	1	1	1	1	1	1	1	0	1	1	1	1	1	1	1	1	1	1	1	1	1	1	1
ATP1A1	Q8VDN2			487	18.5	x	N	Y	1	1	1	1	1	1	1	1	1	1	1	1	1	1	1	1	1	1	1	1	1	1	1	1	1	1	1	1	1	1	1	0	1	1	1	0	1	1	1	1	1
ATP5A1	Q03265	X		123	37.3	x	N	N	1	1	1	1	1	1	1	1	1	1	1	1	1	1	1	1	1	1	1	1	1	1	1	1	1	1	1	1	1	1	1	1	1	1	1	1	0	0	0	0	0
ATP5A1	Q03265	X		161	53.5	x	N	N	1	1	1	1	1	1	1	NA	1	1	1	1	1	1	1	1	1	1	1	1	1	1	1	1	1	1	1	1	1	1	1	1	1	1	1	1	1	1	1	1	1
ATP5A1	Q03265	X		230	38.7	x	N	Y	1	1	1	1	1	1	1	NA	1	1	1	1	1	1	1	1	1	1	1	1	1	1	1	1	1	1	1	1	1	1	1	1	1	1	1	1	1	1	1	0	1
ATP5A1	Q03265	X		239	54.3	x	N	N	1	1	1	1	1	1	1	NA	1	1	1	1	1	1	1	1	1	1	1	1	1	1	1	1	1	1	1	1	1	1	1	1	1	1	1	1	1	1	1	1	1
ATP5A1	Q03265	X		261	32.5	x	N	N	1	1	1	1	1	1	1	NA	1	1	1	1	1	1	1	1	1	1	1	1	1	1	1	1	1	1	1	1	1	1	1	1	1	1	1	1	1	1	1	1	1
ATP5A1	Q03265	X		434	18.8	x	N	Y	1	1	1	1	1	1	1	1	1	1	1	1	1	1	1	1	1	1	1	1	1	1	1	1	1	1	1	1	1	1	1	1	1	1	1	1	1	1	1	1	1
ATP5A1	Q03265	X		498	40.7	x	N	N	1	1	1	1	1	1	1	1	1	1	1	1	1	1	1	1	1	1	1	1	1	1	1	1	1	1	NA	1	1	1	1	1	1	1	1	1	1	1	1	1	1
ATP5A1	Q03265	X		506	30.3	x	N	Y	1	1	1	1	1	1	1	1	1	1	1	1	1	1	1	1	1	1	1	1	1	1	1	1	1	1	NA	1	1	1	1	1	1	1	1	1	1	1	1	1	0
ATP5A1	Q03265	X		531	57.2	x	N	Y	1	1	1	1	1	1	1	1	1	1	1	1	1	1	1	1	1	1	1	1	1	1	1	1	1	1	1	1	1	1	1	1	1	1	1	1	1	1	1	1	1
ATP5A1	Q03265	X		541	39.3	x	N	N	1	1	1	1	1	1	1	1	1	1	1	1	1	1	1	1	1	1	1	1	1	1	1	1	1	1	1	1	1	1	1	1	1	1	1	1	1	1	1	1	1
ATP5C1	Q8C2Q8	X		31	52.3	x	N	N	1	1	1	1	1	1	1	1	1	1	1	1	1	1	1	1	1	1	1	1	1	1	1	1	1	1	1	1	1	1	1	1	1	1	1	1	1	1	1	1	1
ATP5C1	Q8C2Q8	X		114	52.7	x	N	N	0	0	0	0	0	0	0	0	0	0	0	0	0	0	0	0	0	0	0	0	0	0	0	1	0	0	1	1	1	1	0	0	0	0	0	0	0	0	0	0	0
ATP5C1	Q8C2Q8	X		130	38	x	N	Y	1	1	1	1	1	1	1	1	1	1	1	1	1	0	1	1	1	1	1	1	1	1	1	1	1	1	1	1	1	1	1	1	1	1	1	1	1	1	1	1	1
ATP5C1	Q8C2Q8	X		173	53.7	x	N	Y	1	1	1	1	1	1	1	1	1	1	1	1	1	1	1	1	1	1	1	1	1	1	1	1	1	1	1	1	1	1	1	1	1	1	1	1	0	0	0	0	0
ATP5C1	Q8C2Q8	X		246	36.8	x	N	N	1	1	1	1	1	1	1	1	1	1	1	1	1	1	1	1	1	1	0	1	1	1	1	1	1	1	1	1	1	1	1	1	1	1	1	1	1	1	1	1	1
ATP5E	P56382	X		21	45	x	N	N	1	1	0	1	1	1	1	1	0	1	1	1	1	1	0	1	1	1	1	1	1	1	1	1	1	1	1	1	1	1	1	1	1	1	1	1	0	0	0	0	1
ATP5E	P56382	X		28	53.8	x	N	Y	1	1	0	1	1	1	1	1	0	1	1	1	1	1	0	1	1	1	1	1	1	1	1	1	1	1	1	1	1	1	1	1	1	1	1	1	1	0	1	1	1
ATP5E	P56382	X		44	40.7	x	N	N	1	1	0	1	1	1	1	1	0	1	1	1	1	1	0	1	1	1	1	1	1	1	1	1	1	1	1	1	1	1	1	1	1	1	1	1	1	0	1	1	1
ATP5H	Q9DCX2	X		32	42	x	N	Y	1	1	1	1	1	1	1	1	1	1	1	1	1	1	1	1	1	1	1	1	1	1	1	1	0	1	1	1	1	1	1	1	1	1	1	1	1	1	1	1	1
ATP5H	Q9DCX2	X		48	21.3	x	N	Y	0	0	0	0	0	0	0	0	0	1	0	1	1	1	1	1	1	1	1	1	1	1	1	1	0	0	1	1	1	1	1	1	1	1	1	1	1	1	1	1	0
ATP5H	Q9DCX2	X		63	48.3	x	N	N	1	1	1	1	1	1	1	1	1	1	1	1	1	1	1	1	1	1	1	1	1	1	1	1	0	1	1	1	1	1	1	1	1	1	1	1	0	0	0	0	1
ATP5H	Q9DCX2	X		72	57.7	x	N	N	1	1	1	1	1	1	1	1	1	1	1	1	1	1	1	1	1	1	1	1	1	1	1	1	0	1	1	1	1	0	1	1	1	1	1	1	1	1	1	1	1
ATP5H	Q9DCX2	X		78	20.3	x	N	N	1	1	1	1	1	1	1	1	1	1	1	1	1	1	1	1	1	1	1	1	1	1	1	1	0	1	1	0	1	1	1	1	1	1	1	1	1	1	1	1	1
ATP5H	Q9DCX2	X		85	52.2	x	N	N	1	1	1	1	0	0	1	1	1	1	1	1	1	1	1	1	1	1	1	1	1	1	1	1	0	1	1	0	1	1	1	1	1	1	1	1	NA	0	0	0	0
ATP5H	Q9DCX2	X		95	55.8	x	N	N	1	1	1	1	1	1	1	1	1	1	1	1	0	0	1	0	1	1	1	1	1	1	1	1	0	1	1	NA	1	1	1	1	1	1	1	1	1	1	1	1	0
ATP5H	Q9DCX2	X		99	52.7	x	N	Y	1	1	1	1	1	1	1	1	1	1	1	1	1	1	1	1	1	1	1	1	1	1	1	1	0	1	1	1	1	1	1	1	1	1	1	1	1	1	1	1	1
ATP5H	Q9DCX2	X		117	59	x	N	N	1	1	1	1	1	1	1	1	1	1	1	1	1	1	1	1	1	1	1	1	1	1	1	1	0	0	1	1	0	1	1	1	1	1	1	1	1	1	1	1	1
ATP5H	Q9DCX2	X		144	56.2	x	N	N	1	1	1	1	1	1	1	0	1	1	1	1	1	1	1	0	1	1	1	0	1	0	1	1	0	1	1	1	1	1	1	1	1	1	1	1	1	1	0	1	0
ATP5H	Q9DCX2	X		149	55.8	x	N	N	1	1	1	1	1	1	1	1	1	1	1	1	1	1	1	0	0	1	1	1	1	1	1	1	0	1	1	1	1	1	1	1	1	1	1	1	1	1	1	1	1
ATP5O	Q9DB20	X		60	57.3	x	N	Y	1	1	1	1	1	1	1	1	1	1	1	1	1	1	1	1	0	1	1	1	1	1	1	1	1	1	1	1	1	1	1	1	1	1	1	1	1	1	1	1	1
ATP5O	Q9DB20	X		70	49.5	x	N	N	1	1	1	1	1	1	1	1	1	1	1	1	1	1	1	1	1	1	1	1	1	1	1	1	1	1	1	1	1	1	1	1	1	1	1	1	0	0	0	0	1
ATP5O	Q9DB20	X		73	53.7	x	N	N	1	1	1	1	1	1	1	1	1	1	1	1	1	1	1	1	1	1	1	0	1	1	1	1	1	1	1	1	1	1	1	1	1	1	1	1	1	1	1	1	1
ATP5O	Q9DB20	X		84	54.7	x	N	N	1	1	1	1	1	1	1	1	1	1	1	1	1	1	1	1	1	1	1	1	1	1	1	1	1	1	1	1	1	1	1	1	1	1	1	1	1	1	1	1	1
ATP5O	Q9DB20	X		100	52.2	x	N	Y	0	0	0	0	0	0	0	0	0	1	0	0	1	0	0	0	1	0	0	0	0	0	0	1	1	0	1	0	1	1	1	1	1	1	1	1	0	0	0	0	1
ATP5O	Q9DB20	X		158	29.8	x	N	Y	1	1	1	1	1	1	1	1	1	1	0	1	1	1	1	1	0	1	1	0	0	0	0	1	0	1	1	1	1	1	1	1	1	1	1	1	1	1	1	1	1
ATP5O	Q9DB20	X		172	55.3	x	N	N	1	1	1	1	1	1	1	1	1	1	1	1	1	1	1	1	1	1	1	1	1	1	1	1	1	1	1	1	1	0	0	0	0	1	0	0	1	1	1	1	1
ATP5O	Q9DB20	X		176	28	x	N	Y	1	1	1	1	1	1	1	1	1	1	1	1	1	1	1	1	1	1	1	1	1	1	1	1	1	1	1	1	1	1	1	1	1	1	1	1	1	1	1	1	1
ATP5O	Q9DB20	X		192	51.5	x	N	Y	1	1	1	1	1	1	1	1	1	1	1	1	1	0	1	1	1	1	1	1	1	1	1	1	1	1	1	1	1	1	1	1	1	1	0	0	0	0	0	0	1
ATP6V1A	P50516		X	467	45.3	x	N	N	1	1	1	1	1	1	1	1	1	1	1	1	1	0	1	1	1	1	1	1	1	1	1	1	1	1	1	1	1	1	1	1	1	1	1	1	1	1	1	1	1
BBOX1	Q924Y0		X	92	7.3	x	Y	Y	1	1	1	1	1	1	NA	1	1	1	1	1	1	1	1	1	1	1	1	1	1	1	1	1	1	1	1	1	1	1	1	1	1	1	1	1	1	1	1	1	1
BBOX1	Q924Y0		X	283	49	x	N	N	1	1	NA	1	0	0	1	1	1	1	1	1	1	1	1	0	1	1	1	0	1	1	1	1	1	1	1	1	1	1	1	1	1	1	1	1	0	0	0	0	1
BBOX1	Q924Y0		X	327	28.3	x	N	Y	1	1	NA	1	1	1	1	1	1	1	1	1	1	1	1	1	1	1	1	1	1	1	1	1	1	1	1	1	1	1	1	1	1	1	1	1	1	1	1	1	1
BHMT	O35490		X	40	53.7	x	N	N	1	1	1	1	1	1	0	1	1	1	1	1	1	1	1	1	1	1	1	1	1	1	1	1	1	1	1	1	1	1	1	1	1	1	0	1	1	1	1	1	1
BHMT	O35490		X	82	59	x	N	N	1	1	1	1	1	1	1	1	1	1	1	1	1	1	1	1	1	1	1	1	1	1	1	1	1	1	1	1	1	1	1	1	1	1	0	1	1	1	1	1	1
BHMT	O35490		X	93	52.2	x	N	Y	1	1	1	1	1	1	1	1	1	1	1	1	1	1	1	1	1	1	1	1	1	1	1	1	1	1	1	1	1	1	1	1	1	1	0	1	1	1	1	1	1
BHMT	O35490		X	98	59	x	N	Y	0	1	1	1	1	1	1	1	1	1	1	1	1	1	1	1	1	1	1	1	1	1	1	1	1	1	1	1	1	1	1	1	1	1	0	1	1	1	1	1	1
BHMT	O35490		X	132	52.3	x	Y	Y	1	1	1	1	1	1	1	1	1	1	1	1	1	1	1	1	1	1	1	1	1	1	1	1	1	1	1	1	1	1	1	1	1	1	0	1	1	1	1	1	1
BHMT	O35490		X	150	50.2	x	N	N	1	1	1	1	1	1	1	1	1	1	1	1	1	1	1	1	1	1	1	1	1	1	1	1	1	1	1	1	1	1	0	0	0	1	0	1	1	1	1	0	1
BHMT	O35490		X	229	12.7	x	N	N	1	1	1	1	1	1	0	1	1	1	1	1	1	1	1	1	1	1	1	1	1	1	1	1	1	1	0	1	1	1	1	1	1	1	0	1	1	1	0	1	1
BHMT	O35490		X	232	33	x	N	N	1	1	1	1	1	1	1	1	1	1	1	1	1	1	1	1	1	1	1	1	1	1	1	1	1	1	1	0	1	1	1	1	1	1	0	1	1	1	1	1	1
BHMT	O35490		X	241	30	x	N	N	1	1	1	1	1	1	1	1	0	1	1	1	1	1	1	1	1	1	1	1	1	1	1	1	1	1	1	0	1	1	1	1	1	1	0	1	1	1	1	1	1
BHMT	O35490		X	283	14.2	x	N	Y	1	1	1	1	1	1	1	1	1	1	1	1	1	1	1	1	1	1	1	1	1	1	1	1	1	1	1	NA	1	1	1	1	1	1	0	1	1	1	1	1	1
BHMT	O35490		X	327	57.8	x	N	Y	1	1	1	1	1	1	1	1	1	1	1	1	1	1	1	1	1	1	1	1	1	1	1	1	1	1	1	1	1	1	1	1	1	1	0	1	1	1	1	1	1
BHMT	O35490		X	340	33.8	x	N	N	1	1	1	1	1	1	1	1	1	1	1	1	1	1	1	1	1	1	1	1	1	1	1	1	1	1	1	1	1	1	1	1	1	1	0	1	1	1	1	1	1
BHMT	O35490		X	349	44.7	x	N	Y	1	1	1	1	1	1	1	1	0	1	1	1	1	0	1	1	0	1	1	1	1	1	1	1	1	1	1	1	1	1	1	1	1	1	0	1	1	1	1	1	1
BHMT	O35490		X	386	50.5	x	N	N	1	1	1	1	1	1	1	1	1	1	1	1	1	1	1	1	1	1	1	1	1	1	1	1	1	1	1	1	1	1	1	1	1	1	0	1	1	1	1	1	1
BLMH	Q8R016		X	255	6.3	x	N	N	0	0	0	0	0	0	0	0	0	0	0	0	1	0	0	0	0	0	0	0	0	1	0	0	0	1	0	0	0	1	0	0	0	0	0	0	0	0	0	0	1
BLMH	Q8R016		X	279	54.7	x	N	N	1	1	1	1	1	1	1	1	1	1	1	1	1	1	1	1	1	1	1	1	1	1	1	1	1	1	1	1	1	1	1	1	1	1	1	1	0	0	0	0	0
BPHL	Q8R164			74	30.5	x	N	Y	0	0	0	0	0	0	0	0	0	0	0	1	0	0	0	0	0	0	0	0	0	0	0	0	0	1	0	0	0	1	0	0	0	0	0	0	0	0	0	0	0
BPHL	Q8R164			119	48.3	x	N	N	1	1	1	1	1	1	1	1	0	1	1	1	1	1	1	1	1	1	1	1	1	1	1	1	1	1	1	1	1	1	1	1	0	1	1	1	1	1	1	1	1
BPHL	Q8R164			126	27.3	x	N	Y	1	1	1	1	1	1	1	1	1	1	1	1	1	1	1	1	1	1	1	1	1	1	1	1	1	1	1	1	1	1	1	1	1	1	1	1	0	0	0	0	0
BPHL	Q8R164			184	55.5	x	N	Y	1	1	1	1	1	1	1	1	1	1	1	1	1	1	1	1	1	1	1	1	1	1	1	1	1	1	1	1	1	1	1	1	1	1	1	1	1	1	1	1	1
BPHL	Q8R164			191	16.7	x	N	Y	1	1	1	1	1	1	1	1	1	1	1	1	1	1	1	1	1	1	1	1	1	1	1	1	1	1	1	1	1	1	1	1	1	1	1	1	1	1	1	1	1
BPHL	Q8R164			243	25.8	x	N	N	1	1	1	1	1	1	1	1	1	1	1	1	1	1	1	1	1	1	1	1	1	1	1	1	1	1	1	1	1	1	1	1	1	1	1	1	1	1	1	1	1
BPHL	Q8R164			260	58.7	x	N	N	1	1	1	1	1	1	1	1	1	0	0	1	1	1	1	1	1	1	1	0	0	0	1	1	1	1	1	1	1	1	1	1	0	0	0	0	0	0	0	0	0
BPHL	Q8R164			271	13.3	x	N	N	1	1	1	1	1	1	1	1	1	1	1	1	1	1	1	1	1	1	1	1	1	1	1	1	1	1	1	1	1	1	1	1	1	1	1	1	1	1	1	1	1
BPNT1	Q9Z0S1		X	224	5.5	x	N	Y	1	1	1	1	1	1	1	0	1	1	1	1	1	1	1	1	1	1	1	1	1	1	1	1	1	1	1	1	1	1	1	1	1	1	1	1	1	1	1	1	1
C11orf54	Q91V76			85	55.5	x	N	Y	1	1	1	1	1	1	1	1	1	1	1	1	1	1	1	1	1	1	1	1	1	1	1	NA	0	1	1	1	1	1	1	1	1	1	1	1	1	1	1	1	1
C11orf54	Q91V76			144	33	x	N	Y	1	1	1	1	1	1	1	1	1	1	1	1	1	1	1	1	1	1	1	1	1	1	NA	1	1	1	1	1	1	1	1	1	1	1	1	1	1	1	1	1	1
C11orf54	Q91V76			199	56.7	x	N	N	1	1	1	1	1	1	1	1	1	1	1	1	1	NA	1	1	1	1	1	1	1	1	1	1	1	0	1	1	1	1	1	1	1	1	1	1	1	1	1	1	1
C1QBP	Q8R5L1			89	47	x	Y	N	1	1	1	0	1	1	1	1	0	1	1	1	1	1	1	1	1	1	1	1	1	1	1	1	1	1	1	1	1	1	1	1	1	1	1	1	1	1	1	1	1
C1QBP	Q8R5L1			92	39.2	x	N	N	0	0	0	0	0	0	1	1	0	1	1	1	1	1	1	0	0	1	1	1	1	0	1	1	1	1	1	1	1	1	1	1	1	1	1	1	1	1	1	1	1
C1QBP	Q8R5L1			102	35.8	x	N	Y	1	1	1	1	1	1	1	1	0	1	1	1	1	1	1	1	1	1	1	1	1	1	1	1	1	1	1	1	1	1	1	1	1	1	1	1	0	1	1	1	1
C3	P01027			360	20	x	N	Y	1	1	1	1	1	1	1	1	NA	1	1	1	1	1	1	0	1	NA	NA	1	1	1	1	1	1	1	NA	1	1	1	1	1	1	0	0	1	1	1	0	0	1
CA2	P00920		X	53	53.2	x	N	Y	0	0	0	0	0	0	0	1	0	0	0	0	0	0	0	0	0	0	0	0	0	0	0	0	0	0	0	0	0	1	0	0	0	0	0	0	0	0	0	0	0
CA2	P00920		X	158	54.5	x	N	N	1	1	1	1	1	1	1	1	1	1	1	1	1	1	1	1	0	1	1	1	1	1	0	1	1	1	1	1	1	1	1	1	1	1	1	1	1	1	1	0	1
CA3	P16015		X	3	21	x	N	N	1	1	1	1	1	1	1	1	1	1	1	1	1	1	1	1	1	1	1	1	1	1	1	1	1	1	1	1	1	1	0	0	1	1	1	0	0	1	0	0	0
CA3	P16015		X	24	47	x	N	N	1	1	1	1	1	1	0	1	1	1	1	1	1	1	1	1	1	1	1	1	1	1	1	1	1	1	1	1	1	1	1	0	1	1	1	NA	0	1	1	1	0
CA3	P16015		X	36	53	x	N	N	1	1	1	1	1	1	1	1	1	1	1	1	1	1	1	1	1	1	1	1	1	1	1	0	1	1	1	1	1	1	1	0	1	1	1	NA	0	1	1	1	1
CA3	P16015		X	39	27.2	x	N	Y	0	0	0	1	0	1	1	0	0	0	0	0	1	1	1	1	1	1	1	1	1	0	1	0	1	1	0	1	1	0	1	0	0	1	1	0	0	0	0	0	0
CA3	P16015		X	57	44.3	x	N	N	1	1	1	1	1	1	1	1	1	1	1	1	1	1	1	1	1	1	1	1	1	1	1	1	1	1	1	1	1	1	1	0	1	1	1	0	1	1	1	1	1
CA3	P16015		X	126	37.3	x	N	N	1	1	1	1	1	1	1	1	1	1	1	1	1	1	1	1	1	1	1	1	1	1	1	1	1	1	1	1	1	1	1	0	1	1	1	1	1	1	1	1	1
CA3	P16015		X	135	16.2	x	N	N	1	1	1	1	1	1	1	1	1	1	1	1	1	1	1	1	1	1	1	1	1	1	1	1	1	1	1	1	1	1	1	0	1	1	1	1	1	0	0	0	0
CA3	P16015		X	153	7.7	x	Y	Y	0	0	0	1	1	1	1	1	1	1	1	1	1	1	1	1	1	1	1	1	1	1	1	1	1	1	1	1	1	1	1	0	1	1	1	1	1	1	1	1	1
CA3	P16015		X	165	24.2	x	N	N	1	1	1	1	1	1	1	1	1	1	1	1	1	1	1	1	1	1	1	1	1	1	1	1	1	1	1	1	1	1	1	0	1	1	1	1	0	0	0	0	0
CA3	P16015		X	224	11.3	x	N	Y	1	1	1	1	1	1	1	1	1	1	1	1	1	1	1	1	1	1	1	1	1	1	1	1	1	1	1	1	1	1	1	0	1	1	1	1	1	1	1	1	1
CA3	P16015		X	251	20.8	x	N	N	0	0	0	1	0	0	1	1	1	1	1	1	1	1	1	1	1	1	1	1	1	1	1	1	1	1	1	1	1	1	NA	0	1	1	1	1	1	0	0	0	0
CALR	P14211		X	80	17.8	x	N	Y	0	0	0	0	0	0	0	0	0	0	0	0	0	0	0	0	0	0	0	0	0	0	0	0	0	0	0	NA	0	0	0	0	0	0	0	0	0	0	0	0	0
CALR	P14211		X	159	8.8	x	N	Y	1	1	1	1	1	1	1	1	1	1	1	1	1	0	1	1	1	1	1	1	1	1	1	1	1	1	1	1	1	1	1	1	1	1	1	1	1	1	1	1	1
CALR	P14211		X	209	35.8	x	N	N	1	1	1	1	1	1	1	1	1	1	1	1	1	0	1	1	1	1	1	1	1	1	1	1	1	1	1	1	1	1	1	1	1	1	1	1	1	1	0	0	1
CALR	P14211		X	238	35.8	x	N	N	1	1	1	1	1	1	1	1	1	1	1	1	1	0	1	1	1	1	1	1	1	1	1	1	1	1	1	1	1	1	1	1	1	1	1	1	1	1	0	0	1
CAND1	Q6ZQ38		X	51	37.8	x	N	N	1	1	1	1	1	1	1	1	1	1	1	1	1	1	1	1	1	1	1	1	1	1	1	1	1	1	1	NA	1	1	1	NA	1	1	1	1	1	1	1	1	1
CAND1	Q6ZQ38		X	60	58.8	x	N	N	1	1	1	1	1	1	1	1	1	1	1	1	1	1	1	1	1	1	1	1	1	1	1	1	1	1	1	NA	1	1	1	NA	1	1	1	1	1	1	1	1	1
CAND1	Q6ZQ38		X	373	12.8	x	N	Y	1	1	1	1	1	1	1	1	1	1	1	1	1	1	1	1	1	1	1	1	1	1	1	1	1	1	1	1	1	1	1	1	1	1	1	1	1	1	1	1	1
CAND1	Q6ZQ38		X	566	15.7	x	N	N	1	1	1	1	1	1	1	1	1	1	1	1	1	1	1	1	1	1	1	1	1	1	1	1	1	1	1	1	1	1	1	1	1	1	1	1	1	1	1	1	1
CAPZA2	P47754		X	86	17.7	x	N	N	1	1	1	1	1	1	1	1	1	1	1	1	1	1	1	1	1	1	1	1	1	1	1	1	1	1	1	0	1	1	1	1	1	1	1	1	1	1	1	1	1
CAPZA2	P47754		X	97	56.5	x	N	N	1	1	1	1	1	1	1	1	1	1	1	1	1	1	1	1	1	1	1	1	1	1	1	1	1	1	1	0	1	1	1	1	1	1	1	1	1	1	1	1	1
CAPZB	A2AMW0		X	66	39.5	x	N	N	1	1	1	1	1	1	1	1	1	1	1	1	1	1	1	0	0	1	1	1	1	1	1	1	1	1	1	1	1	1	1	1	1	1	1	1	1	1	1	1	0
CAPZB	A2AMW0		X	223	52.5	x	N	N	1	1	1	NA	1	1	1	1	1	1	1	1	1	1	1	1	1	1	1	0	1	1	1	1	1	1	1	1	1	1	1	1	1	1	1	1	1	1	1	1	0
CAT	P24270			13	42.2	x	N	Y	0	0	0	1	1	1	NA	1	1	1	1	1	1	1	1	NA	0	1	1	1	1	1	1	1	1	1	1	1	1	1	1	1	0	1	1	1	1	1	1	1	0
CAT	P24270			38	28	x	N	N	1	1	1	1	1	1	NA	1	1	1	1	1	1	1	1	1	1	1	1	1	1	1	1	1	1	1	1	1	1	1	1	1	1	1	1	1	1	1	1	1	1
CAT	P24270			169	8.2	x	N	Y	1	1	1	1	1	1	1	1	1	1	1	1	1	1	1	1	1	1	1	1	1	1	1	1	1	1	1	1	1	1	1	1	1	1	1	1	1	1	1	1	1
CAT	P24270			243	37.7	x	N	N	1	1	1	1	1	1	1	1	1	1	1	1	1	0	1	1	1	1	1	1	1	1	1	1	1	1	1	1	0	1	1	1	1	1	1	1	1	1	1	1	1
CAT	P24270			306	52.5	x	N	N	1	1	1	1	1	1	1	1	1	0	1	0	0	1	1	0	0	1	1	1	1	1	1	1	0	1	0	0	1	1	0	0	0	1	1	1	0	0	0	0	1
CAT	P24270			315	42.2	x	N	Y	1	1	1	1	1	1	1	1	1	1	1	1	1	1	1	1	1	1	1	1	1	1	1	1	1	1	1	1	1	1	1	1	1	1	1	1	1	1	1	1	1
CAT	P24270			430	56.7	x	N	N	0	0	0	0	0	0	0	0	0	0	0	0	0	0	0	0	0	1	1	0	0	0	0	1	1	1	0	0	0	1	0	0	0	0	0	0	0	0	0	0	0
CAT	P24270			449	52.2	x	N	N	0	0	0	0	0	0	0	1	1	1	0	1	0	0	0	0	0	1	1	0	0	0	0	0	1	1	1	1	1	1	1	NA	0	0	0	0	1	1	1	1	1
CAT	P24270			468	30.3	x	N	N	1	1	1	1	1	1	1	1	1	1	1	1	1	1	0	1	1	1	1	1	1	1	1	1	1	1	1	1	1	1	1	0	1	1	1	1	1	1	1	1	1
CAT	P24270			476	6.8	x	N	N	1	1	1	1	1	1	1	1	1	1	1	1	1	1	0	1	1	1	0	1	1	1	0	1	1	1	1	1	1	0	1	NA	1	1	0	0	1	1	1	1	1
CAT	P24270			480	33.2	x	N	N	1	1	1	1	1	1	1	1	1	1	1	1	1	1	1	1	1	1	1	1	1	1	1	1	1	1	1	1	1	1	1	1	1	1	1	1	1	1	1	1	1
CAT	P24270			499	53.2	x	N	N	1	1	1	1	1	1	1	1	1	1	1	1	1	1	1	1	1	1	1	1	1	1	1	1	1	1	1	1	1	0	1	1	1	1	1	1	1	1	1	1	1
CBR1	P48758		X	49	58.8	x	N	N	0	0	0	0	0	0	0	0	0	0	0	0	0	0	0	1	1	0	0	0	0	0	0	0	0	0	0	0	0	0	0	0	0	0	0	0	0	0	0	0	0
CBR1	P48758		X	123	46.2	x	N	N	0	0	0	0	0	0	0	0	0	0	0	0	0	0	0	0	0	0	0	0	0	0	0	0	0	0	0	0	0	1	0	0	0	0	0	0	0	0	0	0	0
CBR1	P48758		X	157	51.8	x	N	Y	1	1	1	1	1	1	1	1	1	1	1	1	1	1	1	1	1	1	1	1	1	1	1	1	1	1	1	0	1	1	0	0	1	0	0	1	1	1	1	1	1
CBR4	Q91VT4	X		40	55.5	x	N	N	1	1	1	1	1	1	NA	0	1	0	1	0	0	1	1	1	1	1	1	1	0	0	0	1	1	1	1	1	0	1	1	1	1	1	1	1	0	0	0	0	0
CBR4	Q91VT4	X		72	19	x	N	Y	1	1	1	1	1	1	1	1	1	1	1	1	1	1	1	1	0	1	1	1	1	1	1	1	1	1	1	1	1	1	1	1	1	1	1	1	0	0	0	0	1
CBS	Q91WT9-2		X	72	59	x	N	N	1	1	1	1	1	1	1	1	1	1	1	1	1	1	0	1	1	1	1	1	1	1	1	1	1	1	1	1	1	1	1	1	1	1	1	1	0	0	0	0	0
CBS	Q91WT9-2		X	319	22.5	x	N	N	1	1	1	1	1	1	1	1	0	1	1	1	0	1	1	1	1	1	1	1	0	1	1	1	0	1	1	1	1	0	0	0	1	1	1	1	1	1	1	1	1
CBS	Q91WT9-2		X	386	53.2	x	N	Y	0	0	0	0	0	0	NA	1	0	1	1	1	1	0	1	1	1	1	1	1	1	0	1	1	1	1	1	1	1	1	0	0	0	0	0	0	1	1	1	1	1
CBS	Q91WT9-2		X	395	59	x	N	N	1	1	1	1	1	1	NA	1	0	1	0	1	1	1	1	1	1	1	1	1	1	1	1	1	1	NA	1	1	1	1	1	1	1	1	1	1	1	1	1	1	0
CBS	Q91WT9-2		X	477	47.8	x	Y	Y	1	1	1	1	1	1	NA	1	1	1	1	1	1	1	1	1	0	1	1	0	1	0	0	1	1	1	1	1	1	1	0	0	0	1	1	1	1	1	1	1	1
CCBL1	Q8BTY1		X	170	48.3	x	N	Y	1	1	1	1	1	1	0	1	1	1	1	1	1	1	1	1	1	1	1	1	1	1	1	1	1	0	1	1	1	1	1	1	1	1	1	1	0	1	0	1	0
CCBL1	Q8BTY1		X	391	58.5	x	N	N	1	1	1	1	1	1	1	1	0	1	1	1	1	1	1	0	1	1	1	1	1	1	1	1	0	0	1	1	1	1	1	1	1	1	1	1	0	0	0	0	0
CCBL2	Q71RI9-2	X		48	38	x	N	Y	1	1	1	1	1	1	1	1	1	1	1	1	1	0	1	1	1	1	1	1	1	1	1	1	1	1	1	1	1	0	1	1	1	1	1	1	1	1	1	1	1
CCBL2	Q71RI9-2	X		53	34.8	x	N	Y	1	1	1	1	1	1	1	1	1	1	1	1	1	0	1	1	1	1	1	1	1	1	1	1	0	1	1	1	1	1	1	1	1	1	1	1	1	1	1	1	1
CCBL2	Q71RI9-2	X		82	58.8	x	Y	Y	1	1	1	1	1	1	1	1	1	1	1	1	1	0	1	0	1	1	1	1	1	1	1	1	1	1	1	1	1	1	1	1	1	1	1	1	1	1	0	0	1
CCBL2	Q71RI9-2	X		169	15.8	x	N	Y	1	1	1	1	1	1	1	1	1	1	1	1	1	0	1	1	1	1	1	1	1	1	1	1	1	1	1	1	1	1	1	1	1	1	1	1	1	1	1	1	1
CCBL2	Q71RI9-2	X		365	35.3	x	N	N	1	1	1	1	1	1	1	1	1	1	1	1	1	0	1	1	1	1	1	1	1	1	1	1	1	1	1	NA	1	1	1	1	1	1	1	1	0	0	0	0	1
CCT2	P80314		X	248	26.3	x	N	Y	1	1	1	1	1	1	1	1	1	1	1	1	1	1	1	1	1	1	1	1	1	1	1	1	1	1	1	1	1	1	1	1	1	1	1	1	1	1	1	1	1
CCT3	P80318		X	381	43.5	x	N	Y	1	1	1	1	1	1	1	1	1	1	1	1	1	1	1	1	1	1	1	1	1	1	1	1	1	1	1	NA	1	1	1	1	1	1	1	1	1	1	0	0	1
CCT3	P80318		X	425	30	x	N	Y	1	1	1	1	1	1	1	1	1	1	1	1	1	1	1	1	1	1	1	1	1	1	1	1	1	1	1	1	1	1	1	1	1	1	1	1	1	1	0	0	1
CCT4	P80315		X	139	10.7	x	N	Y	1	1	1	1	1	1	1	1	1	1	1	1	1	1	1	1	1	1	1	1	1	1	1	1	1	1	1	1	1	1	1	1	1	1	1	1	1	1	1	1	1
CCT4	P80315		X	288	43.8	x	N	N	1	1	1	1	1	1	1	1	1	1	1	1	1	1	1	1	1	1	1	1	1	1	1	1	1	1	1	1	1	1	1	1	1	1	1	1	1	1	1	1	1
CCT4	P80315		X	319	48.3	x	N	Y	1	1	1	1	1	1	1	1	1	1	1	1	1	1	1	1	1	1	1	1	1	1	1	1	1	1	1	1	1	1	1	1	1	1	1	1	1	1	1	1	1
CCT5	P80316		X	223	29.8	x	N	N	1	1	1	1	1	1	1	0	0	1	1	1	1	1	1	0	0	1	1	1	1	1	1	1	1	1	1	1	1	1	1	1	1	1	1	1	0	0	0	0	0
CCT5	P80316		X	232	27.7	x	N	N	1	1	1	1	1	1	1	0	1	1	1	1	1	1	1	1	1	1	1	1	1	1	1	1	1	1	1	1	1	1	1	1	1	1	1	1	1	1	1	1	1
CCT5	P80316		X	284	58.7	x	N	N	1	1	1	1	1	1	1	0	1	1	1	1	1	1	1	1	1	1	1	1	1	1	1	1	1	1	1	1	1	1	1	1	1	1	1	1	1	1	1	1	1
CCT5	P80316		X	376	22.3	x	Y	N	0	0	0	0	0	0	0	0	0	0	0	0	0	0	0	1	1	0	0	0	0	0	0	0	0	0	1	0	0	0	0	0	0	0	0	0	0	0	0	0	0
CCT8	H3BL49		X	16	10.2	x	N	N	1	1	1	1	1	1	1	1	1	1	1	1	1	1	1	NA	1	1	1	1	1	1	1	1	1	1	1	1	1	1	1	NA	1	1	0	1	1	NA	1	1	1
CCT8	H3BL49		X	62	54.5	x	N	N	1	1	1	1	1	1	1	1	1	1	1	1	1	1	1	NA	1	1	1	1	1	1	1	1	1	1	1	1	1	1	1	1	1	1	1	1	1	1	1	1	1
CCT8	H3BL49		X	165	34.7	x	N	Y	1	1	1	1	1	1	1	1	1	1	1	1	1	1	1	1	1	1	1	1	1	1	1	1	1	1	1	1	1	1	1	1	1	1	1	1	1	1	1	1	1
CCT8	H3BL49		X	259	34.2	x	N	Y	1	1	1	1	1	1	1	1	1	1	1	1	1	1	1	1	1	1	1	1	1	1	1	1	1	1	1	1	1	1	1	1	1	1	1	1	1	1	1	1	1
CCT8	H3BL49		X	341	46.3	x	N	N	1	1	1	1	1	1	1	1	1	1	1	1	1	1	1	1	1	1	1	1	1	1	1	1	1	1	1	1	1	1	1	1	1	1	1	1	1	1	1	1	1
CDC42	P60766		X	144	46.3	x	N	N	1	1	1	1	1	1	1	1	1	1	1	1	1	0	1	1	1	1	1	1	1	1	1	1	1	1	1	1	1	1	1	1	1	1	1	1	1	1	1	1	1
CISD1	Q91WS0			55	59.3	x	N	N	1	1	1	1	1	1	1	1	1	1	1	1	1	1	1	1	1	1	1	1	1	1	1	1	1	1	1	1	1	1	1	1	1	1	1	1	1	1	1	1	1
CISD1	Q91WS0			68	42.2	x	N	N	1	1	1	1	1	1	1	1	1	1	1	1	1	1	1	1	1	1	1	1	1	1	1	1	1	1	1	1	1	1	1	1	1	1	1	1	1	1	1	1	1
CISD1	Q91WS0			89	30.2	x	N	N	1	1	1	1	1	1	1	1	1	1	1	1	1	1	1	1	1	1	1	1	1	1	1	1	1	1	1	1	1	1	1	1	1	1	1	1	1	1	1	1	1
CISD1	Q91WS0			104	30	x	N	N	1	1	1	1	1	1	1	1	1	1	1	1	1	1	1	1	1	1	1	1	1	1	1	1	1	1	1	1	1	1	1	1	1	1	1	1	1	1	1	1	1
CLIC4	Q9QYB1		X	62	54.5	x	N	N	1	1	1	1	1	1	1	1	1	1	1	1	1	1	1	0	1	1	1	1	1	1	1	1	1	1	1	1	1	1	1	1	1	1	1	1	1	1	1	1	1
CNDP2	Q9D1A2		X	68	52.3	x	N	Y	1	1	0	1	1	1	1	1	1	1	1	1	1	1	1	1	1	1	1	1	1	1	1	1	1	1	1	1	1	1	1	1	1	1	1	1	0	0	1	0	1
CNDP2	Q9D1A2		X	363	52.8	x	N	Y	1	1	1	1	0	0	1	1	0	1	1	1	1	1	1	0	0	1	1	1	1	1	1	0	1	1	1	1	1	1	1	1	1	1	1	1	1	1	1	1	1
COMT	O88587-2		X	129	35.3	x	N	Y	1	1	1	1	1	1	1	1	1	1	1	1	1	1	1	1	1	1	1	1	1	1	1	1	0	1	1	1	1	1	0	0	1	1	1	1	1	1	1	1	0
COMT	O88587-2		X	144	24	x	N	N	1	1	1	1	1	1	1	1	1	1	1	1	1	1	1	1	1	1	1	1	1	1	1	1	1	1	1	1	1	1	0	0	1	1	1	1	1	1	1	1	0
COMT	O88587-2		X	209	7.7	x	N	N	1	1	1	1	1	1	1	1	1	1	1	1	1	1	0	1	1	1	1	1	1	1	1	1	1	1	1	1	1	1	0	0	1	1	1	1	1	1	1	1	0
COQ9	Q8K1Z0	X		161	58.2	x	N	N	1	1	1	1	1	1	1	1	1	1	1	1	1	1	1	1	1	1	1	1	1	1	1	1	1	1	1	1	1	1	1	1	1	1	1	1	1	1	1	0	1
COQ9	Q8K1Z0	X		172	51.2	x	N	N	1	1	1	1	1	1	1	1	1	1	1	1	1	1	1	1	1	1	1	1	1	1	1	1	1	1	1	1	1	1	1	1	1	1	1	1	1	1	1	0	1
COX4I1	P19783	X		29	45	x	N	Y	1	1	1	1	1	1	1	1	1	1	1	1	1	1	1	1	1	1	1	1	1	1	1	1	1	1	1	1	1	1	1	1	1	1	1	1	0	0	0	0	1
COX4I1	P19783	X		67	39.3	x	N	N	1	1	1	1	1	1	1	1	1	1	1	1	1	1	1	1	1	1	1	1	1	1	1	1	1	1	1	1	1	1	1	1	1	1	1	1	1	1	1	1	1
COX4I1	P19783	X		78	17	x	Y	Y	1	1	1	1	1	1	1	1	1	1	1	1	1	1	1	1	1	1	1	1	1	1	1	1	1	1	1	1	1	1	1	1	1	1	1	1	1	1	1	1	1
COX4I1	P19783	X		149	52	x	N	N	1	1	1	1	1	1	1	1	1	1	1	1	1	1	1	1	1	1	1	1	1	1	1	1	1	1	1	1	1	1	1	1	1	1	1	1	0	0	0	0	0
COX4I1	P19783	X		159	54.7	x	N	N	1	1	1	1	1	1	1	1	1	1	1	1	1	1	1	1	0	1	1	1	1	1	1	1	1	1	1	1	1	1	1	1	1	1	1	1	1	1	1	1	1
COX4I1	P19783	X		164	58.8	x	N	N	1	1	1	1	1	1	1	1	1	1	1	1	0	1	1	1	1	1	1	1	1	1	1	1	1	1	1	1	1	1	1	1	1	1	1	1	1	1	1	1	1
COX5A	P12787	X		68	41.2	x	N	N	1	1	1	1	1	1	1	1	1	1	1	1	1	0	1	1	1	1	1	1	1	1	1	1	1	NA	1	1	1	1	1	1	1	1	1	1	1	1	0	0	1
COX5A	P12787	X		83	31.8	x	N	N	1	1	1	1	1	1	1	1	1	1	1	1	1	0	1	1	1	1	1	1	1	1	1	1	1	1	1	1	1	1	1	1	1	1	1	1	1	1	0	0	1
COX5A	P12787	X		109	27.7	x	N	N	1	1	1	1	1	1	1	1	1	1	1	1	1	0	1	1	1	1	1	1	1	1	1	1	1	1	1	1	1	1	1	1	1	1	1	1	1	1	0	0	1
COX6B1	P56391	X		13	55	x	N	N	1	1	0	1	1	1	1	1	1	0	0	0	0	0	0	0	0	1	1	1	1	1	1	1	1	1	1	1	1	1	0	0	0	0	0	0	1	0	0	0	1
CPOX	P36552	X		224	16.7	x	N	Y	1	1	1	1	1	1	1	1	1	1	1	1	1	1	1	0	0	1	1	1	1	1	1	1	1	1	1	1	1	1	1	1	1	1	1	1	1	1	1	1	1
CPOX	P36552	X		393	41	x	N	Y	1	1	1	1	1	1	1	1	1	1	1	1	1	1	1	1	1	1	1	1	1	1	1	1	1	1	1	1	1	1	1	1	1	1	1	1	1	1	1	1	1
CPS1	Q8C196	X		44	38.3	x	N	N	0	0	0	0	0	0	0	0	0	0	0	0	0	0	0	0	0	0	0	0	0	0	0	0	0	0	0	0	0	0	0	0	0	0	0	0	NA	0	0	0	NA
CPS1	Q8C196	X		55	21.5	x	Y	Y	1	1	1	1	1	1	1	1	1	1	1	1	1	1	1	1	1	1	1	1	1	1	1	1	1	1	1	1	1	1	1	1	1	1	1	1	NA	1	1	1	NA
CPS1	Q8C196	X		57	51.7	x	N	Y	1	1	1	1	1	1	0	1	1	1	1	1	1	1	1	1	1	1	1	1	1	1	1	1	1	1	1	1	1	1	1	1	1	1	1	1	NA	0	0	0	NA
CPS1	Q8C196	X		119	55.5	x	N	N	1	1	1	1	1	1	1	1	1	1	1	1	1	1	1	1	1	1	1	1	1	1	1	1	1	1	1	1	1	1	1	1	1	1	1	1	0	0	1	0	NA
CPS1	Q8C196	X		157	40.8	x	N	Y	1	1	1	1	1	1	1	1	1	1	1	1	1	1	1	1	1	1	1	1	1	1	1	1	1	1	0	1	1	1	1	1	1	1	1	1	0	0	0	0	NA
CPS1	Q8C196	X		171	7.8	x	N	N	1	1	1	1	1	1	1	1	1	1	1	1	1	1	1	1	1	1	1	1	1	1	1	1	1	1	1	1	1	1	1	1	1	1	1	1	1	1	1	1	1
CPS1	Q8C196	X		182	14.8	x	N	Y	1	1	1	1	1	1	1	1	1	1	1	1	1	1	1	1	1	1	1	1	1	1	1	NA	1	1	1	1	1	1	1	1	1	1	1	1	1	1	1	1	1
CPS1	Q8C196	X		197	52.7	x	N	N	1	1	1	1	0	1	1	1	1	1	1	1	1	1	1	1	1	1	1	1	1	1	1	1	1	1	1	1	1	1	1	1	1	1	1	1	1	1	1	1	1
CPS1	Q8C196	X		207	20.2	x	N	Y	1	1	1	1	1	1	1	1	1	1	1	1	1	1	1	1	1	1	1	1	1	1	1	1	1	1	1	1	1	1	1	1	1	1	1	1	1	1	1	1	1
CPS1	Q8C196	X		210	35.5	x	N	Y	1	1	1	1	1	1	1	1	1	1	1	1	1	1	1	1	1	1	1	1	1	1	0	1	1	1	1	1	1	1	1	1	1	1	1	1	1	1	1	1	1
CPS1	Q8C196	X		214	56.8	x	N	N	1	1	1	1	1	1	1	1	1	1	1	1	1	1	1	1	1	1	1	1	1	1	1	1	1	1	1	1	1	1	1	1	1	1	1	1	0	0	0	0	1
CPS1	Q8C196	X		219	30.3	x	N	N	1	1	1	1	1	1	1	1	1	1	1	1	1	1	1	0	0	1	1	1	1	1	1	1	1	1	1	1	1	1	1	1	1	1	1	1	1	1	1	1	1
CPS1	Q8C196	X		228	7.7	x	N	Y	1	1	1	1	1	1	1	1	1	1	1	1	1	1	1	1	1	1	1	1	1	1	1	1	1	1	1	1	1	1	1	1	1	1	1	1	1	1	1	1	1
CPS1	Q8C196	X		287	34	x	N	Y	1	1	1	1	1	1	1	1	1	1	1	1	1	1	1	1	1	1	1	1	1	1	1	0	1	1	1	1	1	1	1	1	1	1	1	1	0	0	0	0	0
CPS1	Q8C196	X		307	58.8	x	N	N	1	1	1	1	1	1	1	1	1	0	1	1	0	1	1	1	1	1	1	1	1	1	1	0	1	1	1	1	1	1	1	1	1	1	1	1	0	0	0	0	0
CPS1	Q8C196	X		412	10.7	x	N	Y	1	1	1	1	1	1	1	1	1	1	1	1	1	1	1	1	1	1	1	1	1	1	1	1	1	1	1	1	1	1	1	1	1	1	1	1	1	1	1	1	1
CPS1	Q8C196	X		453	15.3	x	N	N	1	1	1	1	1	1	1	1	1	1	1	1	1	1	1	1	1	1	1	1	1	1	1	1	1	1	1	1	1	1	1	1	1	1	1	1	1	1	1	1	1
CPS1	Q8C196	X		458	18.3	x	N	Y	1	1	1	1	1	1	1	1	1	1	1	1	1	1	1	1	1	1	1	1	1	1	1	1	1	1	1	1	1	1	1	1	1	0	0	0	1	1	1	1	1
CPS1	Q8C196	X		522	10.5	x	N	N	1	1	NA	1	1	1	1	1	1	0	1	1	1	1	0	1	1	1	1	1	1	1	1	1	1	1	1	1	1	1	1	1	1	1	1	1	1	1	1	1	1
CPS1	Q8C196	X		527	58.8	x	N	N	1	1	NA	1	1	1	1	1	1	1	1	1	1	1	NA	1	1	1	1	1	1	1	1	1	1	1	1	1	1	1	1	1	1	1	1	1	0	0	0	0	0
CPS1	Q8C196	X		532	15.5	x	N	Y	1	1	NA	1	1	1	1	1	1	1	1	1	1	1	NA	1	1	1	1	1	1	1	1	1	1	1	1	1	1	1	1	1	0	1	1	1	1	1	1	1	1
CPS1	Q8C196	X		553	35.3	x	N	Y	1	1	1	1	1	1	1	1	1	1	1	1	1	1	1	1	1	1	1	1	1	1	1	1	1	1	1	1	1	1	1	1	1	1	1	1	1	1	1	1	1
CPS1	Q8C196	X		560	59.3	x	Y	Y	1	1	0	1	1	1	1	1	1	1	0	1	1	1	1	1	1	1	1	1	1	1	1	1	1	1	1	1	1	1	1	1	1	1	1	1	1	1	1	1	1
CPS1	Q8C196	X		603	24.7	x	Y	Y	0	0	NA	0	0	0	0	0	0	0	1	0	1	1	1	1	1	1	0	0	1	1	1	0	0	1	1	1	1	1	1	1	1	1	1	1	1	1	1	1	1
CPS1	Q8C196	X		751	22.3	x	N	N	1	1	1	1	1	1	1	1	1	1	1	1	1	1	1	1	1	1	1	1	1	0	1	1	1	1	1	1	1	1	1	1	1	1	1	1	1	1	1	1	0
CPS1	Q8C196	X		840	11.2	x	N	Y	0	0	0	0	0	0	0	0	0	0	0	0	0	0	0	0	0	1	1	0	1	0	0	0	0	0	0	0	0	0	1	1	1	1	1	1	1	1	1	1	0
CPS1	Q8C196	X		875	31.3	x	N	Y	1	1	1	1	1	1	1	0	1	1	1	1	1	1	1	1	1	1	1	1	1	1	1	1	1	1	1	1	1	1	1	1	1	0	0	0	1	1	1	1	1
CPS1	Q8C196	X		889	12.7	x	N	N	1	1	1	1	1	1	1	1	1	1	1	1	1	1	0	0	1	1	1	1	1	1	1	1	1	1	1	0	1	1	1	1	1	1	1	1	1	1	1	1	1
CPS1	Q8C196	X		892	29	x	N	N	1	1	1	1	1	1	1	1	1	1	1	1	1	1	1	1	1	1	1	1	1	1	1	0	1	1	1	1	1	1	1	1	1	1	1	1	1	1	1	1	1
CPS1	Q8C196	X		915	37	x	N	Y	1	1	1	1	1	1	1	1	1	1	1	1	1	1	1	1	1	1	1	1	1	1	1	1	1	1	1	1	1	1	1	1	1	1	1	1	1	1	1	1	1
CPS1	Q8C196	X		919	19.2	x	N	N	1	1	1	1	1	1	1	1	1	1	1	1	1	1	1	1	1	1	1	1	1	1	1	1	1	1	1	1	1	1	1	1	1	1	1	1	1	1	1	1	1
CPS1	Q8C196	X		934	50.8	x	N	Y	1	1	1	1	1	1	1	1	1	1	1	1	1	1	1	1	1	1	1	1	1	1	1	1	1	1	1	1	1	1	1	1	1	1	1	1	1	1	1	1	1
CPS1	Q8C196	X		1074	17	x	N	Y	1	1	1	1	1	1	1	1	1	1	1	1	1	1	1	1	1	1	1	1	0	1	1	1	1	1	1	1	1	1	1	1	1	1	1	1	1	1	1	1	0
CPS1	Q8C196	X		1100	58.8	x	N	N	1	1	1	1	1	1	1	1	1	1	1	1	1	1	0	1	1	0	0	1	1	0	1	1	1	1	1	1	1	1	1	1	1	1	1	1	0	0	0	0	0
CPS1	Q8C196	X		1168	30.5	x	N	Y	1	1	1	1	1	1	1	1	1	1	1	1	1	1	1	1	1	1	1	1	1	1	1	1	1	1	1	1	1	1	1	1	1	1	1	1	1	1	1	1	1
CPS1	Q8C196	X		1183	23.7	x	N	Y	1	1	1	1	1	1	1	1	1	1	1	1	0	1	1	1	1	1	1	1	1	1	1	1	1	1	1	1	1	1	1	1	1	1	1	1	0	0	0	0	1
CPS1	Q8C196	X		1222	27.8	x	N	Y	1	1	1	1	1	1	1	0	1	1	1	1	1	1	1	1	1	1	1	1	1	1	1	1	1	1	1	1	1	1	1	1	1	1	1	1	1	1	1	1	1
CPS1	Q8C196	X		1232	59	x	N	N	1	1	1	1	1	1	0	1	1	1	1	1	1	1	1	1	1	1	1	1	1	1	1	1	1	1	1	1	1	1	1	1	1	1	1	1	0	0	0	0	0
CPS1	Q8C196	X		1269	30.8	x	N	Y	1	1	1	1	1	1	1	1	1	1	1	1	1	1	1	1	1	1	1	1	1	1	1	1	1	1	1	1	1	1	1	1	1	1	1	1	1	1	1	1	1
CPS1	Q8C196	X		1291	58.5	x	N	N	1	1	1	1	1	1	1	1	1	1	1	1	1	1	1	0	0	0	0	0	0	0	0	0	0	0	0	0	0	1	1	1	1	0	0	0	0	0	0	0	0
CPS1	Q8C196	X		1309	6	x	N	Y	1	1	1	1	1	1	1	1	1	1	1	1	1	1	1	1	1	1	1	1	1	1	1	1	1	1	1	1	1	1	1	1	1	1	1	1	1	1	1	1	1
CPS1	Q8C196	X		1356	6.2	x	N	Y	1	1	1	1	1	1	1	1	1	1	1	1	1	1	1	1	1	1	1	1	1	1	1	1	1	1	1	1	1	1	1	1	1	1	1	1	1	1	1	1	0
CPS1	Q8C196	X		1360	48	x	N	Y	1	1	1	1	1	1	1	1	1	1	1	1	1	1	1	1	1	1	1	1	1	1	1	1	1	1	1	1	1	1	1	1	1	1	1	1	1	1	0	0	1
CPS1	Q8C196	X		1444	58.7	x	N	N	1	1	1	1	1	1	1	1	1	1	1	1	1	1	1	1	1	1	1	1	1	1	1	1	1	1	1	1	1	1	1	1	1	1	1	1	0	0	1	1	1
CPS1	Q8C196	X		1479	10.5	x	N	Y	1	1	1	1	1	1	1	1	1	1	1	1	1	1	1	1	1	1	1	1	1	1	1	1	1	1	1	1	1	1	1	1	1	1	1	1	0	0	0	0	0
CPT2	P52825	X		56	48.2	x	N	N	1	1	1	1	1	1	1	1	1	1	1	1	1	1	1	1	1	1	1	1	1	1	1	1	1	0	1	1	1	1	1	1	1	1	1	1	1	1	1	1	1
CPT2	P52825	X		69	53.7	x	N	Y	1	1	1	1	1	1	1	1	1	1	1	1	1	1	1	0	0	1	1	1	1	1	1	1	0	0	1	0	1	1	1	1	1	1	1	1	1	1	1	1	0
CPT2	P52825	X		85	42.7	x	N	N	1	1	1	1	1	1	1	1	1	1	1	1	1	1	1	0	0	1	1	1	1	1	1	1	1	1	1	1	1	1	1	1	1	1	1	1	0	0	0	0	0
CPT2	P52825	X		239	58	x	N	N	1	1	1	1	1	1	0	1	1	1	1	0	1	1	1	1	1	1	1	1	1	1	1	1	1	1	1	1	1	1	1	1	1	1	1	1	1	1	1	1	0
CPT2	P52825	X		414	28.7	x	N	Y	1	1	1	1	1	1	1	1	1	1	1	0	1	1	1	1	1	1	1	1	0	1	1	1	1	1	1	1	1	0	1	1	1	1	1	1	1	1	1	1	1
CPT2	P52825	X		418	57.8	x	N	Y	0	0	1	1	1	1	1	1	0	1	1	1	1	1	1	0	0	1	1	1	1	1	1	1	1	0	1	1	1	0	1	1	1	1	1	1	0	0	0	0	1
CPT2	P52825	X		453	40.8	x	N	Y	1	1	1	1	1	1	1	1	1	0	1	1	1	1	1	1	1	1	1	1	1	1	1	1	1	1	1	1	1	1	1	1	1	1	1	1	1	1	1	1	1
CPT2	P52825	X		510	35.8	x	N	N	1	1	1	1	1	1	1	1	1	1	1	1	1	0	1	1	1	1	1	1	1	1	1	1	1	1	1	1	1	1	1	1	1	1	1	1	1	1	1	1	1
CPT2	P52825	X		537	43.8	x	N	N	1	1	1	1	1	1	1	1	1	0	1	0	0	1	1	1	1	1	1	1	1	1	1	1	1	1	1	0	1	1	1	1	1	0	0	0	1	1	1	1	1
CPT2	P52825	X		544	59	x	N	N	1	1	1	1	1	1	1	1	0	0	1	1	1	1	1	1	1	1	1	1	1	1	1	1	1	1	1	1	1	1	1	1	1	1	1	1	1	1	1	1	1
CRAT	H7BX88	X		588	54.2	x	N	N	1	1	1	1	1	1	1	1	0	1	0	1	1	1	1	1	1	0	0	1	1	1	1	1	1	1	1	NA	1	1	1	1	1	1	1	1	0	0	0	0	1
CROT	Q9DC50			33	31.5	x	N	N	1	1	1	1	0	1	1	1	1	1	1	1	1	0	1	1	1	1	1	1	0	1	1	1	1	1	1	1	1	1	1	1	1	0	1	1	1	1	1	1	0
CROT	Q9DC50			49	44.7	x	N	N	1	1	1	0	1	1	1	1	1	1	1	1	1	0	1	1	1	1	1	1	1	1	1	1	1	1	1	1	1	1	1	1	1	1	1	1	0	0	0	0	0
CROT	Q9DC50			57	49	x	N	N	1	1	1	1	1	1	1	1	1	1	1	1	1	0	0	0	1	0	0	1	1	1	1	1	1	1	1	1	1	1	1	1	1	1	1	1	1	1	1	1	0
CRYZ	P47199			83	32.2	x	N	Y	0	0	0	0	0	0	0	0	0	0	0	0	0	0	0	0	0	0	0	0	0	0	0	0	0	0	0	0	0	0	0	0	0	0	0	0	0	0	0	0	1
CRYZ	P47199			201	59.2	x	N	Y	0	0	0	0	0	0	0	0	1	1	0	0	1	1	0	0	0	0	0	0	0	1	1	0	0	0	NA	1	1	1	0	0	0	0	0	0	0	0	0	0	0
CRYZ	P47199			208	39.3	x	N	Y	1	1	1	1	1	1	1	1	1	1	1	1	1	0	1	0	0	1	1	1	0	1	1	1	1	1	NA	1	1	1	1	1	1	1	1	1	1	1	1	1	0
CRYZ	P47199			298	37.5	x	N	N	1	1	1	1	1	1	1	0	1	0	0	1	0	1	0	0	0	1	1	1	1	1	1	0	1	1	NA	1	1	1	0	0	0	1	1	1	0	0	0	0	1
CRYZ	P47199			309	41.3	x	N	N	1	1	1	1	1	1	1	0	1	1	1	1	1	1	1	0	0	1	1	1	1	1	1	1	1	1	NA	1	1	1	1	1	1	0	1	1	1	1	1	1	1
CS	Q9CZU6	X		43	29.2	x	N	Y	1	1	1	1	1	1	NA	1	1	1	1	1	1	1	1	1	NA	1	1	1	1	1	1	1	1	1	1	1	1	1	1	1	1	1	1	1	1	1	1	1	1
CS	Q9CZU6	X		103	36	x	N	Y	1	1	1	1	1	1	1	1	1	1	1	1	1	1	1	1	NA	1	1	1	1	1	1	1	1	1	1	1	1	1	1	1	1	1	1	1	1	1	1	1	1
CS	Q9CZU6	X		321	55.7	x	N	N	1	1	1	1	1	1	1	1	1	1	1	1	1	1	1	1	1	1	1	1	1	0	1	1	1	1	1	1	1	1	1	1	1	1	1	1	0	0	0	0	0
CS	Q9CZU6	X		327	40.7	x	N	Y	1	1	1	1	1	1	1	1	1	1	1	1	1	1	1	1	1	1	1	1	1	1	1	1	1	1	1	1	1	1	1	1	1	1	1	1	1	1	1	1	1
CS	Q9CZU6	X		366	34	x	N	N	1	1	1	1	1	1	1	1	1	1	1	1	1	1	1	1	1	1	1	1	1	1	1	1	1	1	1	1	1	1	1	1	1	1	1	1	1	1	1	1	1
CS	Q9CZU6	X		370	50.5	x	N	N	0	0	0	0	0	0	0	0	0	0	0	0	0	0	0	0	0	0	0	0	0	0	0	0	0	0	0	0	0	1	0	0	0	0	0	0	0	0	0	0	1
CS	Q9CZU6	X		375	5.5	x	N	Y	1	1	1	1	1	1	1	1	1	1	1	1	1	1	1	1	1	1	1	1	1	1	1	1	1	1	1	1	1	1	1	1	1	1	1	1	1	1	1	1	1
CS	Q9CZU6	X		382	34.5	x	N	Y	1	1	1	1	1	1	1	1	1	1	1	1	1	1	1	1	1	1	1	1	1	1	1	1	1	1	1	1	1	1	1	1	1	1	1	1	1	1	1	1	1
CS	Q9CZU6	X		450	20.8	x	N	Y	1	1	1	1	1	1	1	1	1	1	1	1	1	1	1	1	NA	1	1	1	1	1	1	1	1	NA	1	1	NA	1	1	1	1	1	1	1	1	1	1	1	1
CS	Q9CZU6	X		459	55.3	x	N	Y	1	1	1	1	1	1	1	1	1	1	1	1	1	1	1	0	NA	1	1	1	1	0	1	1	1	NA	1	1	NA	1	1	1	1	1	1	1	0	0	0	0	0
CSNK2A1	Q60737		X	102	55.7	x	N	N	1	1	1	1	1	1	1	1	1	1	1	1	1	1	1	1	1	1	1	1	1	1	1	1	1	1	1	1	1	1	1	1	1	1	1	1	1	1	1	1	1
CSTB	Q62426		X	39	46.2	x	N	Y	1	1	1	1	0	1	1	1	1	1	1	1	1	1	1	1	1	1	1	1	1	1	1	1	1	1	1	1	1	1	1	1	1	1	1	1	0	0	0	0	0
CSTB	Q62426		X	78	56	x	N	N	1	1	1	1	1	0	0	1	1	1	1	1	1	1	1	1	1	1	0	1	1	1	1	1	1	1	1	1	1	1	0	0	1	1	1	1	1	1	0	0	1
CTH	Q8VCN5			47	51.7	x	N	Y	1	1	1	1	1	1	0	1	1	1	1	1	1	1	1	1	1	1	1	1	1	0	1	1	1	1	1	1	1	1	1	1	1	1	1	1	1	NA	1	1	1
CTH	Q8VCN5			72	54.2	x	N	N	1	1	1	1	0	0	1	1	1	1	1	1	1	1	1	1	1	1	1	1	1	1	1	1	1	1	1	1	1	1	1	1	1	1	1	1	1	NA	1	1	1
CTH	Q8VCN5			138	29.7	x	N	N	1	1	1	1	1	1	1	1	1	1	1	1	1	1	1	1	1	1	1	1	1	1	1	0	1	1	0	1	0	1	1	1	1	1	1	1	1	1	1	1	1
CTH	Q8VCN5			140	59.2	x	N	N	1	1	1	1	1	0	1	1	1	1	1	1	1	1	1	1	0	1	1	1	0	1	1	1	1	1	1	1	1	1	1	1	1	1	1	1	0	0	0	0	0
CTH	Q8VCN5			177	45.2	x	N	N	1	1	1	1	1	1	1	1	1	1	1	1	1	1	1	1	1	1	1	0	0	0	NA	1	1	1	1	1	1	1	1	1	1	1	1	1	1	1	1	1	1
CTH	Q8VCN5			287	59.2	x	N	N	1	1	1	1	1	1	1	0	1	1	1	1	1	1	1	1	NA	1	1	1	1	1	0	1	1	1	1	1	1	1	0	0	0	1	1	1	1	1	1	1	1
CTH	Q8VCN5			303	23.5	x	N	Y	1	1	1	1	1	1	1	NA	1	1	1	1	1	1	1	0	NA	1	1	1	1	1	1	1	1	1	1	1	1	1	1	1	1	1	1	NA	1	1	1	1	1
CTH	Q8VCN5			325	54.2	x	N	N	0	0	0	0	0	0	0	0	0	0	0	0	0	0	0	0	NA	0	0	0	0	0	0	0	1	0	0	0	0	0	0	0	0	0	0	NA	0	0	0	0	0
CTH	Q8VCN5			329	59	x	N	N	1	1	1	1	1	1	1	0	1	1	1	1	1	1	1	1	NA	1	1	0	1	1	1	1	1	0	1	1	1	1	1	1	1	1	1	NA	1	1	1	1	1
CTH	Q8VCN5			361	54.8	x	N	Y	0	0	0	0	1	1	0	0	0	0	0	0	0	0	0	0	NA	0	0	0	1	0	0	0	0	0	1	1	1	1	0	0	0	0	0	NA	0	0	0	0	0
CYB5B	Q9CQX2			88	42.2	x	N	N	1	1	1	1	1	1	1	1	1	1	1	1	1	1	1	1	1	1	1	1	1	1	1	1	1	1	1	0	1	1	1	1	1	1	1	1	1	1	1	1	1
CYB5B	Q9CQX2			101	53.5	x	N	N	1	1	1	1	1	1	1	1	1	1	1	1	1	1	1	1	1	1	1	1	1	1	1	1	1	1	1	0	1	1	1	1	1	1	1	1	1	1	1	1	1
CYB5R3	Q9DCN2-2		X	19	28	x	N	N	1	1	1	1	1	1	1	1	1	1	1	1	1	1	1	1	0	1	1	1	1	1	1	1	0	1	1	1	1	1	1	1	1	0	1	0	1	1	1	1	1
CYB5R3	Q9DCN2-2		X	27	26.2	x	N	N	0	0	0	0	0	0	1	1	1	1	1	1	1	1	1	1	0	1	1	0	1	0	0	1	NA	1	1	1	1	1	1	1	1	0	1	0	1	1	1	1	1
CYB5R3	Q9DCN2-2		X	97	58.8	x	N	N	1	1	1	1	1	1	1	1	1	1	1	1	1	1	1	1	0	1	1	1	1	1	1	1	1	1	1	1	1	1	1	1	1	0	1	0	1	1	1	1	1
CYB5R3	Q9DCN2-2		X	103	31.8	x	N	Y	1	1	1	1	1	1	1	1	1	1	1	1	1	1	1	1	0	1	1	1	1	1	1	1	1	1	1	1	1	1	1	1	1	0	1	0	1	1	1	1	1
CYB5R3	Q9DCN2-2		X	211	33.8	x	N	Y	1	1	1	1	1	1	1	1	1	1	1	1	1	1	1	1	0	1	1	1	1	1	1	1	1	1	1	1	1	1	1	1	1	0	1	0	0	0	0	0	1
DARS	Q922B2		X	40	34.5	x	N	Y	1	1	1	1	1	1	1	1	1	1	1	1	1	1	1	NA	1	1	1	1	1	1	1	1	1	1	NA	1	1	1	1	1	1	1	1	1	1	1	1	1	1
DARS	Q922B2		X	103	21.3	x	N	Y	1	1	1	1	1	1	1	1	1	1	1	1	1	1	1	NA	1	1	1	1	1	1	1	1	1	1	0	1	1	1	1	1	1	1	1	1	1	1	1	1	1
DARS	Q922B2		X	374	13.3	x	N	Y	1	1	1	1	1	1	1	1	1	1	1	1	1	1	1	1	1	1	1	1	1	1	1	1	1	1	1	1	1	1	1	1	1	1	1	1	1	1	1	1	1
DARS	Q922B2		X	383	58.8	x	N	N	1	1	1	1	1	1	1	1	1	1	1	1	1	1	1	1	1	1	1	1	1	1	1	1	1	1	1	1	1	1	1	1	1	1	1	1	1	1	1	1	1
DARS	Q922B2		X	451	42.2	x	N	N	1	1	1	1	1	1	1	1	1	1	1	1	1	1	1	1	1	1	1	1	1	1	1	1	1	1	1	1	1	1	1	1	1	1	1	1	1	1	1	1	1
DCPS	Q9DAR7		X	137	38.3	x	N	N	1	1	1	1	1	1	1	1	1	1	1	1	1	1	1	1	1	1	1	1	1	1	0	0	1	0	1	1	1	1	1	1	1	1	1	1	1	1	1	1	1
DCPS	Q9DAR7		X	141	58.8	x	N	Y	1	1	1	1	1	1	1	1	1	1	1	1	1	1	1	1	1	1	1	1	1	1	1	1	1	1	1	1	1	1	1	1	1	1	1	1	1	1	1	1	1
DDAH1	Q9CWS0		X	106	15.5	x	N	N	1	1	1	1	1	1	1	1	1	1	1	1	1	1	1	1	1	1	1	1	1	1	1	1	1	1	1	1	1	1	1	0	1	1	1	1	1	1	1	1	1
DDAH1	Q9CWS0		X	144	55	x	N	Y	1	1	1	1	1	1	1	1	1	1	1	1	1	1	1	1	1	1	1	1	1	1	1	1	NA	1	1	1	1	1	1	0	1	1	1	1	1	1	1	1	0
DDAH1	Q9CWS0		X	159	42.2	x	N	N	1	1	1	1	1	1	1	1	1	1	1	1	1	1	1	1	1	1	1	1	1	1	1	1	NA	1	1	1	1	1	1	0	1	1	1	1	1	1	1	1	1
DDAH1	Q9CWS0		X	247	17.3	x	N	N	1	1	1	1	1	1	1	1	1	1	1	1	1	1	1	1	1	1	1	1	1	1	1	1	1	1	1	1	1	1	1	0	1	1	1	1	1	1	1	1	1
DDB1	Q3U1J4			150	40.8	x	N	N	1	1	1	1	1	1	1	1	1	1	1	1	1	1	1	1	NA	1	1	1	1	1	1	1	1	1	1	1	1	1	1	1	1	1	1	1	1	1	0	0	1
DDC	O88533		X	443	21.2	x	Y	Y	1	1	1	1	1	1	NA	1	1	0	1	0	0	1	1	1	1	1	1	1	1	1	1	1	1	1	1	1	1	1	0	0	0	1	0	0	1	1	1	1	1
DECR1	Q9CQ62	X		42	55.2	x	N	Y	1	1	1	1	1	1	1	1	1	1	1	1	1	NA	1	1	1	1	1	1	1	1	1	1	1	1	1	1	1	1	1	1	1	1	1	1	0	0	0	0	0
DECR1	Q9CQ62	X		49	58.8	x	N	N	1	1	1	1	1	1	1	1	1	1	1	1	1	1	1	1	1	1	1	1	1	1	1	1	1	1	1	1	1	1	1	1	1	1	1	1	1	1	1	1	1
DECR1	Q9CQ62	X		97	58.7	x	N	N	1	1	1	1	1	1	1	1	1	1	1	1	1	1	1	1	1	1	1	1	1	1	1	1	1	1	1	1	1	1	1	1	1	0	0	0	1	1	1	1	1
DECR1	Q9CQ62	X		110	18	x	N	Y	1	1	1	1	1	1	1	1	1	1	1	1	1	1	1	1	1	1	1	1	1	1	1	1	1	1	1	1	1	1	1	1	1	0	0	0	1	1	1	1	1
DECR1	Q9CQ62	X		244	49.2	x	N	Y	1	1	1	1	1	1	1	1	1	1	1	1	1	1	1	0	1	1	1	1	1	1	1	1	1	1	1	1	1	1	1	1	1	1	1	1	1	1	1	1	1
DECR1	Q9CQ62	X		246	23.2	x	N	Y	1	1	1	1	1	1	1	1	1	1	1	1	1	1	1	1	1	1	1	1	1	1	1	0	1	1	1	1	1	1	1	1	1	1	1	1	1	1	1	1	1
DECR1	Q9CQ62	X		260	48	x	N	Y	1	1	1	1	1	1	1	1	1	1	1	1	1	1	1	0	1	1	1	1	1	1	1	1	0	1	1	1	1	1	1	1	1	1	1	1	1	1	1	1	1
DECR1	Q9CQ62	X		315	46.3	x	N	Y	0	0	0	0	0	0	0	0	0	0	0	0	0	0	1	0	0	0	1	0	0	0	0	0	0	0	1	1	1	1	0	0	0	1	0	0	0	0	0	0	0
DECR1	Q9CQ62	X		319	38.3	x	N	N	1	1	1	1	1	1	1	0	1	1	1	1	0	1	1	0	1	1	1	1	1	1	1	1	1	1	1	1	1	1	1	1	1	1	1	1	0	0	0	0	0
DECR2	Q9WV68			230	6.3	x	N	Y	1	1	1	1	0	0	0	1	0	1	0	1	1	0	0	0	0	1	1	0	0	0	0	1	0	0	1	1	1	1	1	1	0	1	1	1	0	0	0	NA	0
DHFR	P00375		X	33	54.2	x	N	N	0	0	0	0	0	0	0	0	0	0	1	1	0	1	1	NA	1	1	1	0	0	1	0	1	1	1	1	1	1	1	1	1	1	1	1	1	1	NA	1	1	1
DHFR	P00375		X	64	59	x	N	N	1	1	1	1	1	1	1	1	1	1	1	1	1	1	1	1	1	1	1	1	1	1	1	1	1	1	1	1	1	1	1	1	1	1	1	1	1	1	1	1	1
DHFR	P00375		X	92	36.2	x	N	Y	0	0	0	0	0	0	1	1	1	1	1	1	1	1	1	1	0	1	1	0	0	0	0	0	1	0	1	1	1	1	1	1	1	1	1	1	0	0	0	0	0
DHFR	P00375		X	174	27.5	x	N	N	1	1	1	1	1	1	1	1	1	1	1	1	1	1	1	1	1	1	1	1	1	1	1	1	1	0	1	1	0	1	1	1	1	1	0	1	0	0	0	0	0
DHFR	P00375		X	179	49	x	N	Y	1	1	1	1	1	1	1	1	1	1	1	1	1	1	1	1	1	1	1	1	1	1	1	1	1	1	1	1	1	1	1	1	1	1	1	1	1	1	1	1	0
DLD	O08749	X		66	43.2	x	N	N	1	1	1	1	1	1	1	NA	1	1	1	1	1	1	NA	1	1	1	1	1	1	1	1	1	1	1	1	1	1	1	1	1	1	1	1	NA	1	1	1	1	1
DLD	O08749	X		104	53.7	x	N	Y	1	1	1	1	1	1	1	1	1	1	1	1	1	1	1	1	1	1	1	1	1	1	1	1	1	1	1	1	1	1	1	1	1	1	1	1	1	1	1	1	1
DLD	O08749	X		122	35.2	x	N	Y	1	1	1	1	1	1	1	1	1	1	1	1	1	1	1	1	1	1	1	1	1	1	1	1	1	1	1	1	1	1	1	1	1	1	1	1	1	1	1	1	1
DLD	O08749	X		132	51.2	x	N	Y	1	1	1	1	1	1	1	1	1	1	1	1	1	1	1	1	1	1	1	1	1	1	1	1	1	1	1	1	1	1	1	1	1	1	1	1	1	1	1	1	1
DLD	O08749	X		143	39.7	x	N	N	1	1	1	1	1	1	1	1	1	1	1	1	1	1	1	1	1	1	1	1	1	1	1	1	1	1	1	1	1	1	1	1	1	1	1	1	1	1	1	1	1
DLD	O08749	X		155	52	x	N	N	1	1	1	1	1	1	1	1	1	1	1	1	1	1	1	1	1	1	1	1	1	1	1	1	1	1	1	1	1	1	1	1	1	1	1	1	1	1	1	1	1
DLD	O08749	X		334	41.3	x	N	N	0	0	0	0	0	0	0	0	0	0	0	0	0	0	0	1	1	0	0	0	0	0	0	0	0	0	0	0	0	1	0	0	1	0	0	0	1	1	1	1	1
DLD	O08749	X		346	58.7	x	N	N	1	1	1	1	1	1	1	1	1	1	1	1	1	1	1	1	1	1	1	1	1	1	1	1	1	1	1	1	1	1	1	1	1	1	1	1	1	1	1	1	1
DLD	O08749	X		410	48.8	x	N	N	1	1	1	1	1	1	1	1	1	1	1	1	1	1	1	1	1	1	1	1	1	1	1	1	1	1	1	1	1	1	1	1	1	1	1	1	1	1	1	1	1
DLD	O08749	X		420	46.8	x	N	N	1	1	1	1	1	1	1	1	1	1	1	1	1	1	1	1	1	1	1	1	1	1	1	1	1	1	1	1	1	1	1	1	1	1	1	1	1	1	1	1	1
DLD	O08749	X		505	48.7	x	N	N	1	1	1	1	1	1	1	1	1	1	1	1	1	1	1	1	1	1	1	1	1	1	1	1	1	1	1	1	1	1	1	1	1	1	1	1	1	1	1	1	1
DMGDH	Q9DBT9	X		40	15.8	x	N	N	1	1	1	1	1	1	NA	1	1	1	1	1	1	1	1	1	1	1	1	1	1	1	1	1	1	1	1	1	1	1	1	1	1	NA	1	1	1	1	1	1	1
DMGDH	Q9DBT9	X		107	27.2	x	N	N	1	1	1	1	1	NA	NA	1	1	1	1	1	1	1	1	1	1	1	1	1	1	1	1	1	1	1	1	1	1	1	1	1	1	1	1	1	1	1	1	1	1
DMGDH	Q9DBT9	X		141	25.2	x	N	N	1	1	1	1	1	1	NA	1	1	1	1	1	1	1	1	1	1	1	1	1	1	1	1	1	1	1	1	1	1	1	1	1	1	1	1	1	1	1	0	1	1
DMGDH	Q9DBT9	X		161	10.5	x	N	N	1	1	1	1	1	1	NA	1	1	1	1	1	1	1	0	1	1	1	1	1	1	1	1	1	0	1	1	1	1	1	1	1	1	1	1	1	1	1	1	1	1
DMGDH	Q9DBT9	X		207	6.5	x	N	Y	1	1	1	1	1	1	NA	1	1	1	1	1	1	1	1	1	1	1	1	1	1	1	1	1	1	1	1	1	1	1	1	1	1	1	1	1	0	0	0	0	0
DMGDH	Q9DBT9	X		216	52.7	x	N	Y	1	1	1	1	1	1	NA	1	0	1	1	1	1	1	1	1	1	0	0	1	1	1	1	0	1	1	1	1	1	1	1	1	1	0	1	1	0	0	0	0	1
DMGDH	Q9DBT9	X		250	22.5	x	N	N	1	1	1	1	1	1	NA	1	1	1	1	1	1	1	1	1	1	0	0	0	1	1	1	1	1	1	1	1	1	1	1	1	1	1	1	1	1	1	1	1	0
DMGDH	Q9DBT9	X		275	48.8	x	N	N	1	1	1	1	1	1	1	1	1	1	1	1	1	1	1	1	1	1	1	0	0	0	0	1	1	1	1	1	1	1	1	1	1	1	1	1	1	1	1	1	1
DMGDH	Q9DBT9	X		310	31.3	x	N	Y	1	1	1	1	1	1	1	1	1	1	1	1	1	1	1	1	1	1	1	1	1	0	1	1	1	1	1	1	1	1	1	1	1	1	1	1	1	1	1	1	1
DMGDH	Q9DBT9	X		312	30.8	x	N	Y	1	1	1	1	1	1	1	1	0	1	1	1	1	1	1	1	1	1	1	1	1	1	1	1	1	1	1	1	1	1	1	1	1	1	1	1	1	1	1	1	1
DMGDH	Q9DBT9	X		353	36.8	x	N	N	1	1	1	1	1	1	1	1	1	1	1	1	1	1	1	0	0	1	1	1	0	0	0	1	1	1	1	1	1	1	1	1	1	1	1	1	1	1	1	1	1
DMGDH	Q9DBT9	X		427	45.3	x	N	N	1	1	1	1	1	1	1	1	0	1	1	1	1	1	1	1	1	1	1	1	1	1	1	1	1	1	1	1	1	1	1	1	1	1	1	1	1	1	1	1	1
DMGDH	Q9DBT9	X		452	31.5	x	N	Y	1	1	1	1	1	1	1	1	1	1	1	1	1	1	1	1	1	1	1	1	1	1	1	1	1	1	1	1	1	1	1	1	1	1	1	1	1	1	1	1	1
DMGDH	Q9DBT9	X		469	51.2	x	N	Y	0	0	0	0	0	0	0	1	0	0	1	1	1	0	1	0	0	1	1	0	0	0	0	1	1	0	1	1	1	1	1	1	1	1	1	1	0	0	0	0	0
DMGDH	Q9DBT9	X		516	58.7	x	N	Y	1	1	1	1	1	1	1	1	0	0	1	1	1	1	1	0	0	1	1	1	1	1	1	1	1	1	1	1	1	1	1	1	1	1	1	1	0	0	0	0	1
DMGDH	Q9DBT9	X		554	53.7	x	N	N	1	1	1	1	1	1	1	1	1	1	1	1	1	1	1	1	1	1	1	1	1	1	1	1	1	1	0	1	1	1	1	1	1	1	1	1	1	1	1	1	1
DMGDH	Q9DBT9	X		636	25.8	x	N	N	1	1	1	1	1	1	1	1	1	1	1	1	1	1	1	1	1	1	1	1	1	1	1	1	NA	1	1	1	1	1	1	1	1	1	1	1	1	1	1	1	1
DMGDH	Q9DBT9	X		648	43.2	x	N	Y	1	1	1	1	1	1	1	1	1	1	1	1	1	1	1	1	1	1	1	1	0	0	0	1	NA	1	1	1	1	1	1	1	1	1	1	1	1	1	1	1	0
DMGDH	Q9DBT9	X		653	10.2	x	N	Y	1	1	1	1	1	1	1	1	1	1	1	1	1	1	1	1	1	1	1	1	1	1	1	1	NA	1	1	1	1	1	1	1	1	1	1	1	0	0	0	0	0
DMGDH	Q9DBT9	X		750	38	x	N	N	1	1	1	1	1	1	NA	1	1	1	1	1	1	1	1	1	1	1	1	1	1	1	1	1	1	1	1	1	1	1	1	1	1	1	1	1	1	1	1	1	1
DNPEP	Q9Z2W0		X	21	38	x	N	Y	NA	1	1	1	1	1	1	1	1	1	1	1	1	1	1	NA	1	1	1	1	1	1	1	1	0	1	1	1	1	1	1	1	1	1	1	1	1	1	0	1	1
DPYD	Q8CHR6		X	381	47	x	N	N	1	1	NA	1	1	1	1	1	1	0	1	1	1	1	1	1	1	1	1	1	1	1	1	1	1	1	1	1	1	1	1	1	1	1	1	1	1	1	1	1	1
DPYD	Q8CHR6		X	384	15.2	x	Y	N	1	1	NA	1	1	1	1	1	1	1	1	1	1	1	1	1	1	1	1	1	1	1	1	1	1	1	1	1	1	1	1	1	1	1	1	1	1	1	1	1	1
DPYD	Q8CHR6		X	455	54.8	x	N	Y	1	1	NA	1	1	1	1	1	1	1	1	1	1	1	1	1	1	1	1	1	1	1	1	1	1	1	1	0	1	1	1	1	1	1	0	1	1	1	1	1	1
DPYS	Q9EQF5		X	344	38.2	x	N	N	1	1	1	1	1	1	1	1	1	1	1	1	1	1	1	1	1	1	1	1	1	1	1	1	1	1	1	1	1	1	1	1	1	1	1	1	1	1	1	1	1
DPYS	Q9EQF5		X	461	45.5	x	N	N	1	1	1	1	1	1	1	1	1	1	0	1	1	1	1	1	1	1	1	1	1	1	1	1	1	1	1	1	1	1	1	1	1	1	1	1	1	1	1	1	1
DPYS	Q9EQF5		X	494	47.2	x	N	N	1	1	1	1	0	1	NA	1	0	1	1	1	1	0	0	1	1	1	1	0	1	1	0	1	0	1	1	1	1	1	1	0	1	1	1	1	0	0	0	0	0
DSTN	Q9R0P5			19	10.2	x	Y	N	1	1	1	1	1	1	1	1	1	1	1	1	1	1	1	1	1	1	1	1	1	1	1	1	1	1	1	1	1	1	1	1	1	1	1	1	1	1	1	1	0
DSTN	Q9R0P5			69	12.5	x	N	N	1	1	1	1	1	1	1	1	1	1	1	1	1	1	1	1	1	1	1	1	1	1	1	1	1	1	1	1	1	1	1	1	1	1	1	1	1	1	1	1	0
DSTN	Q9R0P5			78	49	x	N	N	1	1	1	1	1	1	1	1	1	1	1	1	1	1	1	1	1	1	1	1	1	1	1	1	1	1	1	1	1	1	1	1	1	1	1	1	1	1	1	1	0
DSTN	Q9R0P5			92	58.5	x	N	Y	1	1	1	1	1	1	1	1	1	1	1	1	1	1	1	1	1	1	1	1	1	1	1	1	1	1	1	1	1	1	1	1	1	1	1	1	1	1	1	1	0
DSTN	Q9R0P5			132	5.7	x	Y	N	1	1	1	1	1	1	1	1	1	1	1	1	1	1	1	1	1	1	1	1	1	1	1	1	1	1	1	1	1	1	1	1	1	1	1	1	1	1	1	1	0
DYNLL2	Q9D0M5		X	36	59.3	x	N	N	1	1	1	1	1	1	1	0	1	1	1	1	1	1	1	1	1	1	1	1	1	1	1	1	1	1	1	0	1	1	1	1	1	1	1	1	1	1	1	1	1
ECH1	O35459	X		76	33.8	x	N	N	1	1	NA	1	1	1	1	NA	0	1	1	1	1	1	1	0	1	1	NA	1	1	1	1	1	1	1	1	1	1	1	1	1	1	1	1	1	1	NA	0	0	1
ECH1	O35459	X		94	8.5	x	N	Y	1	1	NA	1	1	1	1	NA	1	1	1	1	1	1	1	0	1	1	NA	1	1	1	1	1	1	1	1	1	1	1	1	1	1	1	1	1	0	0	0	0	1
ECH1	O35459	X		147	30.3	x	N	Y	0	0	0	0	0	0	0	0	0	0	0	0	0	0	0	0	1	0	0	0	0	0	0	0	0	0	0	1	0	0	0	0	0	0	0	0	0	0	0	0	0
ECH1	O35459	X		230	22.8	x	N	Y	1	1	1	1	1	1	1	1	1	1	1	0	1	0	0	0	1	1	1	1	1	1	0	1	1	1	1	1	1	1	1	1	1	1	1	1	1	NA	0	0	1
ECHDC3	Q9D7J9			76	45.8	x	N	Y	1	1	1	1	1	1	1	1	0	1	1	1	0	1	1	1	1	1	1	1	1	1	1	1	1	0	1	1	1	1	1	1	1	1	1	1	1	1	0	0	0
ECHDC3	Q9D7J9			110	31.2	x	N	Y	1	1	1	1	1	1	1	1	1	1	0	1	1	1	1	1	0	0	0	1	1	1	1	1	1	1	1	1	1	1	1	1	1	1	1	1	1	1	1	1	1
ECHDC3	Q9D7J9			295	50	x	N	N	1	1	1	1	1	1	1	0	1	1	1	1	1	1	1	1	1	1	1	1	1	1	1	1	1	1	1	1	1	0	1	1	1	1	1	1	1	1	1	1	1
ECHS1	Q8BH95	X		43	42	x	N	Y	1	1	1	1	1	1	1	1	0	0	1	1	1	0	1	1	1	1	1	1	1	1	1	1	0	1	1	1	1	1	1	1	1	1	1	1	0	0	0	0	0
ECHS1	Q8BH95	X		101	52	x	N	N	1	1	1	1	1	1	1	1	1	1	1	1	1	1	1	1	1	1	1	1	1	1	1	1	1	1	1	1	1	1	1	1	1	1	1	1	1	1	0	0	1
ECHS1	Q8BH95	X		115	50.7	x	Y	Y	1	1	1	1	1	0	1	1	0	0	1	1	1	0	1	1	0	1	1	1	0	1	1	1	1	1	1	1	1	1	0	0	0	0	0	0	0	0	0	0	0
ECHS1	Q8BH95	X		204	52.2	x	N	Y	1	1	1	1	1	1	1	1	1	1	1	1	1	1	1	1	1	1	1	1	1	1	NA	1	1	1	1	1	1	1	1	1	1	1	1	1	1	1	0	0	0
ECHS1	Q8BH95	X		211	32.3	x	Y	Y	1	1	1	1	1	0	1	1	1	1	1	1	1	1	1	1	1	1	1	1	1	1	1	1	0	1	1	1	1	1	1	1	1	1	1	1	1	0	0	0	0
ECHS1	Q8BH95	X		217	30	x	N	N	0	0	0	0	0	0	0	0	0	0	0	0	0	0	0	1	1	0	0	1	1	1	1	0	0	1	0	0	0	0	0	0	0	1	1	1	1	NA	0	0	0
ECHS1	Q8BH95	X		228	52.7	x	Y	Y	1	1	1	1	0	0	1	1	1	1	1	1	1	1	1	1	1	1	1	1	1	1	1	1	1	1	1	1	1	1	1	1	1	1	1	1	1	NA	0	0	0
ECHS1	Q8BH95	X		282	59.5	x	N	N	1	1	1	1	1	1	1	1	1	1	1	1	1	1	1	1	1	1	1	1	1	1	1	1	1	1	1	1	1	1	1	1	1	1	1	1	1	NA	0	0	1
ECI1	P42125	X		48	40.3	x	Y	N	1	1	1	1	0	0	1	1	0	1	1	1	1	1	1	1	1	1	1	1	1	1	1	1	1	1	1	1	1	1	1	1	1	1	1	1	1	1	NA	1	0
ECI1	P42125	X		76	36.3	x	N	Y	1	1	1	1	1	1	1	1	1	1	1	1	1	1	1	1	1	1	1	1	1	1	1	1	1	1	1	1	1	1	1	1	1	1	1	1	0	0	NA	0	1
ECI1	P42125	X		206	50.8	x	N	Y	0	0	0	0	0	0	0	0	0	0	0	0	0	0	0	1	0	0	0	0	0	0	0	0	0	0	1	1	1	1	0	0	0	0	0	0	1	1	1	1	0
ECI1	P42125	X		222	44.2	x	N	Y	0	0	0	0	0	0	0	0	0	0	0	0	0	0	0	0	0	0	0	0	0	0	0	0	1	1	1	1	1	1	0	0	0	0	0	0	0	0	0	0	0
ECI1	P42125	X		229	50	x	N	Y	0	0	0	0	0	0	0	0	0	0	0	0	0	0	0	0	0	0	0	0	0	0	0	0	0	0	0	1	0	1	0	0	0	0	1	1	0	0	0	0	0
ECI1	P42125	X		270	46	x	N	Y	1	1	1	1	0	0	0	0	0	0	0	0	0	0	0	0	0	0	0	0	0	1	0	0	1	0	0	0	0	0	0	0	0	0	0	0	1	1	0	1	0
ECI1	P42125	X		283	48.3	x	N	Y	0	0	0	0	0	0	1	1	0	1	1	1	1	1	1	0	0	1	1	0	1	1	1	1	1	1	1	1	1	1	1	1	1	1	1	1	0	0	0	0	1
ECI2	Q9WUR2-2	X		16	39.5	x	N	N	1	1	1	1	1	1	1	1	0	1	1	1	1	1	1	1	0	NA	1	1	1	1	1	1	1	1	1	1	1	1	1	1	1	1	1	1	1	1	1	1	1
ECI2	Q9WUR2-2	X		46	21	x	N	Y	1	1	1	1	1	1	1	1	1	1	1	0	1	1	0	1	1	NA	1	0	0	0	1	1	1	1	1	1	1	1	1	1	1	1	1	1	1	1	1	1	1
ECI2	Q9WUR2-2	X		57	44.7	x	N	N	1	1	1	1	1	1	1	1	1	1	1	1	1	1	1	1	1	1	1	1	1	1	1	1	1	1	1	1	1	1	1	1	1	1	1	1	1	1	1	1	1
ECI2	Q9WUR2-2	X		105	46	x	N	Y	0	0	0	0	0	0	0	0	0	0	0	0	0	0	0	0	1	0	0	0	0	0	0	0	0	0	1	1	1	1	0	0	0	0	0	0	0	0	0	0	0
ECI2	Q9WUR2-2	X		303	49.2	x	N	N	1	1	1	1	1	NA	1	1	1	1	1	1	1	1	1	0	0	1	1	1	1	1	1	1	1	1	1	1	1	1	1	1	1	1	1	1	0	0	0	0	0
EEF1A1	P10126		X	41	37.2	x	N	Y	1	1	1	1	1	1	1	0	1	1	1	1	1	1	1	1	1	1	1	1	1	1	1	1	1	1	1	1	1	1	1	1	1	1	1	1	1	1	1	1	1
EEF1A1	P10126		X	172	47.8	x	N	Y	1	1	1	1	1	1	1	0	1	1	1	1	1	1	1	1	1	1	1	1	1	1	1	1	1	1	1	1	1	1	1	1	1	1	1	1	1	1	1	1	1
EEF1A1	P10126		X	179	53	x	N	Y	1	1	1	1	1	1	1	0	1	1	1	1	1	1	1	1	1	1	1	1	1	1	1	1	1	1	1	1	1	1	1	1	1	1	1	1	1	1	1	1	1
EEF1A1	P10126		X	244	27.7	x	N	Y	1	1	1	1	1	1	1	0	1	1	1	1	1	1	1	1	1	1	1	1	1	1	1	1	1	1	1	1	1	1	1	1	1	1	1	1	1	1	1	1	1
EEF1A1	P10126		X	255	35.7	x	N	Y	1	1	1	1	1	1	1	0	1	1	1	1	1	1	1	1	1	1	1	1	1	1	1	1	1	1	1	1	1	1	1	1	1	1	1	1	1	1	1	1	1
EEF1A1	P10126		X	273	23	x	N	Y	1	1	1	1	1	1	1	0	1	1	1	1	1	1	1	1	1	1	1	1	1	1	1	1	1	1	1	1	1	1	1	1	1	1	1	1	1	1	1	1	1
EEF1A1	P10126		X	392	30.3	x	N	Y	1	1	1	1	1	1	1	0	1	1	1	1	1	0	1	1	1	1	1	1	1	1	1	1	1	1	1	1	1	1	1	1	1	1	1	1	1	1	1	1	1
EEF1A1	P10126		X	395	59.5	x	N	Y	1	1	1	1	1	1	1	0	1	1	1	1	1	1	1	1	1	1	1	1	1	1	1	1	1	1	1	1	1	1	1	1	1	1	1	1	1	1	1	1	1
EEF1A1	P10126		X	408	59.2	x	N	N	1	1	1	1	1	1	1	0	1	1	1	1	1	1	1	1	1	1	1	1	1	1	1	1	1	1	1	1	1	1	1	1	1	1	1	1	1	1	1	1	1
EEF1A1	P10126		X	439	17.8	x	N	Y	1	1	1	1	1	1	1	0	1	1	1	1	1	1	1	1	1	1	1	1	1	1	1	1	1	1	1	1	1	1	1	1	1	1	1	1	1	1	1	1	1
EEF1E1	Q9D1M4		X	12	56.8	x	N	N	1	1	1	1	1	1	1	1	1	1	1	1	1	1	1	1	1	1	1	1	1	1	1	1	1	0	1	1	1	1	1	1	1	1	NA	1	1	1	1	1	1
EEF2	P58252		X	42	10.7	x	Y	N	1	1	1	1	1	1	1	1	0	1	1	1	1	1	0	1	1	1	1	1	1	1	1	1	1	1	1	1	1	1	1	1	1	1	1	1	1	1	1	1	1
EEF2	P58252		X	235	55.8	x	N	N	1	1	1	1	1	1	1	1	0	1	1	1	1	1	1	1	1	1	1	0	1	1	1	1	1	1	1	1	1	1	1	1	1	1	1	1	1	1	1	1	1
EEF2	P58252		X	272	29	x	N	Y	1	1	1	1	1	1	1	1	0	1	1	1	1	1	1	1	1	1	1	1	1	1	1	1	1	1	1	1	1	1	1	1	1	1	1	1	1	1	1	1	1
EEF2	P58252		X	318	44.5	x	N	N	1	1	1	1	1	1	1	1	0	1	1	1	1	1	1	1	1	1	1	1	1	1	1	1	1	1	1	1	1	1	1	1	1	1	1	1	1	1	1	1	1
EEF2	P58252		X	328	42.7	x	N	Y	1	0	1	1	1	1	1	1	0	1	1	1	1	1	1	1	1	1	1	1	1	1	1	1	1	1	1	1	1	1	1	1	1	1	1	1	1	1	1	1	0
EEF2	P58252		X	337	50.7	x	N	N	1	1	1	1	1	1	1	1	0	1	1	1	1	1	1	1	1	1	1	1	1	1	1	1	1	1	1	1	1	1	1	1	1	1	1	1	1	1	1	1	1
EEF2	P58252		X	445	25	x	N	N	1	1	1	1	1	1	1	1	0	1	1	1	1	1	1	1	1	1	1	1	1	1	1	1	1	1	1	1	1	1	1	1	1	1	1	1	1	1	1	1	1
EEF2	P58252		X	498	10.2	x	N	N	1	1	1	1	1	1	1	1	0	1	1	1	1	1	1	1	1	1	1	1	1	1	1	1	1	1	1	1	1	1	1	1	1	1	1	1	1	1	1	1	1
EEF2	P58252		X	638	32.5	x	N	N	1	1	1	1	1	1	1	1	0	1	1	1	1	1	1	1	1	1	1	1	1	1	1	1	1	1	1	1	1	1	1	1	1	1	1	1	1	1	1	1	1
EEF2	P58252		X	845	36.7	x	N	N	1	NA	1	1	1	1	1	1	0	1	1	1	1	1	1	1	1	1	1	1	1	1	NA	1	1	1	1	1	1	1	1	1	1	1	1	1	1	1	1	1	1
EHHADH	Q9DBM2		X	38	51.8	x	N	Y	1	1	NA	1	1	1	NA	1	1	1	1	1	1	1	1	1	1	1	1	1	1	1	0	1	1	0	1	1	1	1	1	1	1	1	0	1	NA	NA	1	1	0
EHHADH	Q9DBM2		X	163	49.5	x	N	N	1	1	NA	1	1	1	NA	1	1	1	1	1	1	1	1	1	1	1	1	1	1	1	0	1	1	1	1	1	1	0	1	1	0	1	1	1	1	1	1	1	1
EHHADH	Q9DBM2		X	172	59.3	x	N	Y	0	0	NA	0	0	0	NA	0	0	0	0	0	0	0	0	0	0	0	0	1	0	0	0	0	0	0	1	0	1	1	0	0	0	0	0	0	1	1	1	1	0
EHHADH	Q9DBM2		X	181	43.3	x	N	Y	0	0	NA	0	0	0	NA	1	1	1	1	1	1	1	1	1	1	1	1	1	1	1	0	1	1	1	1	0	1	1	1	1	1	1	1	1	0	0	0	0	0
EHHADH	Q9DBM2		X	189	53.7	x	N	N	0	0	0	0	0	0	NA	0	0	0	0	0	0	0	0	0	0	0	0	0	0	0	0	0	1	1	1	1	1	1	0	0	0	0	0	0	0	0	0	0	0
EHHADH	Q9DBM2		X	217	39.5	x	N	N	1	1	1	1	1	1	NA	0	1	0	1	1	1	1	1	0	0	1	1	1	1	1	0	1	1	1	1	1	1	1	1	1	1	1	1	1	1	1	1	1	1
EHHADH	Q9DBM2		X	248	26.5	x	N	Y	1	1	1	1	1	1	NA	1	1	1	1	0	1	1	0	0	0	1	1	0	1	1	0	1	1	1	1	0	1	1	1	1	1	1	1	1	0	0	0	0	0
EHHADH	Q9DBM2		X	274	54.2	x	N	N	0	0	0	0	0	0	NA	0	1	0	0	0	0	1	0	0	0	1	1	0	0	1	0	0	0	0	0	1	1	1	0	0	0	0	0	0	0	0	0	0	0
EHHADH	Q9DBM2		X	278	43.2	x	N	Y	1	1	1	1	1	1	NA	1	1	1	1	1	1	1	1	1	1	1	1	1	1	1	0	1	1	1	1	1	1	1	1	1	1	1	1	1	1	1	1	1	1
EHHADH	Q9DBM2		X	329	47	x	N	N	0	0	0	0	0	0	1	0	1	1	1	1	1	0	1	0	1	1	1	1	1	1	0	1	1	1	1	1	1	1	1	1	1	1	1	1	1	1	1	1	1
EHHADH	Q9DBM2		X	344	20.8	x	N	Y	1	1	1	1	1	1	1	1	1	1	0	1	1	1	1	0	1	1	1	1	1	1	0	1	1	0	1	1	1	1	1	1	1	1	0	0	0	0	0	0	0
EHHADH	Q9DBM2		X	459	38.2	x	N	Y	1	1	1	1	1	1	1	1	1	1	1	1	1	1	1	1	1	1	1	1	1	0	0	1	1	NA	1	1	1	1	1	1	1	1	1	1	1	1	1	1	1
EHHADH	Q9DBM2		X	579	59.2	x	N	N	1	1	1	1	1	1	1	1	1	1	1	1	1	1	1	1	0	1	1	1	1	1	0	1	1	1	1	1	1	1	1	1	1	1	1	1	1	1	1	1	1
EHHADH	Q9DBM2		X	586	54.5	x	N	N	1	1	1	1	1	1	1	0	1	1	1	1	1	1	1	0	0	1	1	1	1	1	0	1	1	0	1	1	1	1	1	1	1	1	1	1	0	0	0	0	0
EHHADH	Q9DBM2		X	611	39.2	x	N	Y	0	0	0	0	0	0	0	0	0	0	0	0	0	0	0	0	0	1	0	0	0	0	0	0	0	0	1	1	1	1	0	0	0	1	1	1	0	0	0	0	0
EHHADH	Q9DBM2		X	673	54.3	x	N	Y	1	1	1	1	1	1	1	1	1	1	1	1	1	1	1	0	1	1	1	1	1	1	0	1	1	1	0	1	1	1	1	1	1	1	1	1	0	0	0	0	1
EHHADH	Q9DBM2		X	705	22.8	x	N	Y	1	1	1	1	1	1	1	0	0	0	1	1	1	1	1	0	0	1	1	1	1	1	0	1	1	1	1	1	1	1	0	0	0	1	1	1	0	0	0	0	1
EHHADH	Q9DBM2		X	717	56.8	x	N	Y	1	1	1	0	1	1	1	1	1	1	1	1	1	1	1	0	1	1	1	1	1	1	0	1	1	1	1	1	1	1	0	0	0	1	1	1	1	1	1	1	1
EIF2S1	Q6ZWX6		X	141	53	x	N	Y	1	1	1	1	1	1	1	1	1	1	1	1	1	1	1	1	1	1	1	1	1	1	1	1	1	1	1	1	1	1	1	1	1	1	1	1	1	1	1	1	1
EIF4A2	P10630		X	175	56.3	x	N	Y	1	1	1	1	1	1	1	1	1	1	1	1	1	1	1	0	1	1	1	1	1	1	0	1	1	1	1	1	1	1	1	1	1	1	1	1	1	1	1	1	1
EIF4A2	P10630		X	194	20.3	x	N	N	1	1	1	1	1	1	1	1	1	1	1	1	1	1	1	0	1	1	1	1	1	1	0	1	1	1	1	1	1	1	1	1	1	1	1	1	1	1	1	1	1
EIF4A2	P10630		X	310	25	x	N	N	1	1	1	1	1	1	1	1	1	1	1	1	1	1	1	0	1	1	1	1	1	1	0	1	1	1	1	1	1	1	1	1	1	1	1	1	1	1	1	1	1
EIF6	O55135			228	46.8	x	N	Y	0	0	0	0	0	0	0	0	0	0	0	0	0	0	0	0	0	0	0	0	0	0	0	0	0	0	1	1	1	1	0	0	0	0	0	0	0	0	0	0	0
ENO1	P17182		X	28	41.7	x	N	N	1	1	1	1	1	1	1	1	1	1	1	0	1	1	1	1	1	1	1	1	1	1	1	1	1	1	1	0	1	1	1	0	1	1	1	1	1	1	1	1	1
ENO1	P17182		X	54	58.8	x	N	N	1	1	1	1	1	1	1	1	1	1	1	0	1	1	1	1	1	1	1	1	1	1	1	1	1	1	1	0	1	1	1	0	1	1	1	1	1	1	1	1	1
ENO1	P17182		X	60	31.2	x	N	Y	1	1	1	1	1	1	1	1	1	1	1	0	1	1	1	1	1	1	1	1	1	1	1	1	1	1	1	0	1	1	1	0	1	1	1	1	1	1	1	1	1
ENO1	P17182		X	71	52	x	N	Y	1	1	1	1	1	1	1	1	1	1	1	0	1	1	1	1	1	1	1	1	0	1	1	1	1	1	1	0	1	1	1	0	1	1	1	1	1	1	1	1	1
ENO1	P17182		X	80	58.8	x	N	Y	1	1	1	1	1	1	1	1	1	1	1	0	1	1	1	1	1	1	1	1	1	1	1	1	1	1	1	0	1	1	1	0	1	1	1	1	1	1	1	1	1
ENO1	P17182		X	89	44.5	x	N	N	1	1	1	1	1	1	1	1	1	1	1	0	1	1	1	1	1	1	1	1	1	1	1	1	1	1	1	0	1	1	1	0	1	1	1	1	1	1	1	1	1
ENO1	P17182		X	193	51	x	Y	N	1	1	1	1	1	1	1	1	1	1	1	0	1	1	1	1	1	1	1	1	1	1	1	1	1	1	1	0	1	1	1	0	1	1	1	1	1	1	1	1	1
ENO1	P17182		X	202	26.8	x	N	N	1	1	1	1	1	1	1	1	1	1	1	0	1	1	1	0	0	1	1	1	1	1	1	1	1	1	1	0	1	1	1	0	1	1	1	1	1	1	1	1	1
ENO1	P17182		X	228	49.2	x	N	N	1	1	1	1	1	1	1	1	1	1	1	0	1	1	1	1	0	1	1	1	1	1	1	1	1	1	1	0	1	1	1	0	1	1	1	1	1	1	1	1	1
ENO1	P17182		X	256	42	x	N	Y	1	1	1	1	1	1	1	1	1	1	1	0	1	1	1	1	1	1	1	1	1	1	1	1	1	1	1	0	1	1	1	0	1	1	1	1	1	1	1	1	1
ENO1	P17182		X	335	56	x	N	Y	1	1	1	1	1	1	1	1	1	1	1	0	1	1	1	1	1	1	1	1	1	1	1	1	0	1	1	0	1	1	1	0	1	1	1	1	1	1	1	1	1
ENO1	P17182		X	343	10.5	x	N	Y	1	1	1	1	1	1	1	1	1	1	1	0	1	1	1	1	1	1	1	1	1	1	1	1	1	1	1	0	1	1	1	0	1	1	1	1	1	1	1	1	1
EPHX2	P34914		X	57	25.8	x	Y	N	0	0	0	0	0	0	NA	0	0	0	0	0	0	1	0	NA	0	0	0	0	0	0	0	NA	0	0	1	1	1	1	0	0	0	0	0	0	0	0	0	0	0
EPHX2	P34914		X	113	14.3	x	N	Y	0	0	0	0	0	0	0	0	0	1	0	0	1	0	0	NA	0	0	0	0	0	0	0	0	0	1	0	1	1	1	0	0	0	1	0	0	0	0	0	0	1
EPHX2	P34914		X	215	24.3	x	N	Y	1	1	1	1	1	1	0	0	1	1	1	1	1	1	1	1	1	0	0	1	1	1	1	1	1	1	1	1	1	1	0	NA	0	1	1	1	0	0	0	0	0
EPHX2	P34914		X	371	44.8	x	N	Y	0	0	0	0	0	0	0	0	0	0	0	0	0	0	0	0	0	0	0	0	0	0	0	0	0	0	0	0	0	0	0	0	0	0	0	NA	0	0	0	0	1
EPHX2	P34914		X	404	18.8	x	N	Y	1	1	1	1	1	1	1	1	1	1	1	1	0	1	1	1	1	0	1	1	1	1	1	1	1	1	1	1	1	1	1	0	1	1	1	1	1	1	1	0	1
EPHX2	P34914		X	473	48.5	x	N	Y	1	1	1	1	1	1	0	0	0	0	0	0	0	0	0	0	0	0	0	0	1	1	1	1	1	0	1	1	1	1	1	1	1	1	1	1	0	0	0	0	0
EPHX2	P34914		X	494	24.7	x	N	N	1	1	1	1	1	1	1	1	1	1	1	1	1	1	1	0	0	1	1	1	1	1	1	1	1	1	1	1	1	1	1	1	0	1	0	0	1	1	1	0	1
EPHX2	P34914		X	504	29.7	x	N	Y	0	1	1	1	1	1	1	1	1	1	1	1	1	0	1	1	0	1	1	1	1	1	1	1	1	0	1	1	1	1	0	1	NA	1	1	1	1	1	1	0	1
EPHX2	P34914		X	514	53	x	N	N	1	1	1	1	1	1	1	1	1	1	1	1	1	1	1	0	1	1	1	1	1	1	1	1	1	1	1	1	1	1	1	1	NA	1	1	1	0	0	0	0	0
EPHX2	P34914		X	539	10.3	x	N	N	1	1	1	1	0	0	0	0	0	0	0	0	0	0	0	0	0	0	0	0	0	0	0	0	0	0	1	1	1	1	0	0	1	0	0	0	0	0	1	0	0
ERH	P84089			12	40.7	x	N	N	1	1	1	1	1	1	1	1	1	1	1	1	1	1	1	1	1	1	1	1	1	1	1	1	1	1	1	1	1	1	1	1	1	1	1	1	1	1	1	1	1
ESD	Q9R0P3		X	4	59.3	x	N	N	1	1	NA	1	1	1	1	1	1	1	1	1	1	1	1	1	1	1	1	1	1	1	1	1	1	1	0	1	1	1	1	1	1	1	1	1	1	1	1	1	1
ESD	Q9R0P3		X	27	54.8	x	N	Y	0	0	NA	0	0	0	1	0	1	1	0	0	1	0	0	1	1	1	1	1	1	1	1	1	0	0	1	1	1	1	0	0	0	0	0	0	1	1	1	1	1
ESD	Q9R0P3		X	185	53.7	x	N	Y	1	1	1	1	1	1	1	1	1	1	1	1	1	1	1	1	1	1	1	1	0	1	1	1	1	1	1	1	1	1	1	1	1	1	1	1	1	1	1	1	1
ESD	Q9R0P3		X	198	28.3	x	N	Y	1	1	1	1	1	1	1	1	1	1	1	1	1	1	1	1	1	1	1	1	1	1	1	1	1	0	1	1	1	1	1	1	1	1	1	1	1	1	1	1	0
ESD	Q9R0P3		X	200	43	x	Y	Y	1	1	1	1	1	1	1	1	1	0	1	1	0	1	1	0	0	1	1	1	1	1	1	1	1	1	1	1	1	1	1	1	1	1	1	1	0	0	0	0	0
ESD	Q9R0P3		X	278	34	x	N	N	1	1	1	1	1	1	1	1	1	1	1	1	1	1	1	1	1	1	1	1	1	1	1	1	1	1	1	1	1	1	1	1	1	1	1	1	1	1	1	1	1
ETFA	Q99LC5	X		62	38.2	x	N	Y	1	1	1	1	1	1	1	1	1	1	1	1	1	1	1	1	1	1	1	1	1	1	1	1	NA	1	1	1	1	1	1	1	1	1	1	1	1	1	1	1	1
ETFA	Q99LC5	X		69	45.5	x	Y	Y	1	1	1	1	1	1	1	1	1	1	1	1	1	1	1	1	1	1	1	0	1	1	1	1	NA	1	1	1	1	1	1	1	1	1	1	1	1	1	1	1	1
ETFA	Q99LC5	X		75	35.2	x	N	Y	1	1	1	1	0	1	1	1	1	1	1	1	1	1	1	1	1	1	1	1	1	1	1	1	NA	1	1	1	1	1	1	1	1	1	1	1	1	1	1	1	1
ETFA	Q99LC5	X		85	57	x	N	N	1	1	1	0	1	1	1	1	1	1	1	1	1	1	1	1	1	1	1	1	0	0	0	1	NA	1	1	1	1	1	1	1	1	1	1	1	1	1	1	1	1
ETFA	Q99LC5	X		126	16	x	N	N	1	1	1	1	1	1	1	1	1	1	1	1	1	1	1	1	1	1	1	1	1	1	1	1	1	1	1	1	1	1	1	1	1	1	1	1	1	1	1	1	1
ETFA	Q99LC5	X		139	16.7	x	Y	N	1	1	1	1	1	1	1	1	1	1	1	1	1	1	1	1	1	1	1	1	1	1	1	1	1	0	1	1	1	1	1	1	1	1	1	1	1	1	1	1	1
ETFA	Q99LC5	X		158	24.5	x	N	N	1	1	1	1	1	1	1	1	1	1	1	1	1	1	1	1	1	1	1	1	1	1	1	1	1	1	1	1	NA	1	1	NA	1	1	1	1	1	1	1	1	1
ETFA	Q99LC5	X		164	25	x	N	Y	1	1	1	1	1	1	1	1	1	1	1	1	1	1	1	1	1	1	1	1	1	1	1	1	1	1	1	1	NA	1	1	NA	1	1	1	1	1	1	1	1	1
ETFA	Q99LC5	X		187	5	x	N	Y	1	1	1	1	1	1	1	1	0	1	0	1	1	1	1	0	1	1	1	0	0	0	0	1	1	1	1	1	NA	1	1	NA	1	1	1	1	1	1	1	1	0
ETFA	Q99LC5	X		203	58.7	x	N	N	1	1	1	1	1	1	1	1	1	1	1	1	1	1	1	1	1	1	1	1	1	1	1	1	1	1	1	1	NA	1	1	NA	1	1	1	1	1	1	1	1	1
ETFA	Q99LC5	X		216	42	x	N	N	1	1	1	1	1	1	1	1	1	1	1	1	1	1	1	1	1	1	1	1	1	1	1	1	1	1	1	1	NA	1	0	NA	1	1	1	1	1	1	1	1	1
ETFA	Q99LC5	X		232	51.8	x	N	N	1	1	0	1	1	1	1	1	1	1	1	1	1	1	1	1	1	1	1	1	1	1	1	1	1	1	1	1	1	1	1	1	1	1	1	1	1	1	1	1	1
ETFDH	Q6PF96	X		64	53.8	x	N	N	1	1	1	1	1	1	1	1	1	0	0	0	0	0	0	0	0	0	0	1	0	1	0	1	1	0	0	1	1	1	0	0	0	0	0	0	0	0	0	0	0
ETFDH	Q6PF96	X		71	27.7	x	N	N	1	1	1	1	1	1	1	1	1	1	1	1	1	1	1	1	1	1	1	1	1	1	1	1	1	1	1	1	1	1	1	1	1	1	1	1	1	1	1	1	1
ETFDH	Q6PF96	X		92	59.3	x	N	N	1	1	1	1	1	1	1	1	1	1	1	1	1	1	1	1	1	1	1	1	1	1	1	1	1	1	1	1	1	1	1	1	1	1	1	1	0	0	0	0	1
ETFDH	Q6PF96	X		162	51.3	x	N	N	1	1	1	1	1	1	1	1	1	1	1	1	1	1	1	1	1	1	1	1	1	1	1	1	1	1	1	1	1	1	1	1	1	1	1	1	1	1	1	1	1
ETFDH	Q6PF96	X		223	56.5	x	N	N	1	1	1	1	1	1	1	1	1	1	1	1	1	1	1	1	1	1	1	1	1	1	1	1	1	1	1	1	1	1	1	1	1	1	1	1	1	1	1	1	0
ETFDH	Q6PF96	X		315	9.8	x	N	Y	1	1	1	1	1	1	1	1	1	1	1	1	1	1	1	1	1	1	1	1	1	1	1	1	1	1	1	1	1	1	1	1	1	1	1	1	1	1	1	1	1
ETFDH	Q6PF96	X		355	37.2	x	N	Y	0	0	0	0	0	0	0	0	0	0	0	1	0	1	0	0	0	0	0	0	0	0	0	0	0	0	0	0	0	1	0	0	0	0	0	0	0	0	0	0	0
ETFDH	Q6PF96	X		379	15.5	x	N	Y	1	1	1	1	1	1	1	1	1	1	1	1	1	1	1	1	1	1	1	1	1	1	1	1	1	1	1	1	1	1	1	1	1	1	1	1	1	1	1	1	1
ETFDH	Q6PF96	X		385	58.7	x	N	N	1	1	1	1	1	1	1	1	1	1	1	1	1	1	1	1	1	1	1	1	1	1	1	1	1	1	1	1	1	1	1	1	1	1	1	1	1	1	1	1	1
FAH	P35505		X	57	40	x	N	Y	1	1	1	1	1	1	1	NA	NA	0	1	1	0	1	NA	0	0	1	1	1	1	1	0	NA	0	1	1	1	1	1	1	1	1	NA	1	0	1	1	1	1	1
FAH	P35505		X	79	36.5	x	N	N	1	1	1	1	1	1	1	1	1	1	1	1	1	1	1	1	1	1	1	1	1	1	1	NA	1	1	1	1	1	1	1	1	1	1	1	0	1	1	1	1	1
FAH	P35505		X	100	58.8	x	N	N	0	0	0	0	0	0	0	0	0	0	0	0	0	0	0	0	0	0	0	0	0	0	0	NA	0	0	0	1	1	1	0	0	0	0	0	0	0	0	0	0	0
FAH	P35505		X	144	53.3	x	N	Y	1	1	1	1	1	1	1	1	0	1	1	1	0	1	0	1	1	1	1	1	1	1	1	NA	1	1	1	1	1	1	1	1	1	1	1	0	1	1	1	1	1
FAH	P35505		X	220	36.7	x	N	Y	1	1	1	1	1	1	1	1	1	1	1	0	1	1	1	1	1	1	1	1	1	0	1	1	0	1	1	1	1	1	0	0	0	1	1	0	1	1	0	0	0
FAHD1	Q8R0F8	X		140	14.7	x	N	N	1	1	1	1	1	1	1	1	1	1	1	1	1	1	1	1	0	1	1	1	1	1	1	1	0	1	1	0	1	1	1	1	1	1	1	1	1	1	1	1	1
FAHD1	Q8R0F8	X		142	58.8	x	N	N	1	1	1	1	1	1	1	1	0	1	1	1	1	1	1	1	0	1	1	1	1	1	1	1	0	1	1	1	1	1	1	1	1	1	1	1	0	0	0	0	1
FAHD1	Q8R0F8	X		154	50.3	x	N	Y	1	1	1	1	1	1	1	1	0	1	1	1	1	1	1	1	0	1	1	1	1	1	1	1	0	1	1	1	1	1	1	1	1	1	1	1	1	1	1	1	1
FAHD1	Q8R0F8	X		203	48.8	x	N	N	1	1	1	1	1	1	1	1	1	1	1	1	1	1	1	0	0	1	1	1	1	1	1	1	0	1	1	1	1	1	1	1	1	1	1	1	0	0	0	0	0
FARS2	Q99M01	X		202	9.2	x	N	Y	1	1	1	1	1	1	NA	1	1	0	1	1	0	0	1	0	1	0	0	1	1	1	1	1	1	1	1	1	1	1	1	1	1	1	1	1	NA	0	0	0	0
FARSB	Q9WUA2		X	88	23.2	x	N	N	1	1	1	1	1	1	1	1	1	1	1	1	1	1	1	1	1	1	1	1	1	1	1	1	1	1	1	1	1	1	1	1	1	1	1	1	1	1	1	1	1
FASN	P19096		X	70	43.3	x	N	N	1	1	1	1	1	1	1	1	NA	1	1	1	1	0	0	1	1	1	1	1	1	1	1	1	1	NA	1	1	1	1	1	1	1	1	1	0	1	1	1	1	1
FASN	P19096		X	193	42.7	x	N	Y	1	1	1	1	1	1	1	1	NA	1	1	1	1	0	1	1	1	1	1	1	1	1	1	1	1	0	1	1	1	1	1	1	1	1	1	0	1	1	1	1	1
FASN	P19096		X	202	59.2	x	N	Y	0	0	0	0	0	0	1	1	NA	1	1	1	1	0	1	1	1	1	1	1	1	1	1	1	1	0	1	1	1	1	1	1	0	1	1	0	1	1	1	1	1
FASN	P19096		X	528	8.8	x	N	N	1	1	1	1	1	1	1	1	NA	1	1	1	1	0	NA	1	1	1	1	1	1	1	1	1	1	NA	1	1	1	1	1	1	1	1	1	0	1	1	1	1	1
FASN	P19096		X	673	5.5	x	N	N	1	1	1	1	1	1	1	1	NA	1	1	1	1	0	NA	1	1	1	1	1	1	1	1	0	1	NA	1	1	1	1	1	1	1	1	1	0	1	1	1	1	1
FASN	P19096		X	786	35.5	x	Y	Y	1	1	1	1	1	1	1	1	NA	1	1	1	1	0	1	1	1	1	1	1	0	1	1	1	1	NA	1	1	1	1	1	1	1	1	NA	0	1	1	1	1	1
FASN	P19096		X	790	46	x	N	N	0	0	1	0	0	0	0	0	NA	0	0	1	0	0	0	1	1	0	0	1	1	1	1	1	0	NA	1	1	1	1	0	0	0	0	NA	0	1	1	1	0	1
FASN	P19096		X	967	18.7	x	N	Y	0	0	0	0	0	0	0	0	NA	1	1	1	0	0	0	NA	0	1	1	1	1	1	1	1	0	NA	1	0	1	1	1	1	1	0	0	0	0	0	0	0	0
FASN	P19096		X	993	35.5	x	N	N	1	1	1	1	1	0	1	1	NA	1	1	1	1	0	1	NA	1	1	1	1	1	1	1	1	1	NA	1	1	1	1	1	1	1	1	1	0	0	0	0	0	1
FASN	P19096		X	1071	8.5	x	N	Y	0	0	0	0	0	0	0	0	NA	0	0	1	0	0	0	NA	0	0	0	0	0	0	0	0	0	NA	0	0	0	0	0	0	0	0	NA	0	1	1	1	1	0
FASN	P19096		X	1234	59	x	N	Y	1	1	1	1	1	1	0	0	NA	1	0	0	0	0	0	NA	0	1	1	1	1	1	1	1	1	NA	1	1	1	1	0	0	1	0	NA	0	1	1	1	1	1
FASN	P19096		X	1276	40.8	x	N	N	0	0	0	0	0	0	0	0	NA	0	1	0	0	0	0	NA	0	0	0	0	0	0	0	0	0	NA	0	1	1	1	0	0	0	0	NA	0	0	0	0	0	0
FASN	P19096		X	1386	40.5	x	N	Y	1	1	1	1	1	1	1	1	NA	1	1	1	1	0	1	1	1	1	1	1	1	1	1	1	1	NA	1	1	1	1	1	1	1	1	NA	0	1	1	1	1	1
FASN	P19096		X	1478	14.8	x	Y	Y	0	0	0	0	0	0	0	0	NA	0	1	NA	0	0	0	0	0	1	1	1	1	1	1	1	0	NA	1	1	1	1	1	1	1	0	NA	0	0	0	0	0	0
FASN	P19096		X	1518	36.5	x	Y	N	0	0	0	0	0	0	0	0	NA	0	0	NA	0	0	0	0	0	0	0	0	0	1	1	0	0	NA	0	0	0	0	0	0	0	0	NA	0	0	0	0	0	0
FASN	P19096		X	1575	40.2	x	N	Y	1	1	1	1	1	1	1	1	NA	1	1	1	1	0	1	1	1	1	1	1	1	1	1	1	1	NA	1	1	1	1	1	1	1	1	NA	0	1	1	1	1	1
FASN	P19096		X	1584	52.3	x	N	Y	1	1	1	1	1	0	1	1	NA	0	1	1	1	0	1	1	1	1	1	1	1	1	1	1	1	NA	1	1	1	1	1	1	1	1	1	0	0	0	0	0	0
FASN	P19096		X	1745	55.7	x	N	Y	1	1	1	1	1	1	1	1	NA	1	1	1	1	0	1	1	1	1	1	1	1	1	1	1	1	NA	1	1	1	1	1	1	1	1	1	0	1	1	1	1	1
FASN	P19096		X	1764	26	x	N	Y	1	1	1	1	1	1	1	1	NA	1	1	1	1	0	1	1	1	1	1	1	1	1	1	1	1	NA	1	1	1	1	1	1	1	1	1	0	1	1	1	1	1
FASN	P19096		X	1826	36	x	N	Y	0	0	0	0	0	0	0	1	NA	0	1	1	1	0	0	0	0	1	1	0	1	1	1	1	1	NA	1	1	1	1	1	1	1	1	NA	0	1	1	1	1	0
FASN	P19096		X	2123	54.3	x	N	N	0	0	0	1	1	1	1	0	1	1	1	1	1	0	0	1	1	0	0	0	0	0	0	1	1	1	1	1	1	1	1	1	1	1	0	0	0	0	0	0	0
FASN	P19096		X	2399	15	x	N	Y	1	1	1	1	1	0	1	1	NA	0	0	0	0	0	NA	0	0	0	0	0	0	0	0	1	0	1	1	1	1	0	0	0	0	NA	NA	0	0	0	0	0	0
FASN	P19096		X	2419	7	x	N	Y	1	1	1	1	1	1	1	1	NA	1	1	1	1	0	NA	1	1	1	0	1	1	1	1	1	1	1	1	1	1	1	1	1	1	NA	NA	0	1	1	1	1	1
FBP1	Q9QXD6		X	72	5.8	x	N	Y	1	1	1	1	1	1	1	1	1	1	1	1	1	1	1	1	1	1	1	1	1	1	1	1	1	1	1	1	1	1	1	1	1	1	1	0	1	1	1	1	1
FBP1	Q9QXD6		X	73	50.5	x	N	Y	1	1	1	1	1	1	1	1	1	1	1	1	1	1	1	1	1	1	1	1	1	1	1	1	1	1	1	1	1	1	1	1	1	1	1	0	1	1	1	1	1
FBP1	Q9QXD6		X	151	51.2	x	N	Y	1	1	1	1	1	1	1	1	1	1	1	1	1	1	1	1	1	1	1	1	1	1	1	1	1	1	1	1	1	1	1	1	1	1	1	0	0	0	1	0	1
FBP1	Q9QXD6		X	218	44.5	x	N	N	0	1	1	1	1	1	1	1	1	1	1	0	1	1	1	0	1	1	1	1	1	1	1	1	1	1	1	1	1	1	1	1	1	1	1	0	1	1	1	1	0
FBP1	Q9QXD6		X	269	42	x	N	N	1	1	1	1	1	1	1	1	1	1	1	1	1	1	1	1	1	1	1	1	1	1	1	1	1	1	1	1	1	1	1	1	1	1	1	0	0	0	0	0	0
FBP1	Q9QXD6		X	275	43.7	x	N	Y	1	1	1	1	1	1	1	1	1	1	1	1	1	1	1	1	1	1	1	1	1	1	1	1	1	1	1	1	1	1	1	1	1	1	1	0	1	1	1	1	1
FBP1	Q9QXD6		X	291	33.2	x	N	N	1	1	1	1	1	1	1	1	1	1	0	1	1	1	1	1	0	1	1	1	1	1	1	1	1	1	1	1	1	1	1	1	1	1	1	0	1	1	1	1	1
FBP1	Q9QXD6		X	301	30.2	x	N	Y	0	0	0	0	1	0	0	0	0	0	0	0	0	0	0	1	1	0	0	0	0	0	0	0	0	0	0	0	0	0	0	0	0	0	0	0	0	0	0	0	0
FDPS	Q920E5		X	14	7.7	x	N	N	1	1	1	1	1	1	NA	1	1	0	1	0	0	1	NA	1	NA	1	1	1	0	0	0	0	1	1	0	NA	0	1	1	1	1	1	1	0	0	0	0	0	0
FDPS	Q920E5		X	31	46.2	x	N	N	0	0	0	0	0	0	NA	0	0	0	0	0	0	0	NA	0	NA	0	0	0	0	0	0	0	0	0	0	NA	0	0	0	0	0	0	0	0	0	0	0	0	0
FDPS	Q920E5		X	46	51.3	x	N	Y	1	1	1	1	1	1	NA	1	1	1	1	1	1	1	NA	1	NA	1	1	1	1	1	1	1	1	1	1	NA	1	1	1	1	1	1	1	0	1	0	1	1	1
FDPS	Q920E5		X	57	28	x	N	N	1	1	1	1	1	1	NA	1	1	1	1	1	1	1	NA	1	NA	1	1	1	1	1	1	1	1	1	1	NA	1	1	1	1	1	1	1	0	1	1	1	1	1
FDPS	Q920E5		X	75	58.8	x	N	N	0	0	0	0	0	0	NA	0	0	0	0	0	0	0	NA	0	NA	0	0	0	0	0	1	0	1	0	0	NA	0	0	0	0	0	0	0	0	0	0	0	0	0
FDPS	Q920E5		X	293	9.2	x	N	Y	1	1	1	1	1	1	1	1	1	1	1	1	1	1	1	1	0	1	1	1	1	1	1	1	1	1	1	NA	1	1	1	1	1	1	1	0	1	1	1	1	0
FDX1	P46656	X		70	54.8	x	N	Y	1	1	1	1	1	1	1	1	1	1	1	1	1	1	1	1	1	1	1	1	1	1	1	1	1	1	1	1	1	1	1	1	1	1	1	0	1	1	1	1	1
FDXR	Q61578	X		207	59.3	x	N	N	0	0	0	0	1	1	1	0	0	1	1	1	1	1	1	1	1	1	1	1	1	1	1	1	1	1	1	1	1	1	1	1	1	1	1	0	1	1	1	1	1
FDXR	Q61578	X		242	17.5	x	N	N	1	1	1	1	1	1	1	1	1	1	1	1	1	1	1	1	1	1	1	1	1	1	1	1	1	1	1	1	1	1	1	1	1	1	1	0	1	1	1	1	1
FH	P97807-2			18	54.2	x	N	Y	1	1	1	1	1	1	1	1	1	1	1	1	1	1	1	1	1	1	1	1	1	1	NA	1	1	1	1	1	NA	1	1	1	0	1	1	1	1	1	1	1	1
FH	P97807-2			23	28.7	x	N	N	1	1	1	1	1	1	1	1	1	1	1	1	1	1	1	1	1	1	1	1	1	1	NA	1	1	1	1	1	NA	1	1	1	1	1	1	1	1	1	1	1	1
FH	P97807-2			37	46.7	x	N	N	1	1	1	1	1	1	1	1	1	1	1	1	1	1	1	1	1	1	1	1	1	1	NA	1	1	1	1	1	1	1	1	1	1	1	1	1	1	1	1	1	1
FH	P97807-2			72	59.3	x	N	Y	1	1	1	1	1	1	1	NA	1	1	1	1	1	1	1	1	1	1	1	1	1	1	1	1	1	1	1	1	1	1	1	1	1	1	1	1	1	1	1	1	1
FH	P97807-2			79	53.8	x	N	Y	1	1	1	1	1	1	1	NA	1	1	1	1	1	1	1	1	1	1	1	1	1	1	1	1	1	1	1	1	1	1	0	0	0	1	1	1	1	1	1	1	1
FH	P97807-2			88	44.8	x	N	N	1	1	1	1	1	1	1	0	1	1	1	1	1	1	1	1	1	1	1	1	1	1	1	1	1	NA	1	1	1	1	1	1	1	1	1	1	1	1	1	1	1
FH	P97807-2			162	53.7	x	N	N	0	0	0	0	0	0	0	0	0	0	0	0	0	0	0	0	0	0	0	0	0	0	0	0	0	0	0	0	0	0	0	0	0	0	0	0	0	0	0	0	0
FH	P97807-2			170	53.5	x	N	N	1	1	1	1	1	1	1	1	1	1	1	1	1	1	1	1	1	1	1	1	1	1	1	1	1	1	1	1	1	1	1	1	1	1	1	1	1	1	1	1	1
FH	P97807-2			180	59.2	x	N	Y	1	1	1	1	1	1	1	0	1	1	1	1	1	1	1	1	1	1	1	1	1	1	1	1	1	1	1	1	1	1	1	1	0	1	1	1	1	1	1	1	0
FH	P97807-2			249	11.2	x	N	N	1	1	1	1	1	1	1	1	1	1	1	1	1	1	1	1	1	1	1	1	1	1	NA	1	1	1	1	1	1	1	1	1	1	1	1	1	1	1	1	1	1
FH	P97807-2			424	46.2	x	N	N	1	1	1	1	1	1	1	1	1	1	1	1	1	1	1	1	1	1	1	1	1	1	1	1	1	1	1	1	1	1	1	1	1	1	1	1	1	1	1	1	1
FH	P97807-2			459	59.2	x	N	N	1	1	1	1	1	1	1	1	1	1	1	1	1	1	1	1	1	1	1	1	1	1	1	1	1	1	1	1	1	1	1	1	1	1	1	1	1	1	1	1	1
FHIT	O89106		X	11	38.8	x	N	Y	1	1	1	1	1	1	1	1	1	1	1	1	0	0	1	0	1	0	1	1	1	0	1	1	1	1	1	1	1	1	1	1	1	1	1	1	NA	1	1	1	1
FHIT	O89106		X	135	56.8	x	N	Y	0	0	0	0	0	0	0	0	0	0	0	0	0	0	0	0	0	0	0	0	0	0	0	0	0	0	0	0	0	0	0	0	0	0	0	0	0	0	0	0	0
FKBP4	P30416		X	222	21.3	x	N	Y	1	1	1	1	1	1	1	1	1	1	1	1	1	1	1	1	1	1	1	1	1	1	0	1	1	1	1	1	1	1	1	1	1	1	1	1	1	1	1	0	1
FTCD	Q91XD4		X	77	36.8	x	N	Y	0	0	0	0	0	0	0	0	0	0	0	0	0	1	0	1	1	0	0	0	1	1	0	0	0	1	1	1	1	1	0	0	0	1	1	1	0	0	0	0	1
FTCD	Q91XD4		X	152	27.8	x	N	Y	1	1	1	1	1	1	1	1	0	1	1	1	1	1	1	1	0	1	1	1	1	1	1	1	1	1	1	1	1	1	0	0	0	1	1	1	1	1	1	1	1
FTCD	Q91XD4		X	288	26.3	x	N	N	1	1	1	1	1	1	1	0	1	0	1	0	1	1	1	0	1	1	1	0	1	0	0	1	1	1	0	1	1	1	0	0	0	1	1	1	1	1	1	1	1
FTCD	Q91XD4		X	290	46	x	N	N	0	0	0	0	0	0	0	0	0	0	0	0	0	0	0	0	1	0	0	0	0	0	0	0	0	0	1	0	1	1	0	0	0	0	0	0	0	0	0	0	0
FTCD	Q91XD4		X	318	50.3	x	N	N	1	1	1	1	1	1	1	0	1	1	1	1	1	1	1	1	0	0	0	0	1	1	0	1	1	1	1	1	1	1	0	0	0	1	1	1	0	0	0	0	1
FTCD	Q91XD4		X	427	41.2	x	N	N	1	1	1	1	1	1	0	1	1	1	1	1	1	1	0	1	NA	1	1	0	0	0	0	1	0	0	1	1	1	1	0	0	0	0	0	0	0	1	1	1	1
FTCD	Q91XD4		X	511	32.7	x	N	N	1	1	NA	1	1	1	1	1	1	1	1	1	1	1	1	0	0	1	1	1	1	0	0	1	1	1	1	1	1	1	0	0	0	1	1	1	1	1	1	1	1
GALE	Q8R059		X	77	17.5	x	N	N	1	1	1	1	1	1	1	1	0	1	1	0	1	1	1	1	1	1	1	1	1	1	1	1	1	1	1	1	1	1	1	1	1	1	1	1	0	NA	NA	0	1
GALK1	Q9R0N0		X	217	58.7	x	N	Y	1	1	1	1	1	1	1	0	1	1	1	1	1	0	1	0	0	1	1	1	1	1	1	1	1	1	1	1	1	1	1	1	1	1	0	1	0	0	0	0	0
GALK1	Q9R0N0		X	272	50.3	x	N	Y	1	1	1	1	1	1	1	1	1	0	1	1	0	1	0	1	1	1	1	1	1	1	1	1	1	1	1	1	1	1	1	1	1	1	1	1	0	0	0	0	0
GALM	Q8K157			21	27.7	x	N	N	1	1	NA	1	1	1	0	1	1	1	1	1	1	1	1	1	1	1	1	1	1	1	1	1	1	0	1	1	1	1	1	1	1	1	1	1	1	1	1	1	1
GALM	Q8K157			93	40.8	x	N	N	1	1	1	1	1	1	1	1	1	1	1	1	1	1	1	1	1	1	1	1	1	1	1	1	1	1	1	1	1	1	1	1	1	1	1	NA	1	1	1	1	0
GALM	Q8K157			249	9	x	N	N	1	1	1	1	1	1	NA	1	1	1	1	1	1	1	1	1	1	1	NA	1	1	1	1	1	1	0	0	0	0	1	0	0	NA	NA	1	1	1	1	1	1	1
GAPDH	P16858		X	59	34.5	x	N	N	1	1	1	1	1	1	0	1	1	1	1	1	1	1	1	1	1	1	1	1	1	1	1	1	1	1	1	1	1	1	1	1	1	1	1	1	1	1	1	1	1
GAPDH	P16858		X	64	52.5	x	N	N	1	1	1	1	1	1	0	1	1	1	1	1	1	1	1	1	1	1	1	1	1	1	1	1	1	1	1	1	1	1	1	1	1	1	1	1	1	1	1	1	1
GAPDH	P16858		X	70	5	x	Y	N	0	0	0	0	0	0	0	0	1	1	1	1	1	1	0	1	1	1	1	1	1	1	1	1	1	1	1	1	1	1	1	1	1	1	1	1	0	0	0	0	0
GAPDH	P16858		X	105	41	x	N	N	1	1	1	1	1	1	0	1	1	1	1	1	1	1	1	1	1	1	1	1	1	1	1	1	1	1	1	1	1	1	1	1	1	1	1	1	1	1	1	1	1
GAPDH	P16858		X	137	8.7	x	N	N	1	1	1	1	1	1	0	1	1	1	1	1	1	1	1	1	1	1	1	1	1	1	1	1	1	1	1	1	1	1	1	1	1	1	1	1	1	1	1	1	1
GAPDH	P16858		X	143	21.7	x	N	Y	1	1	1	1	1	1	0	0	1	1	1	1	1	1	1	1	1	1	1	1	1	1	1	1	1	1	1	1	1	1	1	1	1	1	1	1	1	1	1	1	1
GAPDH	P16858		X	184	54.8	x	N	Y	1	1	1	1	1	1	0	1	1	1	1	1	1	1	1	1	1	1	1	1	1	1	1	1	1	1	1	1	1	1	1	1	1	1	1	1	1	1	1	1	1
GAPDH	P16858		X	192	58.5	x	N	Y	1	1	1	1	1	1	0	1	1	1	1	1	1	1	1	1	1	1	1	1	1	1	1	1	1	1	1	1	1	1	1	1	1	1	1	1	1	1	1	1	1
GAPDH	P16858		X	213	32.7	x	N	N	1	1	1	1	1	1	0	1	1	1	1	1	1	1	1	1	1	1	1	1	1	1	1	1	1	1	1	1	1	1	1	1	1	1	1	1	1	1	1	1	1
GAPDH	P16858		X	217	5.3	x	N	N	1	1	1	1	1	1	0	1	1	1	1	1	1	1	1	1	1	1	1	1	1	1	1	1	1	1	1	1	1	1	1	1	1	1	1	1	1	1	1	1	1
GAPDH	P16858		X	225	43.8	x	N	N	1	1	1	1	1	1	0	1	1	1	1	1	1	1	1	1	1	1	1	1	1	1	1	1	1	1	1	1	1	1	1	1	1	1	1	1	1	1	1	1	1
GAPDH	P16858		X	249	52.7	x	N	N	1	1	1	1	1	1	0	1	1	1	1	1	1	1	1	1	1	1	1	1	1	1	1	1	1	1	1	1	1	1	1	1	1	1	1	1	1	1	1	1	1
GAPDH	P16858		X	252	39	x	N	N	1	1	1	1	1	1	0	1	1	1	1	1	1	1	1	1	1	1	1	1	1	1	1	1	1	1	1	1	1	1	1	1	1	1	1	1	1	1	1	1	1
GAPDH	P16858		X	261	52.7	x	N	N	1	1	1	1	1	1	0	1	1	1	1	1	1	1	1	1	1	1	1	1	1	1	1	1	0	1	1	1	1	1	1	1	1	1	1	1	1	1	1	1	1
GAPDH	P16858		X	332	47.2	x	N	Y	1	1	1	1	1	1	0	1	1	1	1	1	1	1	1	1	1	1	1	1	1	1	1	1	0	1	1	NA	1	1	1	1	1	1	1	1	1	1	1	1	1
GARS	Q9CZD3		X	194	58.7	x	N	N	1	1	1	1	1	1	1	1	1	1	1	1	1	1	1	0	NA	1	1	1	1	1	1	1	1	1	1	1	1	1	1	1	1	1	1	1	1	1	1	1	1
GBE1	Q9D6Y9		X	39	58.3	x	N	N	1	1	1	1	NA	1	NA	1	1	1	1	1	1	1	NA	NA	1	0	NA	1	1	1	1	1	1	1	1	1	0	1	1	0	1	1	0	NA	NA	NA	NA	0	0
GBE1	Q9D6Y9		X	68	49.7	x	N	N	1	1	1	1	NA	1	NA	1	1	0	1	1	1	0	NA	NA	1	1	NA	1	1	1	NA	1	1	1	1	1	1	1	1	1	1	1	1	1	NA	NA	NA	1	1
GBE1	Q9D6Y9		X	162	39.5	x	N	N	1	1	1	1	NA	1	NA	1	1	1	1	1	1	1	NA	NA	1	1	1	1	1	1	1	1	1	1	1	1	1	1	1	1	1	1	1	1	1	1	1	1	0
GBE1	Q9D6Y9		X	212	57.8	x	N	Y	1	1	1	1	NA	1	NA	1	1	1	1	1	1	1	NA	NA	1	1	1	1	1	1	1	1	1	1	1	1	1	1	1	1	1	1	1	1	1	1	1	1	1
GBE1	Q9D6Y9		X	217	58.8	x	N	Y	1	1	1	1	NA	1	NA	1	1	1	1	1	1	1	NA	NA	1	1	1	1	1	1	1	1	1	1	1	1	1	1	1	1	1	1	1	1	1	1	1	1	1
GBE1	Q9D6Y9		X	442	14.7	x	N	N	1	1	1	1	1	1	1	1	1	1	1	1	1	1	1	1	1	1	1	1	1	1	1	1	1	1	1	1	1	1	1	1	1	1	1	1	1	1	1	1	1
GBE1	Q9D6Y9		X	578	28.3	x	N	Y	1	1	1	1	1	1	1	1	1	1	1	1	1	1	1	1	1	1	1	1	1	1	1	1	1	1	1	1	1	1	1	1	1	1	1	1	0	0	0	0	0
GCAT	O88986	X		184	31	x	N	N	1	1	1	1	1	1	1	1	1	1	1	1	1	1	1	1	1	1	1	1	1	1	1	1	1	1	1	1	1	1	0	0	0	1	1	1	1	1	1	1	1
GCAT	O88986	X		365	57.8	x	N	Y	1	1	1	1	1	1	1	1	1	1	1	1	1	1	1	0	1	1	1	1	1	1	1	1	1	1	1	1	0	1	1	1	1	1	1	1	0	0	0	0	1
GCAT	O88986	X		380	57.7	x	N	Y	1	1	1	1	1	1	1	1	1	1	1	1	1	NA	1	1	1	1	1	1	1	1	1	1	1	1	1	1	0	1	1	1	1	1	1	1	1	1	1	1	1
GCDH	Q60759	X		163	14.7	x	N	N	1	1	1	1	1	1	1	1	1	1	1	1	1	1	1	1	0	1	1	1	1	1	1	1	1	1	1	1	1	1	1	1	1	1	1	1	0	0	0	0	1
GCDH	Q60759	X		240	43.8	x	N	Y	1	1	1	1	1	1	1	1	0	1	1	1	1	1	1	1	1	1	1	1	1	1	1	1	1	1	1	1	1	1	1	1	1	1	1	1	0	0	0	0	0
GCDH	Q60759	X		361	37.3	x	N	N	1	1	1	1	1	1	1	1	1	1	1	1	1	1	1	1	1	1	1	0	0	0	0	1	1	1	1	1	1	1	1	1	1	1	1	1	1	1	0	0	1
GCHFR	P99025		X	59	30.3	x	Y	N	1	1	1	1	1	1	1	1	1	1	1	1	1	1	1	0	0	1	1	1	1	1	1	1	1	1	1	1	1	1	1	1	1	1	1	1	1	1	1	1	1
GCK	P52792-2		X	296	59.2	x	N	Y	1	1	1	1	1	1	1	1	1	1	1	0	1	1	1	1	1	1	1	1	0	1	1	1	1	1	1	1	1	1	0	1	1	1	NA	1	1	1	0	0	1
GCSH	Q91WK5	X		163	17.3	x	N	Y	1	1	1	1	1	1	1	0	1	1	1	1	1	1	1	0	0	1	1	1	1	1	1	1	1	1	1	1	1	1	1	1	1	1	1	1	1	1	1	1	1
GDI2	Q61598		X	137	5.2	x	N	Y	1	1	1	1	1	1	1	1	1	1	1	1	1	1	1	1	1	1	1	1	1	1	0	1	1	0	1	1	1	1	0	1	1	1	1	1	1	1	1	1	1
GDI2	Q61598		X	210	35.3	x	Y	Y	1	1	1	1	1	1	1	1	1	1	1	1	1	1	1	1	1	1	1	1	1	1	0	1	1	0	1	1	1	1	0	1	1	1	1	1	1	1	1	1	1
GDI2	Q61598		X	221	54.5	x	N	N	1	1	1	1	1	1	1	1	1	1	1	1	1	1	1	1	1	1	1	1	1	1	0	1	1	0	1	1	1	1	0	1	1	1	1	1	1	1	1	1	1
GDI2	Q61598		X	293	25.3	x	N	N	1	1	1	1	1	1	1	1	1	1	1	1	1	1	1	1	1	1	1	1	1	1	0	1	1	0	1	1	1	1	0	1	1	1	1	1	1	0	1	1	1
GDI2	Q61598		X	364	55	x	N	N	1	1	1	1	1	1	1	1	1	1	0	1	1	1	1	1	1	1	1	1	1	1	0	1	1	0	1	1	1	1	0	1	1	1	1	1	0	0	0	0	1
GK	Q64516-1		X	31	35	x	N	Y	1	1	0	1	1	1	1	1	1	1	1	0	1	1	1	1	1	1	1	1	1	1	0	1	1	1	1	1	1	1	1	1	1	1	1	1	1	1	1	1	0
GK	Q64516-1		X	44	29.2	x	N	N	1	1	0	1	1	1	1	1	1	1	1	1	1	1	1	1	1	1	1	1	1	1	NA	1	1	1	1	1	1	1	1	1	1	1	1	1	0	0	0	0	0
GK	Q64516-1		X	74	43.5	x	N	N	1	1	0	1	1	1	1	1	1	1	1	1	1	1	1	1	1	1	1	1	1	1	1	1	1	1	1	1	1	1	1	1	1	1	1	1	1	1	1	1	1
GK	Q64516-1		X	347	59	x	Y	Y	1	1	0	1	1	1	1	1	1	1	1	1	1	0	1	0	1	1	1	1	1	1	1	1	1	1	1	1	1	1	1	1	1	1	1	1	1	1	1	1	1
GLDC	Q91W43	X		78	55	x	N	N	1	1	1	1	1	1	NA	1	1	1	1	1	1	1	1	1	1	1	1	1	1	1	1	1	1	1	1	1	NA	1	1	1	1	1	NA	NA	1	1	NA	NA	1
GLDC	Q91W43	X		111	54.2	x	N	N	1	1	1	1	1	1	NA	1	1	1	1	1	1	0	1	1	1	1	1	1	1	1	1	1	1	1	1	1	1	1	1	1	1	1	1	1	1	1	1	1	1
GLDC	Q91W43	X		342	23.5	x	N	N	0	0	0	0	0	0	0	0	0	0	0	0	0	0	0	0	0	0	0	0	1	0	1	1	0	0	1	0	0	0	0	0	0	0	0	0	1	1	1	1	1
GLDC	Q91W43	X		452	59	x	Y	Y	1	1	1	1	1	1	1	1	1	1	1	1	1	1	1	0	0	1	1	1	1	1	1	1	1	1	1	1	1	1	1	1	1	1	1	1	1	1	1	1	0
GLDC	Q91W43	X		519	43.5	x	N	Y	1	1	1	1	1	1	0	1	1	1	1	1	1	1	1	1	1	1	1	1	1	0	1	1	1	1	1	1	1	1	1	1	1	1	1	1	1	1	1	1	1
GLDC	Q91W43	X		687	37.8	x	N	N	1	1	1	1	1	1	1	1	1	1	1	1	1	1	1	1	0	1	1	0	0	1	1	1	0	1	1	1	1	1	1	1	1	1	1	1	1	1	1	1	1
GLDC	Q91W43	X		832	50.3	x	N	N	1	1	1	1	1	1	1	1	1	1	1	1	1	1	0	1	1	1	1	1	1	1	1	1	1	1	1	1	1	1	1	1	1	1	1	1	1	1	1	1	1
GLDC	Q91W43	X		876	5.2	x	N	Y	1	1	1	1	1	1	1	1	1	1	1	1	1	1	1	1	1	1	1	1	1	1	1	1	1	1	1	1	1	1	1	1	1	1	1	1	1	1	1	1	1
GLDC	Q91W43	X		982	30.3	x	N	Y	1	1	1	1	1	1	1	1	1	1	1	1	1	1	1	1	1	1	1	1	1	1	1	1	1	1	1	1	1	1	1	1	1	1	1	1	1	1	1	1	1
GLO1	Q9CPU0		X	44	54.2	x	N	N	1	1	1	1	1	1	1	0	1	1	1	1	1	1	1	0	1	1	1	1	1	1	1	1	1	1	1	1	1	1	1	1	1	1	1	1	1	1	1	1	1
GLO1	Q9CPU0		X	88	24.7	x	N	Y	1	1	1	1	1	1	1	1	0	1	1	1	0	1	1	0	0	1	1	1	1	1	0	0	0	0	0	0	0	0	1	1	1	1	1	1	1	1	0	0	1
GLO1	Q9CPU0		X	140	33	x	N	Y	1	1	1	1	1	1	1	1	1	1	1	1	1	1	1	1	1	1	1	1	1	1	1	1	1	1	1	1	0	1	1	1	1	1	1	1	1	1	1	1	1
GLO1	Q9CPU0		X	148	58.5	x	N	N	1	1	1	1	1	1	1	1	1	1	1	1	1	1	1	1	1	1	1	1	1	1	1	1	1	1	1	1	1	1	1	1	1	1	1	1	1	1	1	1	1
GLOD4	Q9CPV4	X		170	59.5	x	N	N	1	1	1	1	1	1	1	1	1	1	1	1	1	1	1	0	0	1	1	1	1	1	1	1	1	1	1	1	1	1	1	1	1	1	1	1	1	1	1	0	0
GLOD4	Q9CPV4	X		273	47.5	x	N	N	1	1	1	1	0	0	1	1	1	1	1	0	1	1	1	1	1	1	1	1	1	1	1	1	1	1	1	1	1	1	1	1	1	1	0	0	1	NA	1	1	0
GLUD1	P26443	X		84	20	x	N	N	1	1	0	1	1	1	1	1	1	1	NA	1	1	1	1	1	1	1	NA	1	0	1	1	1	1	1	1	1	1	1	1	1	1	1	1	NA	0	0	0	0	1
GLUD1	P26443	X		90	19.3	x	N	N	0	0	0	0	0	0	0	1	0	1	NA	0	1	0	1	1	1	1	NA	0	0	0	0	0	0	0	1	1	1	1	1	1	1	1	0	NA	0	0	0	0	0
GLUD1	P26443	X		110	24.5	x	N	Y	1	1	0	1	1	1	1	1	1	1	NA	1	1	1	1	1	1	1	NA	1	0	1	1	1	1	1	1	1	1	1	1	1	1	1	1	NA	1	1	1	1	1
GLUD1	P26443	X		162	46.8	x	N	Y	1	1	0	1	1	1	1	1	1	1	NA	1	1	1	1	1	1	1	1	1	1	1	1	1	1	1	1	1	1	1	1	1	1	1	1	1	1	1	1	1	1
GLUD1	P26443	X		191	49	x	N	Y	1	1	0	1	1	1	1	1	1	1	NA	1	1	1	1	0	0	1	1	1	1	1	1	1	1	1	1	1	1	1	1	1	1	1	1	1	1	1	1	1	0
GLUD1	P26443	X		211	39.5	x	N	N	1	1	0	1	1	1	1	1	1	1	NA	1	1	1	1	1	1	1	1	1	1	1	1	1	1	1	1	1	1	1	1	1	1	1	1	1	1	1	1	1	1
GLUD1	P26443	X		346	40.7	x	N	N	1	1	0	1	1	1	1	1	1	1	NA	1	1	1	1	1	1	1	1	1	1	1	1	1	1	1	1	1	1	1	1	1	1	1	1	1	1	1	1	1	1
GLUD1	P26443	X		352	22.5	x	N	Y	1	1	0	1	1	1	1	1	1	1	NA	1	1	1	1	1	1	1	1	1	1	1	1	1	1	1	1	1	1	1	1	1	1	1	1	1	1	1	1	1	1
GLUD1	P26443	X		363	42	x	N	N	1	1	0	1	1	1	1	1	1	1	NA	1	1	1	1	1	1	1	1	1	1	1	1	1	1	1	1	1	1	1	1	1	1	1	1	1	1	1	1	1	1
GLUD1	P26443	X		386	5.7	x	N	Y	1	1	0	1	1	1	1	1	1	1	NA	1	1	1	1	1	1	1	1	1	1	1	1	1	1	1	1	1	1	1	1	1	1	1	1	1	1	1	1	1	1
GLUD1	P26443	X		399	31.7	x	N	N	1	1	0	1	1	1	1	1	1	1	NA	1	1	1	1	1	1	1	1	1	1	1	1	1	1	1	1	1	1	1	1	1	1	1	1	1	1	1	1	1	1
GLUD1	P26443	X		415	47.7	x	N	N	1	1	0	1	1	1	1	1	1	1	NA	1	1	1	1	1	1	1	1	1	1	1	0	1	1	1	1	1	1	1	1	1	1	1	1	1	1	1	1	1	1
GLUD1	P26443	X		457	30.2	x	N	Y	1	1	0	1	1	1	1	1	1	1	NA	1	1	1	1	1	1	1	1	1	1	1	1	1	1	1	1	1	1	1	1	1	1	1	1	1	1	1	1	1	1
GLUD1	P26443	X		480	54	x	N	N	1	1	0	1	1	1	1	1	1	1	NA	1	1	1	1	1	1	1	1	1	1	1	1	1	1	1	1	1	1	1	1	1	1	1	1	1	1	1	1	1	1
GLUD1	P26443	X		503	59.5	x	N	Y	1	1	0	1	1	1	1	1	1	1	1	1	1	1	1	1	1	1	1	1	1	1	1	1	1	1	1	1	1	1	1	1	1	1	1	1	1	1	1	1	1
GLUD1	P26443	X		527	21.8	x	N	N	1	1	0	1	1	1	1	1	1	1	1	1	1	1	1	1	0	1	1	1	1	1	1	1	1	1	1	1	1	1	1	1	1	1	1	1	1	1	1	1	1
GLUD1	P26443	X		545	35.2	x	N	N	1	1	0	1	1	1	1	1	1	1	1	1	1	1	1	1	0	1	1	1	1	1	1	1	1	1	1	1	1	1	1	1	1	1	1	1	1	1	1	1	1
GLUL	P15105		X	14	24.5	x	N	Y	1	1	1	1	1	1	1	NA	1	1	1	1	1	1	1	NA	1	1	1	1	1	1	1	1	1	1	1	1	1	1	1	1	1	1	1	1	1	1	1	1	1
GLUL	P15105		X	103	43.7	x	N	Y	1	1	1	1	1	1	1	NA	1	1	1	1	1	1	1	NA	1	1	1	1	1	1	1	1	1	1	1	0	1	1	1	1	1	1	1	1	1	1	1	1	1
GLUL	P15105		X	259	58.3	x	N	Y	1	1	1	1	1	1	1	1	1	1	1	1	1	1	1	1	1	1	1	1	1	1	1	1	1	1	1	1	1	1	1	1	1	1	1	1	1	1	1	1	1
GLUL	P15105		X	268	35.2	x	Y	N	1	1	1	1	1	1	1	1	1	1	1	1	1	1	1	1	1	1	1	1	1	1	1	1	0	1	1	1	1	0	1	1	1	1	1	1	1	1	1	1	1
GLUL	P15105		X	276	48.2	x	Y	Y	1	1	1	1	1	1	1	1	1	1	1	1	1	1	1	0	0	1	1	1	1	1	NA	1	0	1	1	1	1	1	1	1	1	0	0	0	1	1	1	1	1
GLUL	P15105		X	291	38.5	x	N	N	1	1	1	1	1	1	1	1	1	1	1	1	1	1	1	1	1	1	1	1	1	1	NA	1	1	1	1	1	1	1	1	1	1	1	1	1	1	1	1	1	1
GNB2L1	P68040		X	44	29	x	N	N	1	1	1	1	1	1	1	1	1	1	1	1	1	1	NA	1	1	1	1	1	1	1	1	1	1	1	1	1	1	1	1	1	1	1	1	1	1	1	0	0	1
GNB2L1	P68040		X	130	20.5	x	N	N	1	1	1	1	1	1	1	1	1	1	1	1	1	1	1	1	1	1	1	1	1	1	1	1	1	1	1	1	1	1	1	1	1	1	1	1	1	1	0	0	1
GNB2L1	P68040		X	172	49.7	x	N	Y	1	1	1	1	1	1	1	1	1	1	1	1	1	1	1	1	1	1	1	1	1	1	1	1	1	1	1	1	1	1	1	1	1	1	1	1	1	1	0	0	1
GNB2L1	P68040		X	183	56.5	x	Y	N	1	1	1	1	1	1	1	1	1	1	1	1	1	1	1	1	1	1	1	1	1	1	1	1	1	1	1	NA	1	1	1	1	1	1	1	1	1	1	0	0	1
GNB2L1	P68040		X	271	30.8	x	N	N	1	1	1	1	1	1	1	1	1	1	1	1	1	1	1	1	1	1	1	1	1	1	1	1	1	1	1	NA	1	1	1	1	1	1	1	1	1	1	0	0	1
GNMT	Q9QXF8			93	45.5	x	N	Y	1	1	1	1	1	1	1	1	1	1	1	1	1	1	1	1	1	1	1	1	1	1	1	1	1	1	1	1	1	1	1	1	1	1	1	1	1	1	1	1	1
GNMT	Q9QXF8			159	33.5	x	N	Y	1	1	1	1	1	1	1	1	1	0	1	1	1	1	1	1	1	1	1	0	0	0	0	1	1	1	1	1	1	1	1	1	1	1	1	1	0	0	1	1	1
GNMT	Q9QXF8			191	23.2	x	Y	Y	1	1	1	1	1	1	1	1	1	1	1	1	1	1	1	1	1	1	1	1	1	1	1	1	1	1	1	1	1	1	1	1	1	1	1	1	1	1	1	1	1
GNMT	Q9QXF8			196	59.2	x	N	Y	1	1	1	1	1	1	1	1	1	1	1	1	1	1	1	1	1	1	1	1	1	1	1	1	1	1	1	1	1	1	1	1	1	1	1	1	1	1	1	1	1
GNMT	Q9QXF8			238	49	x	N	N	1	1	1	1	1	1	1	1	1	1	1	1	1	1	1	1	1	1	1	1	1	1	1	1	1	1	1	1	1	1	1	1	1	1	1	1	1	1	1	1	0
GNMT	Q9QXF8			272	51.5	x	N	N	1	1	1	1	1	1	1	1	1	1	1	1	1	1	1	1	1	1	1	1	1	1	1	1	1	1	1	1	1	1	1	1	1	1	1	1	1	1	1	1	1
GNMT	Q9QXF8			275	51.3	x	N	N	1	1	1	1	1	1	1	1	0	1	1	1	1	1	0	1	0	1	1	0	0	1	1	1	1	1	1	1	1	0	1	1	1	1	1	1	0	0	0	0	1
GNMT	Q9QXF8			290	21.3	x	N	N	1	1	1	1	1	1	1	1	1	1	1	1	1	1	1	1	1	1	1	1	1	1	1	1	1	1	1	1	1	1	1	1	1	1	1	1	1	1	1	1	1
GNPNAT1	Q9JK38		X	73	38.8	x	N	Y	1	1	1	1	1	1	1	1	1	1	1	1	1	1	0	0	1	1	1	1	1	1	1	1	1	1	1	0	0	1	1	1	1	1	1	1	1	1	1	1	1
GORASP2	A2ATI8			60	56	x	N	N	1	1	1	1	1	NA	1	1	1	1	1	1	1	1	1	1	1	1	1	1	1	1	1	1	NA	1	1	1	1	1	1	1	1	1	1	1	1	NA	1	1	1
GOT1	P05201		X	60	33.7	x	N	Y	1	1	1	1	1	1	1	1	1	0	1	1	0	1	1	0	0	1	1	1	1	1	1	1	1	1	1	1	1	1	1	1	1	1	1	1	0	0	0	0	0
GOT1	P05201		X	276	57.3	x	N	N	1	1	1	1	1	1	1	1	1	1	1	1	1	1	1	1	1	1	1	1	1	1	1	1	1	1	1	1	1	1	1	1	1	1	1	1	0	0	1	1	1
GOT1	P05201		X	290	21.2	x	N	Y	1	1	1	1	1	1	1	1	1	1	1	1	1	1	1	1	1	1	1	1	1	1	1	1	1	1	1	1	1	1	1	1	1	1	1	1	0	1	1	1	1
GOT1	P05201		X	318	52.5	x	N	N	0	0	0	0	1	1	0	0	1	0	1	1	0	1	1	0	0	1	1	1	1	1	1	1	0	1	1	1	1	1	1	1	1	1	1	1	0	0	0	0	0
GOT1	P05201		X	396	15.3	x	N	Y	1	1	1	1	1	1	1	1	1	1	1	1	1	1	1	1	1	1	1	1	1	1	1	1	1	1	1	1	1	1	1	1	1	1	1	1	0	1	1	1	1
GOT2	P05202	X		73	52.5	x	N	N	1	1	1	1	1	1	1	1	1	1	1	1	1	1	1	1	1	1	1	1	1	1	1	1	1	1	1	1	1	1	1	1	1	1	1	1	1	1	1	1	1
GOT2	P05202	X		90	25.2	x	N	Y	1	1	1	1	1	1	1	1	1	1	1	1	0	1	1	1	1	1	1	1	1	1	1	1	1	1	1	1	1	1	1	1	1	1	1	1	1	1	1	1	1
GOT2	P05202	X		94	46.8	x	N	N	1	1	1	1	1	1	1	1	1	1	1	1	1	1	1	1	1	1	1	1	1	1	1	1	1	1	1	1	1	1	1	1	1	1	1	1	1	1	1	1	1
GOT2	P05202	X		122	44.3	x	N	N	1	1	1	1	1	1	1	1	1	1	1	1	1	1	1	1	1	1	1	1	1	1	1	1	1	1	1	1	1	1	1	1	1	1	1	1	1	1	1	0	0
GOT2	P05202	X		159	28.5	x	N	N	1	1	1	1	1	1	1	1	1	1	1	1	1	1	1	1	1	1	1	1	1	1	1	1	1	1	1	1	1	1	1	1	1	1	1	1	1	1	1	1	1
GOT2	P05202	X		185	50.2	x	Y	N	1	1	1	1	1	1	1	1	1	1	1	1	1	1	1	1	1	1	1	1	1	1	1	1	1	1	1	1	1	1	1	1	1	1	1	1	1	1	1	1	1
GOT2	P05202	X		227	54.7	x	N	Y	1	1	1	1	1	1	1	1	1	1	1	1	1	1	1	1	1	1	1	1	1	1	1	1	1	1	1	1	1	1	1	1	1	1	1	1	1	1	1	1	1
GOT2	P05202	X		296	58.2	x	N	N	1	1	1	1	1	1	1	1	1	1	1	1	1	0	1	1	1	1	1	1	1	1	1	1	1	0	1	1	1	1	1	1	1	1	1	1	0	0	0	0	0
GOT2	P05202	X		302	48.3	x	N	N	1	1	1	1	1	1	1	1	1	1	1	1	1	1	1	1	1	1	1	1	1	1	1	1	1	NA	1	1	1	1	1	1	1	1	1	1	1	1	1	1	1
GOT2	P05202	X		338	59	x	N	N	1	1	1	1	1	1	1	1	1	1	1	1	1	1	1	0	0	1	1	1	1	1	1	1	1	NA	1	1	1	1	1	1	1	1	1	1	0	0	1	1	1
GOT2	P05202	X		345	15	x	N	Y	1	1	1	1	1	1	1	1	1	1	1	1	1	1	1	1	1	1	1	1	1	1	1	1	1	1	1	1	1	1	1	1	1	1	1	1	1	1	1	1	1
GOT2	P05202	X		363	57	x	N	Y	1	1	1	1	1	1	1	1	1	1	1	1	1	1	1	1	1	1	1	1	1	1	1	1	1	1	1	1	1	1	1	1	1	1	1	1	1	1	1	1	1
GOT2	P05202	X		387	38.2	x	Y	N	1	1	1	1	1	1	1	1	1	1	1	1	1	1	1	1	1	1	1	1	1	1	1	1	1	1	1	1	1	1	1	1	1	1	1	1	1	1	1	1	1
GOT2	P05202	X		396	14.8	x	N	Y	1	1	1	1	1	1	1	1	1	1	1	1	1	1	1	1	1	1	1	1	1	1	1	1	1	1	1	1	1	1	1	1	1	1	1	1	1	1	1	1	1
GOT2	P05202	X		404	10.2	x	N	N	1	1	1	1	1	1	1	1	1	1	1	1	1	1	1	1	1	1	1	1	1	1	1	1	1	1	1	1	1	1	1	1	1	1	1	1	1	1	1	1	1
GPD1	E0CXN5		X	62	30	x	N	N	1	1	1	1	1	1	1	1	1	1	1	1	1	1	1	1	1	1	1	1	1	1	1	1	1	1	1	1	1	1	1	1	1	1	1	1	1	1	1	1	1
GPD1	E0CXN5		X	87	40.8	x	Y	N	1	1	1	1	1	1	1	1	1	1	1	1	1	1	1	1	1	1	1	1	1	1	1	1	1	1	1	1	1	1	1	1	1	1	1	1	0	0	0	0	1
GPD1	E0CXN5		X	107	31.2	x	N	Y	1	1	1	1	1	1	1	1	1	1	1	1	1	1	1	1	0	1	1	1	1	1	1	1	1	1	1	1	1	1	1	1	1	1	1	1	1	1	1	1	1
GPD1	E0CXN5		X	155	31.8	x	N	N	1	1	1	1	1	1	1	1	1	1	1	1	1	1	1	1	1	1	1	1	1	1	1	1	1	1	1	1	1	1	1	1	1	1	1	1	1	1	1	1	1
GPD1	E0CXN5		X	259	34.5	x	N	Y	1	1	1	1	1	1	1	1	1	1	1	1	1	1	1	1	1	1	1	1	1	1	1	1	1	1	1	1	1	1	1	1	1	1	1	1	1	1	1	1	1
GPD1	E0CXN5		X	266	50.2	x	N	N	1	1	1	1	1	1	1	1	1	1	1	1	1	1	1	1	0	1	1	1	1	1	1	1	1	1	1	1	1	1	1	1	1	1	1	1	1	1	1	1	1
GPD1	E0CXN5		X	273	20.5	x	N	Y	1	1	1	1	1	1	1	1	1	1	1	1	1	1	1	1	1	1	1	1	1	1	1	1	1	1	1	1	1	1	1	1	1	1	1	1	1	1	1	1	1
GPD1	E0CXN5		X	290	54.5	x	N	N	1	1	1	1	1	1	1	1	1	1	1	1	1	1	1	1	1	1	1	1	1	1	1	1	1	1	1	1	1	1	1	1	1	1	1	1	1	1	1	1	1
GPD1	E0CXN5		X	295	28.5	x	N	N	1	1	1	1	1	1	1	1	1	1	1	1	1	1	1	1	1	1	1	1	1	1	1	1	1	1	1	1	1	1	1	1	1	1	1	1	1	1	1	1	1
GPHN	A0JNY3			409	53	x	N	N	1	1	1	1	1	1	NA	1	1	1	NA	1	1	1	NA	1	1	1	1	1	1	1	1	1	1	1	1	1	1	1	1	1	1	1	1	1	1	1	1	1	1
GPHN	A0JNY3			638	42.5	x	N	Y	1	1	1	1	1	1	1	1	1	1	1	1	1	1	NA	1	1	1	1	1	1	1	1	1	1	1	1	1	1	1	1	1	1	1	1	1	1	1	1	1	1
GPI	P06745		X	12	45.5	x	N	N	1	1	1	1	1	1	0	1	1	1	1	1	1	1	1	1	1	1	1	1	1	1	1	1	1	1	1	1	1	1	1	1	1	1	0	0	1	NA	1	1	1
GPI	P06745		X	116	56.2	x	N	N	1	1	NA	1	1	1	1	1	1	1	1	1	1	1	1	1	1	1	1	1	1	1	1	1	1	1	0	1	1	1	1	1	1	1	1	1	1	1	1	1	1
GPI	P06745		X	226	21.7	x	N	Y	1	1	1	1	1	1	1	NA	1	1	1	1	1	1	1	1	1	1	1	1	1	1	1	1	1	1	1	1	1	1	1	1	1	1	0	1	1	1	1	1	1
GPI	P06745		X	234	53.5	x	N	N	1	1	1	1	1	1	1	NA	1	1	1	1	1	1	1	1	1	1	1	1	1	1	1	1	1	1	1	1	1	1	0	0	0	1	1	1	0	0	0	0	1
GPI	P06745		X	241	40	x	N	Y	1	1	1	1	1	1	1	1	1	1	1	1	1	1	1	1	1	1	1	1	1	1	1	1	1	1	1	1	1	1	1	1	1	1	1	1	1	1	1	1	1
GPI	P06745		X	252	38.7	x	N	N	1	1	1	1	1	1	1	1	1	1	1	1	1	1	1	1	1	1	1	1	1	1	1	1	1	1	1	1	1	1	1	1	1	1	1	1	1	1	1	1	1
GPI	P06745		X	454	21.3	x	N	Y	1	1	1	1	1	1	1	0	1	0	1	1	1	1	1	1	1	1	1	1	1	1	1	1	1	1	1	1	1	1	1	1	0	1	0	0	0	0	0	0	0
GPI	P06745		X	461	49	x	N	Y	0	0	0	0	1	1	1	1	1	1	1	1	1	1	0	1	1	1	1	1	1	1	1	1	1	1	1	1	1	1	1	1	1	1	1	1	1	1	1	1	1
GPI	P06745		X	466	11.3	x	N	N	1	1	1	1	1	1	1	1	1	1	1	1	1	1	1	1	1	1	1	1	1	1	1	1	1	1	1	1	1	1	1	1	1	1	1	1	1	1	1	1	1
GPT2	Q8BGT5	X		449	39.8	x	N	Y	1	1	1	1	1	1	1	1	1	1	0	0	1	1	1	1	1	1	1	1	1	1	1	1	1	1	1	1	1	1	1	1	1	0	0	0	1	1	1	1	1
GPT2	Q8BGT5	X		502	34.7	x	N	N	1	1	1	1	1	1	1	1	1	1	1	1	1	1	1	1	1	1	1	1	1	1	1	1	1	1	1	1	1	1	1	1	1	1	1	1	1	1	1	1	1
GPX4	O70325-2		X	20	17	x	Y	N	1	1	NA	1	1	1	0	1	0	1	0	1	1	0	1	1	1	1	1	1	1	1	1	0	0	1	1	1	1	1	1	1	1	1	1	1	NA	NA	1	1	NA
GPX4	O70325-2		X	31	27.5	x	Y	N	1	1	NA	1	1	1	0	1	0	1	0	1	1	0	0	1	1	1	1	1	1	1	1	1	1	1	1	1	1	1	1	1	1	1	1	1	NA	NA	1	1	NA
GPX4	O70325-2		X	135	11	x	N	N	1	1	1	1	1	1	0	1	0	1	0	NA	1	0	1	1	1	1	1	1	1	1	1	1	1	1	1	1	1	1	1	1	1	1	1	1	1	1	1	1	1
GRHPR	Q91Z53			43	29.7	x	N	N	1	0	1	1	0	1	1	1	1	0	0	1	1	0	1	0	0	1	1	1	1	1	1	1	1	1	0	1	1	1	1	1	1	1	1	1	0	0	0	NA	0
GRHPR	Q91Z53			66	38.2	x	N	N	0	0	0	0	0	0	0	0	1	1	0	0	1	0	0	1	1	0	0	1	1	1	1	0	1	1	1	1	1	1	1	1	1	1	1	1	0	0	0	NA	0
GRHPR	Q91Z53			94	43	x	N	N	1	1	1	1	1	1	1	1	1	1	1	1	1	1	1	1	1	1	1	1	1	1	1	1	1	1	1	1	1	1	1	1	1	1	1	1	1	1	1	1	1
GRHPR	Q91Z53			173	55.7	x	N	N	1	1	1	1	1	1	1	1	1	1	1	1	1	1	1	1	1	1	1	1	1	1	1	1	1	1	1	1	1	1	1	1	1	1	1	1	1	1	1	1	1
GRHPR	Q91Z53			233	19	x	N	Y	1	1	1	1	1	1	0	1	1	0	0	0	0	1	1	1	1	1	1	1	1	1	1	0	1	1	1	1	1	1	0	0	0	0	0	0	1	1	1	1	1
GRHPR	Q91Z53			327	35.8	x	N	Y	1	1	1	0	1	1	1	1	1	1	1	1	1	1	1	1	1	1	1	1	1	1	NA	1	1	0	1	1	1	1	1	1	1	1	1	1	0	0	0	0	1
GSR	P47791-2			357	35.2	x	N	N	1	1	1	1	1	1	1	0	1	1	1	1	1	1	1	1	1	1	1	1	1	1	1	1	1	1	1	NA	1	0	1	1	1	1	1	1	1	1	0	0	1
GSS	P51855		X	108	15.3	x	N	Y	1	1	1	1	1	1	1	1	1	1	1	1	1	1	1	1	1	1	1	1	1	1	1	1	NA	1	1	1	1	1	1	1	1	1	1	1	1	1	0	0	1
GSTK1	Q9DCM2	X		49	55.2	x	N	N	1	1	1	1	1	1	1	1	1	0	1	1	1	1	1	1	1	1	1	1	0	0	0	0	0	0	0	0	1	1	1	1	1	1	1	1	1	1	0	0	1
GSTK1	Q9DCM2	X		68	40	x	N	N	0	0	0	0	0	0	0	0	0	0	0	0	0	0	0	0	0	0	0	0	1	0	1	0	0	0	0	1	1	1	0	0	0	0	0	0	1	1	0	0	0
GSTK1	Q9DCM2	X		74	41	x	N	Y	0	0	0	0	0	0	0	0	0	0	0	0	0	0	0	1	1	1	1	1	1	1	1	1	1	1	0	0	0	1	0	0	0	0	0	0	0	0	0	0	0
GSTK1	Q9DCM2	X		85	33.2	x	N	N	1	1	1	1	1	1	1	1	1	1	1	1	1	1	1	1	1	1	1	1	1	1	1	1	0	1	0	1	1	1	1	1	0	1	1	1	1	1	0	0	1
GSTK1	Q9DCM2	X		93	30.2	x	N	N	0	0	0	0	0	0	0	0	0	1	0	0	0	1	0	0	0	0	0	0	0	0	0	0	0	0	0	1	1	1	0	0	0	0	0	0	1	1	0	0	0
GSTK1	Q9DCM2	X		116	38.8	x	N	N	1	1	1	1	0	0	1	1	1	1	1	1	1	1	1	1	0	1	1	1	1	0	0	1	1	1	0	1	1	1	1	1	0	1	1	1	0	0	0	0	0
GSTK1	Q9DCM2	X		144	38.3	x	N	Y	1	1	1	1	1	1	1	1	0	1	1	1	1	0	1	1	1	1	1	1	1	1	1	1	1	0	0	1	1	1	0	0	1	1	1	1	1	1	0	0	1
GSTK1	Q9DCM2	X		158	44.3	x	N	Y	1	1	1	1	1	1	1	1	1	0	1	1	0	1	1	1	0	0	0	1	1	1	1	1	1	1	0	1	1	1	1	1	1	1	1	1	0	0	0	0	0
GSTK1	Q9DCM2	X		177	55.8	x	N	N	0	0	0	0	0	0	1	1	0	1	1	1	1	0	1	0	0	1	1	1	1	1	1	1	1	1	0	1	1	1	1	1	1	1	0	0	1	1	0	0	1
GSTO1	O09131		X	59	32.2	x	Y	N	1	1	1	1	1	1	1	1	1	1	1	1	1	1	1	1	1	1	1	1	1	0	0	1	1	1	1	1	1	1	1	1	1	1	1	1	1	1	1	1	1
GSTO1	O09131		X	109	55.8	x	N	N	0	0	0	0	0	0	0	0	0	0	0	0	0	0	0	0	0	0	0	0	0	0	0	0	0	0	0	0	1	0	0	0	0	0	0	0	0	0	0	0	0
GSTO1	O09131		X	122	44.8	x	N	Y	1	1	1	1	1	1	1	1	0	1	0	1	1	1	1	1	1	1	1	1	1	0	0	1	1	1	1	1	1	1	1	1	1	1	1	1	1	1	1	1	0
GSTO1	O09131		X	151	36.5	x	N	N	0	0	0	0	0	0	0	NA	0	0	0	0	0	0	0	0	0	0	0	0	1	0	0	0	0	0	0	0	0	0	0	0	0	0	0	0	0	0	0	0	0
GSTO1	O09131		X	189	56.3	x	N	N	0	0	0	0	0	0	0	0	0	0	0	0	0	0	0	0	0	0	0	0	0	0	0	0	0	0	0	0	0	0	0	0	0	0	0	0	0	0	0	0	0
GSTT1	Q64471		X	22	45.5	x	N	N	1	1	1	1	1	1	1	1	1	1	1	1	1	0	1	0	0	1	1	1	1	1	1	1	1	0	1	1	1	1	1	1	1	1	0	1	1	1	1	1	1
GSTT1	Q64471		X	79	53.7	x	N	N	1	1	1	1	1	1	1	0	1	1	1	1	0	1	1	0	0	1	1	1	1	1	0	1	1	1	1	1	1	1	1	1	1	1	1	1	1	1	1	1	0
GSTT1	Q64471		X	204	20.5	x	N	N	0	0	0	0	0	0	1	1	0	0	0	1	0	0	0	0	0	1	1	0	0	0	0	0	0	1	1	1	1	1	1	0	1	0	0	0	1	1	1	1	1
GSTT1	Q64471		X	216	46.3	x	Y	N	1	1	1	1	1	1	1	1	1	1	1	1	1	1	1	0	0	1	1	1	1	1	1	1	0	1	1	1	1	1	0	1	1	1	1	1	0	0	0	0	0
GSTZ1	Q9WVL0			57	48	x	N	Y	1	1	1	1	1	1	1	1	0	1	1	1	1	1	0	0	1	1	1	1	1	1	1	1	1	1	1	1	1	1	1	1	1	1	1	1	0	0	0	0	1
GSTZ1	Q9WVL0			133	56.7	x	N	Y	0	0	0	0	0	0	0	0	1	0	0	1	0	1	0	0	0	1	1	0	1	0	1	1	1	1	0	0	1	1	1	1	1	1	1	1	0	0	0	0	0
GSTZ1	Q9WVL0			144	45.7	x	N	Y	0	0	0	0	0	0	0	0	0	0	0	0	0	1	0	0	0	0	0	0	0	0	0	0	1	0	0	1	0	1	0	0	0	0	0	0	0	0	0	0	0
GSTZ1	Q9WVL0			177	41.5	x	N	N	1	1	1	1	1	1	1	1	1	1	1	0	1	1	1	1	1	1	1	1	1	1	1	1	NA	1	1	1	1	1	1	1	1	1	1	1	1	1	1	1	0
GSTZ1	Q9WVL0			191	55.5	x	N	Y	1	1	1	1	1	1	1	1	1	1	1	1	1	1	1	1	1	1	1	1	1	1	1	1	NA	1	1	1	1	1	1	1	1	1	1	1	1	1	1	1	1
H3F3B	P84244			80	56	x	N	N	1	1	1	1	1	1	1	1	1	1	1	1	1	1	1	1	1	1	1	1	1	1	1	1	1	0	1	1	1	1	1	1	1	1	1	0	1	1	1	1	1
H3F3B	P84244			123	47.3	x	Y	N	1	1	1	1	1	1	1	1	1	1	1	1	1	1	1	1	1	1	1	1	1	1	1	1	1	0	1	1	1	1	1	1	1	1	1	1	1	1	1	1	1
HAAO	Q78JT3		X	25	49.5	x	N	N	1	1	NA	1	1	1	1	1	1	1	1	0	0	1	1	1	1	1	1	1	1	1	1	1	1	1	1	1	1	1	1	1	0	1	1	1	1	1	1	1	1
HAAO	Q78JT3		X	33	5.2	x	Y	N	1	1	NA	1	1	1	1	1	1	1	1	1	1	1	1	1	1	1	1	1	1	1	1	1	1	1	1	1	1	1	1	1	1	1	1	1	0	0	0	0	0
HAAO	Q78JT3		X	158	47.8	x	N	N	1	1	1	1	1	1	1	1	1	1	1	1	1	1	1	1	1	1	1	1	1	1	1	1	1	1	1	1	1	1	1	1	1	1	1	1	1	1	1	1	1
HAAO	Q78JT3		X	166	47.3	x	N	N	1	1	1	1	1	1	1	1	1	1	1	1	1	1	1	1	1	1	1	1	1	1	1	1	1	1	1	1	1	1	1	1	1	0	0	0	1	1	1	1	1
HAAO	Q78JT3		X	179	29.7	x	N	N	0	0	0	0	1	1	0	0	0	0	0	0	0	0	0	0	0	0	0	1	0	0	0	0	1	0	0	0	0	0	0	0	0	0	0	0	0	0	0	0	0
HAAO	Q78JT3		X	184	51.5	x	N	Y	0	0	0	0	1	1	0	0	0	0	0	0	0	0	0	0	0	1	1	0	1	0	0	1	1	1	1	1	1	1	1	0	0	0	0	0	0	0	0	0	0
HADH	Q61425	X		75	31.3	x	N	Y	0	0	0	0	0	0	0	0	0	0	0	0	0	0	0	0	0	0	0	0	0	0	0	0	0	0	1	0	0	1	0	0	0	1	1	1	1	1	1	1	1
HADH	Q61425	X		87	38.5	x	N	N	1	1	1	1	1	1	1	0	1	1	1	1	1	0	1	0	0	1	1	1	1	1	1	1	1	1	1	1	1	1	1	1	0	0	0	0	0	0	0	0	0
HADH	Q61425	X		136	58.5	x	N	N	1	1	1	1	1	1	1	1	1	1	1	1	1	1	1	1	1	1	1	1	1	1	1	1	1	1	1	1	1	1	1	1	1	1	1	1	1	1	1	1	1
HADH	Q61425	X		179	39.7	x	N	Y	1	1	1	1	1	1	1	1	1	1	1	1	1	1	1	1	1	1	1	1	1	1	1	1	1	1	1	1	1	1	1	1	1	1	1	1	1	1	1	1	1
HADH	Q61425	X		185	36.2	x	N	Y	1	1	1	1	1	1	1	1	1	1	1	1	1	1	1	1	1	1	1	1	1	1	1	1	1	1	1	1	1	1	1	1	1	1	1	1	1	1	1	1	1
HADH	Q61425	X		202	52.8	x	N	N	1	1	1	1	1	1	1	1	1	0	0	1	1	1	1	1	1	1	1	0	0	1	1	1	1	1	1	1	1	1	1	1	1	1	1	1	1	1	1	1	1
HADH	Q61425	X		212	59	x	Y	Y	1	1	1	1	1	1	1	1	1	1	1	1	1	1	1	1	1	1	1	1	1	1	1	1	1	1	1	1	1	1	1	1	1	1	1	1	1	1	1	1	1
HADH	Q61425	X		312	56.7	x	N	N	1	1	1	1	1	1	1	1	1	1	1	1	1	1	1	1	1	1	1	1	1	1	1	1	1	1	1	1	1	1	1	1	1	1	1	1	1	1	1	1	1
HAGH	G5E8T9			114	43.3	x	N	N	1	1	1	1	1	1	1	1	1	1	1	1	1	1	1	1	1	1	1	1	1	1	1	1	1	1	1	1	1	1	1	1	1	1	1	1	1	1	1	1	1
HAGH	G5E8T9			117	59.5	x	N	N	1	1	1	1	1	1	1	1	1	1	1	1	1	1	1	1	1	1	1	1	1	1	1	1	1	1	1	1	1	1	1	1	1	1	1	1	1	1	1	1	1
HAGH	G5E8T9			230	8.7	x	N	N	1	1	1	1	1	1	1	1	0	1	1	1	1	1	1	1	1	1	1	1	1	1	1	1	1	1	1	1	1	1	1	NA	1	1	1	1	1	1	1	1	1
HAO1	Q9WU19			245	24.3	x	N	N	0	0	0	0	0	0	0	0	1	0	0	1	0	0	1	0	0	0	0	0	1	0	1	0	0	0	0	0	1	0	0	0	1	0	0	0	1	1	1	1	0
HARS	Q61035		X	112	55.5	x	N	N	1	1	1	1	1	1	1	1	1	1	1	1	1	1	1	1	1	1	1	1	1	1	1	1	1	1	1	1	1	1	1	1	1	1	1	1	1	1	1	1	1
HARS	Q61035		X	118	59.3	x	N	N	1	1	1	1	1	1	1	1	1	1	1	1	1	1	1	1	1	1	1	1	1	1	1	1	1	1	1	1	1	1	1	1	1	1	1	1	1	1	1	1	1
HBA1	Q91VB8		X	17	15.7	x	N	Y	1	1	1	1	1	1	1	1	1	1	1	1	1	1	1	1	1	1	1	1	1	1	1	1	NA	1	1	1	1	1	1	1	1	1	1	1	1	1	0	0	1
HBA1	Q91VB8		X	41	52.2	x	N	Y	1	1	1	1	1	1	1	1	1	1	1	1	1	1	1	1	1	1	1	1	1	1	1	1	1	1	1	1	1	1	1	1	1	1	1	1	1	1	0	0	1
HBA1	Q91VB8		X	57	9.8	x	N	N	1	1	1	1	1	1	1	1	1	1	1	1	1	1	1	1	1	0	0	0	1	1	1	1	0	1	1	1	1	1	1	1	1	1	1	1	0	0	0	0	0
HBA1	Q91VB8		X	62	45.5	x	N	N	1	1	1	1	1	1	1	1	1	1	1	1	1	1	1	1	1	1	1	1	1	1	1	1	1	1	1	1	1	1	1	1	1	1	1	1	1	1	0	0	1
HBA1	Q91VB8		X	91	22	x	N	N	1	1	1	1	1	1	1	1	1	1	1	1	1	1	1	1	0	1	1	1	1	1	1	1	1	1	1	1	1	1	1	1	1	1	1	1	0	0	0	0	0
HBA1	Q91VB8		X	100	59.2	x	N	Y	1	1	1	1	1	1	1	1	1	1	1	1	1	1	1	1	1	1	1	1	1	1	1	1	1	1	1	1	1	1	1	1	1	1	1	1	1	1	0	0	1
HBA1	Q91VB8		X	140	41.2	x	N	Y	1	1	1	1	1	1	0	1	1	1	1	1	1	1	1	1	1	1	1	1	1	1	1	1	0	1	1	1	1	1	1	1	1	1	1	1	1	1	0	0	1
HDHD2	Q3UGR5			86	11.5	x	N	N	1	1	1	1	1	1	1	1	1	1	1	1	1	1	1	1	0	1	1	1	1	1	1	1	1	1	1	1	1	0	1	1	1	1	1	1	1	1	1	1	1
HDHD2	Q3UGR5			182	18.3	x	N	N	1	1	1	1	1	1	0	1	0	1	1	1	1	1	1	0	0	1	1	1	1	1	1	1	1	1	1	1	1	1	1	1	1	1	1	1	0	1	0	0	0
HDHD3	Q9CYW4	X		15	57.8	x	Y	Y	1	1	1	1	1	1	1	1	0	1	1	1	1	1	1	1	1	1	1	1	1	1	1	1	1	1	1	1	1	1	1	1	1	1	1	1	1	1	1	1	0
HDHD3	Q9CYW4	X		20	57.5	x	N	N	0	0	0	1	0	0	0	0	0	0	0	0	0	1	0	0	0	0	0	0	0	0	0	0	0	1	1	1	1	1	0	0	0	0	0	0	0	0	0	0	0
HGD	O09173		X	5	11.8	x	N	N	1	1	0	1	1	1	1	1	1	1	1	1	1	0	1	0	0	1	1	1	0	1	1	1	1	1	1	1	1	1	0	0	1	0	0	0	1	1	1	1	1
HGD	O09173		X	71	37	x	N	Y	1	1	1	1	1	1	1	1	1	1	1	1	1	1	1	1	1	1	1	1	1	1	1	1	1	1	1	0	1	1	1	1	1	1	1	1	1	1	1	1	1
HGD	O09173		X	98	13	x	Y	Y	1	1	1	1	1	1	1	1	1	1	1	1	1	1	1	1	1	1	1	0	1	1	1	1	1	1	1	1	1	1	1	1	1	1	1	1	1	1	1	1	1
HGD	O09173		X	162	49.2	x	N	Y	0	0	0	0	0	0	0	1	1	1	1	1	1	1	1	1	1	1	1	1	1	1	1	1	1	1	1	1	1	1	1	1	1	1	1	1	1	1	1	1	0
HGD	O09173		X	252	23.5	x	N	Y	1	1	1	1	1	1	1	1	1	1	1	1	1	1	1	1	1	1	1	1	1	1	1	1	1	1	1	1	1	1	1	1	1	1	1	1	1	1	1	1	1
HGD	O09173		X	257	52	x	N	N	1	1	1	1	1	1	1	1	1	1	1	1	1	1	1	1	1	1	1	1	1	1	1	0	1	1	1	1	1	1	1	1	1	1	1	1	0	0	0	0	0
HGD	O09173		X	327	38.8	x	N	N	1	1	1	1	1	1	1	1	1	1	1	1	1	1	1	0	0	1	1	1	1	1	1	1	1	1	1	1	1	1	1	1	1	1	1	1	0	0	0	0	0
HGD	O09173		X	347	45	x	N	N	0	0	0	0	0	0	0	0	1	1	1	1	1	1	1	1	1	0	0	0	0	0	0	1	1	1	1	1	1	1	0	0	1	1	1	1	1	1	1	1	1
HGD	O09173		X	353	59.2	x	N	N	1	1	1	1	1	1	1	1	1	1	1	1	1	1	1	1	1	1	1	1	1	1	1	1	1	1	1	1	1	1	1	1	1	1	1	1	1	1	1	1	1
HGD	O09173		X	380	28.5	x	Y	Y	1	1	1	1	1	1	1	1	1	1	1	1	1	1	1	1	1	1	1	1	1	1	1	0	1	1	1	1	1	1	1	1	1	1	1	1	1	1	1	1	1
HGD	O09173		X	385	55.3	x	N	N	1	1	1	1	1	1	1	1	1	1	1	1	1	1	1	1	1	1	1	1	0	1	1	1	1	1	0	1	1	1	1	1	1	1	1	1	1	1	1	1	1
HIBADH	Q99L13	X		55	33.5	x	N	N	1	1	1	1	1	1	NA	1	1	1	1	1	1	1	1	1	1	1	1	1	NA	1	1	1	1	1	1	1	1	1	1	1	1	1	1	1	1	1	1	1	1
HIBADH	Q99L13	X		59	29.5	x	N	Y	1	1	1	1	1	1	NA	1	1	1	1	1	1	1	1	1	1	1	1	1	NA	1	1	1	1	1	1	1	1	1	1	1	1	1	1	1	1	1	1	1	1
HIBADH	Q99L13	X		78	59.3	x	N	N	0	0	0	0	0	0	NA	0	0	0	0	0	0	0	0	1	0	0	0	0	NA	0	0	0	0	0	0	0	0	1	0	0	0	0	0	0	0	0	0	0	0
HIBADH	Q99L13	X		94	39.5	x	N	Y	1	1	1	1	1	1	NA	0	1	1	1	1	1	1	1	0	1	1	1	1	NA	1	1	1	0	1	1	1	1	1	1	1	1	1	1	1	0	0	0	0	0
HIBADH	Q99L13	X		120	51.7	x	N	N	1	1	1	1	1	1	NA	1	1	1	1	1	1	1	0	1	0	1	1	1	NA	1	1	1	0	1	1	1	1	1	1	1	1	1	1	1	1	1	1	1	1
HIBADH	Q99L13	X		140	56	x	N	Y	1	1	1	1	1	1	NA	1	1	1	1	1	1	1	1	1	1	1	1	1	NA	1	1	1	1	1	1	1	1	1	1	1	1	1	1	1	1	1	1	1	1
HIBADH	Q99L13	X		148	50	x	N	N	1	1	1	1	1	0	NA	1	1	1	1	1	1	1	1	1	1	1	1	1	NA	1	1	1	1	1	1	1	1	1	1	1	1	1	1	1	1	1	1	1	1
HIBADH	Q99L13	X		237	18.7	x	N	N	1	1	1	1	1	1	1	1	1	1	1	1	1	1	1	1	1	1	1	1	1	1	1	1	1	1	1	1	1	1	1	1	1	1	1	1	1	1	1	1	1
HIBADH	Q99L13	X		241	53.7	x	N	N	1	1	1	1	1	1	1	1	1	1	1	1	1	1	1	1	1	1	1	1	1	1	1	1	1	1	1	1	1	1	1	1	1	1	1	1	1	1	1	1	1
HIBADH	Q99L13	X		296	58.8	x	N	Y	1	1	1	1	1	1	1	1	1	1	1	1	1	1	1	1	1	1	1	1	1	1	1	1	1	1	1	1	1	1	1	1	1	1	1	1	1	1	1	1	1
HIBCH	Q8QZS1	X		54	46.7	x	N	Y	1	1	1	1	1	1	1	NA	1	0	1	1	1	1	1	1	1	1	1	0	1	1	1	1	1	1	1	1	1	1	0	0	1	1	1	NA	1	1	1	1	1
HIBCH	Q8QZS1	X		86	39.8	x	N	N	1	1	1	1	1	1	1	NA	1	1	1	1	1	1	1	1	1	1	1	1	1	1	1	1	1	1	1	1	1	1	1	1	1	1	1	1	1	1	1	1	1
HIBCH	Q8QZS1	X		232	51.5	x	Y	Y	1	1	1	1	1	1	1	1	1	1	1	1	1	1	1	1	1	1	1	1	1	1	1	0	1	1	1	1	1	1	1	1	1	1	1	1	1	1	1	1	1
HIBCH	Q8QZS1	X		249	34.3	x	N	Y	0	0	0	0	0	0	0	0	0	1	1	1	0	1	1	1	1	0	0	0	0	0	0	0	0	0	0	0	0	1	1	1	1	1	1	1	1	1	1	1	1
HIBCH	Q8QZS1	X		256	28.2	x	N	Y	1	1	1	1	1	1	1	1	1	1	1	1	1	1	1	1	1	1	1	1	1	1	1	1	1	1	1	1	1	1	1	1	1	1	1	1	1	1	1	1	1
HIBCH	Q8QZS1	X		296	59	x	N	N	1	1	1	1	1	1	1	1	1	1	1	1	1	1	1	1	1	1	1	0	0	0	0	1	1	1	1	1	1	1	1	1	1	1	1	1	0	0	0	0	0
HIBCH	Q8QZS1	X		352	59.2	x	N	N	1	1	1	1	1	1	NA	1	1	1	1	1	1	1	1	1	1	1	1	1	1	1	1	1	1	1	1	1	1	1	1	1	1	1	1	0	1	1	1	1	0
HIBCH	Q8QZS1	X		364	46	x	N	N	1	1	1	1	1	1	NA	1	1	1	1	1	1	1	1	0	0	1	1	1	1	1	1	0	1	0	1	0	0	1	1	1	1	0	0	0	0	0	0	0	0
HINT1	P70349		X	21	16.7	x	N	N	1	1	1	1	1	1	1	1	1	1	1	1	1	0	1	1	1	1	1	1	0	1	1	1	1	1	1	NA	NA	1	1	1	1	1	1	1	1	1	1	1	1
HINT1	P70349		X	30	46.2	x	N	N	1	1	1	1	1	1	1	1	1	1	1	1	1	0	1	1	1	1	1	1	0	1	1	1	1	1	1	NA	0	1	1	1	1	1	1	1	0	0	0	0	1
HMGB1	P63158		X	12	50.8	x	N	N	1	1	1	1	1	1	1	1	1	1	1	1	1	1	1	1	1	1	1	1	1	1	1	1	1	1	1	0	1	1	1	1	1	1	1	1	1	1	1	1	1
HMGB1	P63158		X	30	18.7	x	Y	N	1	1	1	1	1	1	1	1	1	1	1	1	1	1	1	1	1	1	1	1	1	1	1	1	1	1	1	0	1	1	1	1	1	1	1	1	1	1	1	1	1
HMGB1	P63158		X	43	54	x	N	Y	1	1	1	1	1	1	1	1	1	1	1	1	1	1	1	1	1	1	1	1	1	1	1	1	1	1	1	0	1	1	1	1	1	1	1	1	1	1	1	1	1
HMGB1	P63158		X	157	29	x	N	N	1	1	1	1	1	1	1	1	1	1	1	1	1	1	1	1	1	1	1	1	1	1	1	1	1	1	1	0	1	1	1	1	1	1	1	1	1	1	1	1	1
HMGCL	P38060	X		48	41.5	x	N	Y	1	1	1	1	1	1	1	1	1	1	1	1	1	1	1	1	1	0	1	1	1	1	1	1	1	1	1	0	1	1	1	1	1	1	1	1	0	NA	0	0	1
HMGCL	P38060	X		93	58.8	x	N	Y	1	1	1	1	1	1	1	1	1	1	1	1	1	1	1	0	0	0	1	1	1	1	1	1	0	1	1	0	1	1	1	1	1	1	1	1	1	1	0	0	0
HMGCL	P38060	X		111	58.7	x	N	Y	1	1	1	1	1	1	1	1	1	1	1	1	1	1	1	0	0	0	1	1	1	1	1	1	1	1	1	0	1	1	1	1	1	1	1	1	1	1	0	0	1
HMGCL	P38060	X		179	55.5	x	N	Y	1	1	1	1	1	1	1	1	1	1	1	1	1	1	1	1	1	0	1	1	1	1	1	1	1	1	1	0	1	1	1	1	1	1	1	1	1	1	0	0	1
HMGCS1	Q8JZK9		X	100	37	x	N	Y	1	1	1	1	1	1	0	1	1	1	1	1	1	1	1	1	1	1	1	1	1	1	1	1	1	1	1	1	1	1	1	1	1	1	1	1	1	1	1	1	1
HNMT	Q91VF2		X	38	38	x	N	N	1	1	1	1	1	1	1	1	1	1	1	1	0	NA	1	0	NA	1	1	1	1	1	1	0	1	0	1	1	1	1	1	1	1	1	1	1	1	1	1	1	1
HOGA1	Q9DCU9			96	49	x	N	N	1	1	1	1	1	1	1	1	1	1	1	1	0	1	1	1	1	1	1	1	1	1	1	1	1	1	1	1	1	1	1	1	1	1	1	1	NA	0	0	0	0
HOGA1	Q9DCU9			205	23.2	x	N	Y	1	1	1	1	1	1	1	1	1	1	1	1	1	1	1	1	1	1	1	1	1	1	1	1	1	1	1	1	1	1	1	1	1	1	1	1	1	1	1	1	1
HPD	P49429		X	39	37.3	x	N	Y	1	1	1	1	1	1	1	1	1	1	1	1	1	1	1	1	NA	1	1	1	NA	1	NA	1	1	1	1	1	1	1	1	NA	1	NA	1	NA	1	1	1	1	1
HPD	P49429		X	127	55.3	x	N	N	1	1	1	1	1	1	1	1	1	1	1	1	1	1	1	1	1	1	1	1	0	1	1	1	1	0	1	1	1	1	1	1	1	1	1	1	0	0	1	0	1
HPD	P49429		X	132	25.3	x	N	N	1	1	1	1	1	1	1	1	1	1	1	1	1	1	1	1	1	1	1	1	1	1	1	1	1	1	1	1	1	1	1	1	1	1	1	1	1	1	1	1	1
HPD	P49429		X	166	54.8	x	N	N	0	0	0	0	0	0	0	1	1	0	0	0	0	0	0	0	0	1	1	1	1	1	1	1	1	1	1	1	1	1	0	0	0	0	0	0	1	1	1	1	1
HPD	P49429		X	172	51.3	x	N	N	1	1	1	1	0	0	1	1	1	1	1	1	1	1	1	1	1	1	1	1	1	1	1	1	1	1	1	1	1	1	1	1	1	1	1	1	0	0	1	1	0
HPD	P49429		X	297	52.8	x	N	Y	1	1	1	1	NA	1	1	0	1	1	0	1	1	1	0	1	1	1	1	1	1	0	0	1	1	1	1	1	0	0	1	1	1	1	1	1	0	0	0	0	0
HPD	P49429		X	369	40.7	x	N	Y	1	1	1	1	1	1	1	1	1	1	1	1	1	1	1	0	1	1	1	1	1	1	1	1	NA	1	1	1	1	1	1	1	1	1	1	1	0	0	0	0	0
HPX	Q91X72			345	39.2	x	N	Y	1	1	1	1	1	1	1	1	1	1	1	1	1	1	1	1	1	1	1	1	1	1	1	1	1	1	1	1	1	1	1	1	1	1	1	1	0	0	0	0	0
HRSP12	P52760			60	51.7	x	N	Y	1	1	1	1	1	0	1	1	0	0	0	0	0	0	0	0	1	0	0	0	0	0	0	0	0	NA	0	0	0	1	0	0	0	0	0	0	1	1	1	0	0
HRSP12	P52760			67	54.7	x	N	N	1	1	1	1	1	1	1	1	1	1	1	1	1	1	1	1	1	1	1	1	1	1	1	1	1	NA	1	1	0	1	1	1	1	1	1	1	1	1	1	1	1
HSD11B1	Q3TJI8			43	10.8	x	N	Y	1	1	1	1	1	1	1	1	0	1	1	1	1	1	1	1	0	1	1	1	1	1	1	1	1	1	1	1	1	1	1	1	1	1	1	1	1	1	1	1	1
HSD11B1	Q3TJI8			230	21.3	x	N	Y	0	0	0	0	0	0	0	0	0	0	0	0	0	0	NA	NA	0	1	1	0	0	0	0	0	1	0	1	0	0	1	NA	0	0	1	1	1	0	0	0	0	0
HSD17B10	Q99N15	X		9	58.8	x	N	Y	1	1	1	1	1	1	0	1	1	1	1	1	1	1	1	1	0	NA	1	1	1	1	1	1	1	0	1	1	1	1	1	1	1	1	NA	1	1	1	0	0	NA
HSD17B10	Q99N15	X		52	47	x	N	N	1	1	1	1	1	1	1	1	1	1	1	1	1	1	1	1	0	0	1	1	1	1	1	1	1	1	1	1	1	1	1	1	1	1	0	1	1	1	0	0	1
HSD17B10	Q99N15	X		69	49.8	x	N	N	1	1	1	1	1	1	1	1	1	1	1	1	1	1	1	0	0	1	1	1	1	1	1	1	1	1	1	0	1	1	1	1	1	1	0	1	0	0	0	0	0
HSDL2	Q2TPA8	X		322	52.5	x	N	N	NA	NA	NA	NA	NA	NA	NA	NA	NA	NA	NA	NA	NA	NA	NA	NA	NA	NA	NA	NA	NA	NA	NA	NA	NA	NA	NA	NA	0	0	NA	NA	NA	NA	NA	NA	NA	NA	NA	NA	NA
HSDL2	Q2TPA8	X		328	43.8	x	N	N	NA	NA	NA	NA	NA	NA	NA	NA	NA	NA	NA	NA	NA	NA	NA	NA	NA	NA	NA	NA	NA	NA	NA	NA	NA	NA	NA	0	0	1	NA	NA	NA	NA	NA	NA	NA	NA	NA	NA	1
HSDL2	Q2TPA8	X		340	56.7	x	N	N	NA	NA	NA	NA	NA	NA	NA	NA	NA	NA	NA	NA	NA	NA	NA	NA	NA	NA	NA	NA	NA	NA	NA	NA	NA	NA	0	0	0	0	NA	NA	NA	NA	NA	NA	0	0	0	0	0
HSDL2	Q2TPA8	X		376	34	x	N	Y	1	1	1	1	1	1	1	1	1	1	1	1	1	1	1	1	0	1	1	1	1	1	1	1	1	1	0	1	1	1	0	0	0	1	1	1	0	0	0	0	0
HSDL2	Q2TPA8	X		390	19.3	x	N	Y	1	1	1	1	1	1	1	1	1	1	1	1	1	1	1	1	1	1	1	1	1	1	1	1	0	1	1	1	1	1	1	1	1	1	1	1	0	0	0	0	1
HSP90AA1	P07901		X	84	47	x	N	Y	1	1	0	1	1	1	1	0	1	1	1	NA	1	0	1	1	1	1	1	1	1	1	1	1	1	1	1	0	1	1	1	0	1	1	1	1	1	1	1	1	1
HSP90AA1	P07901		X	444	59.5	x	N	Y	1	1	0	1	1	1	1	0	1	1	1	1	1	0	NA	1	1	1	1	1	1	1	1	1	1	1	1	0	1	1	1	0	1	1	1	1	1	1	1	1	1
HSP90AA1	P07901		X	459	46.2	x	N	N	1	1	0	1	1	1	1	0	1	1	1	1	1	0	NA	1	1	1	1	1	1	1	1	1	1	1	1	0	1	1	1	0	1	1	1	1	1	1	1	1	1
HSP90AA1	P07901		X	490	36.5	x	Y	N	1	1	0	1	1	1	1	0	1	1	1	1	1	0	1	1	1	1	1	1	1	1	1	1	1	1	1	0	1	1	1	0	1	1	1	1	1	1	1	1	1
HSP90AA1	P07901		X	547	18.8	x	N	Y	1	1	0	1	1	0	1	0	1	1	1	1	1	0	1	1	1	1	1	1	1	1	1	1	1	1	1	0	1	1	1	0	1	1	1	1	1	1	1	1	1
HSP90AA1	P07901		X	559	20.3	x	N	Y	1	1	0	1	1	1	1	0	1	1	1	1	1	0	1	1	1	1	1	1	1	1	1	1	1	1	1	0	1	1	1	0	1	1	1	1	1	1	1	1	1
HSP90AA1	P07901		X	577	34.8	x	Y	N	1	1	0	1	1	1	1	0	1	1	1	1	1	0	1	1	1	1	1	1	1	1	1	1	1	1	1	0	1	1	1	0	1	1	1	1	1	1	1	1	1
HSP90AB1	P11499		X	53	21.8	x	N	N	1	1	1	1	1	1	1	1	1	1	1	1	1	1	0	1	0	1	1	1	1	1	0	1	1	1	1	1	1	1	1	1	1	1	1	1	1	1	1	1	1
HSP90AB1	P11499		X	186	30	x	N	Y	1	1	1	1	1	1	1	1	1	1	1	1	1	1	0	1	0	1	1	1	1	1	0	1	1	1	1	1	1	1	1	1	1	1	1	1	1	1	1	1	1
HSP90AB1	P11499		X	219	49.2	x	N	N	1	1	1	1	1	1	1	1	1	1	1	1	1	1	0	1	0	1	1	1	1	1	0	1	1	1	1	1	1	1	1	1	1	1	1	1	1	1	1	1	1
HSP90AB1	P11499		X	275	28.8	x	N	N	1	1	1	1	1	1	1	1	1	1	1	1	1	1	0	1	0	1	1	1	1	1	0	1	1	1	1	1	1	1	1	1	1	1	1	1	1	1	1	1	1
HSP90AB1	P11499		X	284	13	x	N	Y	1	1	1	1	1	1	1	1	1	1	1	1	1	1	0	1	0	1	1	1	1	1	0	1	1	1	1	1	1	1	1	1	1	1	1	1	1	1	1	1	1
HSP90AB1	P11499		X	354	26.5	x	N	Y	1	1	1	1	1	0	1	1	1	1	1	1	1	1	0	1	0	1	1	1	1	1	0	1	1	1	1	1	1	1	1	1	1	1	1	1	1	1	1	1	1
HSP90AB1	P11499		X	399	29.7	x	N	Y	1	1	1	1	1	1	1	1	1	1	1	1	1	1	0	1	0	1	1	1	1	1	0	1	1	1	1	1	1	1	1	1	1	1	1	1	1	1	1	1	1
HSP90AB1	P11499		X	435	57.3	x	N	Y	1	1	1	1	1	1	1	1	1	1	1	1	1	1	0	1	0	1	1	1	1	1	0	1	1	1	1	1	1	1	1	1	1	1	1	1	1	1	1	1	1
HSP90AB1	P11499		X	481	53.2	x	N	Y	1	1	1	1	1	1	1	1	1	1	1	1	1	1	0	1	0	1	1	1	1	1	0	1	1	1	1	1	1	1	1	1	1	1	1	1	1	1	1	1	1
HSP90AB1	P11499		X	531	20	x	N	Y	1	1	1	1	1	1	1	1	1	1	1	1	1	1	0	1	0	1	1	1	1	1	0	1	1	1	1	1	1	1	1	1	1	1	1	1	1	1	1	1	1
HSP90AB1	P11499		X	538	28.3	x	N	Y	1	1	1	1	1	1	1	1	1	1	1	1	1	1	0	1	0	1	1	1	1	1	0	1	1	1	1	1	1	1	1	1	1	1	1	1	1	1	1	1	1
HSP90AB1	P11499		X	550	30.7	x	N	Y	1	1	1	1	1	1	1	1	1	1	1	1	1	1	0	1	0	1	1	1	1	1	0	1	1	1	1	1	1	1	1	1	1	1	1	1	1	1	1	1	1
HSP90AB1	P11499		X	565	18	x	N	N	1	1	1	1	1	1	1	1	1	1	1	1	1	1	0	1	0	1	1	1	1	1	0	1	1	1	1	1	1	1	1	1	1	1	1	1	1	1	1	1	1
HSP90AB1	P11499		X	568	32.3	x	N	N	1	1	1	1	1	1	1	1	1	1	1	1	1	1	0	1	0	1	1	1	1	1	0	1	1	1	1	1	1	1	1	1	1	1	1	1	1	1	1	1	1
HSP90B1	P08113		X	97	52.8	x	N	N	1	1	1	1	1	1	1	1	1	1	1	1	1	1	1	1	1	1	1	1	1	1	1	1	1	1	1	1	1	1	NA	1	1	1	1	1	1	NA	1	1	1
HSP90B1	P08113		X	114	47.3	x	N	Y	1	1	1	1	1	1	1	1	1	1	1	1	1	1	1	1	1	1	1	1	1	1	1	1	1	1	1	1	1	1	NA	1	1	1	1	1	1	NA	1	1	1
HSP90B1	P08113		X	142	52.2	x	N	N	1	1	1	1	1	1	1	1	1	1	1	1	1	1	1	1	1	1	1	1	1	1	1	1	1	1	1	1	1	1	NA	1	1	1	1	1	1	NA	1	1	1
HSP90B1	P08113		X	161	49.3	x	N	N	1	1	1	1	1	1	1	1	1	1	1	1	1	1	1	1	1	1	1	1	1	1	1	1	1	1	1	1	1	1	NA	1	1	1	1	1	1	NA	1	1	1
HSP90B1	P08113		X	348	50.5	x	N	Y	1	1	1	1	1	1	1	1	1	1	1	1	1	1	1	1	1	1	1	1	1	1	1	1	1	1	1	1	1	1	1	1	1	1	1	1	1	NA	1	1	1
HSP90B1	P08113		X	356	15.8	x	N	N	1	1	1	1	1	1	1	1	1	1	1	1	1	1	1	1	1	1	1	1	1	1	1	1	1	1	1	1	1	1	1	1	1	1	1	1	1	NA	1	1	1
HSP90B1	P08113		X	428	12.3	x	N	Y	1	1	1	1	1	1	1	1	1	1	1	1	1	1	1	1	1	1	1	1	1	1	1	1	1	1	1	1	1	1	1	1	1	1	1	1	1	1	1	1	1
HSP90B1	P08113		X	479	35.5	x	N	Y	1	1	1	1	1	1	1	1	1	1	1	1	1	1	1	1	1	1	1	1	1	1	1	1	1	1	1	1	1	1	1	1	1	1	1	1	1	1	1	1	1
HSP90B1	P08113		X	537	17.5	x	N	N	1	1	1	1	1	1	1	1	1	1	1	1	1	1	1	1	1	1	1	1	1	1	1	1	1	1	1	1	1	1	1	1	1	1	1	1	1	1	1	1	1
HSP90B1	P08113		X	597	31.8	x	N	N	1	1	1	1	1	1	1	1	1	1	1	1	1	1	1	1	1	1	1	1	1	1	1	1	1	1	1	1	1	1	1	1	1	1	1	1	1	1	1	1	1
HSP90B1	P08113		X	623	43.7	x	N	N	1	1	1	1	1	1	1	1	1	1	1	1	1	1	1	1	1	1	1	1	1	1	1	1	1	1	1	1	1	1	1	1	1	1	1	1	1	1	1	1	1
HSPA2	P17156		X	188	18.3	x	N	Y	1	1	1	1	1	1	1	1	1	1	0	1	1	0	1	1	1	1	1	1	1	1	1	1	1	1	1	1	1	1	1	1	1	1	1	1	1	1	1	1	1
HSPA5	P20029		X	82	25	x	N	Y	1	1	1	1	1	1	1	1	1	1	1	1	1	1	1	1	1	1	1	1	1	1	1	1	1	1	1	1	1	1	1	1	1	1	1	1	1	1	1	1	1
HSPA5	P20029		X	114	56.5	x	N	N	1	1	1	1	1	1	1	1	1	1	1	1	1	1	1	1	1	1	1	1	1	1	1	1	1	1	1	1	1	1	1	1	1	1	1	1	1	1	1	1	1
HSPA5	P20029		X	119	58.7	x	N	N	1	1	1	1	1	1	1	1	1	1	1	1	1	1	1	1	1	1	1	1	1	1	1	1	1	1	1	1	1	1	1	1	1	1	1	1	1	1	1	1	1
HSPA5	P20029		X	214	32.3	x	N	Y	1	1	1	1	1	1	1	1	1	1	1	1	1	1	1	1	1	1	1	1	1	1	1	1	1	1	1	1	1	1	1	1	1	1	1	1	1	1	1	1	1
HSPA5	P20029		X	269	42	x	N	N	1	1	1	1	1	1	1	1	1	1	1	1	1	1	1	1	1	1	1	1	1	1	1	1	1	1	1	1	1	1	1	1	1	1	1	1	1	1	1	1	1
HSPA5	P20029		X	327	27.5	x	N	N	1	1	1	1	1	1	1	1	1	1	1	1	1	1	1	1	1	1	1	1	1	1	1	1	1	1	1	1	1	1	1	1	1	1	1	1	1	1	1	1	1
HSPA5	P20029		X	345	7.5	x	N	N	1	1	1	1	1	1	1	1	1	1	1	1	1	1	1	1	1	1	1	1	1	1	1	1	1	1	1	1	1	1	1	1	1	1	1	1	1	1	1	1	1
HSPA5	P20029		X	377	15.2	x	N	Y	1	1	1	1	1	1	1	1	1	1	1	1	1	1	1	1	1	1	1	1	1	1	1	1	1	1	1	1	1	1	1	1	1	1	1	1	1	1	1	1	1
HSPA5	P20029		X	475	58.8	x	N	N	1	1	1	1	1	1	1	1	1	1	1	1	1	1	1	1	1	1	1	1	1	1	1	1	1	1	1	1	1	1	1	1	1	1	1	1	1	1	1	1	1
HSPA5	P20029		X	548	46.5	x	N	N	1	1	1	1	1	1	1	1	1	1	1	1	1	1	1	1	1	1	1	1	1	1	1	1	1	1	1	1	1	1	1	1	1	1	1	1	1	1	1	1	1
HSPA5	P20029		X	574	31.2	x	N	N	1	1	1	1	1	1	1	1	1	1	1	1	1	1	1	1	1	1	1	1	1	1	1	1	1	1	1	1	1	1	1	1	1	1	1	1	1	1	1	1	1
HSPA5	P20029		X	602	8.8	x	N	N	1	1	1	1	1	1	1	1	1	1	1	1	1	1	1	1	1	1	1	1	1	1	1	1	1	1	1	1	1	1	1	1	1	1	1	1	1	1	1	1	1
HSPA8	P63017		X	56	41.2	x	N	N	1	1	1	1	1	1	1	0	1	1	1	1	1	1	1	1	1	1	1	1	1	1	1	1	1	1	1	1	1	1	1	1	1	1	1	1	1	1	1	1	1
HSPA8	P63017		X	108	58.5	x	N	N	1	1	1	1	1	1	1	0	1	1	1	1	1	1	1	1	1	1	1	1	1	1	1	1	1	1	1	1	1	1	1	1	1	1	1	1	1	1	1	1	1
HSPA8	P63017		X	112	21.7	x	N	Y	1	1	1	1	1	1	1	0	1	1	1	1	1	1	1	1	1	1	1	1	1	1	1	1	1	1	1	1	1	1	1	1	1	1	1	1	1	1	1	1	1
HSPA8	P63017		X	137	19.3	x	N	Y	1	1	1	1	1	1	1	0	1	1	1	1	1	1	1	1	1	1	1	1	1	1	1	1	1	1	1	1	1	1	1	1	1	1	1	1	1	1	1	1	1
HSPA8	P63017		X	159	47.5	x	N	N	1	1	1	1	1	1	1	0	1	1	1	1	1	1	1	1	1	1	1	1	1	1	1	1	1	1	1	1	1	1	1	1	1	1	1	1	1	1	1	1	1
HSPA8	P63017		X	187	5.3	x	N	Y	1	1	1	1	1	1	1	0	1	1	1	1	1	1	1	1	1	1	1	1	1	1	1	1	1	1	1	1	1	1	1	1	1	1	1	1	1	1	1	1	1
HSPA8	P63017		X	246	38.2	x	N	Y	1	1	1	1	1	1	0	0	1	1	1	1	1	1	1	1	1	1	1	1	1	1	1	1	1	1	1	1	1	1	1	1	1	1	1	1	1	1	1	1	1
HSPA8	P63017		X	319	32.7	x	N	N	1	1	1	1	1	1	1	0	1	1	1	1	1	1	1	1	1	1	1	1	1	1	1	1	1	1	1	1	1	1	1	1	1	1	1	1	1	1	1	1	1
HSPA8	P63017		X	328	18.3	x	N	Y	1	1	1	1	1	1	1	0	1	1	1	1	1	1	1	1	1	1	1	1	1	1	1	1	1	1	1	1	1	1	1	1	1	1	1	1	1	1	1	1	1
HSPA8	P63017		X	348	15.7	x	N	N	1	1	1	1	1	1	1	0	1	1	1	1	1	1	1	1	1	1	1	1	1	1	1	1	1	1	1	1	1	1	1	1	1	1	1	1	1	1	1	1	1
HSPA8	P63017		X	357	5.2	x	N	N	1	1	1	1	1	1	1	0	1	1	1	1	1	1	1	1	1	1	1	1	1	1	1	1	1	1	1	1	1	1	1	1	1	1	1	1	1	1	1	1	1
HSPA8	P63017		X	361	10.3	x	N	Y	1	1	1	1	1	1	1	0	1	1	1	1	1	1	1	1	1	1	1	1	1	1	1	1	1	1	1	1	1	1	1	1	1	1	1	1	1	1	1	1	1
HSPA8	P63017		X	524	36.8	x	N	Y	1	1	1	1	1	1	1	0	1	1	1	1	1	1	1	1	1	1	1	1	1	1	1	1	1	1	1	1	1	1	1	1	1	1	1	1	1	1	1	1	1
HSPA8	P63017		X	589	58.8	x	N	N	1	1	1	1	1	1	1	0	1	1	1	1	1	1	1	1	1	1	1	1	1	1	1	1	1	1	1	1	1	1	1	1	1	1	1	1	1	1	1	1	1
HSPA8	P63017		X	597	59.2	x	N	N	1	1	1	1	1	1	1	0	1	1	1	1	1	1	1	1	1	1	1	1	1	1	1	1	1	1	1	1	1	1	1	1	1	1	1	1	1	1	1	1	1
HSPA9	P38647	X		76	42.2	x	N	Y	1	1	1	1	1	1	1	1	1	1	1	1	1	1	1	1	1	1	1	1	1	1	1	1	1	1	1	1	1	1	1	1	1	1	1	1	1	1	1	1	1
HSPA9	P38647	X		135	41.3	x	N	N	1	1	1	1	1	1	1	NA	1	1	1	1	1	1	1	1	1	1	1	1	1	1	1	1	1	1	1	1	1	1	1	1	1	1	1	1	1	1	1	1	1
HSPA9	P38647	X		143	46.7	x	N	N	1	1	1	1	1	1	1	1	1	1	1	1	1	1	1	1	1	1	1	1	1	1	1	1	1	1	1	1	1	1	1	1	1	1	1	1	1	1	1	1	1
HSPA9	P38647	X		159	24	x	N	Y	1	1	1	1	1	1	1	1	1	1	1	1	1	1	1	1	1	1	1	1	1	1	1	1	1	1	1	1	1	1	1	1	1	1	1	1	1	1	1	1	1
HSPA9	P38647	X		173	7.3	x	N	N	1	1	1	1	1	1	1	1	1	1	1	1	1	1	1	1	1	1	1	1	1	1	1	1	1	1	1	1	1	1	1	1	1	1	1	1	1	1	1	1	1
HSPA9	P38647	X		175	21.5	x	N	N	1	1	1	1	1	1	1	1	1	1	1	1	1	1	1	1	1	1	1	1	1	1	1	1	1	1	0	1	1	1	1	1	1	1	1	1	1	1	1	1	1
HSPA9	P38647	X		187	54	x	N	N	1	1	1	1	1	1	1	1	1	1	1	1	1	1	1	1	1	1	1	1	1	1	1	1	1	NA	1	1	1	1	1	1	1	1	1	1	0	0	0	0	1
HSPA9	P38647	X		206	37.7	x	N	N	1	1	1	1	1	1	1	1	1	1	1	1	1	1	1	1	1	1	1	1	1	1	1	1	1	1	1	1	1	1	1	1	1	1	1	1	1	1	1	1	1
HSPA9	P38647	X		234	42	x	N	Y	1	1	1	1	1	1	1	1	1	1	1	1	1	1	1	1	1	1	1	1	1	1	1	1	1	1	0	1	1	1	1	1	1	1	1	1	1	1	1	1	1
HSPA9	P38647	X		288	21.3	x	N	Y	1	1	1	1	1	1	1	1	1	1	1	1	1	1	1	1	1	1	1	1	1	1	1	1	1	NA	1	1	1	1	1	1	1	1	1	1	1	1	1	1	1
HSPA9	P38647	X		300	8.3	x	N	N	1	1	1	1	1	1	1	1	1	1	1	1	1	1	1	1	1	1	1	1	1	1	1	1	1	1	0	1	1	1	1	1	1	1	1	1	1	1	1	1	1
HSPA9	P38647	X		345	10	x	N	N	1	1	1	1	1	1	1	1	1	1	1	1	1	1	1	1	1	1	1	1	1	1	1	1	1	1	0	1	1	1	1	1	1	1	1	1	1	1	1	1	1
HSPA9	P38647	X		360	5.2	x	Y	Y	0	0	0	0	0	0	0	0	1	0	0	0	1	0	0	0	0	1	1	1	1	1	1	1	1	0	1	1	1	1	1	1	1	0	0	0	0	0	0	0	1
HSPA9	P38647	X		368	52.8	x	Y	Y	1	1	1	1	1	1	1	1	1	1	1	1	1	1	1	1	1	1	1	1	1	1	1	1	1	1	1	1	1	1	1	1	1	1	1	1	1	1	1	1	1
HSPA9	P38647	X		394	31.7	x	N	Y	1	1	1	1	1	1	1	1	1	1	1	1	1	1	1	1	1	1	1	1	1	1	1	1	1	1	1	1	1	1	1	1	1	1	1	1	1	1	1	1	1
HSPA9	P38647	X		563	19	x	N	N	1	1	1	1	1	1	1	1	1	1	1	1	1	1	1	1	1	1	1	1	1	1	1	1	1	1	NA	1	NA	1	1	1	1	1	1	1	1	1	1	1	1
HSPA9	P38647	X		567	58.7	x	N	N	1	1	1	1	1	1	1	1	1	1	1	1	1	1	1	1	1	1	1	1	1	1	1	1	1	1	NA	1	1	1	1	1	1	1	1	1	1	1	1	1	1
HSPA9	P38647	X		595	30.3	x	N	N	1	1	1	1	1	1	1	1	1	1	1	1	1	1	1	1	1	1	1	1	1	1	1	1	1	1	NA	1	NA	1	1	1	1	1	1	1	1	1	1	1	1
HSPA9	P38647	X		646	32.7	x	N	N	1	1	1	1	1	1	1	1	1	1	1	1	1	1	1	1	1	1	1	1	1	1	1	1	1	1	1	1	1	1	1	1	1	1	1	1	1	1	1	1	1
HSPD1	P63038	X		31	40.3	x	N	N	1	1	1	1	1	1	1	1	1	1	1	1	1	1	1	1	1	1	1	1	1	1	1	1	1	1	1	1	1	1	1	1	1	1	1	1	1	NA	1	1	1
HSPD1	P63038	X		75	6.8	x	N	N	1	1	1	1	1	1	1	1	1	1	1	1	1	1	1	1	1	1	1	1	1	1	1	1	1	1	1	1	1	1	1	1	1	1	1	1	1	1	1	1	1
HSPD1	P63038	X		82	33.3	x	N	Y	1	1	1	1	1	1	1	1	1	1	1	1	1	1	1	1	1	1	1	1	1	1	1	1	1	1	1	1	1	1	1	1	1	1	1	1	1	1	1	1	1
HSPD1	P63038	X		96	26.8	x	N	Y	1	1	1	1	1	1	1	1	1	1	1	1	1	1	1	0	0	1	1	1	1	1	1	1	1	1	1	1	1	1	1	1	1	0	0	0	1	1	0	0	1
HSPD1	P63038	X		125	21.3	x	N	N	1	1	1	1	1	1	1	1	1	1	1	1	1	1	1	1	1	1	1	1	1	1	1	1	1	1	1	1	1	1	1	1	1	1	1	1	1	1	1	1	1
HSPD1	P63038	X		130	32.2	x	N	Y	1	1	1	1	1	1	1	1	1	1	1	1	1	1	1	1	1	1	1	1	1	1	1	1	1	1	1	1	1	1	1	1	1	1	1	1	1	1	1	1	1
HSPD1	P63038	X		133	58.7	x	N	Y	1	1	1	1	1	1	1	1	1	1	1	1	1	1	1	1	1	1	1	1	1	1	1	1	1	1	1	1	1	1	1	1	1	1	1	1	1	1	1	1	1
HSPD1	P63038	X		156	17.3	x	N	Y	1	1	1	1	1	1	1	1	1	1	1	1	1	1	1	1	1	1	1	1	1	1	1	1	1	1	1	0	1	1	1	1	1	1	1	1	1	1	1	1	1
HSPD1	P63038	X		180	48.3	x	N	N	1	1	0	1	1	1	1	1	1	1	1	1	1	1	1	0	0	1	1	1	1	1	1	1	1	NA	1	1	1	1	1	1	1	0	1	1	0	0	0	0	1
HSPD1	P63038	X		191	34.2	x	N	N	1	1	1	1	1	1	1	1	1	1	1	1	1	1	1	1	1	1	1	1	1	1	1	1	1	NA	1	1	1	1	1	1	1	1	1	1	1	1	1	1	1
HSPD1	P63038	X		202	48.5	x	N	N	1	1	1	1	1	1	1	1	1	1	1	1	1	1	1	1	1	1	1	1	1	1	1	1	1	NA	1	1	1	1	1	1	1	1	1	1	1	1	1	1	1
HSPD1	P63038	X		205	51.3	x	N	N	1	1	1	1	1	1	1	0	1	1	1	1	1	1	1	1	1	1	1	1	1	1	1	1	1	1	1	1	1	1	1	1	1	1	1	1	1	1	1	1	1
HSPD1	P63038	X		218	7.7	x	N	N	1	1	1	1	1	1	1	0	1	1	1	1	1	1	1	1	1	1	1	1	1	1	1	1	1	1	1	1	1	1	1	1	1	1	1	1	1	1	1	1	1
HSPD1	P63038	X		233	46.2	x	N	Y	1	1	1	1	1	1	1	NA	1	1	1	1	1	1	1	1	1	1	1	1	1	1	1	1	1	1	1	1	1	1	1	1	1	1	1	1	1	1	1	1	1
HSPD1	P63038	X		236	30.5	x	N	Y	1	1	1	1	1	1	1	0	1	1	1	1	1	1	1	1	1	1	1	1	1	1	1	1	1	1	1	1	1	1	1	1	1	1	1	1	1	1	1	1	1
HSPD1	P63038	X		249	20	x	N	N	1	1	1	1	1	1	1	1	1	1	1	1	1	1	1	1	1	1	1	1	1	1	1	1	1	1	1	1	1	1	1	1	1	1	1	1	1	1	1	1	1
HSPD1	P63038	X		352	59	x	N	N	1	1	1	1	1	1	1	1	1	1	1	1	1	1	1	1	1	1	NA	1	1	1	1	1	1	1	1	1	1	1	1	1	1	1	1	1	1	1	1	1	1
HSPD1	P63038	X		359	43.8	x	N	Y	1	1	1	1	1	1	1	1	1	1	1	1	1	1	1	1	1	1	NA	1	1	1	1	1	1	1	1	1	1	1	1	1	1	1	1	1	1	1	1	1	1
HSPD1	P63038	X		387	15.3	x	N	Y	1	1	1	1	1	1	1	NA	1	1	1	1	1	1	1	1	1	1	NA	1	1	1	1	1	1	1	1	1	1	1	1	1	1	1	1	1	1	1	1	1	1
HSPD1	P63038	X		396	26.5	x	N	N	1	1	1	1	1	1	1	NA	1	1	1	1	1	1	1	1	1	1	NA	1	1	1	1	1	1	1	1	1	1	1	1	1	1	1	1	1	1	1	1	1	1
HSPD1	P63038	X		455	59.5	x	N	Y	0	0	0	0	0	0	0	NA	0	0	1	0	0	0	0	0	0	0	NA	0	0	0	NA	0	0	1	1	1	1	1	0	0	0	0	0	0	0	0	0	0	0
HSPD1	P63038	X		469	33.2	x	N	Y	1	1	1	1	1	1	1	NA	1	1	1	1	1	1	1	1	1	1	NA	1	1	1	NA	1	1	NA	1	1	1	1	1	1	1	1	1	1	1	1	1	1	1
HSPD1	P63038	X		473	22.8	x	N	Y	1	1	1	1	1	1	1	NA	1	1	1	1	1	1	1	1	1	1	NA	1	1	1	NA	1	1	NA	1	1	1	1	1	1	1	1	1	1	1	1	1	1	1
HSPD1	P63038	X		523	42.2	x	N	N	1	1	1	1	1	1	1	NA	1	1	1	1	1	1	1	1	1	1	NA	1	1	1	NA	1	1	NA	1	1	1	1	1	1	1	1	1	1	1	1	1	1	1
HSPD1	P63038	X		551	15.7	x	N	Y	1	1	1	1	1	1	1	1	1	1	1	1	1	1	1	1	1	1	1	1	1	1	NA	1	1	NA	1	1	1	1	1	1	1	1	1	1	1	1	1	1	1
HTATIP2	Q9Z2G9		X	36	58.7	x	N	N	1	1	1	1	1	1	1	1	1	1	1	0	1	1	1	0	0	1	1	1	1	1	1	1	1	1	1	1	1	1	1	1	1	1	1	1	0	0	0	0	0
IDH1	O88844		X	27	15.2	x	N	Y	1	1	1	1	1	1	1	1	1	1	1	1	1	1	1	1	1	1	1	1	1	1	1	1	1	1	1	1	1	1	1	1	1	1	1	1	1	1	1	1	1
IDH1	O88844		X	58	53.8	x	N	N	1	1	1	1	1	1	1	1	1	1	1	1	1	1	1	0	0	1	1	1	1	1	0	1	1	1	1	1	1	1	1	1	1	1	1	1	0	0	0	0	0
IDH1	O88844		X	81	55.7	x	N	N	1	1	1	1	1	1	1	1	1	1	1	1	1	1	1	1	1	1	1	1	1	1	1	1	1	1	1	1	1	1	1	1	1	1	1	1	1	1	1	1	1
IDH1	O88844		X	87	59.2	x	N	N	1	1	1	1	1	1	1	1	1	1	1	1	1	1	1	1	1	1	1	1	1	1	1	1	1	1	1	1	1	1	1	1	1	1	1	1	1	1	1	1	1
IDH1	O88844		X	93	39.7	x	N	Y	1	1	1	1	1	1	1	1	1	1	1	1	1	1	1	1	1	1	1	1	1	1	1	1	1	1	1	1	1	1	1	1	1	1	1	1	1	1	1	1	1
IDH1	O88844		X	115	27.3	x	N	N	1	1	1	1	1	1	1	1	1	1	1	1	1	1	1	1	1	1	1	1	1	1	1	1	1	1	1	NA	1	1	1	1	1	1	1	1	1	1	1	1	1
IDH1	O88844		X	126	58.7	x	N	N	1	1	1	1	1	1	1	1	1	1	1	1	1	1	1	1	1	1	1	1	1	1	1	1	1	1	1	1	1	1	1	1	1	1	1	1	1	1	1	1	1
IDH1	O88844		X	151	40.5	x	N	N	1	1	1	1	1	1	1	1	1	1	0	1	1	1	1	1	1	1	1	1	1	1	1	1	1	1	1	1	1	1	1	1	1	1	1	1	1	1	1	1	1
IDH1	O88844		X	159	59	x	N	N	0	0	0	0	0	0	0	0	0	0	0	0	0	0	0	0	0	0	0	0	0	0	0	0	0	0	1	1	1	1	0	0	0	0	0	0	1	1	1	1	1
IDH1	O88844		X	224	43.7	x	N	N	1	1	1	1	1	1	1	1	1	1	1	1	1	1	1	1	1	1	1	1	1	1	1	1	1	1	1	1	1	1	1	1	1	1	1	1	1	1	1	1	1
IDH1	O88844		X	233	36.2	x	N	N	1	1	1	1	1	1	1	1	1	1	1	1	1	1	1	1	0	1	1	1	1	1	1	1	1	1	1	1	1	1	1	1	1	1	1	1	0	0	0	0	0
IDH1	O88844		X	243	55.3	x	Y	N	1	1	1	1	1	1	1	1	1	0	1	0	0	0	1	1	1	1	1	1	1	1	1	1	0	1	1	1	1	1	1	1	1	1	1	1	1	1	1	1	0
IDH1	O88844		X	321	25.2	x	N	N	1	1	1	1	1	1	1	1	1	1	1	1	1	0	0	1	1	1	1	1	1	1	1	1	1	1	1	1	1	1	1	1	1	1	1	1	1	1	1	1	1
IDH1	O88844		X	345	40.7	x	N	Y	1	1	1	1	1	1	1	1	1	1	1	1	1	1	1	1	1	1	1	1	1	1	1	1	1	1	0	1	1	1	1	1	1	1	1	1	1	1	1	1	1
IDH1	O88844		X	400	33.7	x	N	N	1	1	1	1	1	1	1	1	1	1	1	1	1	1	1	1	1	1	1	1	1	1	1	1	1	1	1	1	1	1	1	1	1	1	1	NA	1	1	1	1	1
IDH2	P54071	X		45	27	x	N	N	1	1	1	1	1	NA	NA	0	1	1	1	1	1	1	1	1	1	1	1	1	1	1	1	1	NA	1	1	1	1	1	1	1	1	1	1	NA	1	NA	0	0	1
IDH2	P54071	X		48	45	x	N	Y	1	1	1	1	1	NA	NA	1	1	1	1	1	1	1	1	1	1	1	1	1	1	1	1	1	NA	1	1	1	1	1	1	1	1	1	1	NA	0	NA	0	0	0
IDH2	P54071	X		67	28.5	x	N	N	1	1	1	1	1	1	1	1	1	1	1	1	1	1	1	1	1	1	1	1	1	1	1	1	1	1	1	1	1	1	1	1	1	1	1	1	1	1	0	0	1
IDH2	P54071	X		69	47.7	x	N	N	1	1	1	1	1	1	1	1	1	1	1	1	1	1	1	1	1	1	1	1	1	1	1	1	1	1	1	1	1	1	1	1	1	1	1	1	1	1	0	0	1
IDH2	P54071	X		80	15.3	x	N	N	1	1	1	1	1	1	1	1	1	1	1	1	1	1	1	1	1	1	1	1	1	1	1	1	1	1	1	1	1	1	1	1	1	1	1	1	1	1	0	0	1
IDH2	P54071	X		106	53.5	x	N	Y	1	1	1	1	1	1	1	1	1	1	1	1	1	1	1	1	1	1	1	1	1	1	1	1	1	1	1	1	1	1	1	1	1	1	1	1	1	1	0	0	1
IDH2	P54071	X		127	29.3	x	N	N	1	1	1	1	1	1	1	1	1	1	1	1	1	1	1	1	1	1	1	1	1	1	1	1	1	1	1	1	0	1	1	1	1	1	1	1	1	1	0	0	1
IDH2	P54071	X		133	43.7	x	N	Y	1	1	1	1	1	1	1	1	1	1	1	1	1	1	1	1	1	1	1	1	1	1	1	1	1	1	1	1	1	1	1	1	1	1	1	1	1	1	0	0	1
IDH2	P54071	X		155	35.2	x	N	Y	1	1	1	1	1	1	1	1	1	1	1	1	0	1	1	1	1	1	1	1	1	1	1	1	1	1	1	1	1	1	1	1	1	1	1	1	0	0	0	0	1
IDH2	P54071	X		166	32.5	x	N	Y	1	1	1	1	1	1	1	1	1	1	1	1	1	1	1	1	0	1	1	1	1	1	1	1	1	1	1	1	1	1	1	1	1	0	0	0	1	1	0	0	1
IDH2	P54071	X		180	13.5	x	N	Y	1	1	1	1	1	1	1	1	1	1	1	1	1	1	1	1	1	1	1	1	1	1	1	0	1	1	1	1	1	1	1	1	1	0	1	1	1	1	0	0	1
IDH2	P54071	X		193	32	x	N	N	1	1	1	1	1	1	1	1	1	1	1	1	1	1	1	1	1	1	1	1	0	1	1	1	1	1	1	1	1	1	1	1	1	0	1	1	1	1	0	0	1
IDH2	P54071	X		199	38.5	x	N	Y	1	1	1	1	1	1	1	1	1	1	1	1	1	1	1	1	1	1	1	1	1	1	1	1	1	1	1	1	1	1	1	1	1	NA	1	1	1	1	0	0	1
IDH2	P54071	X		256	54.2	x	N	N	1	1	1	1	1	1	1	1	1	1	1	1	1	1	1	1	1	1	1	1	1	1	1	1	1	1	1	1	1	1	1	1	1	1	1	1	1	1	0	0	1
IDH2	P54071	X		263	26.8	x	N	N	1	1	1	1	1	1	1	1	1	1	1	1	1	1	1	1	1	1	1	1	1	1	1	1	1	1	1	1	1	1	1	1	1	1	1	1	1	1	0	0	1
IDH2	P54071	X		272	56.7	x	N	Y	1	1	1	1	1	1	1	1	1	1	1	1	1	1	1	1	1	1	1	1	1	1	1	1	1	1	1	1	1	1	1	1	1	1	1	1	1	1	0	0	1
IDH2	P54071	X		275	48.8	x	N	N	1	1	1	1	1	1	1	1	1	1	1	1	1	1	1	1	1	1	1	1	1	1	1	1	1	1	1	1	1	1	1	1	1	1	1	1	1	1	0	0	1
IDH2	P54071	X		442	38.3	x	N	Y	1	1	1	1	1	1	1	1	1	1	1	1	1	1	1	1	1	1	1	1	1	1	1	1	0	1	1	1	1	1	1	1	1	1	1	1	1	1	0	0	1
IDH3A	Q9D6R2	X		58	51	x	N	N	1	1	1	1	1	1	1	1	1	1	1	1	1	1	1	1	1	1	1	1	1	1	1	1	0	1	1	NA	1	1	1	0	1	NA	1	1	1	1	1	1	1
IDH3A	Q9D6R2	X		77	54.3	x	N	N	1	1	1	1	1	1	1	1	0	1	1	1	1	1	1	1	1	1	1	1	1	1	1	1	0	1	1	NA	1	1	1	1	1	1	1	1	1	1	1	1	1
IDH3A	Q9D6R2	X		100	52.7	x	N	N	1	1	1	1	1	1	1	1	1	1	1	1	1	1	1	1	1	1	1	1	1	1	1	1	0	1	1	NA	1	1	1	1	1	1	1	1	1	1	1	1	1
IMPA1	Q924B0		X	49	56.7	x	N	N	1	1	1	1	1	1	1	1	1	1	1	1	1	1	1	1	1	1	1	1	1	1	1	1	1	1	0	1	1	1	1	1	1	1	1	1	1	1	1	1	1
IVD	Q9JHI5	X		56	58.8	x	N	Y	1	1	1	1	1	1	1	1	1	1	0	1	1	1	NA	1	1	1	1	1	1	1	1	1	1	1	1	1	1	1	1	1	1	1	1	1	1	1	1	1	1
IVD	Q9JHI5	X		65	17.8	x	N	N	1	1	1	1	1	1	1	1	1	0	0	0	0	1	NA	1	1	1	1	1	1	1	1	0	1	1	1	1	1	1	0	0	0	0	0	0	1	1	1	1	1
IVD	Q9JHI5	X		76	24.7	x	N	N	1	1	1	1	1	1	1	1	1	1	1	1	1	1	NA	1	0	1	1	1	1	1	1	1	1	1	1	1	1	1	1	1	1	1	1	1	1	1	1	1	1
IVD	Q9JHI5	X		230	29.8	x	N	Y	1	1	1	1	1	1	1	1	1	1	1	1	1	1	1	1	1	1	1	1	1	1	1	1	1	1	1	1	1	1	1	1	1	1	1	1	1	1	1	1	1
IVD	Q9JHI5	X		272	27.2	x	N	Y	1	1	1	1	1	1	1	1	1	1	1	1	1	1	1	1	1	1	1	1	1	1	1	1	1	1	1	1	1	1	1	1	1	1	1	1	1	1	1	1	1
IVD	Q9JHI5	X		316	25.5	x	N	N	1	1	1	1	1	1	1	1	1	1	1	1	1	1	1	1	1	1	1	1	1	1	1	1	1	1	1	1	1	1	1	1	1	1	1	1	1	1	1	1	1
KARS	Q99MN1			139	52.5	x	N	Y	1	1	1	1	1	1	1	1	1	1	1	1	1	1	1	NA	1	1	1	1	1	1	1	1	1	1	1	NA	1	1	1	1	1	1	0	1	1	1	1	1	1
KHK	E9Q1Q9		X	168	53.8	x	N	Y	0	0	0	0	1	1	NA	1	1	1	0	0	0	1	0	0	1	1	1	1	1	0	1	1	1	1	1	1	1	1	0	0	0	0	0	0	0	0	0	0	0
KHK	E9Q1Q9		X	172	5.5	x	N	Y	1	1	1	1	1	1	NA	1	1	1	1	0	0	1	1	0	1	1	1	1	1	1	1	1	1	1	1	1	1	1	1	1	1	1	1	1	0	0	0	0	0
KHK	E9Q1Q9		X	179	31.7	x	N	Y	1	1	1	1	1	1	NA	1	1	1	1	1	0	1	1	0	1	1	1	1	1	1	1	1	1	1	1	1	1	1	1	1	1	1	1	1	1	1	0	0	1
KHK	E9Q1Q9		X	193	33.2	x	N	Y	1	1	1	1	1	1	1	1	1	1	1	1	0	1	1	0	1	1	1	1	1	1	1	1	1	1	1	1	1	1	1	1	1	1	1	1	1	1	0	0	1
KHK	E9Q1Q9		X	242	40.2	x	N	Y	1	1	1	1	1	1	0	1	0	1	1	0	0	1	0	0	0	1	1	1	0	0	0	1	1	1	1	1	1	1	1	1	1	1	1	0	1	1	0	0	1
LACTB2	Q99KR3		X	102	32.7	x	Y	N	1	0	1	1	1	1	1	1	1	1	1	1	1	1	1	1	1	1	1	1	1	1	1	1	1	1	1	1	1	1	1	1	1	1	1	1	0	0	0	0	0
LACTB2	Q99KR3		X	247	43.2	x	N	N	1	1	1	1	1	1	1	1	1	1	1	1	1	1	1	1	1	1	1	1	1	1	1	1	1	0	1	1	0	1	1	1	1	1	1	1	1	1	1	1	1
LACTB2	Q99KR3		X	255	24.3	x	N	N	0	0	0	0	1	1	1	1	1	1	1	1	1	0	1	1	1	1	1	1	1	1	1	1	1	1	1	0	1	1	0	0	0	0	0	0	1	1	1	1	1
LAP3	Q9CPY7-2			12	41.8	x	N	N	1	1	0	1	1	1	1	1	1	1	1	1	1	1	1	1	1	0	0	1	1	1	0	1	1	1	1	1	1	1	0	0	0	0	0	0	0	0	0	0	0
LAP3	Q9CPY7-2			14	54	x	N	N	1	1	0	1	1	1	1	1	1	1	1	1	1	1	1	1	1	0	0	1	1	1	1	1	1	1	1	1	1	1	1	1	1	1	1	1	1	1	1	1	0
LAP3	Q9CPY7-2			30	58.8	x	N	Y	1	1	0	1	1	1	1	1	1	1	1	1	1	1	1	0	1	1	1	1	1	1	1	1	1	1	1	1	1	1	1	1	1	1	1	1	0	0	0	0	1
LAP3	Q9CPY7-2			72	8.7	x	N	Y	1	1	1	1	1	1	1	1	1	1	1	1	1	1	0	1	1	1	1	1	1	1	1	1	1	1	1	1	1	1	1	1	1	1	1	1	1	1	1	1	1
LAP3	Q9CPY7-2			190	55.3	x	N	Y	1	1	1	1	1	1	1	1	1	0	1	1	1	1	0	0	0	1	1	1	1	1	1	1	1	1	1	1	1	1	1	1	1	1	1	1	0	0	0	0	0
LAP3	Q9CPY7-2			200	54.3	x	N	Y	0	0	0	0	0	0	0	0	1	0	0	0	0	0	0	0	0	0	0	0	0	0	0	0	0	0	0	0	0	0	0	0	0	0	0	0	1	1	1	1	0
LAP3	Q9CPY7-2			206	21.5	x	N	Y	1	1	1	1	1	1	1	1	1	1	1	1	1	1	1	1	0	1	1	1	1	1	1	1	1	1	1	1	1	1	1	1	0	1	1	1	1	1	1	1	1
LAP3	Q9CPY7-2			424	32.2	x	N	Y	1	1	1	1	1	1	1	1	1	1	1	1	1	1	NA	1	1	1	1	1	1	1	1	1	1	1	1	1	1	1	1	1	1	1	1	1	1	1	1	1	1
LAP3	Q9CPY7-2			458	33.7	x	N	Y	1	1	1	1	1	1	1	1	1	1	1	1	1	1	1	1	1	1	1	1	1	1	1	1	1	1	1	1	1	1	1	1	1	1	1	1	1	1	1	1	1
LDHA	P06151		X	5	45.3	x	N	N	1	1	1	1	1	1	1	1	1	1	1	1	1	1	1	1	1	1	1	1	1	1	1	1	1	1	1	1	1	1	1	1	1	1	1	1	1	1	1	1	1
LDHA	P06151		X	14	54.8	x	N	N	1	1	1	1	1	1	1	1	1	1	1	1	1	1	1	1	1	1	1	1	1	1	1	1	1	1	1	1	1	1	1	1	1	1	1	1	1	1	1	1	1
LDHA	P06151		X	57	40.5	x	N	N	1	1	1	1	1	1	1	1	1	1	1	1	1	1	1	1	1	1	1	1	1	1	1	1	1	1	1	0	1	1	1	1	1	1	1	1	1	1	1	1	1
LDHA	P06151		X	73	38	x	N	Y	0	0	0	0	0	0	0	0	0	0	0	0	0	0	0	1	1	0	0	0	0	0	0	0	1	0	0	0	0	1	1	0	1	0	0	1	0	0	1	1	1
LDHA	P06151		X	81	40.7	x	Y	Y	1	1	1	1	1	1	1	1	1	1	1	1	1	1	1	1	1	1	1	1	1	1	1	1	1	1	1	1	1	1	1	1	1	1	1	1	1	1	1	1	1
LDHA	P06151		X	118	19	x	N	N	1	1	1	1	1	1	1	1	1	1	1	1	1	1	1	1	1	1	1	1	1	1	1	1	1	1	1	1	1	1	1	1	1	1	1	1	1	1	1	1	1
LDHA	P06151		X	126	50.7	x	Y	N	1	1	1	1	1	1	1	1	1	1	1	1	1	1	1	1	1	1	1	1	1	1	1	1	1	1	1	1	1	1	1	1	1	1	1	1	1	1	1	1	1
LDHA	P06151		X	155	45.5	x	N	Y	1	1	1	1	1	1	1	1	1	1	1	1	1	1	1	1	1	1	1	1	1	1	1	1	1	1	1	1	1	1	1	1	1	1	1	1	1	1	1	1	1
LDHA	P06151		X	224	15.2	x	N	Y	1	1	1	1	1	1	1	1	1	1	1	1	1	1	1	0	0	1	1	1	1	1	1	1	1	1	1	1	1	1	1	1	1	1	1	1	1	1	1	1	0
LDHA	P06151		X	228	17.7	x	N	N	1	1	1	1	1	1	1	1	1	1	1	1	1	1	1	1	1	1	1	1	1	1	1	1	1	1	1	1	1	1	1	1	1	1	1	1	1	1	1	1	1
LDHA	P06151		X	232	39.2	x	N	N	1	1	1	1	1	1	1	1	1	1	1	1	1	1	1	1	1	1	1	1	1	1	1	1	1	1	1	1	1	1	1	1	1	1	1	1	1	1	1	1	1
LDHA	P06151		X	243	51.8	x	N	N	1	1	1	1	1	1	1	1	1	1	1	1	1	1	1	1	1	1	1	1	1	1	1	1	1	1	1	1	1	1	1	1	1	1	1	1	1	1	1	1	1
LDHA	P06151		X	318	58.8	x	N	N	1	1	1	1	1	1	1	1	1	1	1	1	1	1	1	1	0	1	1	1	1	1	1	1	1	1	1	1	1	1	1	1	1	1	1	1	1	1	1	1	1
LTA4H	P24527		X	58	12.5	x	N	Y	1	1	1	1	1	1	1	1	1	1	1	1	1	1	1	1	1	1	1	1	1	1	1	1	1	1	1	1	1	1	1	1	1	1	1	1	1	1	1	1	1
LTA4H	P24527		X	225	44.5	x	N	Y	1	1	1	1	1	1	1	1	1	1	1	1	1	1	1	1	1	1	1	1	1	1	1	1	1	1	1	1	1	1	1	1	1	1	1	1	1	1	1	1	1
LTA4H	P24527		X	337	37.3	x	N	N	1	1	1	1	1	1	1	1	1	1	1	1	1	1	1	1	1	1	1	1	1	1	1	1	1	1	1	1	1	1	1	1	1	1	0	0	0	0	0	0	0
LTA4H	P24527		X	371	52	x	N	N	0	0	0	0	0	0	0	0	0	0	0	0	0	1	0	1	1	0	0	0	0	0	0	0	1	0	1	1	1	1	0	0	0	0	0	0	0	0	0	0	1
LTA4H	P24527		X	434	33.3	x	N	Y	1	1	1	1	1	1	1	1	1	1	1	1	1	1	1	1	1	1	1	1	1	1	1	1	1	1	1	1	1	1	1	1	1	1	1	1	1	1	1	1	1
LTA4H	P24527		X	573	23.8	x	N	N	1	1	1	1	1	1	0	1	1	1	1	1	1	1	1	1	1	1	1	1	1	1	1	1	1	1	1	1	1	1	0	0	1	NA	1	1	NA	0	0	0	1
LYPLA2	Q9WTL7			53	18	x	N	Y	1	1	1	1	1	1	1	1	1	1	1	1	1	1	1	0	1	1	1	1	1	1	1	1	1	1	1	1	1	1	1	1	1	1	1	0	1	1	1	1	1
LYPLA2	Q9WTL7			108	32.7	x	N	N	1	1	1	1	1	1	1	1	1	1	1	1	1	1	1	0	1	1	1	1	1	1	1	1	1	1	1	1	1	1	1	1	1	1	1	1	1	1	1	1	0
LYPLA2	Q9WTL7			190	21.3	x	N	N	1	1	1	1	1	1	1	1	1	1	1	1	1	1	1	0	1	1	1	1	1	1	1	1	1	1	1	1	1	1	1	1	1	1	1	1	1	1	1	1	1
LYPLAL1	E9QLB2		X	216	58.8	x	N	N	1	1	1	1	1	1	1	1	1	1	1	1	1	1	1	0	1	1	1	1	1	1	1	1	1	1	0	1	0	NA	1	1	0	0	0	0	1	1	1	1	1
MANF	Q80ZP8			28	22.3	x	N	N	1	1	1	1	1	1	1	1	1	1	1	0	1	1	0	1	0	1	1	1	1	1	1	1	1	1	1	1	1	1	1	1	1	1	1	1	0	0	0	0	0
MANF	Q80ZP8			77	59	x	N	N	1	1	1	1	1	1	1	1	1	1	1	0	1	1	1	1	1	1	1	1	1	1	1	1	1	1	1	1	1	1	1	1	1	1	1	1	1	1	1	1	1
MANF	Q80ZP8			87	40.2	x	N	N	1	1	1	1	1	1	1	1	1	1	1	0	1	1	1	1	1	1	1	1	1	1	1	1	1	1	1	1	1	1	1	1	1	1	1	1	1	1	1	1	1
MANF	Q80ZP8			103	57.5	x	N	N	1	1	1	1	1	1	1	1	1	1	1	0	1	1	1	1	1	1	1	1	1	1	1	1	1	1	1	1	1	1	1	1	1	1	1	1	1	1	1	1	1
MANF	Q80ZP8			116	40	x	N	N	1	1	1	1	1	1	1	1	1	1	1	0	1	1	1	1	1	1	1	1	1	1	1	1	1	1	1	1	1	1	1	1	1	1	1	1	1	1	1	1	1
MAOB	Q8BW75	X		52	54.2	x	N	N	1	1	1	1	1	1	1	1	1	1	1	1	0	1	1	0	1	0	1	1	1	1	1	1	1	1	NA	1	1	1	1	1	1	1	1	1	1	1	1	1	1
MAOB	Q8BW75	X		81	48.5	x	N	N	1	1	1	1	1	1	1	1	1	1	1	1	0	1	1	0	1	0	1	0	0	0	0	1	1	1	NA	1	1	1	1	1	1	1	1	1	1	1	1	1	1
MAOB	Q8BW75	X		222	39	x	N	N	0	0	0	0	0	0	0	0	0	0	0	0	0	0	0	0	0	0	0	0	0	0	0	0	0	0	0	0	0	1	0	0	0	0	0	0	0	0	0	0	0
MAOB	Q8BW75	X		248	19.8	x	N	Y	0	0	0	0	0	0	0	1	0	0	0	0	0	0	0	0	0	0	0	0	0	0	0	0	0	0	1	0	0	1	0	0	0	0	0	0	0	0	0	0	1
MAOB	Q8BW75	X		370	44.3	x	N	N	1	1	1	1	1	1	0	1	1	1	1	1	0	1	1	1	1	0	1	1	1	1	1	1	1	1	1	1	1	1	1	1	1	1	1	1	1	1	1	1	1
MAP2K1	P31938		X	104	57.8	x	N	Y	1	1	1	1	1	1	1	1	1	1	1	1	1	0	1	0	1	1	1	1	1	1	1	1	0	1	1	1	1	1	1	1	1	1	1	1	1	1	1	1	0
MAP2K1	P31938		X	353	55.3	x	N	N	1	1	1	1	1	1	1	1	1	1	1	1	1	1	1	0	1	1	1	1	1	1	1	1	0	1	1	1	1	1	1	1	1	1	1	1	1	1	1	1	0
MAT1A	Q91X83		X	48	23.3	x	N	N	1	1	1	1	1	1	1	1	1	1	1	1	1	1	0	1	0	1	1	1	1	1	1	1	1	1	1	1	1	1	1	0	1	0	0	0	0	1	1	1	1
MAT1A	Q91X83		X	89	51.3	x	N	N	1	1	1	1	1	1	1	1	1	0	1	0	1	1	0	0	1	1	1	1	1	1	1	1	1	1	1	1	1	1	1	0	1	1	1	1	0	0	0	0	0
MAT1A	Q91X83		X	229	37	x	N	N	0	0	0	0	1	1	0	0	1	0	0	1	0	0	0	0	0	1	1	0	0	0	1	1	1	1	1	1	1	1	1	0	1	0	0	0	0	0	0	0	1
MAT1A	Q91X83		X	235	55.3	x	N	N	1	1	1	1	1	1	1	1	1	0	1	1	0	1	1	1	1	1	1	1	1	1	1	1	1	1	1	1	1	1	1	0	1	1	1	1	0	1	1	1	0
MAT1A	Q91X83		X	308	52.7	x	Y	Y	1	1	1	1	1	1	1	1	1	1	1	1	1	1	1	1	1	1	1	1	1	1	1	1	1	1	1	1	1	1	1	0	1	1	1	1	0	1	1	1	1
MAT1A	Q91X83		X	352	47.2	x	N	N	1	1	1	1	1	1	1	1	1	1	1	1	1	1	1	1	1	1	1	1	0	0	0	1	0	1	1	1	0	1	1	0	1	1	1	1	0	1	1	1	0
MAT1A	Q91X83		X	374	14.7	x	N	Y	1	1	1	1	1	1	1	1	1	1	1	1	1	1	NA	1	1	1	1	1	1	1	1	1	1	1	1	1	1	1	1	0	1	1	1	1	0	1	1	1	1
MCCC2	Q3ULD5	X		50	34.5	x	N	Y	1	1	NA	1	1	1	NA	1	1	1	0	1	1	1	1	1	1	1	1	1	1	1	1	1	1	0	1	1	1	1	1	1	1	1	1	1	1	1	1	1	1
MCEE	Q9D1I5	X		62	59	x	N	Y	1	1	1	1	1	1	1	1	1	1	1	1	1	1	0	0	0	1	1	1	1	1	1	1	1	1	1	1	1	1	1	1	1	1	1	1	1	1	1	1	1
MCEE	Q9D1I5	X		116	58.7	x	N	N	1	1	1	1	1	1	1	1	1	1	1	1	1	1	1	1	1	1	1	1	0	1	1	1	1	1	1	1	1	1	1	1	1	1	1	1	1	1	1	1	1
MCEE	Q9D1I5	X		152	58.3	x	N	Y	1	1	1	1	1	1	1	1	1	1	1	1	1	1	0	1	1	1	1	1	1	1	1	1	1	1	1	1	1	1	1	0	0	1	1	1	1	1	1	1	0
MCTS1	Q9DB27		X	87	36.5	x	N	N	1	1	1	1	1	1	1	1	1	1	1	1	1	1	1	1	1	1	1	1	1	1	1	1	1	1	1	1	1	1	1	1	1	1	1	1	1	1	1	1	1
MDH1	P14152		X	103	14.8	x	N	Y	1	1	1	1	1	1	1	1	1	1	1	1	1	1	1	1	1	1	0	1	1	1	1	1	1	1	1	1	1	1	1	1	1	1	1	1	1	1	1	1	1
MDH1	P14152		X	107	34	x	N	Y	1	1	1	1	1	1	1	1	1	1	1	1	1	1	1	1	1	1	1	1	1	1	1	1	1	1	1	1	1	1	1	1	1	1	1	1	1	1	1	1	1
MDH1	P14152		X	110	48	x	N	Y	1	1	1	1	1	1	1	0	1	1	1	1	1	1	1	1	1	1	1	1	1	1	1	1	1	1	1	1	1	1	1	1	1	1	1	1	1	1	1	1	1
MDH1	P14152		X	118	19.7	x	N	Y	1	1	1	1	1	1	1	1	1	1	1	1	1	1	1	1	1	1	1	1	1	1	1	1	1	1	1	1	1	1	1	1	1	1	1	1	1	1	1	1	1
MDH1	P14152		X	149	13	x	N	N	1	1	1	1	1	1	1	1	1	1	1	1	1	1	1	1	1	1	1	1	1	1	1	1	1	1	1	1	1	1	1	1	1	1	1	1	1	1	1	1	1
MDH1	P14152		X	164	22.5	x	N	Y	1	1	1	1	1	1	1	1	1	1	1	1	1	0	1	1	1	1	1	1	1	1	1	1	1	1	1	1	1	1	1	1	1	1	1	1	1	1	1	1	1
MDH1	P14152		X	179	28.3	x	N	N	1	1	1	1	1	1	1	1	1	1	1	1	1	1	1	1	1	1	1	1	1	1	1	1	1	1	1	1	1	1	1	1	1	1	1	1	1	1	1	1	1
MDH1	P14152		X	199	40.7	x	N	N	1	1	1	1	1	1	1	1	1	1	1	1	1	1	1	1	1	1	1	1	1	1	1	1	1	1	1	1	1	1	1	1	1	1	1	1	1	1	1	1	1
MDH1	P14152		X	205	52.2	x	N	N	1	1	1	1	1	1	1	1	1	1	1	1	1	1	1	1	1	1	1	1	1	1	1	1	1	1	1	1	1	1	1	1	1	1	1	1	1	1	1	1	1
MDH1	P14152		X	214	58.8	x	N	N	1	1	1	1	1	1	1	1	1	1	1	1	1	1	1	1	1	1	1	1	1	1	1	1	1	1	1	1	1	1	1	1	1	1	1	1	1	1	1	1	1
MDH1	P14152		X	220	16.2	x	N	Y	1	1	1	1	1	1	1	1	1	1	1	1	1	1	1	1	1	1	1	1	1	1	1	1	1	1	1	1	1	1	1	1	1	1	1	1	1	1	1	1	1
MDH1	P14152		X	248	30.5	x	N	Y	1	1	1	1	1	1	1	1	1	1	1	1	1	1	1	1	1	1	1	1	1	1	1	1	1	1	1	1	1	1	1	1	1	1	1	1	1	1	1	1	1
MDH1	P14152		X	298	26.8	x	N	N	1	1	1	1	1	1	1	1	1	1	1	1	1	1	1	1	1	1	1	1	1	1	1	1	1	1	1	1	1	1	1	1	1	1	1	1	1	1	1	1	1
MDH1	P14152		X	318	52	x	N	N	1	1	1	1	1	1	1	1	1	1	1	1	1	1	1	1	1	1	1	1	1	1	1	1	1	1	1	1	1	1	1	1	1	1	1	1	1	1	1	1	1
MDH2	P08249	X		91	37.8	x	N	N	1	1	1	1	1	1	1	NA	1	1	1	1	1	1	1	1	1	NA	1	1	1	1	1	1	1	1	1	1	1	1	1	1	1	1	1	1	1	1	1	1	1
MDH2	P08249	X		165	28.8	x	N	N	1	1	1	1	1	1	1	1	0	1	1	1	1	1	1	1	1	1	1	1	1	0	1	1	1	1	1	1	1	1	1	1	1	1	1	1	1	1	1	1	0
MDH2	P08249	X		185	38.2	x	N	N	1	1	1	1	1	1	1	1	1	1	1	1	1	1	1	1	1	1	1	1	1	1	1	1	1	1	1	1	1	1	1	1	1	1	1	1	1	1	1	1	1
MDH2	P08249	X		203	35.3	x	N	Y	1	1	1	1	1	1	1	1	1	1	1	1	1	1	1	1	1	1	1	1	1	1	1	1	1	1	1	1	1	1	1	1	1	1	1	1	1	1	1	1	1
MDH2	P08249	X		215	55.8	x	N	N	1	1	1	1	1	1	1	1	1	1	1	1	1	1	1	1	1	1	1	1	1	1	1	1	1	1	1	1	1	1	1	1	1	1	1	1	1	1	1	1	1
MDH2	P08249	X		296	43.7	x	N	Y	1	1	1	1	1	0	1	1	1	1	1	1	1	1	1	1	1	1	1	1	1	1	1	1	1	1	1	1	1	1	1	1	1	1	1	1	1	1	1	1	1
MDH2	P08249	X		301	21.8	x	N	N	1	1	1	1	1	1	1	1	1	1	1	1	1	1	1	1	1	1	1	1	1	1	1	1	1	1	1	1	1	1	1	1	1	1	1	1	1	1	1	1	1
MDH2	P08249	X		307	36.7	x	N	Y	1	1	1	0	1	1	1	1	1	1	1	1	1	1	1	1	1	1	1	1	1	1	1	1	1	1	1	1	1	1	1	1	1	1	1	1	1	1	1	1	1
MDH2	P08249	X		314	17.8	x	N	N	1	1	1	1	1	1	1	1	1	1	1	1	1	1	1	1	1	1	1	0	1	1	1	1	1	1	1	1	1	1	1	1	1	1	1	1	1	1	1	1	1
MDH2	P08249	X		324	28.2	x	N	N	1	1	1	1	1	1	1	1	1	1	1	1	1	1	1	1	1	1	1	1	1	1	1	1	1	0	1	1	1	1	1	1	1	1	1	1	1	1	1	1	1
MDH2	P08249	X		329	20	x	N	Y	1	1	1	1	1	1	1	1	1	1	1	1	1	1	1	1	1	1	1	1	1	1	1	1	1	1	1	1	1	1	1	1	1	1	1	1	1	1	1	1	1
MDH2	P08249	X		335	6.2	x	N	N	1	1	1	1	1	1	1	1	1	1	1	1	1	1	1	1	1	1	1	1	1	1	1	1	1	1	1	1	1	1	1	1	1	1	1	1	1	1	1	1	1
MECR	Q9DCS3	X		56	35	x	N	N	1	1	1	1	1	1	1	1	1	1	1	1	1	1	1	NA	1	1	1	1	1	1	1	1	1	1	1	1	1	1	1	1	1	1	NA	1	NA	NA	NA	NA	0
MECR	Q9DCS3	X		61	43.3	x	N	N	1	1	1	1	1	1	1	1	1	1	1	1	1	1	NA	1	1	1	1	1	1	1	1	1	1	1	1	1	1	1	1	1	1	1	1	1	NA	NA	NA	NA	0
MECR	Q9DCS3	X		210	13.5	x	N	N	0	0	0	0	0	0	0	0	0	0	0	0	0	1	0	0	0	0	0	0	0	0	0	0	0	0	1	1	1	1	0	0	0	0	0	0	1	1	1	1	1
MECR	Q9DCS3	X		248	54.5	x	N	N	1	1	1	1	1	1	1	1	0	1	1	1	1	1	1	1	1	1	1	1	1	1	1	1	1	1	1	1	1	1	1	1	1	1	1	1	1	1	1	1	1
MECR	Q9DCS3	X		252	59.2	x	N	N	1	1	1	1	1	1	1	1	1	1	1	1	1	1	1	0	1	1	1	1	1	1	1	1	1	0	1	1	1	1	1	1	1	1	1	1	1	1	1	1	1
MIF	P34884		X	78	59	x	Y	Y	1	1	0	1	1	1	1	1	1	1	1	NA	1	0	1	0	1	1	1	1	1	1	1	1	1	1	1	1	1	1	1	1	1	1	0	NA	1	1	1	1	0
MLYCD	Q99J39-2			107	15.2	x	N	Y	1	1	1	1	1	NA	NA	1	1	1	NA	1	1	1	1	1	1	NA	0	1	1	1	1	1	NA	1	1	1	1	1	1	1	1	1	NA	1	NA	NA	0	0	0
MLYCD	Q99J39-2			278	18	x	N	N	0	0	0	0	0	0	1	1	1	1	1	1	1	1	1	0	0	1	1	1	1	1	1	0	1	1	1	1	1	1	1	1	0	1	1	1	0	0	0	0	0
MLYCD	Q99J39-2			347	58.7	x	N	Y	0	0	0	0	0	0	1	1	0	0	0	1	0	0	1	1	1	1	1	0	0	0	0	1	1	1	1	1	1	1	1	1	1	0	1	1	0	0	0	0	0
MLYCD	Q99J39-2			350	57.7	x	N	Y	1	1	1	0	1	1	1	1	1	0	0	1	0	1	1	1	1	1	1	1	1	1	1	1	1	1	1	1	1	1	0	0	0	1	1	1	0	0	0	0	0
MMAB	Q9D273	X		205	51.8	x	N	N	1	1	1	1	1	1	1	1	1	1	1	1	1	1	1	1	0	1	1	1	1	1	1	1	1	1	1	1	1	1	1	1	1	1	1	0	1	1	1	1	0
MPST	Q3UW66			21	45.2	x	N	N	0	0	0	0	0	0	0	0	0	0	0	0	0	0	0	1	1	0	0	0	0	0	0	0	0	0	1	1	1	1	0	0	0	0	0	0	1	1	1	1	1
MPST	Q3UW66			40	51	x	N	N	1	1	1	1	1	1	0	1	1	1	1	1	1	1	1	1	1	0	1	1	1	1	1	1	1	1	1	1	1	1	1	1	1	1	0	1	1	1	1	1	1
MPST	Q3UW66			164	37.5	x	N	Y	1	1	1	1	1	1	0	1	1	1	1	1	1	1	1	1	1	0	1	1	1	1	1	0	1	1	1	1	1	1	1	1	1	1	0	1	1	1	1	1	1
MRPL17	Q9D8P4	X		91	59.2	x	N	N	0	0	0	0	0	0	0	0	0	0	0	0	0	1	1	0	0	0	0	1	1	1	1	0	0	1	1	1	1	1	0	0	0	0	0	0	1	0	0	1	0
MSRA	Q9D6Y7-2		X	90	44.5	x	N	Y	1	1	1	1	1	1	1	1	1	1	1	0	0	1	0	1	1	NA	1	0	1	1	1	1	1	1	1	1	1	1	1	1	1	1	1	1	1	1	1	1	0
MSRA	Q9D6Y7-2		X	163	44.3	x	N	Y	0	0	0	0	0	0	NA	0	1	0	0	0	0	0	0	0	0	1	1	0	0	1	1	0	0	1	1	1	1	1	0	0	0	0	0	0	0	0	0	0	0
MTAP	Q9CQ65		X	40	30.8	x	N	N	1	1	1	1	1	1	1	1	1	1	1	1	1	1	1	1	1	1	1	1	1	1	1	1	1	1	1	1	1	1	1	1	1	1	1	1	1	1	1	1	1
MTAP	Q9CQ65		X	51	24.8	x	N	Y	1	1	1	1	1	1	1	1	1	1	1	1	1	1	1	1	1	1	1	1	1	1	1	1	1	1	1	0	1	1	1	0	1	1	1	1	1	1	1	1	1
MTPN	P62774		X	97	54.2	x	N	N	1	1	1	1	1	1	1	1	1	1	1	1	1	1	1	1	1	1	1	1	1	1	1	1	1	1	1	1	1	1	1	1	1	1	1	1	1	1	1	1	0
MUT	P16332	X		52	13.8	x	N	N	1	1	1	1	1	1	1	1	1	1	1	1	1	1	1	1	1	1	1	1	1	1	1	1	1	1	1	1	1	1	1	1	1	1	1	1	1	NA	1	1	1
MUT	P16332	X		87	35.5	x	N	Y	1	1	1	1	1	1	1	1	1	1	1	1	1	1	1	1	0	1	1	1	1	1	1	1	1	1	1	1	1	1	0	0	0	1	1	1	0	NA	0	0	1
MUT	P16332	X		119	59.3	x	N	N	1	1	1	1	1	1	1	1	1	1	1	1	1	1	1	1	1	1	1	1	1	1	1	1	1	1	1	1	1	1	0	0	0	1	1	1	1	NA	1	1	1
MUT	P16332	X		210	45.3	x	N	N	1	1	0	1	1	1	1	1	1	1	1	1	1	1	1	1	1	1	1	1	1	1	1	1	1	1	1	1	1	1	1	1	1	1	1	1	1	NA	1	1	1
MUT	P16332	X		341	56	x	N	Y	1	1	1	1	1	1	1	1	1	1	1	1	1	1	1	1	1	1	1	1	1	1	1	1	1	1	1	1	1	1	1	1	1	1	1	1	1	NA	1	1	1
MUT	P16332	X		463	7.3	x	N	N	1	1	1	1	1	1	1	1	1	1	1	1	1	1	1	1	1	1	1	1	1	1	1	1	1	1	1	1	0	1	1	1	1	1	1	1	1	1	1	1	1
MUT	P16332	X		604	39.5	x	N	Y	1	1	1	1	1	1	1	1	1	1	1	1	1	0	1	1	1	1	1	1	1	1	1	0	1	1	0	1	0	1	1	0	1	1	1	1	1	1	1	1	0
MYO6	E9Q175		X	334	35.8	x	N	N	1	1	1	1	1	1	1	1	1	1	1	1	1	1	1	1	1	1	1	1	1	1	1	1	1	1	1	1	1	1	1	1	1	1	1	1	1	1	1	1	1
NAA50	Q6PGB6-2			33	39.3	x	N	N	1	1	1	1	1	1	1	1	1	1	1	1	1	1	1	1	1	1	1	1	1	1	1	1	1	NA	1	1	1	1	1	1	1	NA	1	1	1	1	1	1	1
NAPRT	Q8CC86		X	251	41.8	x	N	N	0	0	0	0	0	0	0	0	0	0	0	0	0	0	0	0	0	0	0	0	0	0	0	0	0	0	1	NA	1	1	0	0	0	0	0	0	0	0	0	0	0
NAPRT	Q8CC86		X	329	23.2	x	N	N	0	0	0	0	0	0	0	0	0	0	0	0	0	0	0	0	0	0	0	0	0	0	0	1	0	0	0	NA	0	1	0	0	0	0	0	0	0	0	0	0	0
NAPRT	Q8CC86		X	414	40	x	N	N	1	1	1	1	1	1	1	1	1	1	1	1	1	0	1	1	1	1	1	1	1	1	1	1	1	1	1	1	1	1	1	1	1	1	1	0	0	1	1	1	1
NAPRT	Q8CC86		X	524	22.8	x	N	N	0	0	0	0	0	0	1	1	1	1	1	1	1	0	1	1	1	1	1	1	1	1	1	1	0	1	1	NA	1	1	1	1	1	0	NA	0	0	1	1	1	1
NAT2	P50295		X	22	51.3	x	N	N	0	0	NA	0	0	0	0	0	0	0	0	0	0	0	NA	0	0	0	0	0	0	0	0	0	0	0	0	0	0	0	0	0	0	0	0	0	0	0	0	0	0
NAT2	P50295		X	247	57.3	x	N	Y	0	0	0	0	0	0	0	0	0	0	0	0	0	0	0	0	0	0	0	0	0	0	0	0	0	0	0	0	0	0	0	0	0	0	0	0	0	0	0	0	0
NDUFA2	Q9CQ75	X		13	51.2	x	N	N	1	1	1	1	1	1	1	1	1	1	0	1	1	1	1	1	1	1	1	1	1	NA	1	1	1	1	1	0	0	1	1	1	1	0	1	0	0	0	0	0	0
NDUFA2	Q9CQ75	X		75	23.8	x	N	Y	0	0	0	1	1	1	1	1	1	1	1	1	1	1	1	1	1	1	1	1	1	1	1	1	1	1	1	1	0	1	1	1	1	1	1	0	1	1	0	0	0
NFS1	Q9Z1J3-2			97	20.5	x	Y	N	1	1	NA	1	1	1	1	1	1	1	1	1	1	1	1	1	1	1	1	1	1	1	1	1	1	1	1	1	1	1	1	1	1	1	1	1	1	1	0	1	1
NFS1	Q9Z1J3-2			188	34.2	x	N	Y	1	1	NA	1	1	1	1	1	1	1	1	1	1	1	1	1	1	1	1	1	1	1	1	1	1	1	1	1	1	1	1	1	1	1	1	1	1	1	0	1	1
NFS1	Q9Z1J3-2			275	51.5	x	N	N	1	1	1	1	1	1	1	1	1	1	1	1	1	1	1	0	0	1	1	1	1	0	1	1	1	1	0	0	0	1	1	1	1	1	1	1	1	1	0	1	0
NIT2	Q9JHW2		X	68	33.3	x	N	Y	1	1	1	1	1	1	1	1	0	1	1	1	1	1	1	0	0	1	1	1	1	1	1	1	1	1	1	1	1	1	1	1	1	1	1	1	1	1	1	1	1
NIT2	Q9JHW2		X	249	31.3	x	N	Y	1	1	1	1	1	1	1	1	0	1	1	1	1	1	1	1	1	1	1	1	1	1	1	0	1	0	1	NA	1	1	1	1	1	1	1	1	1	1	1	1	1
NQO2	Q9JI75		X	16	47.7	x	N	Y	1	0	0	0	0	0	0	1	1	0	0	1	0	0	0	1	1	1	0	1	0	0	NA	0	0	NA	0	0	1	1	0	0	0	0	0	0	1	1	1	1	1
NQO2	Q9JI75		X	77	56.3	x	N	N	1	1	1	1	1	1	1	1	1	1	1	1	1	1	1	1	1	1	0	1	1	1	1	1	1	1	1	1	1	1	1	1	1	1	1	1	0	0	0	0	1
NQO2	Q9JI75		X	139	53	x	N	Y	0	0	0	0	0	0	1	1	1	1	1	1	1	1	1	0	0	1	0	1	1	1	1	1	1	1	1	1	1	1	1	1	1	1	1	1	1	1	0	1	1
NUDT21	Q9CQF3			23	48.8	x	N	N	1	1	1	1	1	1	1	1	1	1	1	1	1	1	1	1	1	1	1	1	1	1	1	1	1	1	1	1	1	1	1	1	1	1	1	1	1	1	1	1	1
OAT	P29758	X		49	58.8	x	N	Y	1	1	1	1	1	1	1	1	1	1	1	1	1	1	1	1	1	1	1	1	1	1	1	1	1	0	1	1	1	1	1	1	1	1	1	1	1	1	1	1	1
OAT	P29758	X		96	6	x	N	N	1	1	1	1	1	1	1	1	1	1	1	1	1	1	1	1	1	1	1	1	1	1	1	1	1	1	1	1	1	1	1	1	1	1	1	1	1	1	1	1	1
OAT	P29758	X		102	57.8	x	Y	Y	1	1	1	1	1	1	1	1	1	1	1	1	1	1	1	1	1	1	1	1	1	1	1	1	1	1	1	1	1	1	1	1	1	1	1	1	1	1	1	1	1
OAT	P29758	X		135	37.5	x	N	N	1	1	1	1	1	1	1	1	1	1	1	1	1	1	1	1	1	1	1	1	1	1	1	1	1	1	1	1	1	1	1	1	1	1	1	1	1	1	1	1	1
OAT	P29758	X		151	27.3	x	Y	Y	1	1	1	1	1	1	1	1	1	1	1	1	1	1	1	1	1	1	1	1	1	1	1	1	1	1	1	1	1	1	1	1	1	1	1	1	1	1	1	1	1
OAT	P29758	X		362	32.2	x	N	N	1	1	1	1	1	1	1	1	1	1	1	1	1	1	1	1	1	1	1	1	1	1	1	1	1	1	1	1	1	1	1	1	1	1	1	1	1	1	1	1	1
OAT	P29758	X		405	30.5	x	N	N	1	1	NA	1	1	1	1	1	1	1	1	1	1	1	1	1	1	1	1	1	1	1	1	1	0	1	1	1	1	1	1	1	1	1	1	1	1	1	1	1	1
OLA1	Q9CZ30		X	209	29.2	x	N	N	1	1	1	1	1	1	1	1	1	1	1	1	1	1	1	1	1	1	1	1	1	1	1	1	1	1	1	1	1	1	1	1	1	1	1	1	1	1	1	1	1
OLA1	Q9CZ30		X	216	48.5	x	N	N	1	1	1	1	1	1	1	1	1	1	1	1	1	1	1	1	1	1	1	1	1	1	1	1	1	1	1	1	1	1	1	1	1	1	1	1	1	1	1	1	1
OLA1	Q9CZ30		X	294	45.2	x	N	N	1	1	1	1	1	1	1	1	1	1	1	1	1	1	1	1	1	1	1	1	1	1	1	1	1	1	1	1	1	1	1	1	1	1	1	1	1	1	1	1	1
OTC	P11725	X		70	33.5	x	N	N	1	NA	1	1	1	1	NA	1	1	1	1	1	1	1	1	NA	1	1	1	1	1	1	1	NA	1	1	1	1	1	1	1	1	1	1	1	1	1	1	1	1	1
OTC	P11725	X		80	47.5	x	N	N	1	NA	1	1	1	1	NA	1	1	1	1	1	1	1	1	NA	1	1	1	1	1	1	1	NA	1	1	1	1	1	1	1	1	1	1	1	1	1	1	1	1	1
OTC	P11725	X		144	56	x	N	Y	1	1	1	1	1	1	1	1	1	1	1	1	1	1	1	1	1	1	1	0	0	1	1	1	1	1	1	1	1	1	1	1	NA	1	1	1	1	1	1	1	1
OTC	P11725	X		221	54.3	x	N	N	1	0	1	1	1	1	1	1	1	1	1	1	1	1	1	1	1	1	1	1	1	1	1	1	1	1	1	1	1	1	1	1	NA	1	1	1	1	1	1	1	1
OTC	P11725	X		231	53.5	x	N	N	1	1	1	1	1	1	1	1	1	1	1	1	1	1	0	1	1	0	0	1	1	1	1	1	1	1	1	1	1	1	1	1	NA	1	1	1	1	1	1	1	0
OTC	P11725	X		238	41.8	x	N	N	1	1	1	1	1	1	1	1	1	1	1	1	1	1	1	1	1	1	1	1	1	1	0	1	1	1	1	1	1	1	1	1	1	1	1	1	1	1	1	1	0
OTC	P11725	X		243	9	x	N	N	1	1	1	1	1	1	1	1	1	1	0	1	1	0	1	1	1	1	1	1	1	1	1	1	1	0	1	1	1	0	1	1	0	1	1	1	1	1	1	0	1
OTC	P11725	X		292	42.3	x	N	N	1	1	1	1	1	1	1	1	0	1	1	1	1	1	1	1	0	1	1	1	1	1	1	1	1	1	1	1	1	1	1	1	NA	0	0	0	1	1	1	1	1
OTC	P11725	X		307	14.5	x	Y	N	1	1	1	1	1	1	1	1	1	1	1	1	1	1	1	1	1	1	1	1	1	1	1	1	1	1	1	1	1	1	1	1	0	1	1	1	1	1	1	1	1
OXSM	Q9D404	X		82	59.8	x	N	N	1	1	1	1	1	1	1	1	1	0	1	1	1	1	1	1	1	1	1	1	1	1	1	1	1	1	1	1	1	1	1	1	1	1	1	1	0	0	0	0	0
OXSM	Q9D404	X		109	56	x	N	Y	1	1	1	1	1	1	0	1	1	1	1	1	1	1	1	0	0	1	1	1	1	1	1	1	1	1	1	1	1	1	1	1	1	1	0	0	1	1	1	1	1
OXSM	Q9D404	X		182	15.8	x	N	Y	1	1	1	1	1	1	1	1	1	1	1	1	1	1	1	1	1	0	0	1	1	1	1	1	1	1	1	1	1	1	1	1	1	1	1	1	1	1	1	1	1
OXSM	Q9D404	X		261	59	x	N	N	1	1	1	1	1	1	1	1	1	1	1	1	1	1	1	1	1	1	1	1	1	1	1	1	1	1	1	1	1	1	1	1	1	1	1	1	0	0	0	0	1
P4HB	P09103			202	43.5	x	N	Y	1	1	1	1	1	1	1	0	0	1	1	1	1	0	1	1	1	1	1	0	1	1	1	1	1	1	1	1	1	1	1	1	1	1	1	1	1	1	0	0	1
P4HB	P09103			224	40.3	x	N	Y	1	1	1	1	1	1	1	1	1	1	1	1	1	1	1	1	1	1	1	1	1	1	1	1	1	1	1	1	1	1	1	1	1	1	1	1	1	1	0	0	1
P4HB	P09103			226	51	x	N	N	0	0	0	0	0	0	0	0	1	1	1	1	1	0	0	0	0	0	0	1	0	1	1	1	0	1	1	1	1	1	1	1	1	1	1	1	0	0	0	0	0
P4HB	P09103			232	19	x	N	N	1	1	1	1	1	1	1	1	1	1	1	1	1	0	1	0	0	1	1	1	1	1	1	1	1	1	1	1	1	1	1	1	1	1	1	1	1	1	0	0	1
P4HB	P09103			249	21	x	N	Y	1	1	1	1	1	1	1	1	1	1	1	1	1	1	1	1	1	1	1	1	1	1	1	1	1	1	1	1	1	1	1	1	1	1	1	1	1	1	0	0	1
P4HB	P09103			273	21.7	x	N	Y	1	1	1	1	1	1	1	1	1	1	1	1	1	1	1	1	1	1	1	1	1	1	1	1	1	1	1	1	1	1	1	1	1	1	1	1	1	1	0	0	1
P4HB	P09103			310	30	x	N	Y	1	1	1	1	1	1	1	0	1	1	1	1	1	1	1	1	1	1	1	1	1	1	1	1	1	1	1	1	1	1	1	1	1	1	1	1	1	1	0	0	1
P4HB	P09103			340	37	x	N	N	0	0	0	0	0	0	0	0	0	1	1	1	1	1	1	1	1	0	0	1	1	1	1	1	1	1	1	1	1	1	0	0	0	1	1	1	1	1	0	0	0
P4HB	P09103			352	45.5	x	N	N	1	1	1	1	1	1	1	1	1	1	1	1	1	1	1	1	1	1	1	1	1	1	1	1	1	1	1	1	1	1	1	1	1	1	1	1	1	1	0	0	1
P4HB	P09103			368	35	x	N	N	1	1	1	1	1	1	1	1	0	1	1	1	1	1	1	1	1	1	1	1	1	1	1	1	1	1	1	1	1	1	1	1	1	1	1	1	1	1	0	0	1
P4HB	P09103			387	56.2	x	N	N	1	1	1	0	1	1	1	1	1	1	1	1	1	1	1	1	1	1	1	1	1	1	1	1	1	1	1	1	1	1	1	1	1	1	1	1	1	1	0	0	0
P4HB	P09103			411	8.3	x	N	N	1	1	1	1	1	1	1	1	1	1	1	1	1	1	1	1	1	1	1	1	1	1	1	1	1	1	1	1	1	1	1	1	1	1	1	1	1	1	0	0	1
P4HB	P09103			417	47.5	x	N	N	1	1	1	1	1	1	1	1	1	1	1	1	1	1	1	1	1	1	1	1	1	1	1	1	1	1	1	1	1	1	0	0	0	1	1	1	1	1	0	0	1
P4HB	P09103			426	28.8	x	Y	N	1	1	1	1	1	1	1	1	1	1	1	1	1	1	1	1	1	1	1	1	1	1	1	1	1	1	1	1	1	1	1	1	1	1	1	1	1	1	0	0	1
P4HB	P09103			446	16.5	x	N	Y	1	1	1	1	1	1	1	1	1	1	1	1	1	1	1	1	1	1	1	0	1	1	1	1	1	1	1	1	1	1	1	1	1	1	1	1	1	1	0	0	1
P4HB	P09103			469	27	x	N	N	1	1	1	1	1	1	1	1	1	1	1	1	1	1	1	1	1	1	1	0	1	1	1	1	1	1	1	1	1	1	0	0	0	1	0	1	0	0	0	0	1
PAH	P16331		X	74	58.7	x	N	N	1	1	1	1	1	1	1	1	1	1	1	1	1	1	1	1	1	1	1	1	1	1	1	1	1	1	1	1	1	1	1	1	1	1	1	1	1	1	1	1	1
PAH	P16331		X	150	55.2	x	N	N	1	1	1	1	1	1	1	1	1	1	1	1	1	0	1	1	1	1	1	1	1	1	1	1	1	1	1	1	1	1	1	1	1	1	1	1	1	1	1	1	1
PAH	P16331		X	185	59.2	x	N	N	1	1	1	1	1	1	0	1	1	1	1	1	1	1	1	1	1	0	0	0	1	1	1	1	1	0	1	1	1	0	1	1	1	1	1	1	1	1	1	1	1
PAH	P16331		X	450	39.2	x	Y	N	1	1	1	1	1	1	1	1	1	1	1	1	1	1	1	1	1	1	1	1	1	1	1	1	1	1	1	1	1	1	1	1	1	1	1	1	1	1	1	1	1
PARK7	Q99LX0		X	41	58.3	x	N	N	1	1	NA	1	1	1	1	1	1	1	1	1	1	0	1	1	1	1	1	0	1	1	1	1	1	1	1	1	1	1	1	1	1	1	1	1	1	1	1	1	1
PARK7	Q99LX0		X	132	19.2	x	Y	N	1	1	NA	1	1	1	1	1	1	1	1	1	1	1	NA	1	1	1	1	1	1	1	1	0	1	1	1	1	1	1	1	1	1	1	1	1	1	1	1	1	1
PARK7	Q99LX0		X	148	25.8	x	Y	N	1	1	1	1	1	1	1	1	0	1	1	1	0	1	1	1	1	0	0	0	0	0	0	1	1	0	0	1	1	1	0	0	0	1	1	1	1	1	1	1	1
PARK7	Q99LX0		X	188	45.8	x	N	N	1	1	1	1	1	1	1	1	1	1	1	1	1	1	1	NA	1	1	1	0	0	0	0	1	1	1	1	1	1	1	NA	0	0	0	0	0	1	1	1	1	1
PCBD1	P61458		X	36	11	x	N	Y	1	1	1	1	1	0	0	1	1	1	0	1	1	1	1	1	1	1	1	1	1	1	1	1	1	1	1	1	1	1	1	1	1	NA	1	1	1	1	1	1	1
PCBD1	P61458		X	41	44.8	x	N	N	1	1	1	1	1	0	0	1	1	1	0	1	1	1	1	1	1	1	1	1	1	1	1	1	1	1	1	1	1	1	1	1	1	NA	1	1	1	1	1	1	1
PCBD1	P61458		X	59	49.8	x	N	N	1	1	1	1	1	0	0	1	1	1	0	1	1	1	0	1	1	1	1	1	1	1	1	1	1	1	1	1	1	1	1	1	1	1	1	1	1	1	1	1	1
PCBD2	Q9CZL5			74	46.7	x	N	Y	0	0	0	0	0	0	1	0	1	1	1	1	1	1	1	1	1	0	1	1	1	1	1	0	0	1	1	0	0	1	1	1	1	NA	1	1	1	1	1	0	1
PCBD2	Q9CZL5			92	41	x	N	Y	1	1	1	1	1	1	1	0	1	1	1	1	1	1	1	1	1	0	1	1	1	1	1	1	1	1	1	0	0	1	1	1	1	1	1	1	1	1	1	0	1
PCBD2	Q9CZL5			124	55.2	x	N	Y	1	1	1	1	1	1	1	0	1	1	1	1	1	1	1	1	1	0	0	0	0	0	0	0	1	0	1	0	0	1	1	1	1	1	1	1	1	1	1	0	1
PCBD2	Q9CZL5			131	49.3	x	N	N	1	1	1	1	1	1	1	0	1	1	1	1	1	1	1	1	1	0	1	1	1	1	1	1	1	1	0	0	0	1	1	1	1	1	1	1	1	1	1	0	1
PCCB	Q99MN9	X		103	34.3	x	N	N	1	1	1	1	1	1	1	1	1	1	1	1	1	1	1	1	1	1	1	1	1	1	1	1	1	1	1	1	1	1	1	1	1	1	1	1	1	1	1	1	1
PCCB	Q99MN9	X		491	34.2	x	N	N	1	1	1	1	1	1	NA	1	1	1	1	1	1	1	1	1	0	1	1	1	1	1	1	1	NA	1	1	1	1	1	1	1	1	1	1	1	1	1	1	1	1
PCK1	Q9Z2V4		X	510	16.2	x	N	Y	1	1	1	1	1	1	1	1	1	1	1	1	1	1	1	1	1	1	1	0	1	1	1	1	1	1	1	1	1	1	1	1	1	1	1	1	1	1	1	1	1
PCTP	Q5SV41		X	201	41.8	x	N	N	1	1	1	1	1	1	1	1	1	1	0	1	1	0	1	1	0	1	1	1	1	0	1	1	0	1	1	1	1	1	0	0	0	1	1	1	1	1	1	1	1
PDCD6IP	Q9WU78		X	60	41.2	x	N	N	1	1	NA	1	1	1	1	1	1	1	1	1	1	1	1	0	0	1	1	1	1	1	1	1	1	0	1	1	1	1	1	1	1	1	NA	1	1	1	1	1	1
PDCD6IP	Q9WU78		X	101	34.2	x	Y	Y	1	1	NA	1	1	1	1	1	1	1	1	1	1	1	1	1	1	1	1	1	1	1	1	1	1	1	1	1	1	1	1	1	1	1	1	1	1	1	1	1	1
PDCD6IP	Q9WU78		X	327	38.8	x	N	N	1	1	1	1	1	NA	1	1	1	1	1	1	1	1	1	1	1	1	1	1	1	1	1	1	1	1	1	1	1	1	1	1	1	1	1	1	1	1	1	1	1
PDHA1	P35486	X		77	12.3	x	N	N	1	1	1	1	1	1	1	1	1	1	1	1	1	0	1	1	1	1	1	1	1	1	1	1	1	1	1	1	1	1	1	1	1	1	1	1	1	1	1	1	1
PDHA1	P35486	X		267	34.5	x	N	N	0	0	0	0	0	0	0	0	0	1	0	0	0	0	0	1	1	0	0	0	0	0	1	1	1	1	1	1	1	1	1	1	1	1	1	1	1	1	1	1	1
PDHA1	P35486	X		336	47.3	x	N	N	1	1	1	1	1	1	1	1	1	1	1	1	1	0	1	1	1	1	1	1	1	1	1	1	1	NA	1	1	1	1	1	1	1	1	1	1	1	1	1	1	1
PDHB	Q9D051	X		336	51.2	x	N	N	1	1	1	1	1	1	1	1	1	1	1	1	1	1	1	1	1	1	1	1	1	1	1	1	1	1	1	1	1	1	1	1	1	1	1	1	1	1	1	1	1
PDHB	Q9D051	X		347	57.5	x	N	N	1	1	1	1	1	1	1	1	1	1	1	1	1	1	1	1	1	1	1	1	1	1	1	1	1	1	1	1	1	1	1	1	1	1	1	1	1	1	1	1	1
PDHB	Q9D051	X		354	28.8	x	N	N	1	1	1	1	1	1	1	1	1	1	1	1	1	1	1	1	1	1	1	1	1	1	1	1	1	1	1	1	1	1	1	1	1	1	1	1	1	1	1	1	1
PDIA3	P27773			146	52	x	N	Y	1	1	1	1	0	0	0	1	1	0	0	0	0	0	0	0	0	1	1	1	1	1	1	1	1	0	1	1	1	1	0	0	0	0	0	0	0	0	0	0	0
PDIA3	P27773			152	46.3	x	N	Y	1	1	1	1	1	1	1	1	1	1	1	1	1	1	1	1	1	1	1	1	1	1	1	1	1	1	1	1	1	1	1	1	1	1	1	1	1	1	0	0	1
PDIA3	P27773			173	19.3	x	N	Y	1	1	1	1	1	1	1	1	1	1	1	1	1	1	1	1	1	1	1	1	1	1	1	1	1	1	1	1	1	1	1	1	1	1	1	1	1	1	0	0	1
PDIA3	P27773			194	47.8	x	N	N	0	0	0	0	0	0	0	1	1	0	0	0	0	0	1	0	1	1	1	1	1	1	1	1	1	1	1	1	1	1	0	0	0	0	0	0	0	0	0	0	1
PDIA3	P27773			218	29.7	x	N	N	1	1	1	1	1	NA	1	1	1	1	1	1	0	1	1	0	0	1	1	1	1	1	1	1	1	1	1	1	1	1	1	1	1	1	1	1	0	0	0	0	0
PDIA3	P27773			296	42.5	x	N	N	1	1	1	1	1	1	1	1	1	1	1	1	1	1	1	0	1	1	1	1	1	1	1	1	1	0	1	1	1	1	1	1	1	1	1	1	1	1	0	0	1
PDIA3	P27773			415	29.8	x	N	N	1	1	1	1	1	1	1	1	1	1	1	1	1	1	1	1	1	1	1	1	1	1	1	1	1	1	1	1	1	1	1	1	1	1	1	1	1	1	0	0	1
PDIA3	P27773			425	50.5	x	N	Y	1	1	1	1	1	1	1	1	1	1	1	1	1	1	1	1	1	1	1	1	1	1	1	1	1	1	1	1	1	1	1	1	1	1	1	1	0	0	0	0	0
PDIA3	P27773			433	21.7	x	N	N	1	1	1	1	1	1	1	1	1	1	1	1	1	1	1	1	1	1	1	1	1	1	1	1	1	1	1	1	1	1	1	1	1	1	1	1	1	1	0	0	1
PDIA3	P27773			448	33	x	N	N	0	0	0	0	0	0	0	0	0	0	0	0	0	0	0	0	0	0	0	0	0	0	0	0	0	0	1	1	1	1	0	0	0	0	0	0	0	0	0	0	0
PDIA3	P27773			494	39	x	N	N	1	1	NA	1	1	1	1	1	1	1	1	1	1	1	1	1	1	1	1	1	1	1	1	1	1	1	1	1	1	1	1	1	1	1	1	1	1	1	0	0	1
PDS5A	E9QPI5		X	1210	57.8	x	N	Y	1	1	1	1	1	1	1	NA	1	1	1	1	1	0	1	1	1	NA	1	1	1	1	NA	1	0	1	1	1	1	1	1	1	1	0	1	1	1	1	1	1	1
PDXK	Q8K183		X	58	34.2	x	N	Y	0	0	0	0	0	0	0	0	0	0	0	0	0	0	0	0	0	0	0	0	0	0	0	0	0	0	0	0	0	0	0	0	0	0	0	0	0	0	0	0	0
PDXK	Q8K183		X	258	24.2	x	N	N	1	1	1	1	1	0	1	1	1	1	1	1	1	1	1	1	1	1	1	1	1	1	1	1	1	1	1	NA	1	1	1	1	1	1	1	1	1	1	1	1	1
PEBP1	P70296		X	150	16.5	x	N	N	1	1	1	1	1	1	1	1	1	1	1	1	1	1	1	1	1	1	1	1	1	1	1	1	1	1	1	1	1	1	1	1	1	1	1	1	1	1	1	0	0
PECR	Q3UXD9			92	28.8	x	N	Y	1	1	1	1	1	0	NA	1	1	1	1	0	1	1	1	1	1	1	1	1	1	1	1	1	0	1	0	0	1	1	1	1	1	1	1	1	1	1	1	1	1
PECR	Q3UXD9			100	32	x	N	Y	1	1	1	1	1	0	NA	1	1	1	1	1	0	1	1	1	1	1	1	1	1	1	1	1	1	1	1	1	1	1	1	1	1	1	1	1	0	0	0	0	0
PFKL	P12382		X	726	8	x	N	N	1	1	1	1	1	1	1	1	0	1	1	1	1	0	0	1	0	0	1	1	1	1	1	1	1	1	1	1	1	1	1	0	0	1	1	1	1	1	1	1	1
PGAM5	Q8BX10-2			190	56.5	x	N	Y	1	1	1	1	1	1	1	1	1	1	1	1	1	1	1	1	1	1	1	1	1	1	1	1	1	1	1	1	1	1	1	1	1	1	1	1	0	1	1	1	1
PGD	Q9DCD0		X	38	46.5	x	N	Y	1	1	1	1	1	1	1	1	1	1	1	1	1	1	1	1	1	1	1	1	1	1	1	1	1	1	1	1	1	1	1	0	1	1	1	1	NA	1	1	1	0
PGD	Q9DCD0		X	48	50.2	x	N	N	1	1	1	1	1	1	1	1	1	1	1	1	1	1	1	1	1	1	1	1	1	1	1	1	1	1	1	1	1	1	1	0	1	1	1	1	1	1	1	1	0
PGD	Q9DCD0		X	59	59	x	N	Y	1	1	1	1	1	1	1	1	0	0	0	0	0	1	0	0	0	0	0	1	0	1	1	1	1	1	1	1	0	1	0	0	0	0	0	0	1	0	0	0	0
PGD	Q9DCD0		X	147	7.3	x	N	N	1	1	1	1	1	1	1	1	1	1	1	1	1	1	1	1	1	1	1	0	0	0	0	1	1	1	1	1	1	1	1	1	1	0	1	1	1	1	1	1	0
PGD	Q9DCD0		X	248	58.5	x	N	N	1	1	1	1	1	1	1	1	1	1	1	0	0	1	1	0	0	1	1	0	0	1	0	0	0	0	1	0	1	1	0	0	1	0	0	0	1	1	1	1	0
PGK1	P09411		X	11	48.7	x	N	Y	1	1	0	1	1	1	1	0	1	1	1	1	1	1	1	NA	1	1	1	1	1	1	1	1	1	0	1	0	1	1	1	1	1	1	1	1	0	0	0	0	1
PGK1	P09411		X	30	22.5	x	N	N	1	1	0	1	1	1	1	0	1	1	1	1	1	1	1	1	1	1	1	1	1	1	1	1	1	0	1	0	1	1	1	1	1	1	1	1	1	1	1	1	1
PGK1	P09411		X	48	47.3	x	N	Y	1	1	1	1	1	1	1	0	1	1	1	1	1	1	1	0	0	1	1	1	1	1	1	1	1	0	1	0	1	1	1	1	1	1	1	1	1	1	1	1	1
PGK1	P09411		X	75	47	x	N	N	1	1	1	1	1	1	1	0	1	1	1	1	1	1	1	1	1	1	1	1	1	1	1	1	1	0	1	0	1	1	1	1	1	1	1	1	1	1	1	1	1
PGK1	P09411		X	86	40	x	N	Y	1	1	1	1	1	1	1	0	1	1	1	1	1	0	1	1	1	1	1	1	1	1	1	1	1	0	1	0	1	1	1	1	1	1	1	1	1	1	1	1	1
PGK1	P09411		X	91	59	x	N	N	1	1	1	1	1	1	1	0	1	1	1	1	1	1	1	1	1	1	1	1	1	1	1	1	1	0	1	0	1	1	1	1	1	1	1	1	0	0	0	0	0
PGK1	P09411		X	146	59.3	x	N	N	1	1	1	1	1	1	1	0	1	1	1	1	1	1	1	1	1	1	1	1	1	1	1	1	1	0	1	0	1	1	1	1	1	1	1	1	1	1	1	1	1
PGK1	P09411		X	156	26.2	x	N	Y	1	1	1	1	1	1	1	0	1	1	1	1	1	1	1	1	1	1	1	1	1	1	1	1	1	0	1	0	1	1	1	1	1	1	1	1	1	1	1	1	1
PGK1	P09411		X	191	25.5	x	N	Y	1	1	1	1	1	1	1	0	1	1	1	1	1	1	1	1	1	1	1	1	1	1	1	1	1	0	1	0	1	1	1	1	1	1	1	1	1	1	1	1	1
PGK1	P09411		X	199	58.5	x	N	Y	1	1	1	1	1	1	1	0	1	1	1	1	1	1	1	1	1	1	1	1	1	1	1	1	1	0	1	0	1	1	1	1	1	1	1	1	1	1	1	1	1
PGK1	P09411		X	216	18.8	x	N	N	1	1	1	1	1	1	1	0	1	1	1	1	1	1	1	1	1	1	1	1	1	1	1	1	1	0	1	0	1	1	1	1	1	1	1	1	1	1	1	1	1
PGK1	P09411		X	220	12.7	x	N	N	1	1	1	1	1	1	1	0	1	1	1	1	1	1	1	1	1	1	1	1	1	1	1	1	1	0	1	0	1	1	1	1	1	1	1	1	1	1	1	1	1
PGK1	P09411		X	264	29.8	x	N	N	1	1	1	1	1	1	1	0	1	1	1	1	1	1	1	1	1	1	1	1	1	1	1	1	1	0	1	0	1	1	1	1	1	1	1	1	1	1	1	1	1
PGK1	P09411		X	267	40.3	x	N	Y	1	1	1	1	1	1	1	0	1	1	1	1	1	1	1	1	1	1	1	1	1	1	1	1	1	0	1	0	1	1	1	1	1	1	1	1	1	1	1	1	1
PGK1	P09411		X	291	15	x	N	N	1	1	1	1	1	1	1	0	1	1	1	1	1	1	1	1	1	1	1	1	1	1	1	1	1	0	1	0	1	1	1	1	1	1	1	1	1	1	1	1	1
PGK1	P09411		X	323	47.7	x	N	N	1	1	1	1	1	1	1	0	1	1	1	1	1	1	1	1	1	1	1	1	1	1	1	1	1	0	1	0	1	1	1	1	1	1	1	1	1	1	1	1	0
PGK1	P09411		X	361	56.2	x	N	Y	1	1	1	1	1	1	1	0	1	1	1	1	1	1	1	0	0	1	1	1	1	1	1	1	1	0	1	0	1	1	1	1	1	1	1	1	0	0	0	0	0
PGK1	P09411		X	388	25.3	x	N	N	1	1	1	1	1	1	1	0	1	1	1	1	1	1	1	1	1	1	1	1	1	1	1	1	1	0	1	0	1	1	1	1	1	1	1	1	1	1	1	1	1
PGM2	Q9D0F9		X	16	57.8	x	N	Y	1	1	1	1	1	1	NA	1	1	0	1	1	1	1	1	0	0	0	0	1	1	1	1	1	1	0	1	1	1	1	1	1	1	1	1	1	0	0	0	0	0
PGM2	Q9D0F9		X	146	21.7	x	N	Y	0	0	NA	0	0	0	0	0	0	0	0	0	0	0	0	0	0	0	0	0	0	0	0	0	0	0	0	0	0	0	0	0	0	0	0	0	0	0	0	0	0
PGM2	Q9D0F9		X	172	44.2	x	N	N	0	0	NA	0	0	0	0	0	0	0	0	0	0	0	0	0	0	0	0	0	0	0	0	0	0	0	0	0	0	0	0	0	0	0	0	0	0	0	0	0	1
PGM2	Q9D0F9		X	180	23.8	x	N	N	0	0	NA	0	0	0	0	0	0	0	0	0	0	0	0	0	0	0	0	0	0	0	0	0	0	0	0	0	0	0	0	0	0	0	0	0	0	0	0	0	0
PGM2	Q9D0F9		X	234	44	x	N	N	0	0	0	0	0	0	0	0	0	0	0	0	0	0	0	0	0	0	0	0	0	0	0	0	0	0	0	0	0	0	0	0	0	0	0	0	0	0	0	0	0
PGM2	Q9D0F9		X	349	51.2	x	N	N	0	0	0	0	0	0	0	0	0	0	0	0	0	0	0	0	0	0	0	0	0	0	0	0	0	0	0	0	0	0	0	0	0	0	0	0	0	0	0	0	0
PGM2	Q9D0F9		X	414	15.8	x	N	N	1	1	1	1	1	1	0	1	1	1	1	1	1	1	1	1	1	1	1	1	1	1	1	1	1	0	1	1	1	1	1	1	1	1	1	1	1	1	1	1	1
PGM2	Q9D0F9		X	419	54.3	x	N	N	0	0	0	0	0	0	0	0	0	0	0	0	0	0	0	0	0	0	0	0	0	0	0	0	0	0	0	0	0	0	0	0	0	0	0	0	0	0	0	0	0
PGM2	Q9D0F9		X	440	51.7	x	N	N	1	1	1	1	1	1	0	1	1	0	1	1	1	0	1	0	0	1	1	1	1	1	1	0	1	0	1	1	1	1	1	1	1	1	1	1	0	0	0	0	0
PGM2	Q9D0F9		X	443	57.5	x	N	N	0	0	0	0	0	0	0	0	0	0	0	0	0	0	0	0	0	0	0	0	0	0	0	0	0	0	0	0	0	0	0	0	0	0	0	0	0	0	0	0	0
PGM2	Q9D0F9		X	457	58.8	x	N	Y	0	0	0	0	0	0	0	0	0	0	0	0	0	0	0	0	0	0	0	0	0	0	0	0	0	0	0	0	0	0	0	0	0	0	0	0	0	0	0	0	0
PGM2	Q9D0F9		X	464	23.2	x	N	Y	0	0	0	0	0	0	0	0	0	0	0	0	0	0	0	0	0	0	0	0	0	0	0	0	0	0	0	0	0	0	0	0	0	0	0	0	0	0	0	0	0
PGM2	Q9D0F9		X	486	33.5	x	N	Y	0	0	0	0	0	0	0	0	0	0	0	0	0	0	0	0	0	0	0	0	0	0	0	0	0	0	0	0	0	0	0	0	0	0	0	0	0	0	0	0	0
PGM2	Q9D0F9		X	523	54.5	x	N	N	NA	NA	NA	NA	NA	NA	NA	NA	NA	NA	NA	NA	NA	NA	NA	NA	NA	NA	NA	NA	NA	NA	NA	NA	NA	0	NA	NA	NA	NA	NA	NA	NA	NA	NA	NA	NA	NA	NA	NA	NA
PHYH	O35386			108	58.8	x	N	N	1	1	1	1	1	NA	1	1	1	1	1	1	1	1	1	1	1	1	0	1	1	1	1	1	1	0	1	1	1	1	1	1	1	1	1	1	1	1	1	1	1
PHYH	O35386			120	19.7	x	N	N	1	1	1	1	1	NA	1	1	1	1	1	1	1	1	1	1	1	1	0	1	1	1	1	1	1	1	1	1	1	1	1	1	1	1	1	1	1	1	1	1	1
PITPNB	P53811			44	43.7	x	N	N	1	1	1	1	1	1	1	1	1	1	1	1	1	1	1	0	0	1	1	1	1	1	1	1	1	1	1	1	1	1	1	1	1	1	1	1	1	1	1	1	0
PITRM1	Q8K411-2	X		83	54.3	x	N	N	0	0	NA	0	0	NA	0	0	0	0	0	0	0	0	0	0	1	0	0	0	0	0	0	1	0	1	1	1	1	0	0	0	0	0	0	0	0	0	0	0	0
PITRM1	Q8K411-2	X		124	20.3	x	Y	Y	1	1	NA	1	1	1	1	1	1	1	1	1	1	1	1	1	1	1	1	1	1	1	1	1	1	1	1	1	1	1	1	NA	1	1	1	NA	1	1	1	1	1
PITRM1	Q8K411-2	X		304	58.5	x	N	N	1	1	NA	1	1	1	0	0	1	0	1	1	1	1	1	0	0	1	1	1	0	0	1	1	0	1	1	1	1	1	1	1	0	1	1	1	1	1	1	1	1
PITRM1	Q8K411-2	X		430	36.7	x	N	Y	1	1	NA	1	1	1	1	1	1	1	1	1	1	1	1	1	1	1	1	1	1	1	1	1	1	1	1	1	1	1	1	1	1	1	1	1	1	1	1	1	1
PITRM1	Q8K411-2	X		504	18.7	x	N	Y	0	0	NA	0	0	0	1	0	1	1	1	0	1	1	1	0	0	1	1	1	1	1	1	1	1	1	1	1	1	1	0	NA	0	1	1	1	0	0	0	0	0
PITRM1	Q8K411-2	X		758	45.7	x	N	N	1	1	NA	1	1	1	0	0	1	0	0	0	1	1	1	NA	1	1	1	0	0	0	0	1	1	1	1	1	1	1	0	NA	1	0	0	0	1	1	1	1	1
PITRM1	Q8K411-2	X		882	18.2	x	N	Y	1	1	NA	1	1	1	1	1	1	1	1	1	1	1	1	NA	0	1	0	1	1	1	1	1	1	1	1	1	1	1	NA	1	0	1	1	1	0	0	0	0	0
PITRM1	Q8K411-2	X		891	20	x	N	Y	1	1	NA	1	1	1	1	1	1	1	1	1	1	1	1	NA	1	1	1	1	1	1	1	1	1	1	1	1	1	1	NA	1	1	1	1	1	1	1	1	1	1
PMM2	Q9Z2M7		X	47	37.2	x	N	Y	1	1	1	1	1	1	1	1	1	1	1	1	1	1	1	1	1	1	1	1	1	1	1	1	1	1	1	1	1	1	1	1	1	1	1	1	1	1	1	1	1
PMM2	Q9Z2M7		X	73	26.8	x	N	N	1	1	1	1	1	1	1	1	1	0	1	1	1	0	1	1	1	1	1	1	1	1	1	1	1	1	1	1	1	1	1	1	1	1	1	1	1	1	1	1	1
PMM2	Q9Z2M7		X	145	55.2	x	N	N	1	1	1	1	1	1	0	1	1	0	1	1	0	1	0	1	1	1	1	1	1	1	1	1	1	0	1	1	1	1	1	1	1	1	1	1	1	1	1	1	1
PMM2	Q9Z2M7		X	198	57.8	x	N	N	1	1	1	1	0	0	0	1	1	1	1	1	0	0	1	1	1	1	1	1	1	1	1	1	1	1	1	1	1	1	1	1	1	1	1	1	0	0	0	0	1
PMM2	Q9Z2M7		X	206	57.3	x	N	N	1	1	1	1	1	1	1	1	1	1	1	1	1	1	1	1	1	1	1	1	1	1	1	1	1	1	1	1	1	1	1	1	1	1	1	1	1	1	1	1	1
PMVK	D3YXP6		X	48	11.5	x	N	Y	1	1	1	1	1	1	1	1	1	1	1	1	1	1	1	1	1	1	1	1	1	1	1	1	1	1	1	NA	1	1	1	1	1	1	1	1	1	0	0	0	0
PNPO	Q91XF0			100	12.7	x	N	Y	1	1	1	1	1	1	1	1	1	1	1	1	1	1	1	1	1	1	1	1	1	1	0	1	1	1	1	1	1	1	1	1	1	1	1	1	1	1	1	0	1
PNPO	Q91XF0			104	21.5	x	N	N	1	1	1	1	1	1	1	1	1	1	1	1	1	1	1	0	1	1	1	0	0	0	0	1	1	1	1	1	1	1	1	1	1	1	1	1	0	0	0	0	0
POLG2	Q9QZM2	X		363	58.8	x	N	Y	0	0	0	0	0	0	0	0	0	0	0	0	0	0	0	0	0	0	0	0	0	0	0	0	0	0	1	1	1	1	0	0	0	1	1	1	0	0	0	0	0
POR	P37040			186	35.7	x	N	N	1	1	1	1	1	1	1	1	1	1	1	1	1	1	1	1	1	1	1	1	1	1	1	1	1	1	1	1	1	1	1	1	1	1	1	1	1	1	1	1	1
POR	P37040			279	58.5	x	N	N	1	1	1	1	1	1	1	1	1	1	1	1	1	1	1	1	1	1	1	1	1	1	1	1	1	1	1	1	1	1	1	1	1	1	1	1	1	1	1	1	1
POR	P37040			584	18.7	x	N	N	0	0	0	0	1	1	1	0	1	1	0	0	0	1	0	NA	0	1	1	1	1	1	1	1	0	1	1	1	1	1	1	1	1	1	1	1	1	1	1	1	1
POR	P37040			610	7.8	x	N	N	1	1	1	1	1	1	0	1	0	1	1	1	1	1	1	1	NA	1	1	1	1	1	1	1	1	0	1	1	1	1	1	1	1	1	1	1	1	1	1	1	1
PPA1	Q9D819		X	25	23.5	x	N	N	1	1	0	1	1	1	1	1	1	1	1	1	0	1	1	0	1	1	0	1	1	0	1	1	1	1	1	1	1	1	0	0	0	1	1	0	1	NA	0	0	0
PPA1	Q9D819		X	41	57.2	x	N	N	1	1	0	1	1	1	1	1	1	1	1	1	1	1	1	1	0	1	0	1	1	0	1	1	1	1	1	1	1	1	1	1	1	1	1	1	1	NA	1	1	1
PPA1	Q9D819		X	57	7	x	N	N	1	1	0	1	1	1	1	1	1	1	1	1	1	1	1	1	1	1	0	1	1	1	1	1	1	1	1	NA	1	1	1	1	1	1	1	1	1	1	1	1	1
PPA1	Q9D819		X	63	48	x	N	Y	1	1	0	1	1	1	1	1	1	1	1	1	1	1	1	1	1	1	0	1	1	1	1	1	0	1	1	1	1	1	1	1	1	1	1	1	1	1	1	1	1
PPA1	Q9D819		X	70	28.2	x	N	N	1	1	0	1	1	1	1	1	1	1	1	1	1	1	1	1	1	1	0	1	1	1	1	1	NA	1	1	1	1	1	1	1	1	1	1	1	1	1	1	1	1
PPA1	Q9D819		X	170	54.8	x	N	Y	0	0	0	0	0	0	0	0	0	0	0	0	0	0	0	0	0	0	0	0	0	0	0	0	0	0	0	0	0	0	0	0	0	0	0	0	0	0	0	0	0
PPA1	Q9D819		X	194	17.2	x	N	N	1	1	0	1	1	1	1	1	1	1	1	1	1	1	1	1	1	1	0	1	1	1	1	1	1	1	1	1	1	1	1	1	1	1	1	1	1	1	1	1	1
PPA1	Q9D819		X	213	42.5	x	N	Y	1	1	0	1	1	1	1	1	1	1	1	1	1	1	1	1	1	1	0	1	1	1	1	1	1	1	1	1	1	1	1	1	1	1	1	1	1	1	1	1	0
PPA1	Q9D819		X	228	27.3	x	N	Y	1	1	0	1	1	1	1	1	1	0	0	0	0	1	0	1	1	1	0	1	1	1	1	1	1	1	1	1	1	1	0	0	0	0	0	0	1	1	1	1	1
PPID	Q9CR16		X	171	30	x	N	N	1	1	1	1	1	1	1	1	1	1	1	1	1	0	1	0	0	1	1	1	1	1	1	1	1	1	1	1	1	1	1	1	1	1	1	1	0	0	0	0	0
PPID	Q9CR16		X	331	52.3	x	N	N	1	1	1	1	1	1	1	1	1	1	1	1	1	1	1	0	0	1	1	1	1	1	1	1	1	1	1	1	1	1	1	1	1	1	1	1	1	1	1	1	0
PPIF	Q99KR7	X		66	35.8	x	N	N	1	1	1	1	1	1	1	1	1	1	0	1	1	1	1	1	1	1	1	1	1	1	1	1	1	1	1	1	1	1	1	1	1	1	1	1	1	1	1	0	1
PPIF	Q99KR7	X		85	42.7	x	N	N	1	1	1	1	1	1	1	1	1	1	1	1	1	1	1	0	1	1	1	1	1	1	1	1	1	1	1	1	1	1	1	1	1	1	1	1	1	1	1	0	1
PPIF	Q99KR7	X		90	22.8	x	N	N	1	1	1	1	1	1	0	1	1	1	1	1	1	1	1	1	1	1	1	1	1	1	1	1	1	1	1	1	1	1	1	1	1	1	1	1	1	1	1	0	1
PPIF	Q99KR7	X		166	43.3	x	N	N	1	1	1	1	1	1	1	1	1	1	1	1	1	1	1	1	1	1	1	1	1	1	1	1	1	1	1	1	1	1	1	1	1	1	1	1	1	1	1	0	1
PPIF	Q99KR7	X		174	58.5	x	N	N	1	1	1	1	1	1	1	1	1	1	1	1	1	1	1	1	1	1	1	1	1	1	1	1	1	1	1	1	1	1	1	1	1	1	1	1	1	1	1	0	1
PPP2CA	P63330		X	41	48	x	N	N	1	1	1	1	1	1	1	1	1	1	0	0	1	1	1	1	1	0	1	1	1	1	1	1	1	NA	1	1	0	1	1	1	1	1	1	1	1	NA	1	1	1
PRDX1	P35700		X	16	55.8	x	N	Y	1	1	0	1	1	1	1	1	1	1	1	1	1	1	1	0	0	1	1	0	1	1	1	1	0	0	1	1	1	1	1	1	1	1	1	1	0	0	0	0	1
PRDX1	P35700		X	27	30.7	x	N	N	1	1	0	1	1	1	0	1	1	1	1	1	1	1	1	0	1	1	1	1	1	1	1	1	1	0	1	0	1	1	0	0	0	1	1	1	1	1	1	1	1
PRDX1	P35700		X	35	50.7	x	N	Y	1	1	0	1	1	1	1	0	1	1	1	1	1	1	1	0	0	0	1	1	1	1	1	1	1	0	1	0	1	1	1	1	1	1	1	1	1	1	1	1	1
PRDX1	P35700		X	109	37.7	x	N	N	1	1	0	1	1	1	1	1	1	1	1	1	1	1	1	0	1	1	1	1	1	1	1	1	1	0	1	1	1	1	1	1	1	1	1	1	1	1	1	1	0
PRDX1	P35700		X	136	36.3	x	N	N	1	1	0	1	1	1	1	1	1	1	1	1	1	1	1	0	1	1	1	1	1	1	1	1	1	0	1	1	1	1	1	1	1	1	1	1	1	1	1	1	1
PRDX1	P35700		X	168	17.2	x	N	N	1	1	0	1	1	1	1	1	1	1	1	1	1	1	1	0	1	1	1	1	1	1	1	1	1	0	1	1	1	1	1	1	1	1	1	1	1	1	1	1	1
PRDX1	P35700		X	178	38	x	N	Y	1	1	0	1	1	1	1	1	1	1	1	1	1	1	1	0	1	1	1	1	1	1	1	1	1	0	1	1	1	1	1	1	1	1	1	1	1	1	1	1	0
PRDX1	P35700		X	185	35.8	x	N	Y	1	1	0	1	1	1	1	1	1	1	1	1	1	1	1	0	1	1	1	1	1	1	1	1	1	0	1	1	1	1	1	1	1	1	1	1	1	1	1	1	1
PRDX3	P20108	X		84	56	x	N	N	1	1	1	1	1	1	1	NA	1	1	1	1	1	1	1	1	1	1	1	1	1	1	1	1	1	1	1	1	1	1	1	1	1	1	1	1	1	1	1	1	1
PRDX3	P20108	X		92	20.7	x	N	N	1	1	1	1	1	1	1	NA	1	1	1	1	1	1	1	1	1	1	1	0	1	1	1	1	1	1	1	1	1	1	1	1	1	1	1	1	1	1	1	1	1
PRDX3	P20108	X		249	22.3	x	N	Y	1	1	1	1	1	1	1	1	1	0	1	1	1	1	1	1	1	0	1	1	1	1	1	1	1	0	1	1	1	1	1	1	1	1	1	1	1	1	1	1	1
PRDX3	P20108	X		254	12.7	x	N	Y	1	1	1	1	1	1	1	1	1	1	1	1	1	1	1	1	1	0	1	1	1	1	1	1	1	1	1	1	1	1	1	1	1	1	1	1	1	1	1	1	1
PRDX4	O08807		X	189	40.8	x	N	N	1	1	1	1	1	1	1	1	1	1	1	1	1	0	1	1	1	1	1	1	1	1	1	1	1	1	1	1	1	1	1	1	1	1	1	1	1	1	1	1	1
PRDX6	Q6GT24		X	63	31.5	x	N	N	1	1	1	1	1	1	1	1	1	1	1	1	1	0	1	1	1	1	1	1	1	1	1	1	1	1	1	1	1	1	1	1	1	1	1	1	1	1	1	1	1
PRDX6	Q6GT24		X	97	17.5	x	N	N	1	1	1	1	1	1	1	1	1	1	0	0	1	0	0	0	1	1	1	1	1	1	1	1	1	1	1	1	1	1	1	1	1	1	1	1	1	1	1	1	1
PRDX6	Q6GT24		X	106	8.5	x	N	Y	0	0	0	1	1	1	1	0	1	1	1	1	1	0	1	0	0	1	1	1	1	1	1	1	1	1	1	1	0	1	1	1	1	0	0	0	0	0	0	0	0
PRDX6	Q6GT24		X	122	33	x	N	N	1	1	1	1	1	1	1	1	0	1	1	1	1	0	1	0	0	1	1	1	1	1	1	1	1	1	1	1	1	1	1	1	1	1	1	1	0	0	0	0	1
PRDX6	Q6GT24		X	141	43.7	x	N	N	1	1	1	1	1	1	1	1	1	1	1	1	1	0	1	1	1	1	1	1	1	1	1	1	1	1	1	1	1	1	1	1	1	1	1	1	1	1	1	1	1
PRDX6	Q6GT24		X	144	34.2	x	N	N	1	1	1	1	1	1	1	1	1	1	1	1	1	0	1	1	1	1	1	1	1	1	1	1	1	1	1	1	1	1	1	1	1	1	1	1	1	1	1	1	1
PRDX6	Q6GT24		X	173	35.7	x	Y	N	1	1	1	1	1	1	1	1	1	1	1	1	1	0	1	1	1	1	1	1	1	1	1	1	1	1	1	1	1	0	1	1	1	1	1	1	1	1	1	1	1
PRDX6	Q6GT24		X	204	35.5	x	N	Y	1	1	1	1	1	1	1	1	1	1	1	1	1	0	1	1	1	1	1	1	1	1	1	1	1	1	1	1	1	1	1	1	1	1	1	1	0	0	0	0	0
PRDX6	Q6GT24		X	209	40.2	x	N	N	1	1	1	1	1	1	1	1	1	1	1	1	1	0	1	1	1	1	1	1	1	1	1	1	1	1	1	1	1	1	1	1	1	1	1	1	1	1	1	1	1
PRKAA2	Q8BRK8		X	69	58.7	x	N	N	1	1	1	1	1	1	1	1	1	1	1	1	1	1	1	1	1	1	1	1	1	1	NA	1	1	1	1	1	1	1	1	1	1	1	1	1	1	1	1	NA	1
PRKAG1	O54950		X	233	27.5	x	N	N	1	1	1	1	1	1	1	1	1	1	1	1	1	1	1	1	1	1	1	1	1	1	1	1	1	1	1	0	1	1	1	1	1	1	1	1	0	0	0	0	0
PRPS1	Q9D7G0			18	17.3	x	N	N	1	1	1	1	1	1	1	0	1	1	1	1	1	1	1	1	1	1	1	1	1	1	1	1	1	1	1	1	1	1	1	1	1	1	1	1	1	0	1	1	1
PRPS1	Q9D7G0			194	20.7	x	N	N	1	1	1	1	1	1	1	0	1	1	1	1	1	1	1	1	1	1	1	1	1	1	1	1	1	1	1	1	1	1	1	1	1	1	1	1	1	0	1	1	1
PRPS1	Q9D7G0			212	46.8	x	N	N	1	1	1	1	1	1	1	0	1	1	1	1	1	1	1	1	1	1	1	1	1	1	1	1	1	1	1	1	1	1	1	1	1	1	1	1	1	0	1	1	1
PSMA2	P49722		X	171	36.3	x	N	N	1	1	1	1	1	1	1	1	1	1	1	0	1	1	1	1	1	1	1	1	1	1	1	1	1	1	1	1	1	1	1	1	1	1	1	1	1	1	1	1	1
PSMA3	O70435		X	57	36.3	x	N	Y	1	1	1	1	1	1	1	1	1	1	1	1	1	1	1	1	1	1	1	1	1	1	1	1	1	1	1	1	1	1	1	1	1	1	1	1	1	1	1	1	1
PSMA3	O70435		X	179	39	x	N	Y	1	1	NA	1	1	1	1	1	1	1	1	1	1	1	1	1	1	1	1	1	1	1	1	1	1	1	1	1	1	1	1	1	1	1	1	1	1	1	1	1	1
PSMA3	O70435		X	206	59.3	x	N	N	1	1	1	1	1	1	1	1	1	1	1	1	1	1	1	1	1	1	1	1	1	1	1	1	1	1	1	1	1	1	1	1	1	1	1	1	1	1	1	1	1
PSMA3	O70435		X	238	58.8	x	N	N	1	1	1	1	1	1	1	1	1	1	1	1	1	1	1	1	1	1	1	1	1	1	1	1	1	1	1	1	1	1	1	1	1	1	1	1	1	1	1	1	1
PSMA4	Q9R1P0		X	54	59.8	x	N	N	1	1	1	1	1	1	1	1	1	1	1	0	1	1	1	1	1	1	1	1	1	1	1	1	1	1	1	1	1	1	1	1	1	NA	1	1	1	1	1	1	0
PSMA4	Q9R1P0		X	176	55.8	x	N	Y	1	1	1	1	1	1	1	1	1	1	1	1	1	1	1	1	1	1	1	1	1	1	NA	1	1	1	1	1	1	1	1	NA	1	1	1	1	1	1	1	1	0
PSMA4	Q9R1P0		X	180	58.3	x	N	Y	1	1	1	1	1	1	1	1	1	1	1	1	1	1	1	1	1	1	1	1	1	1	1	1	1	1	1	1	1	1	1	NA	1	1	1	1	1	1	1	1	0
PSMA4	Q9R1P0		X	205	57.7	x	N	Y	1	1	1	1	1	1	1	1	1	1	1	0	1	1	1	1	1	1	1	1	1	1	1	1	1	1	1	1	1	1	1	NA	1	1	1	1	1	1	1	1	0
PSMA4	Q9R1P0		X	210	37.2	x	N	Y	1	1	1	1	1	1	1	1	1	1	1	1	1	1	1	1	1	1	1	1	1	1	1	1	1	1	1	1	1	1	1	NA	1	1	1	1	1	1	1	1	0
PSMA6	Q9QUM9		X	59	60	x	N	N	1	1	1	1	1	1	1	1	1	1	1	1	1	1	1	NA	1	1	1	1	1	1	1	1	1	1	1	1	1	1	1	1	1	1	1	1	1	1	1	1	1
PSMA6	Q9QUM9		X	104	55.5	x	N	N	1	1	1	1	1	1	1	1	1	1	1	1	1	1	1	1	1	1	1	1	1	1	0	1	1	1	1	1	1	1	1	1	1	1	1	1	1	1	1	1	1
PSMA7	Q9Z2U0		X	27	42	x	N	N	1	1	1	1	1	0	0	1	1	1	NA	0	1	1	1	1	1	0	0	1	1	NA	1	1	0	0	1	0	1	1	1	0	1	1	NA	1	1	1	1	1	1
PSMA7	Q9Z2U0		X	227	54.7	x	N	N	1	1	1	1	1	1	1	1	1	1	1	1	1	1	1	1	1	0	1	1	1	1	1	1	0	0	1	0	1	1	1	1	1	1	1	1	1	1	1	1	1
PSMB1	O09061		X	203	25.2	x	N	N	1	1	NA	1	1	1	1	1	1	1	1	1	1	0	1	1	1	1	1	1	1	1	1	1	1	1	1	1	1	1	1	1	1	1	1	1	1	1	1	1	1
PSMB2	Q9R1P3		X	29	36.3	x	N	Y	1	1	1	1	1	1	1	1	1	1	1	1	1	1	1	0	NA	1	1	1	1	1	1	1	1	1	1	1	1	1	1	1	1	1	1	1	1	NA	1	1	1
PSMB2	Q9R1P3		X	68	38.7	x	N	N	1	1	1	1	1	1	1	1	1	1	1	1	1	1	1	1	NA	1	1	1	1	1	1	1	1	1	1	1	1	1	1	1	1	1	1	1	NA	1	1	1	1
PSMB2	Q9R1P3		X	185	12	x	N	N	1	1	1	1	1	1	1	1	1	1	1	1	1	1	1	1	1	1	1	1	1	1	1	1	0	1	1	1	1	1	1	1	1	1	1	1	1	1	1	1	1
PSMB3	Q9R1P1		X	77	38.8	x	N	N	1	1	1	1	1	1	1	1	1	1	1	1	1	1	1	1	1	1	1	1	1	1	1	1	1	1	1	1	1	1	1	0	1	1	1	1	1	1	1	1	1
PSMB4	P99026		X	201	49.7	x	N	N	1	1	1	1	1	1	0	1	1	1	1	1	1	1	1	1	1	1	1	1	1	1	1	1	1	1	1	1	1	1	1	1	1	1	1	1	1	1	1	1	1
PSMB7	P70195		X	237	54.3	x	N	Y	1	1	1	1	1	1	1	1	1	1	1	1	1	1	1	1	1	1	1	1	1	1	1	1	1	1	1	1	1	1	1	1	1	1	1	1	1	1	1	1	1
PSMD11	Q8BG32		X	274	36.5	x	N	Y	1	1	1	1	1	1	1	1	1	1	1	1	1	1	1	1	1	1	1	1	1	1	1	1	1	1	1	1	1	1	1	1	1	1	1	1	1	1	1	1	1
PTGES3	Q9R0Q7		X	33	59.3	x	Y	Y	1	1	1	1	1	1	1	1	1	1	1	1	1	1	1	1	1	1	1	1	1	1	1	1	1	1	1	1	1	1	1	1	1	1	1	1	1	1	1	1	1
PTGES3	Q9R0Q7		X	65	32.3	x	Y	N	1	1	1	1	1	1	1	1	1	1	1	1	1	1	1	1	1	1	1	1	1	1	1	1	1	1	1	1	1	1	1	1	1	1	1	1	1	1	1	1	1
PTGR2	Q3TXN1		X	293	16.7	x	N	N	1	1	0	1	1	1	1	1	1	1	1	1	1	1	1	1	1	1	1	1	1	0	1	1	1	1	1	1	0	1	1	1	1	1	1	1	0	0	0	0	0
PTPN11	P35235-2		X	198	43.3	x	Y	Y	1	1	1	1	1	NA	1	1	1	1	1	1	1	1	1	1	1	1	1	1	1	1	1	1	1	1	1	1	1	1	1	1	1	1	1	NA	1	1	1	1	1
PYGL	Q9ET01		X	29	8.7	x	N	N	1	1	1	1	1	1	NA	1	1	1	1	1	1	0	1	0	1	1	1	1	1	1	1	1	0	1	1	0	1	1	1	NA	1	1	NA	NA	1	1	1	0	1
PYGL	Q9ET01		X	42	36.2	x	N	N	1	1	1	1	1	1	NA	1	1	1	1	1	1	0	1	0	1	1	1	1	1	1	1	1	NA	1	1	0	1	1	1	NA	1	1	NA	0	1	1	1	0	1
PYGL	Q9ET01		X	192	36.5	x	N	N	1	1	1	1	1	1	1	1	1	1	1	1	1	0	1	0	1	1	1	1	1	1	1	1	1	1	1	0	1	1	1	1	1	1	1	1	1	1	1	0	1
PYGL	Q9ET01		X	290	34	x	N	N	1	1	1	1	1	1	1	1	1	1	1	1	1	0	1	0	1	1	1	1	1	1	1	1	1	1	1	0	1	1	1	1	1	1	1	1	1	1	1	0	1
PYGL	Q9ET01		X	359	23.8	x	N	N	1	1	1	1	1	1	1	1	1	1	1	1	1	0	1	0	0	1	1	1	1	1	1	1	1	1	1	0	1	1	1	1	1	1	1	1	1	1	1	0	0
PYGL	Q9ET01		X	364	31.7	x	N	N	1	1	1	1	1	1	1	1	1	1	1	1	1	0	1	0	1	1	1	1	1	1	1	1	1	1	1	0	1	1	1	1	1	1	1	1	1	1	1	0	1
PYGL	Q9ET01		X	395	48.2	x	N	N	1	1	1	1	1	1	1	1	1	1	1	1	1	0	0	0	1	0	0	1	1	1	1	1	1	1	1	0	1	1	1	1	1	1	1	1	1	1	1	0	1
PYGL	Q9ET01		X	410	23.8	x	N	N	1	1	1	1	1	1	1	1	1	1	1	1	1	0	1	0	1	1	1	0	1	1	1	1	1	1	1	0	1	1	1	1	1	1	1	1	0	0	0	0	0
PYGL	Q9ET01		X	421	41.7	x	N	N	1	1	1	1	1	1	1	1	0	1	1	1	1	0	1	0	1	1	1	1	1	1	1	1	1	1	1	0	1	1	1	1	1	1	1	1	1	0	0	0	1
PYGL	Q9ET01		X	438	34	x	N	N	1	1	1	1	1	1	1	1	1	1	1	1	1	0	1	0	1	1	1	1	1	1	1	1	1	1	1	0	1	1	1	1	1	1	1	1	1	1	1	0	1
PYGL	Q9ET01		X	465	45.2	x	N	Y	1	1	1	1	1	1	1	1	1	1	1	1	1	0	1	0	1	1	1	1	1	1	1	1	1	1	1	0	1	1	1	1	1	1	1	1	0	0	0	0	0
PYGL	Q9ET01		X	470	58.2	x	N	Y	1	1	1	1	1	1	1	1	1	1	1	1	1	0	1	0	0	1	1	1	1	1	1	1	1	1	1	0	1	1	1	1	1	1	1	1	1	1	1	0	1
PYGL	Q9ET01		X	514	26.2	x	N	Y	1	1	1	1	1	1	1	1	0	1	1	1	1	0	1	0	1	1	1	1	1	1	1	1	1	1	1	0	1	1	1	1	1	1	1	1	1	1	1	0	1
PYGL	Q9ET01		X	521	29.8	x	N	Y	1	1	1	1	1	1	1	0	0	1	0	1	1	0	1	0	1	1	1	1	1	1	1	1	1	1	1	0	1	1	1	1	1	1	1	1	1	1	1	0	1
PYGL	Q9ET01		X	545	5.8	x	N	N	1	1	1	1	1	1	1	1	1	1	1	1	1	0	1	0	1	1	1	1	1	1	1	1	1	1	1	0	1	1	1	1	1	1	1	1	1	1	1	0	1
PYGL	Q9ET01		X	552	55.2	x	N	N	0	0	0	1	1	1	1	1	1	1	1	1	1	0	1	0	1	1	1	1	1	1	1	1	1	1	0	0	1	1	1	1	1	1	1	1	0	0	0	0	1
PYGL	Q9ET01		X	557	46	x	N	Y	1	1	1	1	1	1	1	1	1	1	1	1	1	0	1	0	1	1	1	1	1	1	1	1	1	1	1	0	1	1	1	1	1	1	1	1	1	1	1	0	1
PYGL	Q9ET01		X	618	9.3	x	N	N	1	1	1	1	1	1	1	1	1	1	1	1	1	0	1	0	1	1	1	1	1	1	1	1	1	1	1	0	1	1	1	1	1	1	1	1	1	1	1	0	1
PYGL	Q9ET01		X	640	6.7	x	N	Y	1	1	1	1	1	1	1	1	1	1	1	1	1	0	1	0	1	1	1	1	1	1	1	1	1	1	1	0	1	1	1	1	1	1	1	1	1	1	1	0	1
PYGL	Q9ET01		X	724	55.2	x	N	N	1	1	1	1	1	1	0	1	1	1	1	1	1	0	1	0	0	1	1	0	1	1	1	1	1	1	1	0	1	1	1	1	1	1	1	1	1	1	1	0	0
PYGL	Q9ET01		X	730	37	x	N	N	1	1	1	1	1	1	1	1	1	1	1	1	1	0	1	0	1	1	1	1	1	1	1	1	1	1	1	0	1	1	1	1	1	1	1	1	0	0	0	0	0
PYGL	Q9ET01		X	783	33	x	N	Y	1	1	1	1	1	1	1	1	1	1	1	1	1	0	1	0	1	1	1	1	1	1	1	0	1	1	1	0	1	1	0	0	1	1	1	1	1	1	1	0	1
PYGL	Q9ET01		X	787	23	x	N	N	1	1	1	1	1	1	1	1	1	1	1	1	1	0	1	0	1	1	1	1	1	1	1	1	1	1	1	0	1	1	1	1	1	1	1	1	1	1	1	0	1
PYGL	Q9ET01		X	804	33.8	x	N	Y	1	1	1	1	1	1	1	1	0	1	1	1	0	0	1	0	1	1	1	1	1	1	1	1	1	1	1	0	1	0	1	1	1	1	1	1	0	0	0	0	0
PYGL	Q9ET01		X	823	58.5	x	N	N	0	0	0	0	0	0	0	0	0	0	0	0	0	0	0	0	1	0	0	0	0	0	0	0	0	0	1	0	1	1	0	0	0	1	1	1	0	0	0	0	0
QDPR	Q8BVI4	X		70	22.8	x	N	N	1	1	1	1	0	1	0	1	1	1	1	1	1	1	1	1	1	1	1	1	0	1	0	1	1	1	1	1	1	1	1	1	1	1	1	1	1	1	1	1	1
QDPR	Q8BVI4	X		99	46.2	x	Y	Y	1	1	1	1	1	1	1	1	1	1	1	1	1	1	1	1	1	1	1	1	1	1	1	1	1	1	1	1	1	1	1	1	1	1	1	1	1	1	1	1	1
QDPR	Q8BVI4	X		121	14.5	x	N	N	1	1	1	1	1	1	1	1	1	1	1	1	1	1	1	1	0	1	1	1	1	1	1	1	1	1	1	1	1	1	1	1	1	1	1	1	1	1	1	1	1
QDPR	Q8BVI4	X		124	45.2	x	N	Y	1	1	1	1	1	1	1	1	1	1	1	1	1	1	1	1	1	1	1	1	1	1	1	1	1	1	1	1	1	1	1	1	1	0	1	1	1	1	1	1	1
QDPR	Q8BVI4	X		135	31.5	x	N	Y	1	1	1	1	1	1	1	1	1	0	1	1	1	1	1	1	1	1	1	1	1	1	1	1	1	1	1	1	1	1	1	1	1	1	1	1	1	1	1	1	1
QDPR	Q8BVI4	X		233	37	x	N	N	0	0	0	0	0	0	0	1	1	1	1	1	0	1	1	1	1	1	1	1	1	1	0	1	1	1	1	1	1	1	1	1	1	0	1	1	1	1	1	1	0
RAB18	P35293			138	32	x	N	N	1	1	1	1	1	1	1	1	1	1	1	1	1	1	1	1	1	1	1	1	1	1	1	1	1	1	1	1	1	1	1	1	1	1	1	1	1	1	1	1	1
RAB1A	Q5SW88		X	137	37.7	x	N	Y	1	1	0	1	1	1	1	1	1	1	1	1	1	1	1	1	1	1	1	1	1	1	1	1	1	1	1	1	1	1	1	1	1	1	1	1	1	1	1	1	1
RAD23B	P54728		X	24	54.8	x	N	N	1	1	1	1	1	1	1	1	1	0	NA	1	0	1	1	1	1	NA	1	1	1	1	1	1	NA	1	1	1	1	1	1	1	1	1	1	1	NA	NA	1	1	1
RAD23B	P54728		X	51	13.7	x	N	Y	1	1	1	1	1	1	1	1	1	1	NA	1	1	1	1	1	1	NA	1	1	1	1	1	1	NA	1	1	1	1	1	1	1	1	1	1	1	NA	NA	1	1	1
RAD23B	P54728		X	60	48	x	N	N	1	1	1	1	1	1	1	1	1	1	NA	1	1	1	1	1	1	NA	1	1	1	1	1	1	NA	1	1	1	1	1	1	1	1	1	1	1	NA	NA	1	1	1
RAD23B	P54728		X	76	47.3	x	N	Y	1	1	1	1	1	1	1	1	1	1	1	1	1	1	1	1	1	1	1	1	1	1	1	1	1	1	1	1	1	1	1	1	1	1	1	1	1	1	1	1	1
RAN	P62827		X	60	28.7	x	N	N	1	1	1	1	1	1	1	1	1	1	1	1	1	1	1	1	1	NA	1	1	0	1	1	1	NA	1	1	1	1	1	1	1	1	1	1	0	1	1	1	1	1
RAN	P62827		X	99	57	x	N	N	1	1	1	1	1	1	1	1	1	1	1	1	1	1	1	1	1	1	1	1	0	1	1	1	1	1	1	1	1	1	1	1	1	1	1	0	1	1	1	1	1
RANBP1	P34022		X	111	12.3	x	N	N	1	1	1	1	1	1	1	1	1	1	1	1	1	1	1	1	1	1	1	1	1	1	1	1	1	1	1	1	1	1	1	1	1	1	1	1	1	1	1	1	1
RANBP1	P34022		X	150	53.3	x	N	N	1	1	1	1	1	1	1	1	1	1	1	1	1	1	1	1	1	1	1	1	1	1	1	1	1	1	1	1	1	1	1	1	1	1	1	1	1	1	1	1	1
RARS	Q9D0I9		X	205	37	x	N	N	1	1	1	1	1	1	1	1	1	1	1	1	1	1	1	1	1	NA	1	1	1	1	1	1	1	1	1	1	1	1	1	1	1	1	1	1	1	1	1	1	1
RARS	Q9D0I9		X	274	36.5	x	N	N	1	1	1	1	1	1	1	1	1	1	1	1	1	0	1	1	1	1	1	1	1	1	1	1	1	1	1	1	1	1	1	1	1	1	1	1	1	1	1	1	1
RARS	Q9D0I9		X	347	48.7	x	N	N	1	1	1	0	1	1	1	0	0	1	1	1	1	1	1	0	1	1	NA	1	1	1	1	1	1	1	1	1	1	1	1	1	1	1	1	1	0	0	0	0	1
RARS	Q9D0I9		X	570	17.7	x	Y	N	1	1	1	1	1	1	1	1	1	1	1	1	1	1	1	1	1	1	NA	1	1	1	1	1	1	1	1	1	1	1	1	NA	1	1	1	1	1	1	1	1	1
RDX	P26043			35	54.2	x	N	N	1	1	1	1	1	1	1	1	1	1	1	1	1	1	1	0	1	1	0	1	1	1	1	1	1	1	1	0	1	1	1	1	1	1	1	1	1	1	1	1	1
RDX	P26043			60	27.3	x	N	Y	1	1	1	1	1	1	1	1	1	1	1	1	1	1	1	0	1	1	1	1	1	1	1	1	1	1	1	0	1	1	1	1	1	1	1	1	1	1	1	1	1
RDX	P26043			83	8.5	x	N	Y	1	1	1	1	1	1	1	1	1	1	1	1	1	1	1	0	1	1	1	1	1	1	1	1	1	1	1	0	1	1	1	1	1	1	1	1	1	1	1	1	1
RDX	P26043			458	17.2	x	N	Y	1	1	1	1	1	1	1	1	1	1	1	1	1	1	1	0	1	1	1	1	1	1	1	1	1	1	1	0	1	1	1	1	1	1	1	1	1	1	1	1	1
RGN	Q64374		X	5	58.8	x	N	Y	1	1	1	1	1	1	1	1	1	1	1	1	1	1	1	1	1	1	1	1	1	1	1	1	1	1	0	1	1	1	1	1	1	0	1	NA	1	1	1	1	1
RGN	Q64374		X	144	45.8	x	N	Y	1	1	1	1	1	1	0	0	1	0	0	0	0	0	1	0	1	1	1	1	1	1	1	1	1	1	1	1	1	1	0	0	0	0	0	0	0	0	0	0	0
RGN	Q64374		X	195	54	x	N	Y	1	1	1	1	1	1	1	1	1	1	1	1	1	1	1	1	1	1	1	1	1	1	1	1	1	1	1	1	1	1	0	0	0	1	1	1	1	1	1	1	1
RGN	Q64374		X	198	44.2	x	N	N	1	1	1	1	1	1	1	1	1	1	1	1	1	0	1	1	1	1	1	1	1	1	1	1	1	1	1	1	1	1	1	1	1	1	1	1	1	1	1	1	1
RGN	Q64374		X	233	58.2	x	N	N	1	1	1	1	1	1	1	1	1	1	1	1	1	1	1	1	1	1	1	1	1	1	1	1	1	1	1	1	1	1	1	1	1	1	1	1	1	1	1	1	1
RGN	Q64374		X	239	16.5	x	N	N	1	1	1	1	1	1	1	1	1	1	1	1	1	1	1	1	1	1	1	1	1	1	1	1	1	1	1	1	1	1	1	1	1	1	1	1	1	1	1	1	1
RGN	Q64374		X	244	15.7	x	Y	N	1	1	1	1	1	1	1	1	1	1	1	1	1	1	1	1	1	1	1	1	1	1	1	1	1	1	1	1	1	1	1	1	1	1	1	1	1	1	1	1	1
RGN	Q64374		X	283	32	x	N	N	1	1	1	1	1	1	1	1	1	1	1	1	1	1	1	1	1	1	1	1	1	1	1	1	1	1	1	1	1	1	1	1	1	1	1	1	1	1	1	1	1
RNH1	Q91VI7		X	292	59.2	x	N	N	NA	NA	NA	NA	NA	NA	NA	NA	NA	NA	NA	NA	NA	NA	NA	NA	NA	NA	NA	NA	NA	NA	NA	NA	NA	NA	NA	NA	NA	NA	NA	NA	NA	NA	NA	0	NA	NA	NA	NA	NA
RPL30	P62889		X	26	16.3	x	N	N	1	1	1	1	1	1	1	1	1	1	1	1	1	1	1	1	1	1	1	1	1	1	1	1	1	1	1	1	1	1	1	1	1	1	1	1	1	1	1	1	1
RPL30	P62889		X	87	51.3	x	N	N	1	1	1	1	1	1	1	1	1	1	1	1	1	1	1	1	1	1	1	1	1	1	1	1	1	1	1	1	1	1	1	1	1	1	1	1	1	1	1	1	1
RPS11	P62281		X	30	59.2	x	N	N	1	1	1	1	1	1	1	1	1	1	1	1	1	1	1	1	1	1	1	1	1	1	1	1	1	1	1	1	1	1	1	1	1	1	1	1	1	NA	0	0	1
RPS11	P62281		X	45	47.8	x	N	N	1	1	1	1	1	1	1	1	1	1	1	1	1	1	1	1	1	1	1	1	1	1	1	1	1	1	1	1	1	1	1	1	1	1	1	1	1	0	0	0	1
RPS15A	P62245		X	84	59.5	x	N	N	1	1	1	1	1	1	1	0	1	1	1	1	1	1	1	1	1	1	1	1	1	1	1	1	NA	1	1	1	1	1	1	1	1	1	1	1	1	1	1	1	1
RPS16	P14131		X	60	49	x	N	N	1	1	1	1	1	1	1	1	1	1	1	1	1	1	1	1	1	1	1	1	1	1	1	1	1	1	1	1	1	1	1	1	1	1	1	1	1	1	1	1	1
RPS17	P63276		X	19	59.3	x	N	N	1	1	1	1	1	1	1	0	1	1	1	1	1	1	1	NA	1	1	1	1	1	1	1	1	1	1	1	1	1	1	1	1	1	1	1	1	1	1	0	1	1
RPS2	P25444		X	108	15.2	x	Y	N	1	1	1	1	1	1	1	1	1	1	1	1	1	1	1	1	1	1	1	1	1	1	1	1	1	1	1	1	1	1	1	1	1	1	1	1	1	1	1	1	1
RPS2	P25444		X	257	26.3	x	N	N	1	1	1	1	1	1	1	1	1	1	1	1	1	1	1	1	1	1	1	1	1	1	1	1	1	1	1	1	1	1	1	1	1	1	1	1	1	1	1	1	1
RPS20	P60867		X	34	58	x	N	Y	1	1	1	1	1	1	1	1	1	1	1	1	1	1	1	1	1	1	1	1	1	1	1	1	1	1	1	1	1	1	1	1	1	1	1	1	1	1	1	1	1
RPS21	Q9CQR2		X	51	8	x	N	N	1	1	1	1	1	1	1	1	1	1	1	1	1	1	1	1	1	1	1	1	1	1	1	1	1	1	1	1	1	1	1	1	1	1	1	1	1	1	1	1	0
RPS21	Q9CQR2		X	81	46.5	x	N	Y	1	1	1	1	1	1	1	1	1	1	1	1	1	1	1	1	1	1	1	1	1	1	1	1	1	1	1	1	1	1	1	1	1	1	1	1	1	1	1	1	1
RPS23	P62267		X	135	17.2	x	N	Y	1	1	1	1	1	1	1	1	1	1	1	1	1	1	1	1	1	1	1	1	1	1	1	1	1	1	1	1	1	1	1	1	1	1	1	1	1	1	1	1	1
RPS25	P62852		X	43	55.2	x	N	N	1	1	1	1	1	1	1	1	1	1	1	1	1	1	1	1	1	1	1	1	1	1	1	1	1	1	1	1	1	1	1	1	1	0	1	1	1	1	1	1	1
RPS25	P62852		X	52	59.5	x	N	N	1	1	1	1	1	1	1	1	1	1	1	1	1	1	1	1	1	1	1	1	1	1	1	1	1	1	1	1	1	1	1	1	1	0	1	1	1	1	1	1	1
RPS25	P62852		X	66	18.3	x	N	Y	1	1	1	1	1	1	1	1	1	1	1	1	1	1	1	1	1	1	1	1	1	1	1	1	1	1	1	1	1	1	1	1	1	0	1	1	1	1	1	1	1
RPS25	P62852		X	94	30.7	x	Y	Y	1	1	1	1	1	1	1	1	1	1	1	1	1	1	1	1	1	1	1	1	1	1	1	1	1	1	1	1	1	1	1	1	1	0	1	1	1	1	1	1	1
RPS25	P62852		X	98	57.5	x	N	Y	1	1	1	1	1	1	1	1	1	1	1	1	1	1	1	1	1	1	1	1	1	1	1	1	1	1	1	1	1	1	1	1	1	0	1	1	1	1	1	1	1
RPS26	P62855		X	66	24.8	x	N	N	1	1	1	1	1	1	1	1	1	1	1	1	1	1	1	1	1	1	1	1	1	1	1	1	1	1	1	1	1	1	1	1	1	1	1	1	1	1	0	0	1
RPS3	P62908			90	38.2	x	N	N	1	1	1	1	1	1	1	1	1	1	1	1	1	1	1	1	1	1	1	1	1	1	1	1	1	1	1	1	1	1	1	0	1	1	1	1	1	1	1	1	1
RPS3	P62908			108	55.5	x	N	Y	1	1	1	1	1	1	1	1	1	1	1	1	1	1	1	1	1	1	1	1	1	1	1	1	1	1	1	1	1	1	1	1	1	1	1	1	1	1	1	1	1
RPS3	P62908			214	33.2	x	N	N	1	1	1	1	1	1	1	1	1	1	1	1	1	1	1	1	1	1	1	1	1	1	1	1	1	1	1	1	1	1	1	1	1	1	1	1	1	1	1	1	1
RPS3A	P97351		X	20	23.3	x	N	Y	1	1	1	1	1	1	1	1	1	1	1	1	1	1	1	0	1	1	1	1	1	1	1	1	1	1	1	1	1	1	1	1	1	1	1	1	1	1	1	1	1
RPS3A	P97351		X	34	26.5	x	N	N	1	1	1	1	1	1	1	1	1	1	1	1	1	1	1	1	1	1	1	1	1	1	1	1	1	1	1	1	1	1	1	1	1	1	1	1	1	1	1	1	1
RPS3A	P97351		X	144	56	x	N	N	1	1	1	1	1	1	1	1	1	1	1	1	1	1	1	1	1	1	1	1	1	1	1	1	1	1	1	1	1	1	1	1	1	1	1	1	1	1	1	1	1
RPS3A	P97351		X	187	20.5	x	N	Y	1	1	1	1	1	1	1	1	1	1	1	1	1	1	1	1	1	1	1	1	1	1	1	1	1	1	1	1	1	1	1	1	1	1	1	1	1	1	1	1	1
RPS3A	P97351		X	195	36	x	N	Y	1	1	1	1	1	1	1	1	1	1	1	1	1	1	1	1	1	1	1	1	1	1	1	1	1	1	1	1	1	1	1	1	1	1	1	1	1	1	1	1	1
RPS4X	P62702		X	120	46.3	x	N	N	1	1	1	1	1	1	1	1	1	1	1	1	1	1	1	1	1	1	1	1	1	1	1	1	1	1	1	1	1	1	1	1	1	1	1	1	1	1	0	0	1
RPS4X	P62702		X	134	58.7	x	N	N	1	1	1	1	1	1	1	1	1	1	1	1	1	1	1	1	1	1	1	1	1	1	1	1	1	1	1	1	1	1	1	1	1	1	1	1	1	1	0	0	1
RPS4X	P62702		X	211	52.3	x	N	Y	1	1	1	1	1	1	1	1	1	1	1	1	1	1	1	1	1	1	1	1	1	1	1	1	1	1	1	1	1	1	1	1	1	1	1	1	1	1	0	0	1
RPS4X	P62702		X	233	24.5	x	N	N	1	1	1	1	1	1	1	1	1	1	1	1	1	1	NA	1	1	1	1	1	1	1	1	1	1	1	1	1	1	1	1	1	1	1	1	1	1	1	0	0	1
RPS6	P62754		X	14	50	x	N	N	1	1	1	1	1	1	1	1	1	1	1	1	1	1	1	1	1	1	1	1	1	1	1	1	1	1	1	1	1	1	1	1	1	1	1	1	1	1	1	1	1
RPS6	P62754		X	58	34.2	x	N	Y	1	1	1	1	1	1	1	1	1	1	1	1	1	1	1	1	1	1	1	1	1	1	1	1	1	1	1	1	1	1	1	1	1	1	1	1	1	1	1	1	1
RPS6	P62754		X	116	40.3	x	N	N	1	1	1	1	1	1	1	1	1	1	1	1	1	1	1	1	1	1	1	1	1	1	1	1	1	1	1	1	1	1	1	1	1	1	1	1	1	1	1	1	1
RPS6	P62754		X	119	42.7	x	N	N	1	1	1	1	1	1	1	1	1	1	1	1	1	1	1	1	1	1	1	1	1	1	1	1	1	1	1	1	1	1	1	1	1	1	1	1	1	1	0	1	1
RPS6	P62754		X	149	59	x	N	N	1	1	1	1	1	1	1	1	1	1	1	1	1	1	1	1	1	1	1	1	1	1	1	1	1	1	1	1	1	1	1	1	1	1	1	1	1	1	1	1	1
RPS6	P62754		X	211	25.5	x	N	N	1	1	1	1	1	1	1	1	1	1	1	1	1	1	1	1	1	1	1	1	1	1	1	1	1	1	1	1	1	1	1	1	1	1	1	1	1	1	1	1	1
RPS8	P62242		X	128	15.7	x	N	N	1	1	1	1	1	1	1	1	1	1	1	1	1	1	1	1	1	1	1	1	1	1	1	1	1	1	1	1	1	1	1	1	1	1	1	1	1	1	1	1	1
RPS8	P62242		X	139	25.2	x	N	Y	1	1	1	1	1	1	1	NA	1	1	1	1	1	1	1	1	1	1	1	1	1	1	1	1	1	1	1	1	1	1	1	1	1	1	1	1	1	1	1	1	1
RPS8	P62242		X	157	30.8	x	N	N	1	1	1	1	1	1	1	NA	1	1	1	1	1	1	1	1	1	1	1	1	1	1	1	1	1	1	1	1	1	1	1	1	1	1	1	1	1	1	1	1	1
RPS8	P62242		X	170	23.8	x	N	N	1	1	1	1	1	1	1	NA	1	1	1	1	1	1	1	1	1	1	1	1	1	1	1	1	1	1	1	1	1	1	1	1	1	1	1	1	1	1	1	1	1
RPS8	P62242		X	193	31.7	x	N	N	1	1	1	1	1	1	1	1	1	1	1	1	1	1	1	1	1	1	1	1	1	1	1	1	1	1	1	1	1	1	1	1	1	1	1	1	1	1	1	1	1
RPSA	P14206		X	52	18.8	x	N	N	1	1	1	1	1	1	1	NA	1	1	1	1	1	1	1	1	1	1	1	1	1	1	1	1	1	1	1	1	1	1	1	1	1	0	1	1	1	1	1	1	1
RPSA	P14206		X	89	45.8	x	N	N	1	1	1	1	1	1	1	1	1	1	1	1	1	1	1	1	1	1	1	1	1	1	1	1	1	1	1	1	1	1	1	1	1	1	1	1	1	1	1	1	1
RPSA	P14206		X	212	58.7	x	N	N	1	1	1	1	1	1	1	1	1	1	1	1	1	1	1	1	1	1	1	1	1	1	1	1	1	1	1	1	1	1	1	1	1	1	1	1	0	1	1	1	1
RUVBL1	P60122		X	171	59	x	N	N	1	1	1	1	1	1	1	1	1	1	1	1	1	1	1	1	1	1	1	1	1	1	1	1	1	1	1	1	1	1	1	1	1	1	1	1	1	1	1	1	1
SAR1A	Q99JZ4			146	40	x	N	Y	1	1	1	1	1	1	1	1	1	1	1	1	1	1	1	0	0	1	1	1	1	1	1	1	1	1	1	1	1	1	1	0	1	1	1	1	0	0	0	0	1
SAR1B	Q9CQC9		X	46	30	x	N	Y	1	1	0	1	1	0	1	0	1	1	1	1	1	1	1	1	0	1	1	1	1	1	1	1	1	1	0	1	1	1	1	1	1	1	1	1	1	1	1	1	1
SAR1B	Q9CQC9		X	182	35.8	x	N	N	1	1	0	1	1	0	1	0	1	1	1	1	1	1	1	1	0	1	1	1	1	1	1	1	1	1	0	1	1	1	1	1	1	1	1	1	1	1	1	1	1
SAT2	Q6P8J2	X		29	36.7	x	N	Y	1	1	1	1	1	1	1	1	1	1	1	1	1	1	1	1	1	1	1	1	1	1	1	1	1	1	1	1	1	1	1	1	1	1	1	1	1	1	1	1	1
SAT2	Q6P8J2	X		134	37.3	x	N	N	0	0	0	0	0	0	0	0	0	0	0	0	0	0	0	0	0	0	0	0	0	0	0	0	0	0	0	0	0	0	0	0	0	0	0	0	0	0	0	0	0
SDHA	Q8K2B3	X		179	17.8	x	N	N	1	1	0	1	1	1	1	1	1	1	1	1	1	1	1	1	1	1	1	1	1	1	1	1	1	1	1	1	1	1	1	1	1	1	1	1	0	0	0	0	1
SDHA	Q8K2B3	X		335	43.3	x	N	N	1	1	NA	1	1	1	1	1	1	1	1	1	1	1	1	1	1	1	1	1	1	1	1	1	1	1	1	1	1	1	1	1	1	1	1	1	1	1	1	1	1
SDHA	Q8K2B3	X		361	20.7	x	N	Y	1	1	NA	1	1	1	1	1	1	1	1	1	1	1	1	1	1	1	1	1	1	1	1	1	1	NA	1	1	1	1	1	1	1	1	1	1	1	1	1	1	1
SDHA	Q8K2B3	X		418	44	x	N	Y	1	1	NA	1	1	1	1	1	1	1	1	1	1	0	0	1	1	1	1	0	1	1	1	1	1	NA	1	1	1	1	1	1	1	1	1	1	1	1	1	1	1
SDHA	Q8K2B3	X		423	23.7	x	N	N	0	0	NA	0	0	0	0	1	0	0	1	0	1	1	0	1	0	1	1	1	1	1	1	1	1	NA	1	1	1	1	0	0	0	0	0	0	0	0	0	0	0
SDHA	Q8K2B3	X		480	44.7	x	N	Y	1	1	NA	1	1	1	1	1	1	1	1	1	1	1	1	1	1	1	1	1	1	1	1	1	1	1	1	1	1	1	1	0	1	1	1	1	0	0	0	0	0
SDHA	Q8K2B3	X		485	58.7	x	N	Y	1	1	NA	1	1	1	1	1	1	1	1	1	1	1	1	1	1	1	1	1	1	1	1	1	1	1	1	1	1	1	1	0	1	1	1	1	1	1	1	1	1
SDHA	Q8K2B3	X		498	9.8	x	N	Y	1	1	NA	1	1	1	1	1	1	1	1	1	1	1	1	1	1	0	0	1	1	1	1	1	1	1	1	1	1	1	1	0	1	1	1	1	1	1	1	1	1
SDHA	Q8K2B3	X		517	46.3	x	N	Y	1	1	NA	1	1	1	1	1	1	1	1	1	1	1	1	1	1	1	1	1	1	1	1	1	1	1	1	1	1	1	1	0	1	1	1	1	1	1	1	1	1
SDHA	Q8K2B3	X		538	34.8	x	N	N	1	1	NA	1	1	1	1	1	1	1	1	1	1	1	1	1	0	1	1	1	1	1	1	1	1	NA	1	1	1	1	1	1	1	1	1	1	1	1	1	1	1
SDHA	Q8K2B3	X		547	53.7	x	N	Y	1	1	NA	1	1	1	1	1	1	0	1	1	1	0	1	1	1	1	1	1	0	1	1	1	0	NA	1	1	1	0	0	0	0	1	1	1	0	0	0	0	0
SDHA	Q8K2B3	X		550	30.8	x	N	Y	1	1	NA	1	1	1	1	1	1	1	1	1	1	1	1	1	1	1	1	1	1	1	1	1	1	NA	1	1	1	1	1	1	1	1	1	1	1	1	1	1	1
SDHA	Q8K2B3	X		598	34	x	N	N	1	1	NA	1	1	1	1	1	1	1	1	1	1	1	1	1	1	1	1	1	1	1	1	1	1	NA	1	1	1	1	1	1	1	1	1	1	1	1	1	1	1
SDHA	Q8K2B3	X		608	43	x	N	Y	1	1	NA	1	1	1	1	1	1	1	1	1	1	1	1	1	1	1	1	1	1	1	1	1	1	1	1	1	1	1	1	1	1	1	1	1	1	1	1	1	1
SDHA	Q8K2B3	X		633	54.5	x	N	N	0	0	NA	0	0	0	0	0	1	1	1	1	0	1	NA	1	1	1	1	1	1	1	1	1	1	1	1	1	0	1	0	0	1	0	0	0	1	1	1	1	1
SDHA	Q8K2B3	X		636	58.7	x	N	Y	1	1	NA	1	1	1	1	1	1	1	1	1	1	1	1	1	1	1	1	1	1	1	1	1	1	1	1	1	1	1	1	1	1	1	1	1	1	1	1	1	1
SDHA	Q8K2B3	X		647	59.2	x	N	N	1	1	NA	1	1	1	1	1	1	0	0	0	0	1	1	1	1	1	1	1	1	1	1	1	1	1	1	1	1	1	1	1	1	1	1	1	0	0	0	0	0
SDHB	Q9CQA3	X		128	26.7	x	N	N	1	1	1	1	1	1	1	1	1	1	1	1	1	1	1	1	1	1	1	1	1	1	1	1	1	1	1	1	1	1	1	1	1	1	1	1	1	1	1	1	1
SDHB	Q9CQA3	X		153	56	x	N	Y	1	1	1	1	1	1	1	1	1	1	1	1	1	1	1	1	1	1	1	1	1	1	1	1	1	1	1	1	1	1	1	1	1	1	1	1	1	1	1	1	1
SDHB	Q9CQA3	X		235	58.7	x	N	Y	1	1	1	1	1	1	1	1	1	1	1	1	1	1	1	0	0	1	1	1	1	1	1	1	1	1	1	1	1	1	1	1	1	1	1	1	0	0	0	0	0
SEC14L2	Q99J08		X	11	52.5	x	N	Y	0	1	1	1	1	1	NA	1	1	1	1	0	0	0	1	0	0	1	1	1	1	1	1	0	1	1	1	1	1	1	0	0	1	0	0	NA	1	1	1	1	1
SEC14L2	Q99J08		X	18	25.2	x	N	Y	1	1	1	1	1	1	NA	1	1	1	1	1	1	0	1	1	NA	1	1	1	1	1	1	0	1	1	1	1	1	1	1	1	1	0	0	NA	1	1	1	1	1
SEC14L2	Q99J08		X	51	56.7	x	N	Y	1	1	1	1	1	1	NA	1	1	1	1	1	1	0	1	1	1	1	1	1	1	1	1	0	1	1	1	1	1	1	1	1	1	0	0	NA	1	1	1	1	1
SEC14L2	Q99J08		X	117	25.8	x	N	Y	1	1	1	1	1	1	1	1	1	1	1	1	1	0	1	1	1	1	1	1	1	1	1	0	1	1	1	1	1	1	1	1	1	0	0	1	1	1	1	1	1
SEC14L2	Q99J08		X	196	42.7	x	N	N	1	1	1	1	1	1	1	1	1	1	1	1	1	0	1	1	1	1	1	1	1	1	1	0	1	1	1	NA	1	1	1	1	1	0	0	1	1	1	1	1	1
SEC14L2	Q99J08		X	206	29.5	x	N	N	1	1	1	1	1	1	1	1	1	1	1	1	1	0	1	1	1	1	1	1	1	1	1	0	1	1	1	0	1	1	1	1	1	0	0	1	1	1	1	1	1
SEC14L2	Q99J08		X	230	15.7	x	N	N	1	1	1	1	1	1	1	1	1	1	1	1	1	0	1	1	1	1	1	1	1	1	1	0	1	1	1	1	1	1	1	1	1	0	0	1	1	1	1	1	0
SEC14L2	Q99J08		X	266	33.8	x	N	N	0	1	1	1	1	1	1	1	1	1	1	1	1	0	1	1	1	1	1	1	1	1	1	0	1	1	1	1	1	1	1	1	1	0	0	1	1	1	1	1	1
SEC22B	O08547			38	44.5	x	N	Y	1	1	0	1	1	1	1	1	1	1	1	1	1	1	1	1	1	1	1	1	1	1	1	1	1	1	1	1	1	1	1	1	1	1	1	1	1	1	1	1	1
SEC23A	E9Q1S3		X	533	59	x	N	Y	1	1	1	1	1	1	1	1	1	1	1	1	1	1	1	1	1	0	1	1	1	1	1	1	1	1	1	1	1	1	1	1	1	0	1	1	1	1	1	1	1
SEC24A	A2AA71		X	670	21.3	x	N	Y	1	1	1	1	1	1	1	1	1	1	1	1	1	1	1	1	1	1	1	1	1	1	1	1	1	0	1	1	1	1	1	1	1	1	1	0	1	1	1	1	1
SEPSECS	Q6P6M7			386	44.2	x	N	Y	1	1	1	0	1	1	1	1	1	0	1	1	1	1	1	0	0	0	0	1	1	1	1	1	1	1	0	1	1	0	1	1	1	1	1	1	0	0	0	0	0
SH3BGRL	Q9JJU8			37	40.5	x	Y	N	1	1	1	1	1	1	1	1	1	1	1	1	1	1	1	1	1	1	1	1	0	1	1	1	1	1	1	1	1	1	1	1	1	1	1	1	1	1	1	1	0
SHMT1	P50431		X	14	50.8	x	N	Y	1	1	NA	1	1	1	1	1	0	1	1	1	1	1	1	0	0	NA	1	0	0	0	0	1	1	1	1	1	1	1	1	1	1	1	1	1	1	1	1	1	1
SHMT1	P50431		X	21	52.7	x	N	Y	1	1	NA	1	1	1	1	1	1	1	1	1	1	0	1	0	0	NA	1	1	1	1	1	1	1	1	1	1	1	1	1	1	1	1	1	1	0	0	0	0	0
SHMT1	P50431		X	151	42.5	x	N	Y	1	1	1	1	1	1	1	1	1	1	1	1	1	1	1	0	1	1	1	1	1	1	1	1	1	1	1	1	1	1	1	1	1	1	1	1	1	1	1	1	1
SHMT1	P50431		X	319	54	x	N	N	1	1	1	1	1	1	1	1	1	0	0	0	0	0	0	0	1	1	1	1	1	1	1	1	1	1	1	1	1	1	0	0	0	0	0	0	0	0	0	0	1
SHMT1	P50431		X	369	28.5	x	N	N	1	1	1	1	1	1	1	1	1	1	1	1	1	1	1	0	1	1	1	1	1	1	1	1	1	1	1	1	1	1	1	1	1	1	1	1	0	0	0	0	0
SHMT1	P50431		X	387	21.5	x	Y	Y	0	0	0	0	0	0	0	0	1	1	0	1	1	1	1	0	1	1	1	0	1	0	0	0	1	0	1	0	1	1	0	0	0	0	0	0	1	1	1	0	1
SHMT1	P50431		X	414	41	x	N	N	1	1	1	1	1	1	1	1	1	1	1	1	1	0	1	0	0	1	1	1	1	1	1	1	1	1	1	1	1	1	1	1	1	1	1	1	0	0	0	0	1
SHMT1	P50431		X	451	52.2	x	N	Y	1	1	1	1	1	1	1	0	1	0	1	1	0	1	0	0	0	1	1	1	1	1	1	1	NA	1	1	1	1	1	1	1	1	0	0	0	1	1	1	1	1
SHMT2	Q9CZN7	X		181	20.7	x	N	Y	1	1	1	1	1	1	1	1	1	1	1	1	1	1	1	1	1	1	1	1	1	1	1	1	1	1	1	1	1	1	1	1	1	1	1	1	1	1	1	1	1
SHMT2	Q9CZN7	X		269	54.2	x	N	N	1	1	1	1	1	1	1	1	1	1	1	1	0	0	0	0	0	1	1	1	1	1	0	1	1	1	1	1	1	1	1	1	1	1	1	1	0	0	0	0	0
SHMT2	Q9CZN7	X		305	33	x	N	N	0	0	0	0	0	0	0	0	0	0	0	0	0	0	0	0	1	0	0	0	0	0	0	0	0	0	0	0	0	0	1	1	0	0	0	0	0	0	1	0	1
SHMT2	Q9CZN7	X		367	39.5	x	N	N	0	0	0	0	0	0	0	0	0	0	0	0	0	0	0	0	0	0	0	0	0	0	0	1	1	1	1	1	1	1	0	0	0	0	0	0	1	1	0	1	0
SHMT2	Q9CZN7	X		464	54.5	x	N	N	1	1	1	1	1	1	1	1	1	1	1	1	1	1	1	1	0	1	1	1	1	1	1	1	1	1	1	1	1	1	1	1	1	1	1	1	1	0	0	1	1
SHMT2	Q9CZN7	X		469	54.3	x	N	Y	1	1	1	1	1	1	1	1	1	1	1	1	1	1	1	1	1	1	1	1	1	1	1	1	1	1	1	1	1	1	1	1	1	1	1	1	1	0	1	1	1
SHMT2	Q9CZN7	X		474	38.8	x	N	Y	1	1	1	1	1	1	1	1	1	1	0	1	1	0	1	0	0	1	1	1	1	1	1	1	1	1	1	1	1	1	1	1	1	0	0	0	0	0	0	0	0
SIRT5	Q8K2C6	X		112	6	x	N	Y	1	1	1	1	1	1	1	1	1	0	1	1	1	NA	1	1	1	1	1	1	1	1	1	1	1	1	1	1	1	1	0	0	0	0	0	0	1	1	1	1	1
SIRT5	Q8K2C6	X		203	15.3	x	Y	N	1	1	1	1	1	1	1	1	1	1	0	1	1	1	1	1	0	1	1	0	0	0	0	1	1	1	1	1	1	1	1	1	1	1	1	1	0	0	0	0	0
SLC25A5	P51881	X		63	57	x	N	N	1	1	1	1	1	1	1	1	1	1	1	1	1	1	1	0	0	0	1	1	1	1	1	1	1	1	1	0	1	1	1	1	1	1	1	1	0	0	0	0	1
SLC25A5	P51881	X		92	56.7	x	N	N	1	1	1	1	1	1	1	1	1	1	1	1	1	1	1	0	0	0	1	1	1	1	1	1	1	1	1	0	1	1	1	1	1	1	NA	1	1	1	1	1	1
SLC25A5	P51881	X		96	21.3	x	N	N	1	1	1	1	1	1	1	1	1	1	1	1	1	1	1	0	0	0	1	1	1	1	1	1	1	1	1	0	1	1	1	1	1	1	1	1	1	1	1	1	1
SLC25A5	P51881	X		105	49.3	x	N	N	1	1	1	1	1	NA	1	1	1	1	1	1	1	1	1	0	0	0	1	1	1	0	1	1	1	1	1	0	1	1	1	1	1	1	1	1	1	1	1	1	1
SLC25A5	P51881	X		155	59.3	x	N	N	0	0	0	0	0	0	0	1	0	0	0	0	0	1	0	0	0	0	1	1	1	1	1	1	1	1	1	0	1	1	1	1	1	1	1	1	0	0	0	0	1
SLC25A5	P51881	X		163	28.3	x	N	N	1	1	1	1	1	1	1	1	1	1	1	1	1	1	1	0	0	0	1	1	1	1	1	1	1	1	1	0	1	1	1	1	1	1	1	1	1	1	1	1	1
SLC25A5	P51881	X		166	13.5	x	N	N	1	1	1	1	1	1	1	1	1	1	1	1	1	1	0	0	0	0	1	0	1	1	1	1	1	1	1	0	1	1	1	1	1	1	1	1	1	1	1	1	1
SLC25A5	P51881	X		199	44.3	x	N	N	1	1	1	1	1	1	1	1	1	1	1	1	1	1	1	0	0	0	1	1	1	1	1	1	1	1	1	0	1	1	1	1	1	1	1	1	1	1	1	1	1
SLC25A5	P51881	X		268	55	x	N	Y	1	1	1	1	1	1	1	1	1	1	1	1	1	1	1	0	0	0	1	1	1	1	1	1	1	1	1	0	1	1	1	1	1	1	1	1	1	1	1	1	1
SLC25A5	P51881	X		272	28.2	x	N	Y	1	1	1	1	1	1	1	1	1	1	1	1	1	1	1	0	0	0	1	1	1	1	1	1	1	1	1	0	1	1	1	1	1	1	1	1	1	1	1	1	1
SLC2A2	P14246		X	270	42.5	x	N	N	1	1	1	1	1	1	1	1	1	1	1	1	0	1	1	1	1	1	1	1	1	1	1	1	1	1	1	1	1	1	1	1	1	1	1	1	1	1	1	1	1
SND1	Q78PY7		X	71	59	x	N	N	1	1	1	1	1	1	1	1	1	1	1	1	1	1	1	1	1	1	1	1	1	1	1	1	1	1	1	1	1	1	1	1	1	1	1	1	NA	0	0	0	1
SND1	Q78PY7		X	193	44.8	x	N	N	1	1	1	1	1	1	1	1	1	1	1	1	1	1	1	1	1	1	1	1	1	1	1	1	1	1	1	1	1	1	1	1	1	1	1	1	NA	1	0	0	1
SND1	Q78PY7		X	641	44	x	N	Y	1	1	1	1	1	1	NA	1	1	1	1	1	1	1	1	1	1	NA	1	1	1	1	1	1	1	1	1	1	1	1	1	1	1	1	1	1	1	1	0	0	NA
SNRPD3	P62320		X	78	58	x	N	N	1	1	1	1	1	1	1	1	1	1	1	1	1	1	1	1	1	1	1	1	1	1	1	1	1	1	1	1	1	1	1	1	1	1	1	1	1	1	1	1	1
SNX3	Q78ZM0		X	61	59	x	N	N	1	1	1	1	1	1	1	1	1	1	1	1	1	1	1	1	1	1	1	1	0	0	1	1	0	1	1	1	1	1	1	1	1	1	0	1	1	1	1	1	1
SOD1	P08228		X	4	48.8	x	N	Y	1	1	1	1	1	1	1	1	1	1	1	1	1	1	0	1	1	1	1	1	1	0	1	1	1	1	1	1	1	1	1	1	1	1	NA	0	1	1	1	1	1
SOD1	P08228		X	10	58.8	x	Y	N	1	1	1	1	1	1	0	1	1	1	1	1	1	1	1	1	1	1	1	1	1	0	1	1	1	1	1	1	1	1	1	1	1	0	0	0	0	0	0	0	0
SOD1	P08228		X	92	39.8	x	N	N	1	1	1	1	1	1	1	1	0	1	0	1	0	1	0	1	1	1	1	0	0	0	0	1	1	1	1	1	1	1	1	1	1	0	0	0	1	1	1	1	0
SOD1	P08228		X	123	48.3	x	N	Y	1	1	1	1	1	1	1	1	1	1	1	1	1	1	1	1	1	1	1	1	1	1	1	1	1	1	1	1	1	1	1	1	1	1	1	0	1	1	1	0	1
SOD2	P09671	X		68	35	x	N	N	1	1	1	1	1	NA	1	1	1	1	1	1	1	1	1	1	1	1	1	1	1	0	1	0	1	1	1	1	1	1	1	1	1	1	NA	1	1	1	1	1	1
SOD2	P09671	X		75	44	x	N	N	1	1	1	1	1	NA	1	1	0	1	1	1	1	1	1	1	1	1	1	1	1	1	1	1	1	1	1	1	1	1	1	1	1	1	0	1	1	1	1	1	1
SOD2	P09671	X		89	39.7	x	N	Y	1	1	1	1	1	1	1	1	1	1	1	1	1	1	1	0	0	1	1	0	1	0	1	1	1	1	1	1	1	1	1	1	1	1	1	1	0	0	1	0	1
SOD2	P09671	X		108	59.2	x	N	N	0	0	0	0	0	0	0	0	0	0	0	1	0	0	0	0	0	0	0	0	0	0	0	0	0	0	0	0	1	1	0	0	0	0	0	0	0	0	0	0	0
SOD2	P09671	X		114	59	x	N	N	1	1	1	1	1	1	1	0	1	0	1	1	1	1	1	1	1	1	1	1	1	1	1	1	1	1	1	1	1	1	1	1	1	1	1	1	0	0	0	0	0
SOD2	P09671	X		122	45	x	N	Y	1	1	1	1	1	1	1	1	1	1	1	1	1	1	1	1	1	1	1	1	1	1	1	1	1	NA	1	1	1	1	1	1	1	1	1	1	1	1	1	1	1
SOD2	P09671	X		130	51.2	x	N	Y	1	1	1	1	1	1	1	1	1	1	1	1	0	1	1	1	1	1	1	1	1	1	1	1	1	NA	1	1	1	1	1	1	0	0	0	0	0	0	0	0	0
SOD2	P09671	X		202	58.5	x	N	N	1	1	NA	1	1	1	1	1	1	1	1	1	1	1	1	1	1	1	1	1	1	1	1	1	1	NA	1	1	1	1	1	1	1	1	1	1	1	1	1	1	1
SORD	Q64442		X	6	49	x	N	N	1	1	1	1	1	1	1	1	1	1	1	1	1	0	0	1	0	0	0	1	1	1	1	1	1	NA	1	1	1	1	1	1	1	1	1	1	NA	0	NA	0	0
SORD	Q64442		X	63	42.7	x	N	N	1	1	1	1	1	1	1	1	1	1	1	1	1	1	1	1	1	1	1	1	1	1	0	1	1	1	1	1	1	1	1	1	1	1	1	0	1	1	1	0	1
SORD	Q64442		X	78	44.7	x	N	N	1	1	1	1	1	1	1	1	1	1	1	1	1	1	1	0	1	1	1	1	1	1	1	1	1	1	1	1	1	1	1	1	1	1	1	1	1	1	1	0	1
SORD	Q64442		X	84	34.2	x	N	N	1	1	1	1	1	1	1	1	0	0	0	1	1	1	1	1	1	1	1	1	1	1	0	1	1	1	1	0	1	1	1	1	1	1	1	1	0	0	0	0	0
SORD	Q64442		X	107	43	x	N	N	1	1	1	1	1	1	1	1	1	1	1	1	1	1	1	1	1	1	1	1	1	1	1	1	1	1	1	1	1	1	1	1	1	1	1	1	1	1	1	0	1
SORD	Q64442		X	134	34.2	x	N	N	1	1	1	1	1	1	1	1	1	1	1	1	1	1	1	0	1	1	1	1	1	1	1	1	1	1	1	1	1	1	1	1	1	1	1	1	1	1	1	0	1
SORD	Q64442		X	295	55.2	x	N	Y	1	1	1	1	1	1	1	1	1	1	1	1	1	1	1	0	0	1	1	1	1	1	NA	1	1	1	1	1	1	1	1	1	1	1	1	1	0	0	0	0	0
SORD	Q64442		X	319	32.8	x	N	Y	1	1	1	1	0	0	1	1	1	1	1	1	1	1	1	1	0	1	1	1	1	1	1	1	1	1	1	1	1	1	1	1	1	1	1	1	1	1	1	0	0
SORD	Q64442		X	330	43.8	x	N	N	1	1	1	1	1	1	1	1	1	1	1	1	1	1	1	1	0	1	1	1	1	1	1	1	1	1	1	1	1	1	1	1	1	1	1	1	0	0	0	0	1
SORD	Q64442		X	339	42	x	N	N	1	1	1	1	1	1	1	1	1	1	1	0	1	0	0	0	0	1	1	0	0	1	1	1	1	1	1	1	1	1	0	0	0	1	1	1	1	0	1	0	1
SRP9	P49962		X	64	23.7	x	N	Y	1	1	1	1	1	1	1	1	1	1	1	1	1	1	1	1	1	1	1	1	1	1	1	1	1	1	1	1	1	1	1	1	1	1	1	1	1	1	1	1	1
SUCLG1	Q9WUM5	X		57	44.7	x	N	N	1	1	1	1	1	1	1	1	1	1	1	0	1	1	1	1	0	1	1	1	1	1	1	1	1	1	1	1	1	1	1	1	1	1	1	1	1	1	1	1	1
SUCLG1	Q9WUM5	X		66	24	x	N	N	1	1	1	1	1	1	1	1	1	1	1	0	1	1	1	1	1	1	1	1	1	1	1	1	1	1	1	1	1	1	1	1	1	1	1	1	1	1	1	1	1
SUCLG1	Q9WUM5	X		81	53.7	x	N	N	1	1	1	1	1	1	0	1	1	1	0	0	1	1	0	1	0	1	1	1	0	1	1	1	1	1	1	1	1	1	0	0	0	1	1	1	0	0	0	0	0
SUCLG1	Q9WUM5	X		94	55.2	x	N	N	0	0	0	0	0	0	0	0	0	0	0	0	0	0	0	0	0	0	0	0	0	0	0	0	0	0	0	0	0	1	0	0	0	0	0	0	0	0	0	0	0
SUCLG1	Q9WUM5	X		105	16.3	x	N	N	1	1	1	1	1	1	1	1	1	1	1	0	1	1	1	1	1	1	1	1	1	1	1	1	1	1	1	1	1	1	1	1	1	1	1	1	1	1	1	1	0
SUCLG1	Q9WUM5	X		192	59	x	N	N	1	1	1	1	1	1	1	1	1	1	1	0	1	1	1	1	1	1	1	1	1	1	1	1	1	1	1	1	1	1	1	1	1	1	1	1	1	1	1	1	1
SUCLG2	Q9Z2I8-2	X		18	35	x	N	N	0	0	0	0	0	0	NA	0	0	0	0	0	0	0	0	0	0	NA	0	0	0	0	0	0	0	1	0	0	1	1	0	0	0	0	NA	1	0	0	0	0	0
SUCLG2	Q9Z2I8-2	X		63	55.5	x	N	N	0	0	0	0	0	0	1	1	1	1	1	0	1	0	0	1	1	NA	1	1	0	1	1	0	1	1	0	1	1	1	1	1	1	1	1	1	0	0	0	0	1
SUCLG2	Q9Z2I8-2	X		152	52.2	x	N	Y	1	1	1	1	1	1	0	1	1	1	1	1	1	0	1	0	1	1	NA	1	1	1	1	1	NA	1	1	1	1	1	1	1	1	1	1	1	1	1	1	1	1
SUCLG2	Q9Z2I8-2	X		170	54.2	x	N	Y	1	1	1	1	1	1	1	1	1	1	1	1	1	0	1	0	1	0	NA	1	1	1	1	1	NA	1	1	1	1	1	1	1	1	1	1	1	0	0	0	0	1
SUCLG2	Q9Z2I8-2	X		179	27.2	x	N	N	1	1	1	1	1	1	1	1	1	1	1	1	1	0	1	0	1	1	1	1	1	1	1	1	1	1	1	0	1	1	1	1	1	1	1	1	1	1	1	1	1
SUCLG2	Q9Z2I8-2	X		223	45.3	x	N	N	1	1	1	1	1	1	1	1	1	1	1	1	1	0	1	1	1	1	1	1	1	1	1	1	1	1	1	1	1	1	1	1	1	1	1	1	1	1	1	1	1
SUCLG2	Q9Z2I8-2	X		231	14.7	x	N	Y	1	1	1	1	1	1	0	1	1	1	1	1	1	0	1	1	1	1	1	1	1	1	1	1	1	1	1	1	1	1	1	1	1	0	0	0	1	1	1	1	1
SUCLG2	Q9Z2I8-2	X		290	54.8	x	N	N	1	1	1	1	1	1	1	1	1	1	1	1	1	0	1	1	1	1	1	0	1	1	1	1	1	1	1	1	1	1	1	NA	1	0	0	0	1	1	1	1	1
SUCLG2	Q9Z2I8-2	X		299	36.5	x	N	Y	1	1	1	1	1	1	1	1	1	1	1	1	1	0	1	1	1	1	1	1	1	1	1	1	1	1	1	1	1	1	1	NA	1	1	1	1	1	1	1	1	1
SUCLG2	Q9Z2I8-2	X		338	40.5	x	N	Y	1	1	0	1	1	1	NA	1	1	1	1	1	1	0	1	1	1	1	1	1	1	1	1	1	1	1	1	1	1	1	1	NA	1	1	1	NA	1	1	1	1	1
SUCLG2	Q9Z2I8-2	X		358	58.7	x	N	Y	0	0	0	0	0	0	NA	0	0	0	0	0	0	0	0	0	0	0	0	1	0	0	0	0	0	1	1	0	1	1	0	NA	0	0	0	NA	1	1	1	1	0
SUCLG2	Q9Z2I8-2	X		375	33.8	x	N	N	1	1	0	1	1	1	NA	1	1	1	1	1	1	0	1	1	1	1	1	1	1	1	1	1	1	1	1	0	1	1	1	1	1	1	1	NA	1	1	1	1	1
SUPV3L1	Q80YD1	X		99	11.8	x	Y	Y	1	1	1	1	1	1	1	1	1	1	1	1	1	1	0	1	1	1	1	1	1	1	1	0	1	NA	1	1	1	1	1	1	1	0	0	0	0	0	0	0	1
SUPV3L1	Q80YD1	X		454	47.7	x	N	Y	0	0	0	1	1	1	1	0	1	1	1	1	1	1	1	1	1	1	1	1	1	1	1	1	1	1	1	1	1	1	1	1	1	1	1	1	1	1	1	1	1
TALDO1	Q93092		X	115	17.2	x	N	N	1	1	1	1	1	1	1	1	0	1	1	1	1	1	1	1	1	1	1	1	1	1	1	1	1	1	1	1	1	1	1	1	1	1	NA	1	1	1	0	1	1
TALDO1	Q93092		X	130	31.3	x	N	N	1	1	1	1	1	1	1	1	0	1	1	1	1	1	0	1	1	1	1	0	1	1	1	1	1	1	1	1	1	1	1	1	1	1	1	1	1	1	0	1	1
TALDO1	Q93092		X	265	53.3	x	N	N	0	0	0	0	1	1	1	1	0	1	1	1	1	1	1	1	1	1	1	1	1	1	1	1	1	1	1	1	1	1	1	1	1	1	1	1	1	1	0	1	1
TALDO1	Q93092		X	286	47.2	x	N	N	1	1	1	1	1	1	1	1	0	1	1	1	1	1	0	1	1	1	1	1	1	1	1	1	1	1	1	1	1	1	1	1	1	1	1	1	1	1	0	1	1
TALDO1	Q93092		X	307	23.3	x	N	Y	1	1	1	1	1	1	1	1	0	1	1	1	1	1	0	1	1	1	1	1	1	1	1	1	1	1	1	1	1	1	1	1	1	1	1	1	1	1	0	1	1
TALDO1	Q93092		X	321	12.5	x	N	Y	1	1	1	1	1	1	1	1	0	1	1	1	1	1	0	1	1	1	1	1	1	1	1	1	1	1	1	1	1	1	1	1	1	1	1	1	1	1	0	1	1
TARS	Q9D0R2		X	90	45.5	x	N	Y	1	1	1	1	1	1	1	1	1	1	1	1	NA	0	1	1	1	1	1	1	1	1	1	1	1	1	1	0	1	1	1	1	1	1	1	1	1	1	1	1	0
TARS	Q9D0R2		X	503	49.5	x	N	N	1	1	1	1	1	1	1	1	1	1	1	1	1	0	1	1	1	1	1	1	1	1	1	1	1	1	1	0	1	1	1	1	1	1	1	1	1	1	1	1	0
TARS	Q9D0R2		X	582	29.2	x	N	N	1	1	1	1	1	1	1	1	1	1	1	1	1	0	1	1	1	1	1	1	1	1	1	1	1	1	1	0	1	1	1	1	1	1	1	1	1	1	1	1	0
TARS	Q9D0R2		X	644	54	x	N	N	1	1	1	1	1	1	1	1	1	1	1	1	1	0	NA	1	0	1	1	1	1	1	1	1	1	1	1	0	1	1	1	1	1	1	1	1	0	0	0	0	0
TCP1	P11983		X	317	40.7	x	N	Y	1	1	1	1	1	1	1	1	1	1	1	1	1	1	1	1	1	1	1	1	1	1	1	1	1	NA	1	1	1	1	1	1	1	1	1	1	1	1	1	1	1
TCP1	P11983		X	400	44.5	x	Y	Y	1	1	1	1	1	1	1	1	1	1	1	1	1	0	1	1	1	1	1	1	1	1	1	1	1	NA	1	1	1	1	1	1	1	1	1	1	1	1	1	1	1
TCP1	P11983		X	466	58.7	x	N	N	1	1	1	1	1	1	1	1	1	1	1	1	1	1	1	1	1	1	1	1	1	1	1	1	1	1	1	1	1	1	1	1	1	1	1	1	1	1	1	1	1
TCP1	P11983		X	494	59.7	x	N	N	1	1	1	1	1	1	1	1	1	1	1	1	1	1	0	1	1	1	1	1	1	1	1	1	1	1	1	1	1	1	1	1	1	1	1	1	1	1	1	1	1
TCP1	P11983		X	532	26.3	x	N	Y	1	1	1	1	1	1	1	1	1	1	1	1	1	1	1	1	1	1	1	1	1	1	1	1	1	1	1	1	1	1	1	1	1	1	1	1	1	1	1	1	1
TGM2	P21981		X	414	22.3	x	N	N	1	1	1	1	1	1	1	1	1	1	1	1	1	1	1	1	1	1	1	1	1	1	1	1	1	1	1	1	1	1	1	1	1	1	1	1	1	1	1	1	1
TGM2	P21981		X	589	38.2	x	N	Y	1	1	1	1	1	1	1	1	1	1	1	1	1	1	NA	1	1	1	1	1	1	1	1	1	1	1	1	1	1	1	1	1	1	1	1	1	1	1	1	1	1
TGM2	P21981		X	648	33.5	x	N	Y	1	1	1	1	1	1	1	1	1	1	1	1	1	1	0	0	0	1	1	1	1	1	1	1	1	1	1	1	1	1	1	1	1	1	1	1	1	1	1	1	1
TKT	P40142		X	140	12.8	x	N	N	1	1	1	1	1	1	0	1	1	1	1	0	1	1	1	0	1	1	1	1	1	1	1	1	1	1	1	1	1	1	1	1	1	1	1	1	1	1	1	1	1
TKT	P40142		X	144	33.3	x	N	Y	1	1	1	1	1	1	0	1	1	1	1	0	1	1	0	0	1	1	1	1	1	1	1	1	1	1	1	1	1	1	1	1	1	1	1	1	0	0	0	0	0
TKT	P40142		X	204	56.8	x	N	N	1	1	1	1	1	1	0	1	1	1	1	0	1	1	1	0	1	1	1	1	1	1	1	1	1	1	1	1	1	1	1	1	1	1	1	1	1	1	1	1	1
TKT	P40142		X	241	51	x	N	N	1	1	1	1	1	1	0	1	1	1	1	0	1	1	1	0	1	1	1	1	1	1	1	1	1	1	1	1	1	1	1	1	1	1	1	1	1	1	1	1	1
TKT	P40142		X	254	58	x	N	N	1	1	1	1	1	1	0	1	1	1	1	0	1	1	1	0	1	1	1	1	1	1	1	1	1	1	1	1	1	1	1	1	1	1	1	1	1	1	1	1	1
TKT	P40142		X	260	33.8	x	N	Y	1	1	1	1	1	1	0	1	1	1	1	0	1	1	1	0	1	1	1	1	1	1	1	1	1	1	1	1	1	1	1	1	1	1	1	1	1	1	1	1	1
TKT	P40142		X	264	58.7	x	N	N	1	1	1	1	1	1	0	1	1	1	1	0	1	1	1	0	1	1	1	1	1	1	1	1	1	1	1	1	1	1	1	1	1	1	1	1	1	1	1	1	1
TKT	P40142		X	310	32.3	x	N	Y	1	1	1	1	1	1	0	1	1	1	1	0	1	1	1	0	1	1	1	1	1	1	1	1	1	1	1	1	0	1	1	1	1	1	1	1	1	1	1	1	1
TKT	P40142		X	327	5	x	N	Y	1	1	1	1	1	1	0	1	1	1	1	0	1	1	1	0	1	1	1	1	1	1	1	1	1	1	1	1	1	1	1	1	1	1	1	1	1	1	1	1	1
TKT	P40142		X	352	28.5	x	N	N	1	1	1	1	1	1	0	1	1	1	1	0	1	1	0	0	0	1	1	1	1	1	1	1	1	1	1	1	1	1	1	1	1	1	1	1	1	1	1	1	1
TKT	P40142		X	499	17.5	x	N	Y	1	1	1	1	1	1	0	1	1	1	1	0	0	1	1	0	1	1	1	1	1	1	1	1	1	1	1	1	1	1	1	1	1	0	0	0	1	1	1	1	1
TKT	P40142		X	523	27.3	x	N	Y	1	1	1	1	1	1	0	1	1	1	1	0	1	1	1	0	1	1	1	1	1	1	1	1	1	1	1	1	1	1	1	1	1	1	1	1	1	1	1	1	1
TKT	P40142		X	603	28.3	x	N	Y	1	1	1	1	1	1	0	1	0	1	1	0	1	1	1	0	0	1	1	1	1	1	1	1	1	1	1	1	1	1	1	1	1	1	1	1	1	1	1	1	0
TKT	P40142		X	609	50.3	x	N	Y	0	1	1	1	1	1	0	1	1	0	1	0	1	1	1	0	0	1	1	1	1	1	1	1	1	1	1	1	1	1	1	1	1	0	1	1	1	1	1	1	1
TNPO1	Q8BFY9-2		X	73	7.3	x	N	N	1	1	1	1	1	1	1	1	0	1	0	1	1	1	1	1	1	1	1	1	NA	1	1	1	1	1	1	1	1	1	1	1	1	1	1	1	1	1	1	1	1
TPI1	P17751		X	56	51.2	x	N	N	1	1	1	1	1	NA	NA	1	1	1	1	1	1	1	1	1	1	1	1	1	1	1	1	1	1	1	NA	1	1	1	1	1	1	1	1	1	1	1	1	1	1
TPI1	P17751		X	64	46	x	N	Y	1	1	1	1	1	NA	NA	1	1	1	1	1	1	1	1	1	1	1	1	1	1	1	1	1	1	1	NA	1	1	1	1	1	1	1	1	1	1	1	1	1	1
TPI1	P17751		X	135	34	x	N	N	1	1	1	1	1	1	1	1	1	1	1	1	1	1	1	1	1	1	1	1	1	1	1	1	1	1	1	1	1	1	1	1	1	1	1	1	1	1	1	1	1
TPI1	P17751		X	181	48.8	x	N	Y	1	1	1	1	1	1	1	1	1	1	1	1	1	1	1	1	1	1	1	1	1	1	1	1	1	1	1	1	1	1	1	1	1	1	1	1	1	1	1	1	1
TPI1	P17751		X	192	55.7	x	N	N	1	1	1	1	1	1	1	1	1	1	1	1	1	1	1	1	1	1	1	1	1	1	1	1	1	1	1	1	1	1	1	1	1	1	1	1	1	1	1	1	1
TPI1	P17751		X	199	55	x	N	N	1	1	1	1	1	1	1	1	1	1	1	1	1	1	1	1	1	1	1	1	1	1	1	1	1	1	1	1	1	1	1	1	1	1	1	1	1	1	1	1	1
TPI1	P17751		X	238	37.2	x	N	N	1	1	1	1	1	1	1	1	1	1	1	1	1	1	1	1	1	1	1	1	1	1	1	1	1	1	1	1	1	1	1	1	1	1	1	1	1	1	1	1	1
TPI1	P17751		X	244	56	x	N	Y	1	1	1	1	1	1	1	1	1	1	1	1	1	1	1	1	1	1	1	1	1	1	1	1	1	1	1	1	1	1	1	1	1	1	1	1	1	1	1	1	1
TPI1	P17751		X	288	55.7	x	Y	Y	1	1	1	1	1	1	1	1	1	1	1	1	1	1	1	1	1	1	1	1	1	1	1	1	1	1	1	1	1	1	1	1	1	1	1	1	1	1	1	1	1
TPI1	P17751		X	298	6.3	x	N	N	1	1	1	1	1	1	1	NA	1	1	1	1	1	1	1	1	1	1	1	1	1	1	1	1	1	1	1	1	1	1	1	1	1	1	1	1	1	1	1	1	1
TPT1	P63028		X	19	58	x	N	N	1	1	1	1	1	1	1	1	1	1	1	1	1	0	1	NA	1	NA	1	1	1	NA	1	1	1	NA	1	1	NA	1	1	1	1	1	1	1	1	NA	1	1	1
TPT1	P63028		X	93	31.2	x	N	N	1	1	1	1	1	1	0	1	1	1	1	1	1	1	1	1	1	1	1	1	1	1	1	1	1	1	1	1	1	1	1	1	1	1	1	1	1	1	1	1	1
TPT1	P63028		X	112	56.5	x	N	N	1	1	1	1	1	1	1	1	1	1	1	1	1	1	1	1	1	1	1	1	1	1	1	1	1	1	1	1	1	1	1	1	1	1	1	1	1	1	1	1	1
TRAP1	Q9CQN1	X		128	24	x	N	Y	1	1	1	1	1	0	1	1	1	1	1	1	1	1	1	NA	1	1	1	1	1	1	1	1	1	1	1	1	1	1	1	1	1	1	1	1	1	1	1	1	1
TRAP1	Q9CQN1	X		278	23.8	x	N	Y	1	1	1	1	1	1	1	1	1	1	1	1	1	0	1	1	1	1	1	1	1	1	1	1	1	1	1	1	1	1	1	1	1	1	1	1	1	1	1	1	1
TRAP1	Q9CQN1	X		326	35.5	x	N	N	1	1	1	1	0	0	1	1	1	0	1	1	1	0	1	1	1	1	1	1	1	1	1	1	1	1	1	1	1	1	1	1	1	1	1	1	1	1	1	1	0
TRAP1	Q9CQN1	X		334	6.8	x	N	N	1	1	1	1	1	1	1	0	1	0	0	0	1	0	1	1	1	0	0	1	1	1	1	1	1	1	1	1	1	1	1	1	1	1	1	1	1	1	1	1	1
TRAP1	Q9CQN1	X		384	47.8	x	N	N	1	1	1	1	1	1	1	1	1	0	1	1	0	1	1	1	1	1	1	1	1	1	1	1	1	1	1	1	1	1	1	1	1	1	1	1	1	1	1	1	1
TRAP1	Q9CQN1	X		426	34.3	x	N	N	1	1	1	1	1	1	1	1	0	1	1	1	1	1	0	1	1	1	1	1	1	1	1	1	1	1	1	1	1	1	1	1	1	0	1	1	1	1	1	1	0
TRAP1	Q9CQN1	X		433	54.8	x	N	Y	1	1	1	1	1	1	1	1	0	1	1	1	1	1	0	1	1	1	1	1	1	1	1	1	1	1	1	1	1	1	1	1	1	1	1	1	1	1	1	1	1
TRNT1	Q8K1J6	X		320	40.8	x	N	Y	1	1	1	1	1	1	1	NA	1	1	1	1	1	1	1	1	1	1	1	1	1	1	1	1	1	1	1	1	1	1	1	1	1	1	1	1	1	1	1	1	1
TRNT1	Q8K1J6	X		402	57.2	x	N	Y	1	1	1	1	1	1	1	0	0	1	1	1	1	1	1	1	1	1	1	1	1	1	1	1	1	1	1	1	1	1	1	1	1	1	1	1	1	1	1	1	1
TTPA	Q8BWP5		X	217	24.5	x	N	N	1	1	1	1	1	1	1	1	1	1	1	1	1	1	1	1	1	1	1	1	1	1	1	1	1	1	1	1	1	1	1	1	1	1	1	1	1	1	1	1	1
TTR	P07309			35	47.2	x	N	Y	1	1	1	1	1	1	1	1	1	1	1	1	1	1	1	1	1	1	1	1	1	1	1	1	1	1	1	1	1	1	1	1	1	1	1	1	1	1	1	1	1
TXN	P10639		X	8	17	x	N	Y	1	1	1	1	1	1	1	1	1	1	1	0	1	0	0	1	0	1	1	1	1	1	1	1	1	1	1	1	0	1	1	1	1	1	1	1	0	0	0	0	0
TXN	P10639		X	39	46.8	x	N	Y	1	1	1	1	1	1	1	1	1	1	1	1	1	1	1	1	1	1	1	1	1	1	1	1	1	1	1	1	1	1	1	1	1	1	1	1	1	1	1	1	1
TXN	P10639		X	94	13.8	x	N	Y	1	1	1	1	1	1	1	1	1	1	1	1	1	1	1	1	1	1	1	1	1	1	1	1	1	1	1	1	1	1	1	1	1	1	1	1	1	1	1	1	1
TXNRD2	J3QMN4	X		137	50.8	x	N	Y	1	1	1	1	1	1	1	1	0	1	1	1	1	1	1	0	0	1	1	1	1	1	1	1	1	1	1	1	1	1	1	1	1	1	1	1	1	1	1	1	0
TXNRD2	J3QMN4	X		153	23	x	N	Y	1	1	1	1	1	1	1	1	1	1	1	0	1	0	1	0	0	1	1	0	1	1	1	1	1	1	1	1	1	1	1	1	1	0	0	0	1	1	1	1	0
TXNRD2	J3QMN4	X		329	40.3	x	N	Y	1	1	1	1	1	1	1	1	0	1	0	1	1	1	1	0	0	0	0	1	1	1	1	1	1	1	1	1	1	1	1	1	1	1	1	1	0	0	0	0	0
UBA1	Q02053		X	304	56	x	N	Y	1	1	1	1	1	1	1	1	1	1	1	1	1	1	1	1	1	1	1	0	1	1	1	1	1	1	1	1	1	1	1	1	1	1	1	1	1	1	0	0	1
UBA1	Q02053		X	671	45.2	x	N	Y	1	1	1	1	1	1	1	1	1	1	1	1	1	1	1	1	1	1	1	1	1	1	1	1	1	1	1	1	1	1	1	1	1	1	1	1	1	1	0	0	1
UBE2K	P61087			14	26.7	x	N	Y	1	1	1	1	1	1	0	1	1	1	1	1	1	1	1	NA	1	1	1	1	1	1	1	1	1	1	1	1	1	1	1	1	1	1	1	1	1	0	1	0	1
UBE2L3	P68037			9	9.2	x	N	N	1	1	1	1	1	1	1	1	1	1	1	1	1	0	1	0	1	1	1	1	1	1	1	1	1	1	1	1	1	1	1	1	1	1	1	1	1	1	1	1	1
UBE2L3	P68037			82	34	x	N	N	1	1	1	1	1	1	1	1	1	1	1	1	1	1	1	1	1	1	1	1	1	1	1	1	1	1	1	1	1	1	1	1	1	1	1	1	1	1	1	1	1
UBE2N	P61089		X	24	45.7	x	N	N	1	1	1	1	1	1	1	1	1	1	1	1	1	1	1	1	1	1	1	1	1	1	1	1	1	1	1	1	1	1	1	1	1	1	1	1	1	1	1	1	1
UBE2N	P61089		X	74	42.8	x	N	N	1	1	1	1	1	0	1	1	1	1	1	1	1	1	1	1	1	1	1	1	1	1	1	1	1	1	1	1	1	1	1	1	1	1	1	1	1	1	1	1	1
UBE2N	P61089		X	82	39	x	N	N	1	1	1	1	1	1	1	1	1	1	1	1	1	1	1	1	1	1	1	1	1	1	1	1	1	1	1	1	1	1	1	1	1	1	1	1	1	1	1	1	1
UBE2N	P61089		X	92	38.8	x	Y	N	1	1	1	1	1	1	1	1	1	1	1	1	1	1	1	1	1	1	1	1	1	1	1	1	1	1	1	1	1	1	1	1	1	1	1	1	1	1	1	1	1
UBE2V2	Q9D2M8			72	56.8	x	N	Y	1	1	1	1	1	1	1	1	1	1	1	1	1	1	1	0	1	1	1	1	1	1	1	0	1	1	1	1	0	1	1	1	0	0	1	1	1	1	1	1	1
UCHL5	Q9WUP7-2		X	158	21.7	x	N	N	1	1	1	1	1	1	1	1	1	1	1	1	1	1	1	1	1	1	1	1	1	1	1	1	1	1	1	1	NA	1	1	1	1	1	1	1	1	1	1	1	1
UGDH	O70475		X	107	53.2	x	N	N	1	1	1	1	1	1	1	1	1	1	1	1	1	1	1	1	1	1	1	1	1	1	1	1	1	1	1	1	1	1	1	1	1	1	0	1	1	1	1	1	1
UGDH	O70475		X	190	13	x	N	N	0	0	0	0	0	0	0	0	0	0	0	0	0	0	0	1	1	0	0	1	1	1	1	1	0	1	1	1	1	0	0	0	0	0	0	0	1	1	1	1	1
UGDH	O70475		X	370	43.8	x	N	N	1	1	1	1	1	1	1	1	1	1	1	1	1	1	1	1	1	1	1	1	1	1	1	1	0	1	1	1	1	1	1	1	1	1	0	1	1	1	1	1	1
UGP2	Q91ZJ5		X	52	25.5	x	N	N	1	1	1	1	1	1	1	1	1	1	1	1	1	1	1	1	1	1	1	1	1	0	1	1	0	1	1	1	1	1	1	1	1	1	1	1	1	1	1	1	1
UGP2	Q91ZJ5		X	69	16.8	x	N	N	1	1	1	1	1	1	1	1	1	1	1	1	1	1	1	1	1	1	1	1	1	1	1	1	1	1	1	1	1	1	1	1	1	1	1	1	1	1	1	1	1
UGP2	Q91ZJ5		X	91	42.7	x	N	N	1	1	1	1	1	1	1	1	1	1	1	1	1	1	1	1	1	1	1	1	1	1	1	1	1	1	1	1	1	1	1	1	1	1	1	1	1	1	1	1	1
UGP2	Q91ZJ5		X	107	38.2	x	N	Y	1	1	1	1	1	1	1	1	1	1	1	1	1	1	1	1	1	1	1	1	1	1	1	1	1	1	1	0	1	1	1	1	1	1	1	1	1	1	1	1	1
UGP2	Q91ZJ5		X	172	40.5	x	N	N	1	1	1	1	1	1	1	1	1	1	1	1	1	1	1	1	1	1	1	1	1	1	1	1	1	1	1	1	1	1	1	1	1	1	1	1	1	1	1	1	1
UGP2	Q91ZJ5		X	177	28	x	Y	N	1	1	1	1	1	1	1	1	1	1	1	1	1	1	1	1	1	1	1	1	1	1	1	1	1	1	1	1	1	1	1	1	1	1	1	1	1	1	1	1	1
UGP2	Q91ZJ5		X	184	41.5	x	N	N	1	1	1	1	1	1	1	1	1	1	1	1	1	1	1	1	1	1	1	1	1	1	1	1	1	1	1	1	1	1	1	1	1	1	1	1	1	1	1	1	1
UGP2	Q91ZJ5		X	198	54	x	N	Y	1	1	1	1	1	1	1	1	1	1	1	1	1	1	1	1	1	1	1	1	1	1	1	1	1	1	1	1	1	1	1	1	1	1	1	1	1	1	1	1	1
UGP2	Q91ZJ5		X	291	22.2	x	N	N	1	1	1	1	1	1	1	1	1	1	1	1	1	1	1	1	1	1	1	1	1	1	1	1	1	1	1	1	1	1	1	1	1	1	1	1	1	1	1	1	1
UGP2	Q91ZJ5		X	301	20.5	x	N	N	1	1	1	1	1	1	1	1	1	1	1	1	1	1	1	1	1	1	1	1	1	1	1	1	1	1	1	1	1	1	1	1	1	1	1	1	1	1	1	1	1
UGP2	Q91ZJ5		X	319	59.2	x	N	Y	1	1	1	1	1	1	1	1	1	1	1	1	1	1	1	1	1	1	1	1	1	1	1	1	1	1	1	1	1	1	1	1	1	1	1	1	1	1	1	1	1
UGP2	Q91ZJ5		X	431	52.7	x	N	Y	1	1	1	1	1	1	1	1	1	1	1	1	1	1	1	1	1	1	1	1	1	1	1	1	1	1	1	1	1	1	1	1	1	1	1	1	1	1	1	1	1
[truncated: 8,824 more rows]
[truncated: 25 more columns]

## Sheet: C-Cysteine
Gene	Uniprot	Matrix	Cytosol	Cys Position	Surface	Part of KC Pair?	Homo sapiens	Pan troglodytes	Gorilla gorilla	Macaca fascicularis	Callithrix jacchus	Saimiri boliviensis	Carlito syrichta	Otolemur garnettii	Oryctolagus cuniculus	Bos taurus	Equus caballus	Canis familiaris	Orcinus orca	Loxodonta africana	Dasypus novemcinctus	Sarcophilus harrisii	Monodelphis domestica	Marmota marmota	Ictidomys tridecemlineatus	Heterocephalus glaber	Cavia porcellus	Chinchilla lanigera	Octodon degus	Castor canadensis	Dipodomys ordii	Jaculus jaculus	Microtus ochrogaster	Mesocricetus auratus	Peromyscus maniculatus	Rattus norvegicus	Pteropus alecto	Pteropus vampyrus	Rousettus aegyptiacus	Eptesicus fuscus	Myotis brandtii	Myotis lucifugus	Alligator mississippiensis	Alligator sinensis	Crocodylus porosus	Gavialis gangeticus	Anolis carolinensis	Chelonia mydas	Chrysemys picta
AADAT	Q9WVM8	X		117	19.7	Y	0	0	0	0	0	0	0	0	0	0	0	0	0	0	0	0	0	0	0	0	0	0	1	1	1	0	1	1	1	1	0	0	0	0	0	NA	0	0	0	0	0	0	0
AADAT	Q9WVM8	X		122	36.8	N	1	1	1	1	1	1	1	1	1	1	1	1	1	0	0	1	1	1	1	1	1	1	1	1	1	0	1	1	1	1	0	0	0	1	1	NA	1	1	1	1	1	0	0
AADAT	Q9WVM8	X		296	68.3	N	0	0	0	0	0	0	0	0	0	0	0	0	0	0	0	0	1	1	1	1	0	1	1	1	1	1	1	1	1	1	0	0	NA	0	0	0	0	0	0	0	0	0	0
ABAT	P61922	X		12	60.8	N	1	1	1	1	1	1	1	NA	0	1	1	1	1	0	0	NA	1	1	1	1	1	1	1	1	1	1	1	1	1	1	1	1	1	1	1	1	1	1	0	1	0	1	0
ABAT	P61922	X		75	8.5	N	1	1	1	1	1	1	1	1	1	1	1	1	1	1	1	1	1	1	1	1	1	1	1	1	1	1	1	1	1	1	1	1	1	1	1	1	1	1	1	1	1	1	1
ABAT	P61922	X		163	28.3	N	1	1	1	1	1	1	1	1	1	1	1	1	1	1	1	1	1	1	1	1	1	1	1	1	1	1	1	1	1	1	1	1	1	1	1	1	1	1	1	1	1	1	1
ABAT	P61922	X		197	22.5	N	1	1	1	1	1	1	1	1	1	1	1	1	1	1	1	1	1	1	1	1	1	1	1	1	1	1	1	1	1	1	1	1	1	1	1	1	1	1	1	1	1	1	1
ABAT	P61922	X		205	21.7	N	1	1	1	1	1	1	1	1	1	1	1	1	1	1	1	1	1	1	1	1	1	1	1	1	1	1	1	1	1	1	1	NA	1	1	1	1	1	1	1	1	1	1	1
ABCB10	Q9JI39	X		79	40.3	N	1	NA	1	1	1	0	0	1	0	1	1	NA	0	0	NA	1	1	1	NA	0	0	0	1	0	0	0	1	1	1	1	0	0	0	NA	NA	0	NA	NA	NA	NA	0	NA	NA
ABCB10	Q9JI39	X		180	66	N	1	1	1	1	1	1	1	1	1	1	1	1	1	1	1	1	1	1	1	1	1	1	1	1	1	1	1	1	1	1	0	1	1	1	1	0	1	1	1	1	1	1	1
ABCB10	Q9JI39	X		185	63.2	N	0	0	0	0	0	0	0	0	1	0	0	0	0	0	0	0	0	1	1	1	1	0	1	0	0	1	1	1	1	1	0	0	0	0	0	0	0	0	0	0	0	0	0
ABCB10	Q9JI39	X		189	55.2	N	1	1	1	1	1	1	1	1	1	1	1	1	1	1	0	1	1	1	1	1	1	1	1	1	1	1	1	1	1	1	0	1	1	1	1	0	1	1	1	1	1	1	1
ABCB10	Q9JI39	X		547	12.7	N	1	1	1	1	1	1	0	1	1	1	1	1	1	1	1	1	1	1	1	1	1	1	1	1	1	1	1	1	1	1	0	1	1	1	1	1	1	1	1	1	1	1	1
ACAA1	Q8VCH0			26	12.5	N	1	1	1	1	1	1	1	1	1	1	1	1	1	1	1	0	1	1	1	1	1	1	1	1	NA	1	1	1	1	1	NA	NA	1	1	NA	0	1	NA	1	1	1	1	1
ACAA1	Q8VCH0			55	25.7	N	0	0	0	0	0	0	0	0	0	0	0	0	0	0	0	0	0	0	0	0	0	0	0	0	NA	0	0	0	0	0	0	0	0	0	NA	0	0	NA	0	0	0	0	0
ACAA1	Q8VCH0			177	37.2	Y	1	1	1	1	1	1	1	1	1	1	1	1	1	1	1	1	1	1	1	1	1	1	1	1	1	1	1	1	1	1	1	1	1	1	1	1	1	1	1	1	1	1	1
ACAA1	Q8VCH0			218	12.5	N	1	1	1	1	1	1	1	1	1	1	1	1	1	0	NA	1	1	1	1	1	1	1	1	1	1	0	1	1	1	1	1	1	1	1	1	1	0	0	0	0	0	0	0
ACAA2	Q8BWT1	X		128	28.2	N	1	1	0	1	1	1	1	1	0	1	1	NA	0	1	0	1	1	1	0	1	1	1	1	0	1	1	1	1	1	0	1	1	0	1	1	1	0	0	0	0	0	0	0
ACAA2	Q8BWT1	X		287	5.2	Y	1	1	1	1	1	1	1	1	1	1	1	1	1	1	1	1	1	1	1	1	1	1	1	1	1	1	1	1	1	1	1	1	0	1	1	1	1	1	1	1	1	1	1
ACAD8	D3YTT4	X		13	49.5	N	1	1	1	1	1	1	1	0	0	0	0	NA	0	NA	NA	0	0	0	0	1	1	0	1	1	0	0	1	1	1	1	0	0	1	1	NA	1	NA	NA	0	0	NA	NA	0
ACAD8	D3YTT4	X		32	14.8	N	1	1	1	1	1	1	1	1	1	1	1	0	1	0	NA	0	1	1	1	1	1	1	0	1	1	0	1	1	1	1	1	1	1	1	0	1	NA	NA	1	1	1	0	1
ACADM	P45952	X		9	16	N	1	1	1	1	1	1	NA	1	1	1	1	0	1	0	1	NA	0	1	1	1	NA	1	1	0	1	0	1	1	1	0	1	1	1	1	NA	0	0	NA	0	0	0	1	0
ACADM	P45952	X		20	57.2	N	0	0	0	0	0	0	NA	0	0	0	0	0	0	0	0	NA	0	0	0	0	0	0	0	0	0	0	0	0	0	1	0	0	0	0	0	0	0	0	0	0	0	0	0
ACADM	P45952	X		95	8.5	N	1	1	1	1	1	1	1	1	1	1	1	1	1	1	1	0	1	1	1	1	1	1	1	1	1	1	1	1	1	1	1	1	1	1	1	1	1	1	0	0	1	1	1
ACADS	Q07417	X		109	7.8	N	1	1	1	1	1	1	1	1	1	1	1	1	1	1	1	1	1	1	1	1	1	1	1	1	1	1	1	1	1	1	1	1	1	1	1	1	1	1	1	1	1	1	1
ACADS	Q07417	X		289	14	N	1	1	1	1	1	1	1	1	1	1	1	1	1	1	1	1	1	1	1	1	1	1	1	1	1	1	1	1	1	1	1	1	1	1	1	1	1	1	1	1	1	1	1
ACADSB	Q9DBL1	X		22	55.7	N	1	1	1	1	1	1	1	1	1	1	1	1	1	1	1	1	NA	1	1	1	1	1	1	1	1	1	1	1	0	0	1	0	0	1	1	1	0	0	NA	0	1	0	0
ACAT1	Q8QZT1	X		25	53.8	N	0	0	0	0	0	0	0	NA	0	0	NA	0	0	0	0	0	0	0	0	0	0	0	0	0	0	0	1	1	1	1	0	0	0	0	0	0	0	0	0	0	0	0	0
ACAT1	Q8QZT1	X		139	44.5	N	1	1	1	1	1	1	1	1	1	1	1	1	1	1	1	1	1	1	1	1	1	1	1	1	1	1	1	1	1	1	1	1	1	1	1	1	1	1	1	1	1	1	1
ACAT2	Q8CAY6		X	65	5.3	N	1	1	1	1	1	1	1	1	1	1	1	1	1	1	1	1	1	1	1	1	0	0	0	1	0	1	NA	0	1	1	1	1	1	1	1	1	0	0	0	0	0	0	0
ACAT2	Q8CAY6		X	92	17.8	N	1	1	1	1	1	1	1	1	1	1	1	1	1	1	1	1	1	1	1	1	1	1	1	1	NA	1	1	0	1	1	1	1	1	1	1	1	1	1	1	1	1	1	1
ACAT2	Q8CAY6		X	383	5.7	N	1	1	1	1	1	1	1	1	1	1	1	1	1	1	1	1	1	1	1	1	1	1	NA	1	1	1	1	0	1	1	1	1	1	1	1	1	1	1	1	1	1	1	1
ACLY	Q91V92		X	20	66	N	1	1	1	1	1	1	1	1	1	1	1	1	1	1	1	1	1	1	1	1	1	1	1	1	1	1	1	1	1	1	1	1	1	1	1	1	1	1	1	1	1	1	1
ACLY	Q91V92		X	293	11.3	N	1	1	1	1	1	1	1	1	1	1	1	1	1	1	1	1	1	1	1	1	1	1	1	1	1	1	1	1	1	1	1	1	1	1	1	1	1	1	1	1	1	1	1
ACLY	Q91V92		X	509	5.8	N	1	1	1	1	1	1	1	1	1	1	1	1	1	1	1	1	1	1	1	1	1	1	1	1	1	1	1	1	1	1	1	1	1	1	1	1	1	1	1	1	1	1	1
ACLY	Q91V92		X	718	5.2	N	1	1	0	1	1	1	1	1	1	1	1	1	1	1	1	1	1	1	1	1	1	1	1	1	1	1	1	1	1	1	1	1	1	1	1	1	0	0	0	0	1	0	0
ACLY	Q91V92		X	738	64.7	N	1	1	0	1	1	1	1	1	1	1	1	1	1	1	1	1	1	1	1	1	1	1	1	1	1	1	1	1	1	1	1	1	1	1	1	1	1	1	1	1	1	1	1
ACLY	Q91V92		X	754	18.8	N	1	1	1	1	1	1	1	1	1	1	1	1	1	1	1	1	1	1	1	1	1	1	1	1	1	1	1	1	1	1	1	1	1	1	1	1	1	1	1	1	1	1	1
ACLY	Q91V92		X	835	8	N	1	1	1	1	1	1	1	0	1	1	1	1	1	1	1	1	1	1	1	1	1	1	1	1	1	1	1	1	1	1	1	1	1	1	1	1	1	1	1	1	1	1	1
ACLY	Q91V92		X	877	13	N	1	1	1	1	1	1	1	1	1	1	1	1	1	1	1	1	1	1	1	1	1	1	1	1	1	1	1	1	1	1	1	1	1	1	1	1	1	1	1	1	1	1	1
ACLY	Q91V92		X	883	6	N	1	1	1	1	1	1	1	1	1	1	1	1	1	1	1	1	1	1	1	1	1	1	1	1	1	1	1	1	1	1	1	1	1	1	1	1	1	1	1	1	1	1	1
ACLY	Q91V92		X	903	42.3	N	1	1	1	1	1	1	1	1	1	1	1	1	1	1	1	1	1	1	1	1	1	1	1	1	1	1	1	1	1	1	1	1	1	1	1	1	1	1	1	1	1	1	1
ACLY	Q91V92		X	1030	41.3	N	1	1	1	1	1	1	1	1	1	1	1	1	1	1	1	1	1	1	1	1	1	1	1	1	1	1	1	1	1	1	1	1	1	1	1	1	1	1	1	1	1	1	1
ACO1	P28271		X	165	57.3	Y	0	0	0	0	0	0	0	0	0	0	0	0	0	0	0	0	0	0	0	0	0	0	0	0	0	0	1	1	1	1	0	0	0	0	0	0	0	0	0	0	0	0	0
ACO1	P28271		X	437	8.3	N	1	1	1	1	1	1	1	1	1	1	1	1	1	1	1	1	1	1	1	1	1	1	1	1	1	1	1	1	1	1	1	1	1	1	1	1	1	1	1	1	1	1	1
ACO1	P28271		X	503	12.8	N	1	1	1	1	1	1	1	1	1	1	1	1	1	1	1	1	1	1	1	1	1	1	1	1	1	1	1	1	1	1	1	1	1	1	1	1	1	1	1	1	1	1	1
ACO1	P28271		X	506	20.2	N	1	1	1	1	1	1	1	1	1	1	1	1	1	1	1	1	1	1	1	1	1	1	1	1	1	1	1	1	1	1	1	1	1	1	1	1	1	1	1	1	1	1	1
ACO2	Q99KI0	X		27	56.2	N	1	1	1	1	1	NA	1	1	1	1	1	1	1	1	1	1	1	NA	1	1	1	1	1	1	NA	NA	1	1	1	1	1	1	1	1	1	1	1	1	1	1	1	1	1
ACO2	Q99KI0	X		332	5.8	N	1	1	1	1	1	1	1	1	1	1	1	1	1	1	1	1	1	1	1	1	1	1	1	1	1	1	1	1	1	1	1	1	1	1	1	1	1	1	1	1	1	1	1
ACO2	Q99KI0	X		448	11.2	N	1	1	1	1	1	1	1	1	1	1	1	1	1	1	1	1	1	1	1	1	1	1	1	1	1	1	1	1	1	1	1	1	1	1	1	1	1	1	1	1	1	1	1
ACO2	Q99KI0	X		451	12.5	N	1	1	1	1	1	1	1	1	1	1	1	1	1	1	1	1	1	1	1	1	1	1	1	1	1	1	1	1	1	1	1	1	1	1	1	1	1	1	1	1	1	1	1
ACOT7	Q91V12-2		X	15	60.2	N	1	1	NA	1	0	1	1	NA	NA	0	NA	0	0	0	0	NA	NA	0	0	0	1	0	0	0	0	0	NA	NA	0	1	NA	0	NA	NA	NA	NA	NA	1	1	1	0	NA	NA
ACOT7	Q91V12-2		X	75	41.3	N	1	1	NA	1	1	1	1	1	1	1	1	1	1	1	1	1	0	1	1	1	1	1	1	1	1	1	NA	NA	1	1	1	1	1	1	1	1	1	1	1	1	1	1	1
ACOX1	Q9R0H0			199	18	N	1	1	1	1	1	1	1	1	1	1	1	1	1	1	NA	0	1	1	1	1	1	1	1	1	1	0	0	1	1	1	1	1	1	1	1	1	1	1	1	1	1	1	1
ACP6	Q8BP40			16	59.8	N	1	1	1	1	1	1	1	1	1	1	1	1	1	1	1	NA	1	NA	NA	0	0	0	1	0	1	1	1	1	1	1	0	0	0	0	NA	0	1	1	NA	NA	1	NA	1
ACP6	Q8BP40			259	18.5	N	1	1	1	1	1	1	1	1	1	1	1	1	1	1	1	0	1	1	1	1	1	1	1	1	1	1	1	1	1	0	1	1	1	1	1	1	1	1	1	1	1	1	1
ACSM3	Q3UNX5	X		9	54.5	N	1	1	1	1	1	1	1	1	0	0	1	1	0	0	1	1	1	1	1	1	1	1	1	1	1	0	1	0	1	1	1	1	1	0	1	1	0	0	0	0	0	0	0
ACSM3	Q3UNX5	X		109	5	N	1	1	1	1	1	1	1	1	1	1	1	1	1	1	1	1	1	1	1	1	1	1	1	1	0	1	1	1	1	1	1	1	1	0	1	1	1	1	1	0	1	1	1
ACSM3	Q3UNX5	X		318	11.5	N	1	1	1	1	1	1	1	1	1	1	1	1	1	1	1	1	1	1	1	1	1	1	1	1	1	1	1	1	1	1	1	1	1	0	1	1	1	1	1	0	1	1	1
ACSS2	Q9QXG4		X	75	70	N	1	1	1	1	1	1	NA	1	1	1	1	1	1	1	1	1	1	1	1	1	1	1	1	1	1	1	1	1	1	1	1	1	1	1	1	1	0	NA	0	0	0	0	0
ACSS2	Q9QXG4		X	146	7	N	1	1	1	1	1	1	1	1	1	1	1	1	1	1	1	1	1	1	1	1	1	1	1	1	1	1	1	1	1	1	1	1	1	1	1	1	1	1	0	0	1	1	1
ACSS2	Q9QXG4		X	200	8.3	N	1	1	1	1	1	1	1	1	1	1	1	1	1	1	1	1	1	0	0	1	1	1	1	1	1	1	1	1	1	1	1	1	1	1	1	1	1	1	0	0	1	1	1
ACSS2	Q9QXG4		X	209	15.7	N	0	0	0	0	0	0	0	0	0	0	0	0	0	0	0	0	0	0	0	0	0	0	0	0	0	0	0	0	0	1	0	0	0	0	0	0	0	0	0	0	0	0	0
ACSS2	Q9QXG4		X	237	6.2	N	1	1	1	1	1	1	1	1	1	1	1	1	1	1	1	1	1	1	1	1	1	1	1	1	1	1	1	1	1	1	1	1	1	1	1	1	1	1	0	0	1	1	1
ACSS2	Q9QXG4		X	246	31.2	N	1	1	1	1	1	1	1	1	1	1	1	1	1	1	1	0	0	1	1	1	1	1	1	1	1	1	1	1	1	1	1	1	1	1	1	1	0	0	0	0	0	0	0
ACSS2	Q9QXG4		X	274	18.5	N	1	1	1	1	1	1	1	1	1	1	1	1	1	1	1	1	1	1	1	1	1	1	1	1	1	1	1	1	1	1	1	1	1	1	1	1	1	1	0	0	1	1	1
ACSS2	Q9QXG4		X	280	33.3	N	0	0	0	0	0	0	0	0	0	0	0	0	0	0	1	0	0	0	0	0	0	0	0	0	0	0	0	0	0	0	0	0	0	0	0	0	0	0	0	0	0	0	0
ACSS2	Q9QXG4		X	610	5.8	Y	1	1	1	1	1	1	1	1	1	1	1	1	1	1	1	1	1	1	1	1	1	1	1	1	1	1	1	1	1	1	1	1	1	1	1	1	1	1	0	0	1	1	1
ACSS2	Q9QXG4		X	618	54.5	N	1	1	1	1	1	1	1	1	1	1	1	1	1	0	1	0	0	1	1	1	1	1	1	1	1	1	1	1	1	1	1	1	1	1	1	1	0	0	0	0	0	0	0
ACSS2	Q9QXG4		X	697	54.5	N	1	1	1	1	1	1	1	1	1	1	1	1	1	1	1	1	1	1	1	1	1	1	1	1	1	1	1	1	1	1	1	1	1	1	1	1	1	1	0	0	1	1	1
ACTR3	Q99JY9		X	12	8.7	N	1	1	1	1	1	NA	NA	0	1	1	NA	0	1	NA	1	0	1	NA	1	1	0	1	NA	1	NA	1	1	0	1	1	1	1	1	1	1	0	1	0	0	0	1	1	1
ACTR3	Q99JY9		X	189	6	N	1	1	1	1	1	1	1	0	1	1	1	0	1	1	1	1	1	1	1	1	0	1	1	1	1	1	1	0	1	1	1	1	1	1	1	1	1	0	0	0	1	1	1
ADCK3	Q60936	X		265	54	N	1	1	1	1	1	1	1	1	1	1	0	1	1	1	NA	1	1	1	1	1	1	1	1	1	1	1	1	1	1	1	1	1	1	1	1	0	1	1	1	1	1	1	1
ADH5	P28474		X	45	25.8	N	1	1	1	1	1	1	1	0	1	1	1	1	1	1	1	1	0	1	1	1	1	1	1	1	1	1	1	1	1	1	1	1	1	1	1	1	1	1	1	1	1	1	1
ADH5	P28474		X	60	52.8	N	1	1	1	1	1	1	1	0	1	0	0	0	0	1	1	0	0	1	1	1	1	1	1	1	1	1	1	1	1	1	0	0	0	0	0	0	1	1	1	1	0	1	1
ADH5	P28474		X	174	16.5	N	1	1	1	1	1	1	1	0	1	1	1	1	1	1	1	1	0	1	1	1	1	1	1	1	1	1	1	1	1	1	1	1	1	1	1	1	1	1	1	1	1	1	1
ADI1	Q99JT9		X	70	34.8	N	1	1	NA	1	1	1	1	0	0	0	1	0	1	0	1	1	1	1	1	1	1	1	1	1	1	1	1	1	1	1	1	1	0	0	0	0	0	0	0	0	0	0	0
ADK	P55264-2		X	123	16.5	N	1	1	1	1	1	1	1	1	1	1	1	1	1	1	1	1	1	1	1	1	1	1	1	1	1	1	1	1	1	1	1	NA	1	1	1	1	1	1	1	1	1	1	1
ADK	P55264-2		X	143	18.2	Y	1	1	1	1	1	1	1	1	1	1	1	1	1	1	1	1	1	1	1	1	1	1	1	1	1	1	1	1	1	1	1	NA	1	1	1	1	1	1	1	1	1	1	1
ADK	P55264-2		X	336	5.3	N	1	1	1	1	1	1	1	1	1	1	1	1	1	1	1	1	1	1	1	1	1	1	1	1	NA	1	1	1	1	1	1	1	1	1	1	1	1	1	1	1	1	1	1
AGMAT	A2AS89	X		31	48	N	0	0	0	0	0	0	NA	0	0	0	0	0	0	0	NA	0	1	0	0	NA	NA	0	NA	NA	0	1	0	0	0	0	1	NA	0	NA	NA	NA	0	0	0	0	0	0	NA
AGMAT	A2AS89	X		63	25.8	N	1	1	1	1	1	1	NA	1	1	1	1	1	1	1	NA	1	1	1	1	1	1	0	0	1	1	1	1	1	1	1	1	0	1	NA	NA	NA	1	1	1	1	0	1	0
AGMAT	A2AS89	X		101	59.5	N	0	0	0	0	0	0	0	0	0	0	0	0	0	0	NA	0	0	0	0	0	0	0	NA	0	0	0	0	0	0	0	0	0	0	0	0	0	0	0	0	0	0	0	0
AGMAT	A2AS89	X		144	26.5	N	1	1	1	1	1	1	1	1	1	1	1	1	1	1	NA	1	1	1	1	1	1	1	NA	1	1	1	1	1	1	1	1	1	1	1	1	1	1	1	1	1	0	1	NA
AGMAT	A2AS89	X		159	10	N	1	1	1	1	1	1	1	1	1	1	1	1	1	1	NA	1	1	1	1	1	1	1	NA	1	1	1	1	1	1	1	1	1	1	1	1	1	1	1	1	1	0	1	NA
AGMAT	A2AS89	X		314	12	N	1	1	1	1	1	1	1	1	1	1	1	1	1	1	1	1	1	1	1	1	1	1	1	1	1	1	1	1	1	1	1	1	1	1	1	1	1	1	1	1	0	1	1
AGMAT	A2AS89	X		322	7.5	N	1	1	1	1	1	1	1	1	1	1	1	1	1	1	1	1	1	1	1	0	1	1	1	1	1	1	1	1	1	1	1	1	1	1	1	1	1	1	1	1	0	1	0
AGXT	O35423-2	X		84	27.8	N	1	1	1	1	1	1	1	0	1	1	1	1	1	0	1	0	0	1	1	0	1	1	1	1	1	1	1	1	1	1	0	0	0	1	0	0	1	1	1	0	1	1	1
AGXT	O35423-2	X		271	6.8	N	0	1	0	0	0	0	1	0	0	0	0	0	0	0	1	0	0	0	0	0	0	0	0	0	1	1	1	1	1	1	1	0	0	0	0	0	0	0	0	0	1	0	0
AHCY	P50247		X	195	6.3	N	1	1	1	1	1	1	1	1	1	1	1	1	1	0	1	1	1	1	1	1	1	1	1	1	1	1	1	1	1	1	1	1	1	1	1	1	1	1	1	1	1	1	1
AHCY	P50247		X	278	44.3	N	1	1	1	1	1	1	1	1	1	1	1	1	1	0	1	1	1	1	1	1	1	1	1	1	1	1	1	1	1	1	1	1	1	1	1	1	1	1	1	1	1	1	1
AIFM1	B1AU25		X	4	47	N	1	1	1	1	1	1	0	1	1	1	1	1	1	1	1	NA	NA	1	1	1	1	1	1	1	1	1	1	1	1	1	1	1	1	1	1	1	1	NA	0	0	1	0	NA
AIFM1	B1AU25		X	38	41.5	N	0	0	0	0	0	0	0	0	0	0	0	0	0	0	0	0	NA	0	0	0	0	0	0	0	0	0	0	0	0	0	0	0	0	0	0	0	1	NA	0	0	1	0	0
AK2	Q9WTP6-2	X		40	57.2	N	1	1	1	1	1	1	1	1	1	1	1	1	1	1	1	1	1	1	1	1	1	1	1	1	1	1	1	NA	1	1	1	1	1	1	1	1	1	NA	1	1	1	NA	1
AK2	Q9WTP6-2	X		208	32.7	N	0	0	0	0	0	0	0	0	0	0	0	0	0	1	0	0	0	0	0	0	0	0	0	0	0	1	0	0	1	1	0	0	0	0	0	0	0	0	0	0	0	0	0
AK3	Q9WTP7	X		85	5.3	Y	0	0	0	0	0	0	0	0	0	0	0	0	1	0	0	0	0	1	1	0	0	0	1	0	0	1	1	1	0	1	0	0	0	0	0	0	0	0	0	0	0	0	0
AKR1D1	Q8VCX1		X	147	16.2	N	1	1	1	1	1	1	1	1	1	1	1	1	1	1	1	1	1	1	1	0	0	1	1	1	1	1	1	1	1	1	1	1	1	1	1	1	1	1	1	1	1	1	1
AKR1D1	Q8VCX1		X	224	60.2	Y	0	0	0	0	0	0	0	1	0	1	0	0	0	0	0	0	0	0	0	0	0	1	0	1	1	0	1	1	1	1	0	0	0	0	0	0	0	0	0	0	0	0	0
ALAD	P10518		X	122	28.5	N	1	1	1	1	1	1	1	1	1	1	1	1	1	1	1	1	1	1	1	1	1	1	1	1	1	1	1	NA	1	1	1	1	1	1	1	1	1	1	1	1	1	1	1
ALAD	P10518		X	124	43.3	N	1	1	1	1	1	1	1	1	1	1	1	1	1	1	1	1	1	1	1	1	1	1	1	1	1	1	1	NA	1	1	1	1	1	1	1	1	1	1	1	1	1	1	1
ALAD	P10518		X	132	73.2	N	1	1	1	1	1	1	1	1	1	1	1	1	1	1	1	1	1	1	1	1	1	1	1	1	1	1	1	NA	1	1	1	1	1	1	1	1	1	1	1	1	1	1	1
ALAD	P10518		X	203	74.3	N	1	1	1	1	1	1	1	1	1	1	1	1	1	1	1	1	1	1	1	1	1	1	1	1	0	1	1	1	1	1	1	1	1	1	1	1	1	1	1	1	1	1	1
ALAD	P10518		X	223	25.5	N	1	1	1	1	1	1	1	1	1	1	1	1	1	1	1	1	1	1	1	1	1	1	1	1	1	1	1	1	1	1	1	1	1	1	1	1	1	1	1	1	1	1	1
ALB	P07724			58	6	N	0	0	0	0	0	0	0	NA	0	0	0	0	0	0	0	0	0	0	0	0	NA	0	0	0	0	0	0	0	0	0	0	0	0	0	0	0	0	0	0	0	0	0	0
ALB	P07724			201	6.3	Y	1	1	1	0	1	1	0	0	0	0	0	0	0	NA	NA	0	0	0	0	0	0	0	0	0	0	0	0	0	0	0	0	0	0	0	0	0	0	0	0	0	0	0	0
ALB	P07724			224	17.7	N	0	0	0	0	0	0	0	0	NA	0	0	0	0	1	0	0	0	0	0	0	0	0	0	0	0	0	0	0	0	0	0	0	1	0	0	0	0	0	0	0	0	0	0
ALB	P07724			269	5.5	N	0	0	0	0	0	0	0	0	0	0	0	0	0	0	0	0	0	0	0	0	0	0	0	0	0	0	0	0	0	0	0	0	0	0	0	0	0	0	0	0	0	0	0
ALB	P07724			393	8	Y	0	0	0	0	0	0	0	0	NA	0	0	0	0	0	NA	0	0	0	0	0	0	0	NA	0	0	0	0	0	0	0	0	0	0	0	0	0	0	0	0	0	0	0	0
ALB	P07724			511	14.7	Y	0	0	0	0	0	0	0	0	NA	0	0	0	0	0	NA	0	0	0	0	0	0	0	0	0	0	0	0	0	0	0	0	0	0	0	0	0	0	0	0	0	0	0	0
ALB	P07724			583	5.7	N	0	0	0	0	0	0	0	0	NA	0	0	0	0	0	0	0	0	0	0	0	0	0	NA	0	NA	0	0	0	0	0	0	0	0	0	0	0	0	0	0	0	0	0	0
ALDH1A1	P24549		X	303	16.7	N	1	1	1	1	1	1	1	1	1	1	1	1	1	1	1	1	1	1	1	1	1	1	1	1	1	1	1	1	1	1	1	1	1	1	1	1	1	1	1	1	1	1	1
ALDH1A1	P24549		X	456	11.7	N	1	1	1	1	1	1	1	1	1	1	1	1	1	1	1	1	1	1	1	1	1	1	1	1	1	1	1	1	1	1	1	1	1	1	1	1	1	1	1	1	1	1	1
ALDH1A1	P24549		X	464	11.5	Y	1	1	1	1	0	1	1	1	0	1	1	1	1	1	1	0	0	1	1	1	1	0	1	0	1	1	1	1	1	1	0	1	0	1	1	1	1	1	1	1	1	1	1
ALDH2	P47738	X		320	13	N	1	1	1	1	1	1	0	1	1	1	1	1	1	1	1	0	1	1	1	1	1	1	1	1	1	1	1	1	1	1	1	1	1	1	1	1	1	1	1	1	1	1	1
ALDH2	P47738	X		321	19.2	N	1	1	1	1	1	1	0	1	1	1	1	1	1	1	1	0	1	1	1	1	1	1	1	1	1	1	1	1	1	1	1	1	1	1	1	1	1	1	1	1	1	1	1
ALDH2	P47738	X		474	17.3	N	1	1	1	1	1	1	0	1	1	1	1	1	1	1	1	0	1	1	1	1	1	1	1	1	1	1	1	1	1	1	1	1	1	1	1	1	1	1	1	1	1	1	1
ALDH3A2	P47740	X		241	26.3	N	1	1	1	1	1	1	1	1	1	1	1	1	1	1	1	1	1	1	1	1	1	1	1	1	1	1	1	1	1	1	1	1	1	1	1	1	1	1	1	1	1	1	1
ALDH3A2	P47740	X		425	27.2	N	1	1	1	1	1	1	1	1	1	1	1	1	1	1	1	1	1	1	1	1	1	1	1	1	1	1	1	1	1	1	1	1	1	1	NA	1	1	1	1	1	1	1	1
ALDH3A2	P47740	X		471	48.2	N	0	0	0	0	0	0	0	0	0	0	0	0	0	0	0	0	0	0	0	0	0	0	0	0	0	1	1	1	0	1	0	0	0	0	0	0	0	0	0	0	0	0	0
ALDH4A1	Q8CHT0	X		279	5.2	N	1	1	1	1	1	1	1	1	1	1	1	1	1	1	1	1	0	1	1	1	1	1	1	1	0	1	1	1	1	1	1	1	1	1	1	1	0	0	0	0	0	1	1
ALDH4A1	Q8CHT0	X		314	5.2	N	1	1	1	1	1	1	1	1	1	1	1	1	1	1	1	1	1	1	1	1	1	1	1	1	1	1	1	1	1	1	1	1	1	1	1	1	1	1	1	1	0	1	1
ALDH4A1	Q8CHT0	X		347	9.3	N	1	1	1	1	1	1	0	1	1	1	1	1	1	1	1	1	1	1	1	1	1	1	1	1	1	1	1	1	1	1	1	1	1	1	1	1	1	1	1	1	0	1	1
ALDH4A1	Q8CHT0	X		420	21.3	N	1	1	1	1	1	1	1	1	1	1	1	1	1	1	1	1	1	1	1	1	1	1	1	1	1	1	1	1	1	1	1	1	1	1	0	1	1	1	1	1	0	1	1
ALDH5A1	Q8BWF0	X		4	73.3	N	1	1	1	1	1	NA	NA	1	1	1	0	NA	1	0	1	NA	1	0	NA	1	NA	1	1	1	0	NA	0	0	NA	1	1	1	1	NA	NA	NA	NA	NA	NA	NA	0	1	0
ALDH5A1	Q8BWF0	X		422	53.5	N	1	1	1	1	1	1	1	1	1	1	1	1	1	1	1	1	1	1	1	1	1	1	1	1	1	1	1	1	1	1	1	1	1	1	1	1	1	1	1	1	1	1	1
ALDH5A1	Q8BWF0	X		490	54.2	Y	1	1	1	1	1	1	1	1	1	1	1	1	1	1	0	1	1	1	1	1	1	1	1	1	1	1	1	1	1	1	1	1	1	1	1	1	1	1	1	1	1	1	1
ALDH5A1	Q8BWF0	X		519	18	N	1	1	1	1	1	1	1	1	1	1	1	1	1	1	0	1	1	1	1	1	1	1	1	1	1	1	1	1	1	1	1	1	1	1	1	1	1	1	1	1	1	1	1
ALDH7A1	Q9DBF1-2			302	12	N	1	1	NA	1	1	NA	1	1	1	1	1	1	1	1	1	1	1	1	1	1	1	1	1	1	1	1	1	1	1	1	1	1	1	1	1	1	1	1	1	1	1	1	1
ALDH7A1	Q9DBF1-2			450	5.2	N	1	1	1	1	1	1	1	1	1	1	1	1	1	1	1	1	1	1	1	1	1	1	1	1	1	1	1	1	1	1	1	1	1	1	1	1	1	1	1	1	1	1	1
ALDH7A1	Q9DBF1-2			494	26.7	N	1	1	1	1	1	1	1	1	1	1	1	1	1	1	1	1	1	1	1	1	1	1	1	1	1	1	1	1	1	1	1	1	1	1	1	1	1	1	1	1	1	1	1
ALDOB	Q91Y97		X	336	14.2	N	1	1	1	1	1	1	1	1	1	0	1	1	1	0	0	1	0	0	0	1	0	0	0	1	1	1	1	1	1	1	0	0	0	1	1	1	0	0	0	0	0	0	0
ALKBH5	Q3TSG4			201	28.3	N	1	1	1	1	1	1	1	NA	1	1	1	1	1	1	1	1	1	1	1	1	1	1	1	1	1	1	1	1	1	1	1	1	1	1	1	1	1	1	1	1	1	1	1
ALKBH5	Q3TSG4			379	68.7	N	1	1	1	1	1	1	NA	1	1	1	1	1	1	1	NA	1	1	1	1	1	1	1	1	1	1	1	1	1	1	1	1	1	1	1	1	1	0	0	0	0	0	0	0
AMT	Q8CFA2	X		92	64.3	N	0	0	0	0	0	0	0	0	0	1	1	1	0	1	1	0	0	1	0	1	1	1	1	0	0	1	0	0	1	1	0	1	1	0	NA	0	0	0	0	0	0	0	0
AMT	Q8CFA2	X		148	5	N	1	1	1	1	1	1	1	1	1	1	1	1	1	1	1	1	1	1	0	1	1	1	1	1	1	1	NA	1	1	1	1	1	1	1	NA	1	1	1	1	1	1	1	1
AMT	Q8CFA2	X		223	6.3	N	1	1	1	1	1	1	1	1	1	1	1	1	1	1	1	1	1	1	0	1	1	1	1	1	1	1	1	1	1	1	1	1	1	1	1	1	1	1	1	1	1	1	1
ANXA2	P07356		X	9	32.8	N	1	1	1	1	1	1	1	1	1	1	1	1	1	1	1	1	1	1	1	1	1	1	1	1	1	1	1	1	1	1	1	NA	1	1	1	1	0	0	0	0	0	0	0
ANXA2	P07356		X	223	14.2	Y	0	0	0	0	1	1	1	1	1	1	1	1	1	1	1	1	1	1	1	1	1	1	1	1	1	1	1	1	1	1	1	1	1	0	0	0	0	0	0	0	0	0	0
ANXA4	P97429			141	17.7	N	0	0	0	0	1	0	0	1	1	0	0	0	0	1	1	0	1	1	1	1	1	1	1	0	0	0	1	1	1	1	1	1	0	0	0	0	0	0	0	0	0	NA	0
ANXA4	P97429			198	13.3	N	1	1	1	1	1	1	1	1	1	1	1	1	1	1	1	1	1	1	1	1	1	1	1	1	1	1	1	1	1	1	1	1	1	1	1	1	1	1	1	0	1	1	1
ANXA6	F8WIT2		X	59	5.2	Y	1	1	1	1	1	1	1	1	1	1	0	0	1	0	1	1	1	1	1	1	1	1	1	0	1	1	1	0	1	1	1	1	1	0	0	0	1	1	1	1	1	0	0
ANXA6	F8WIT2		X	96	5.2	N	1	1	1	1	1	1	0	0	1	0	1	1	0	1	1	0	0	0	0	1	1	1	1	1	1	1	1	1	1	1	1	1	1	1	1	1	0	0	0	0	0	0	0
ANXA6	F8WIT2		X	358	54.8	N	0	0	0	0	0	0	0	0	0	0	0	0	0	0	0	0	0	0	0	0	0	0	0	0	0	0	0	1	1	0	0	0	0	0	0	0	0	0	0	0	0	0	0
AP1B1	Q5SVG5		X	95	8	N	1	1	1	1	1	0	1	1	1	1	1	1	1	1	1	1	1	1	1	1	1	1	1	1	1	1	1	1	1	1	1	0	1	1	1	1	NA	1	1	1	1	1	1
AP1B1	Q5SVG5		X	112	19.7	N	1	1	1	1	1	0	1	1	1	1	1	1	1	1	1	1	1	1	1	1	1	1	1	1	1	1	1	1	1	1	1	0	1	1	1	1	NA	1	1	1	1	1	1
AP1B1	Q5SVG5		X	198	60.8	N	1	1	1	1	1	0	1	1	1	1	1	1	1	1	1	1	1	1	1	1	1	1	1	1	1	1	1	1	1	1	1	0	1	1	1	1	NA	1	1	1	1	1	1
AP1B1	Q5SVG5		X	214	49	N	1	1	1	1	1	0	1	1	1	1	1	1	1	1	1	1	1	1	1	1	1	1	1	1	1	1	1	1	1	1	1	0	1	1	1	1	NA	1	1	1	1	1	1
AP1B1	Q5SVG5		X	406	31.5	N	1	1	1	1	1	0	1	1	1	1	1	1	1	1	1	1	1	1	1	1	1	1	1	1	1	1	1	1	1	1	1	0	1	1	1	1	1	1	1	1	1	1	1
AP1B1	Q5SVG5		X	897	14.7	N	1	1	1	1	1	0	1	1	1	1	1	1	1	1	1	1	1	1	1	1	1	1	1	1	1	1	1	1	1	1	1	0	1	1	1	1	1	1	1	1	1	1	1
AP2B1	Q9DBG3		X	95	5.7	N	1	1	1	1	1	1	1	1	1	1	1	1	0	1	1	0	1	1	1	1	1	1	1	1	1	1	1	1	1	1	1	1	1	1	1	1	0	0	1	1	0	1	1
AP2B1	Q9DBG3		X	112	8.5	N	1	1	1	1	1	1	1	1	1	1	1	1	0	1	1	0	1	1	1	1	1	1	1	1	1	1	1	1	1	1	1	1	1	1	1	1	0	0	1	1	0	1	1
AP2B1	Q9DBG3		X	123	16	N	1	1	1	1	1	1	1	1	1	1	1	1	0	1	1	0	1	1	1	1	1	1	1	1	1	1	1	1	1	1	1	1	1	1	1	1	0	0	1	1	0	1	1
AP2B1	Q9DBG3		X	225	12.8	N	1	1	1	1	1	1	1	1	1	1	1	1	0	1	1	0	1	1	1	1	1	1	1	1	1	1	1	1	1	1	1	1	1	1	1	1	0	0	1	1	0	1	1
AP2B1	Q9DBG3		X	565	36	N	1	1	1	1	1	1	1	1	1	1	1	1	0	1	1	0	1	1	1	1	1	1	1	1	1	1	1	1	1	1	1	1	1	1	1	1	0	0	1	1	0	1	1
AP2B1	Q9DBG3		X	818	61.2	N	1	1	1	1	1	1	1	1	1	1	1	1	0	1	1	0	1	1	1	1	1	1	1	1	1	1	1	1	1	1	1	1	1	1	1	1	0	0	1	1	0	1	1
AP2B1	Q9DBG3		X	857	51.2	N	1	1	1	1	1	1	1	1	1	1	1	1	0	1	1	0	1	1	1	1	1	1	1	1	1	1	1	1	1	1	1	1	1	1	1	1	0	0	1	1	0	1	1
AP2B1	Q9DBG3		X	918	46.7	N	1	1	1	1	1	1	1	1	1	1	1	1	0	1	1	0	1	1	1	1	1	1	1	1	1	1	1	1	1	1	1	1	1	1	1	1	0	0	1	1	0	1	1
AP2M1	Q3TWV4		X	86	12.2	N	1	1	1	1	1	1	1	1	1	1	1	1	1	1	1	1	1	1	1	1	1	1	1	1	1	1	1	1	1	1	1	1	1	1	1	1	1	1	1	1	1	1	1
APOA1BP	Q8K4Z3			29	53.5	N	1	1	1	1	1	1	1	1	1	1	1	1	1	1	1	0	0	NA	1	1	1	1	1	1	1	1	1	NA	NA	1	NA	1	1	1	NA	1	0	NA	NA	0	NA	NA	0
APOA1BP	Q8K4Z3			277	6.8	N	1	1	1	1	1	1	1	1	1	1	1	1	1	1	1	1	1	1	1	1	1	1	1	1	1	1	1	1	1	1	1	1	1	1	1	1	1	1	1	0	1	1	1
ARF6	P62331			155	8	N	1	1	1	1	1	1	1	1	1	1	1	1	1	1	1	1	1	1	1	1	1	1	1	1	1	1	1	0	0	1	1	1	1	1	1	1	1	1	1	1	1	1	1
ARIH1	H7BWY7		X	63	8.7	N	1	1	1	1	1	NA	1	1	0	1	0	1	1	NA	1	NA	1	NA	1	1	1	NA	1	1	NA	NA	1	1	NA	1	1	1	1	NA	1	1	0	NA	NA	NA	0	NA	1
ARIH1	H7BWY7		X	187	5.8	N	1	1	1	1	1	1	1	1	1	1	1	1	1	1	1	1	1	1	1	1	1	1	1	1	1	1	1	1	1	1	1	1	1	1	1	1	1	1	1	1	1	1	1
ARIH1	H7BWY7		X	201	25	N	1	1	1	1	1	1	1	1	1	1	1	1	1	1	1	1	1	1	1	1	1	1	1	1	1	1	1	1	1	1	1	1	1	1	1	1	1	1	1	1	1	1	1
ARIH1	H7BWY7		X	206	66.3	N	1	1	1	1	1	1	1	1	1	1	1	1	1	1	1	1	1	1	1	1	1	1	1	1	1	1	1	1	1	1	1	1	1	1	1	1	1	1	1	1	1	1	1
ARIH1	H7BWY7		X	209	33.8	N	1	1	1	1	1	1	1	1	1	1	1	1	1	1	1	1	1	1	1	1	1	1	1	1	1	1	1	1	1	1	1	1	1	1	1	1	1	1	1	1	1	1	1
ARIH1	H7BWY7		X	229	36.7	N	1	1	1	1	1	1	1	1	1	1	1	1	1	1	1	1	1	1	1	1	1	1	1	1	1	1	1	1	1	1	1	1	1	1	1	1	1	1	1	1	1	1	1
ARIH1	H7BWY7		X	267	8.2	N	1	1	1	1	1	1	1	1	1	1	1	1	1	1	1	1	1	1	1	1	1	1	1	1	1	1	1	1	1	1	1	1	0	1	1	1	1	1	1	1	1	1	1
ARIH1	H7BWY7		X	274	32.2	N	1	1	1	1	1	1	1	1	1	1	1	1	1	1	1	1	1	1	1	1	1	1	1	1	1	1	1	1	1	1	1	1	1	1	1	1	1	1	1	1	1	1	1
ARIH1	H7BWY7		X	279	25.3	N	1	1	1	1	1	1	1	1	1	1	1	1	1	1	1	1	1	1	1	1	1	1	1	1	1	1	1	1	1	1	1	1	1	1	1	1	1	1	1	1	1	1	1
ARIH1	H7BWY7		X	295	51.2	N	1	1	1	1	1	1	1	1	1	1	1	1	1	1	1	1	1	1	1	1	1	1	1	1	1	1	1	1	1	1	1	1	1	1	1	1	1	1	1	1	1	1	1
ARIH1	H7BWY7		X	297	16.5	N	1	1	1	1	1	1	1	1	1	1	1	1	1	1	1	1	1	1	1	1	1	1	1	1	1	1	1	1	1	1	1	1	1	1	1	1	1	1	1	1	1	1	1
ARIH1	H7BWY7		X	334	14.7	N	1	1	1	1	1	1	1	1	1	1	1	1	1	1	1	1	1	1	1	1	1	1	1	1	1	1	1	1	1	1	1	1	1	1	1	1	1	1	1	1	1	1	1
ARIH1	H7BWY7		X	375	21.8	N	1	1	1	1	1	1	1	1	1	1	1	1	1	1	1	1	1	1	1	1	1	1	1	1	1	1	1	1	1	1	1	1	1	1	1	1	1	1	1	1	1	1	1
ARPC1A	Q9R0Q6		X	162	25.2	N	1	1	1	1	1	0	1	1	1	1	1	1	1	1	1	1	1	1	1	1	1	1	1	1	1	1	1	0	1	1	1	1	1	1	1	1	1	1	1	1	1	1	1
ARPC1A	Q9R0Q6		X	267	13	N	1	1	1	1	1	0	1	1	1	1	1	1	1	1	1	1	1	1	1	1	1	1	1	1	1	1	1	1	1	1	1	1	1	1	1	1	1	1	1	1	1	1	1
ARPC1A	Q9R0Q6		X	268	9	N	1	1	1	1	1	0	1	1	1	1	1	1	1	1	1	1	1	1	1	1	1	1	1	1	1	1	1	1	1	1	1	1	1	1	1	1	1	1	1	1	1	1	1
ARPC1A	Q9R0Q6		X	279	16.8	N	1	1	1	1	1	0	0	1	1	1	1	1	1	1	1	0	0	1	1	1	1	1	1	0	1	1	1	1	0	1	1	1	1	1	0	0	0	0	0	0	0	0	0
ARPC1B	Q9WV32		X	162	20	N	1	1	1	1	1	1	1	1	1	1	1	1	1	0	0	0	1	1	1	1	1	1	1	1	1	1	1	1	1	1	1	1	1	1	1	1	0	1	1	1	1	1	1
ARPC1B	Q9WV32		X	202	60.2	N	1	1	1	1	1	1	1	1	1	1	1	1	1	0	0	0	1	1	1	1	1	1	1	1	1	1	1	1	1	1	1	1	1	1	1	1	0	1	1	1	1	1	1
ARPC1B	Q9WV32		X	227	11	N	1	1	1	1	1	1	1	1	1	1	1	1	1	0	0	0	1	1	1	1	1	1	1	1	1	1	1	1	1	1	1	1	1	1	1	1	0	1	1	1	1	1	1
ARPC1B	Q9WV32		X	265	9.8	N	1	1	1	1	1	1	0	1	1	1	1	1	1	0	0	0	1	1	1	1	1	1	1	1	1	1	1	1	1	1	1	1	1	1	1	1	0	1	1	1	1	1	1
ARPC2	Q9CVB6		X	257	15.8	N	1	1	1	1	1	1	1	1	1	1	1	1	1	1	1	1	1	1	1	1	1	1	1	1	1	1	1	1	1	1	1	1	1	1	1	1	1	1	1	1	1	1	1
ARPC4	P59999		X	21	51.3	N	1	1	1	1	1	1	1	1	1	1	0	0	1	0	1	1	1	1	1	0	1	1	1	1	1	1	1	1	1	1	1	1	1	1	1	NA	0	NA	0	0	1	1	NA
ASL	Q91YI0		X	307	8	N	1	1	1	1	1	1	1	1	1	1	1	1	1	1	1	1	1	1	1	1	1	1	1	1	1	1	1	1	1	1	1	1	1	1	1	1	1	1	1	1	0	1	1
ASS1	P16460		X	337	22.2	N	1	1	1	1	1	1	1	1	1	1	1	1	1	1	1	1	1	1	1	1	1	1	1	1	1	1	1	1	1	1	1	1	1	1	1	1	1	1	1	1	0	1	1
ATIC	Q9CWJ9		X	146	8.7	N	1	1	1	1	1	1	1	1	1	1	1	1	1	1	1	1	1	1	1	1	1	1	1	1	1	1	1	1	1	1	1	1	1	1	1	1	1	1	1	1	1	1	1
ATIC	Q9CWJ9		X	241	28.2	N	1	1	1	1	1	1	1	1	1	1	1	1	1	1	1	1	1	1	1	1	1	1	1	1	1	1	1	1	1	1	1	1	1	1	1	1	1	1	1	1	1	1	1
ATIC	Q9CWJ9		X	287	7.7	N	1	1	NA	1	1	1	1	1	1	1	1	1	1	1	1	1	1	1	1	1	1	1	1	1	1	1	1	1	1	1	1	1	1	1	1	1	1	1	1	1	1	1	1
ATOX1	O08997		X	12	50	Y	1	1	1	1	1	0	1	1	0	1	1	1	1	1	1	1	1	1	1	1	1	1	1	1	1	0	1	1	1	1	1	1	1	1	1	1	1	1	1	1	1	1	1
ATOX1	O08997		X	15	16.2	Y	1	1	1	1	1	0	1	1	0	1	1	1	1	1	1	1	1	1	1	1	1	1	1	1	1	0	1	1	1	1	1	1	1	1	1	1	1	1	1	1	1	1	1
ATOX1	O08997		X	41	24	N	1	1	1	1	1	0	1	0	0	1	1	1	1	1	0	1	1	1	1	0	0	1	1	1	0	0	1	0	1	1	0	0	0	0	1	1	1	1	1	1	0	1	1
ATP1A1	Q8VDN2			93	49.5	N	1	1	1	1	1	1	1	1	1	1	1	1	1	1	1	1	1	1	1	1	1	1	1	1	1	1	1	1	1	1	1	0	1	1	1	0	1	1	1	1	1	1	1
ATP1A1	Q8VDN2			145	32.8	N	1	1	1	1	1	1	1	1	1	1	1	1	1	1	1	1	1	1	1	1	1	1	1	1	1	1	1	1	1	1	1	0	1	1	1	0	1	1	1	1	1	1	1
ATP1A1	Q8VDN2			459	9.5	N	1	1	1	1	1	1	1	1	1	1	1	1	1	1	1	1	1	1	1	1	1	1	1	1	1	1	1	1	1	1	1	0	1	1	1	0	1	1	1	1	1	1	1
ATP1A1	Q8VDN2			463	6	N	1	1	1	1	1	1	1	1	1	1	1	1	1	1	1	1	1	1	1	1	1	1	1	1	1	1	1	1	1	1	1	0	1	1	1	0	1	1	1	1	1	1	1
ATP1A1	Q8VDN2			464	6.7	N	1	1	1	1	1	1	1	1	1	1	1	1	1	1	1	1	1	1	1	1	1	1	1	1	1	1	1	1	1	1	1	0	1	1	1	0	1	1	1	1	1	1	1
ATP1A1	Q8VDN2			809	15.3	N	1	1	1	1	1	1	1	1	1	1	1	1	1	1	1	1	1	1	1	1	1	1	1	1	1	1	1	1	1	1	1	0	1	1	1	0	1	1	1	1	1	1	1
ATP1A1	Q8VDN2			971	24	N	1	1	1	1	1	1	1	1	1	1	1	1	1	1	1	1	1	1	1	1	1	1	1	1	1	1	1	1	1	1	1	0	1	1	1	0	1	1	1	1	1	1	1
ATP1A1	Q8VDN2			990	8.7	N	1	1	1	1	1	1	1	1	1	1	1	1	1	1	1	1	1	1	1	1	1	1	1	1	1	1	1	1	1	1	1	0	1	1	1	0	1	1	1	1	1	1	1
ATP5C1	Q8C2Q8	X		79	8	N	1	1	1	1	1	1	1	1	1	1	1	1	1	1	1	1	1	1	1	1	1	1	1	1	1	1	1	1	1	1	1	1	1	1	1	1	1	1	1	1	1	1	1
ATP5E	P56382	X		19	27.8	N	1	1	0	1	1	1	1	1	0	1	1	1	1	1	0	1	1	1	1	1	1	1	1	1	1	1	1	1	1	1	1	1	1	1	1	1	1	0	1	1	1	1	1
ATP5H	Q9DCX2	X		101	43.8	N	1	1	1	1	1	1	1	1	1	1	1	1	1	1	1	0	0	1	1	1	1	1	1	1	0	1	1	1	1	1	1	1	1	1	1	1	0	0	0	0	0	0	0
ATP5O	Q9DB20	X		141	40.2	N	1	1	1	1	1	1	1	1	1	1	1	1	1	1	1	1	1	1	1	1	1	1	1	1	1	1	1	1	1	1	1	1	1	1	1	1	1	1	1	1	1	1	1
ATP6V1A	P50516		X	32	17.2	N	1	1	1	1	1	1	1	1	1	1	1	1	1	1	1	1	0	1	1	1	1	1	1	1	1	1	1	1	1	1	1	1	1	0	1	1	1	1	1	1	1	1	1
ATP6V1A	P50516		X	254	8.8	N	1	1	1	1	1	1	1	1	1	1	1	1	1	1	1	1	1	1	1	1	1	1	1	1	1	1	1	1	1	1	1	1	1	1	1	1	1	1	1	1	1	1	1
BBOX1	Q924Y0		X	3	36.2	Y	1	1	1	1	1	1	NA	1	1	1	1	1	1	1	1	0	0	1	1	1	1	1	1	1	1	1	1	1	0	1	1	1	1	1	1	1	0	0	0	0	0	0	0
BBOX1	Q924Y0		X	40	38.3	N	1	1	1	1	1	1	1	1	1	1	1	1	1	1	1	1	1	1	1	1	1	1	1	1	1	1	1	1	1	1	1	1	1	1	1	1	1	1	1	1	1	1	1
BBOX1	Q924Y0		X	95	9.7	Y	1	1	1	1	1	1	NA	1	1	1	1	1	1	1	1	1	1	1	1	1	1	1	1	1	1	1	1	1	1	1	1	1	1	1	1	1	1	1	1	1	1	1	1
BBOX1	Q924Y0		X	113	6.2	N	1	1	1	1	1	1	NA	1	1	1	1	1	1	1	1	1	1	0	0	1	1	1	1	0	1	1	1	1	1	1	1	1	1	1	1	1	0	0	0	0	0	1	1
BBOX1	Q924Y0		X	267	17.5	N	1	1	1	1	1	1	1	1	1	1	1	1	1	1	1	1	1	1	1	1	1	1	1	1	1	1	1	1	1	1	1	1	1	1	1	1	1	1	1	1	1	1	1
BCKDHB	Q6P3A8	X		24	26	N	0	0	0	0	0	0	NA	NA	0	0	0	1	0	0	0	0	0	0	NA	0	0	NA	NA	0	NA	NA	1	1	1	0	0	0	0	0	0	0	NA	0	0	0	0	NA	0
BCKDHB	Q6P3A8	X		28	53.3	N	0	0	0	0	0	0	NA	NA	0	0	0	0	0	0	0	0	0	0	NA	0	0	NA	NA	0	NA	NA	1	1	0	1	0	0	0	0	0	0	NA	0	0	0	0	NA	0
BCKDHB	Q6P3A8	X		123	37.3	N	1	1	1	1	1	1	1	1	1	1	1	1	1	1	1	1	NA	1	1	1	1	1	1	1	1	1	1	1	1	1	1	1	1	1	1	1	1	1	1	1	1	1	1
BCKDHB	Q6P3A8	X		205	7.7	N	1	1	NA	1	1	1	1	1	1	1	1	1	1	1	1	1	1	1	1	1	1	1	1	1	1	NA	1	1	1	1	1	1	1	1	1	1	1	1	1	1	1	1	1
BHMT	O35490		X	131	62	Y	1	1	1	1	1	1	1	1	1	1	1	1	1	1	1	1	1	1	1	1	1	1	1	1	1	1	1	1	1	1	1	1	1	1	0	1	1	1	1	1	0	0	0
BHMT	O35490		X	300	9	N	1	1	1	1	1	1	1	1	1	1	1	1	1	1	1	1	1	1	1	1	1	1	1	1	1	1	1	NA	1	1	1	1	1	1	0	1	1	1	1	1	1	1	1
BLMH	Q8R016		X	164	6	N	1	1	1	1	1	1	1	1	1	1	1	1	1	NA	1	1	1	1	1	1	1	1	1	1	1	NA	1	1	1	1	1	1	1	1	1	1	NA	1	1	1	0	0	0
BLMH	Q8R016		X	221	17	N	1	1	1	1	1	1	1	1	1	1	1	1	1	1	1	0	0	1	1	1	1	1	1	1	1	1	1	1	1	1	1	1	1	1	1	1	0	0	0	0	0	0	0
BLMH	Q8R016		X	223	22.5	N	1	1	1	1	1	1	1	1	1	1	1	1	1	1	1	1	1	1	1	1	1	1	1	1	1	1	1	1	1	1	1	1	1	1	1	1	1	1	1	1	1	1	1
BLMH	Q8R016		X	409	6.7	N	1	1	1	1	1	1	1	1	1	1	1	1	1	1	1	1	1	1	1	1	1	1	1	1	1	1	1	1	1	1	1	1	1	1	1	1	0	0	0	0	0	0	0
BPHL	Q8R164			25	55.2	N	0	0	0	0	0	0	0	0	0	0	0	0	0	0	0	NA	NA	0	0	0	0	0	0	0	NA	0	0	0	0	1	0	0	0	0	NA	0	NA	NA	NA	NA	0	0	0
BPNT1	Q9Z0S1		X	28	46.8	N	0	0	0	0	0	0	0	0	0	0	0	0	0	0	0	0	0	0	0	0	0	0	0	0	0	0	1	1	1	1	0	0	0	0	0	0	0	0	0	0	0	0	0
BPNT1	Q9Z0S1		X	59	13.2	N	1	1	1	1	1	1	1	0	1	1	1	1	1	1	1	1	1	1	1	1	1	1	1	1	1	1	1	1	1	1	1	1	1	1	1	1	1	1	1	1	1	1	1
BPNT1	Q9Z0S1		X	100	14.7	N	1	1	1	1	1	NA	1	0	1	1	1	1	1	1	1	1	1	1	1	1	1	1	1	1	1	1	1	1	1	1	1	1	1	1	1	1	1	1	1	1	1	0	0
C11orf54	Q91V76			54	6.5	N	1	1	1	1	1	1	1	1	1	1	1	1	1	1	1	1	1	1	1	1	1	1	1	NA	1	1	1	NA	1	1	1	1	1	1	1	1	1	1	1	1	1	1	1
C11orf54	Q91V76			226	40	N	1	1	1	1	1	1	1	1	1	1	1	1	1	1	1	1	1	1	1	1	1	1	1	1	1	1	1	1	1	1	1	1	1	1	1	1	1	1	1	1	1	1	1
C1QBP	Q8R5L1			7	60.3	Y	1	1	1	1	1	1	1	1	0	1	0	0	1	1	0	NA	0	1	1	0	0	0	0	1	0	1	1	1	1	1	1	1	1	1	NA	1	NA	NA	NA	NA	0	NA	NA
C1QBP	Q8R5L1			39	43.8	N	1	1	1	1	1	NA	1	1	0	1	0	1	1	1	1	NA	0	1	1	0	0	0	0	1	1	1	1	1	1	1	1	1	1	1	NA	1	NA	NA	NA	0	0	0	0
C1QBP	Q8R5L1			65	25.3	N	1	1	1	1	1	1	1	1	0	1	1	1	1	1	1	1	1	1	1	1	1	1	1	1	NA	1	1	1	1	1	1	1	1	1	0	1	0	NA	NA	0	0	NA	0
C1QBP	Q8R5L1			67	19.7	Y	1	1	1	1	1	1	1	1	0	1	1	1	1	1	1	1	1	1	1	1	1	1	1	1	1	1	1	1	1	1	1	1	1	1	0	1	0	NA	1	1	1	1	1
C1QBP	Q8R5L1			69	53.3	N	1	1	1	1	1	1	0	1	0	1	1	1	1	1	1	1	1	1	1	0	0	0	0	1	1	1	1	1	1	1	1	1	1	1	0	1	1	NA	1	1	1	0	1
C3	P01027			559	6.8	N	1	1	1	1	1	1	1	1	NA	1	1	1	1	1	1	1	1	NA	1	1	1	1	1	1	1	1	1	0	1	1	1	1	1	1	1	1	1	1	0	0	1	1	1
C3	P01027			626	20.5	N	1	1	1	1	1	1	1	1	NA	1	1	1	1	1	1	1	1	NA	1	1	1	1	1	1	1	1	1	1	1	1	1	1	1	1	1	1	1	1	0	0	1	1	1
C3	P01027			661	20.7	N	1	1	1	1	1	1	1	1	NA	1	1	1	1	1	1	NA	1	NA	1	1	1	1	1	1	1	1	1	1	1	1	1	1	1	1	1	1	1	1	0	0	1	1	1
C3	P01027			693	9	N	1	1	1	1	1	1	1	1	1	1	1	1	1	1	1	1	1	NA	1	1	1	1	1	1	1	1	1	1	1	1	1	1	1	1	1	1	1	1	0	0	1	1	1
C3	P01027			707	10.5	N	1	1	1	1	1	1	1	1	NA	1	1	1	1	1	1	1	1	NA	1	1	1	1	1	1	1	1	1	1	1	1	1	1	1	1	1	1	1	1	0	0	1	1	1
C3	P01027			873	7.2	N	1	1	1	1	1	1	1	1	1	1	1	1	1	1	1	1	1	NA	1	1	1	1	1	1	1	1	1	1	1	1	1	1	1	1	1	1	1	1	0	0	1	1	1
C3	P01027			1458	21.7	N	1	1	1	1	1	1	1	1	1	1	1	1	1	1	1	0	1	1	1	1	1	1	1	1	1	1	1	NA	1	1	1	1	1	0	0	1	1	1	0	0	1	1	1
C3	P01027			1511	15.2	N	1	1	1	1	1	1	1	1	1	1	1	1	1	1	1	1	1	1	1	1	1	1	1	1	1	1	1	NA	1	1	1	1	1	1	1	1	1	1	0	0	1	1	1
C3	P01027			1537	6.8	N	1	1	1	1	1	1	1	1	1	1	1	1	1	1	1	1	1	1	1	1	1	1	1	1	1	1	1	1	1	1	1	1	1	1	1	1	1	1	0	0	1	1	1
C3	P01027			1637	26.8	N	1	1	1	1	1	1	1	1	1	1	1	1	1	1	1	0	1	1	1	1	1	1	1	1	1	1	1	NA	1	1	1	1	1	0	0	1	1	1	0	0	1	1	1
C3	P01027			1646	6.2	N	1	1	1	1	1	1	1	1	1	1	1	1	1	1	1	0	1	1	1	1	1	1	1	1	1	1	0	NA	1	1	1	1	1	NA	NA	1	1	1	0	0	1	1	1
C3	P01027			1661	18.7	N	1	1	1	1	1	1	1	1	1	1	1	1	1	1	1	1	1	1	1	1	1	1	1	1	1	1	NA	0	1	1	1	1	1	1	1	1	1	1	0	0	1	1	1
CA2	P00920		X	181	58.3	N	0	0	0	0	0	0	0	0	0	0	0	0	0	0	0	0	0	0	0	0	0	0	0	1	0	1	0	0	0	1	0	0	1	0	1	0	0	0	0	0	0	0	0
CA3	P16015		X	182	6.7	Y	1	1	1	1	1	1	1	1	1	1	1	1	1	1	1	1	1	1	1	1	1	1	1	1	1	1	1	1	1	1	1	0	1	1	1	1	0	0	0	0	0	0	0
CA3	P16015		X	187	27.8	N	1	1	1	1	1	1	1	1	1	1	1	1	1	1	1	1	1	1	1	1	1	1	1	1	1	1	1	1	1	1	1	0	1	1	1	1	0	0	0	0	0	0	0
CALR	P14211		X	105	13.3	N	1	1	1	1	1	1	1	1	1	1	1	1	1	0	1	1	1	1	1	1	1	1	1	1	1	1	1	NA	1	1	1	1	1	1	1	1	1	1	1	1	1	1	1
CALR	P14211		X	137	39.5	N	1	1	1	1	1	1	1	1	1	1	1	1	1	0	1	1	1	1	1	1	1	1	1	1	1	1	1	1	1	1	1	1	1	1	1	1	1	1	1	1	1	1	1
CAND1	Q6ZQ38		X	206	11.7	N	1	1	1	1	1	1	1	1	1	1	1	1	1	1	1	1	1	1	1	1	1	1	1	1	1	1	1	NA	1	1	1	1	1	1	1	1	1	1	1	1	1	1	1
CAND1	Q6ZQ38		X	264	5.7	N	1	1	1	1	1	1	1	1	1	1	1	1	1	1	1	1	1	1	1	1	1	1	1	1	1	1	1	NA	1	1	1	1	1	1	1	1	1	1	1	1	1	1	1
CAND1	Q6ZQ38		X	286	34.2	N	1	1	1	1	1	1	1	1	1	1	1	1	1	1	1	1	1	1	1	1	1	1	1	1	1	1	1	1	1	1	1	1	1	1	1	1	1	1	1	1	1	1	1
CAND1	Q6ZQ38		X	301	10.7	N	1	1	1	1	1	1	1	1	1	1	1	1	1	1	1	1	1	1	1	1	1	1	1	1	1	1	1	1	1	1	1	1	1	1	1	1	1	1	1	1	1	1	1
CAND1	Q6ZQ38		X	413	67.3	N	1	1	1	1	1	1	1	1	1	1	1	1	1	1	1	1	1	1	1	1	1	1	1	1	1	1	1	1	1	1	1	1	1	1	1	1	1	1	1	1	1	1	1
CAND1	Q6ZQ38		X	506	9.5	N	1	1	1	1	1	1	1	1	1	1	1	1	1	1	1	1	1	1	1	1	1	1	1	1	1	1	1	1	1	1	1	1	1	1	1	1	1	1	1	1	1	1	1
CAND1	Q6ZQ38		X	527	5	N	1	1	1	1	1	1	1	1	1	1	1	1	1	1	1	1	1	1	1	1	1	1	1	1	1	1	1	1	1	1	1	1	1	1	1	1	1	1	1	1	1	1	1
CAND1	Q6ZQ38		X	810	26.3	N	1	1	1	1	1	1	1	1	1	1	1	1	1	1	1	1	1	1	1	1	1	1	1	1	1	1	1	1	1	1	1	1	1	1	1	1	1	1	1	1	1	1	1
CAND1	Q6ZQ38		X	940	11.7	N	1	1	1	1	1	1	1	1	1	1	1	1	1	1	1	1	1	1	1	1	1	1	1	1	1	1	1	1	1	1	1	1	1	1	1	1	1	1	1	1	1	1	1
CAND1	Q6ZQ38		X	942	46.5	N	1	1	1	1	1	1	1	1	1	1	1	1	1	1	1	1	1	1	1	1	1	1	1	1	1	1	1	1	1	1	1	1	1	1	1	1	1	1	1	1	1	1	1
CAND1	Q6ZQ38		X	1096	16.7	N	1	1	1	1	1	1	1	1	1	1	1	1	1	1	1	1	1	1	1	1	1	1	1	1	1	1	1	1	1	1	1	1	1	1	1	1	1	1	1	1	1	1	1
CAND1	Q6ZQ38		X	1134	8.8	N	1	1	1	1	1	1	1	1	1	1	1	1	1	1	1	1	1	1	1	1	1	1	1	1	1	1	1	1	1	1	1	1	1	1	1	1	1	1	1	1	1	1	1
CAND1	Q6ZQ38		X	1153	5.5	N	1	1	1	1	1	1	1	1	1	1	1	1	1	1	1	1	1	1	1	1	1	1	1	1	1	1	1	1	1	1	1	1	1	1	1	1	1	1	1	1	1	1	1
CAPZB	A2AMW0		X	24	28	N	1	1	1	1	1	1	1	1	1	1	1	1	1	1	1	1	1	1	1	1	1	1	1	1	1	1	1	1	1	1	1	1	1	1	1	1	1	1	1	1	0	1	1
CAPZB	A2AMW0		X	50	15.5	N	1	1	1	1	1	1	1	1	1	1	1	1	1	1	1	1	1	1	1	1	1	1	1	1	1	1	1	1	1	1	1	1	1	1	1	1	1	1	1	1	0	1	1
CAPZB	A2AMW0		X	194	71.2	N	1	1	1	NA	1	1	1	1	1	1	1	1	1	1	0	0	0	1	1	1	1	1	1	1	1	0	1	1	1	NA	0	1	1	0	0	0	0	0	0	0	0	0	0
CAPZB	A2AMW0		X	260	69.2	N	1	1	1	NA	1	0	1	1	0	1	1	1	1	1	0	NA	0	1	1	NA	1	1	1	1	1	1	1	1	1	1	1	1	1	1	0	0	0	0	0	0	0	0	0
CAT	P24270			377	34.7	N	1	1	1	1	1	1	1	1	1	1	1	1	1	1	1	1	1	1	1	1	1	1	1	1	1	1	1	1	1	1	1	1	0	1	1	1	1	1	1	1	1	1	1
CAT	P24270			425	41.8	N	0	0	0	0	1	1	1	0	1	0	1	1	1	1	0	0	0	0	0	1	1	1	1	1	1	1	1	1	1	1	1	1	0	0	0	0	0	0	0	0	0	0	0
CBS	Q91WT9-2		X	8	55.3	N	0	0	0	0	0	0	0	0	0	0	0	0	0	0	0	0	0	0	0	0	0	0	0	0	0	0	1	1	1	1	0	0	0	0	0	NA	0	0	0	0	0	NA	0
CBS	Q91WT9-2		X	49	8.2	N	1	1	1	1	1	1	1	1	1	1	1	1	1	1	1	1	1	1	1	1	1	1	1	1	1	1	1	1	1	1	1	1	1	1	1	1	1	1	1	1	1	NA	1
CBS	Q91WT9-2		X	476	43	Y	0	0	0	0	0	0	NA	0	1	1	0	0	0	0	0	0	0	0	0	1	1	1	1	0	1	0	1	1	1	1	0	0	0	0	0	0	0	0	0	0	0	0	0
CCBL1	Q8BTY1		X	416	32	N	0	0	0	0	0	0	0	0	0	0	0	0	0	0	0	0	0	0	0	0	0	0	0	0	0	0	0	0	0	0	0	0	0	0	0	0	0	0	0	0	0	0	0
CCBL2	Q71RI9-2	X		78	27.5	Y	0	1	0	0	0	0	1	1	1	1	1	1	1	0	1	0	0	1	0	1	1	0	1	1	1	0	1	1	1	1	1	1	1	1	1	1	0	0	0	0	0	0	0
CCT2	P80314		X	395	13.2	N	1	1	1	1	1	1	1	1	1	1	1	1	1	1	1	1	1	1	1	1	1	1	1	1	1	1	1	1	1	1	1	1	1	1	1	1	1	1	1	1	1	1	1
CCT2	P80314		X	535	69.7	N	1	1	1	1	1	1	1	1	1	1	1	1	1	1	1	1	1	1	1	1	1	1	1	1	1	1	1	1	1	1	1	1	1	1	NA	1	1	1	1	1	1	1	1
CCT3	P80318		X	213	48.7	N	1	1	1	1	1	1	1	1	1	1	1	1	1	1	1	1	1	1	1	1	1	1	1	1	NA	1	1	1	1	1	1	1	1	1	1	1	1	1	0	0	0	1	1
CCT3	P80318		X	475	53.3	N	1	1	1	1	1	1	1	1	1	1	1	1	1	1	1	1	1	1	1	1	1	1	1	1	1	1	1	1	1	1	1	1	1	1	1	1	0	0	0	0	0	0	0
CCT4	P80315		X	120	6	N	1	1	1	1	1	1	1	1	1	1	1	1	1	1	1	1	1	1	1	1	1	1	1	1	0	1	1	1	1	1	1	1	1	1	1	1	1	1	1	1	1	1	1
CCT4	P80315		X	252	13.7	N	1	1	1	1	1	1	1	NA	1	1	1	1	1	1	1	1	1	1	1	1	1	1	1	1	1	NA	1	1	1	1	1	1	1	1	1	1	1	1	1	1	1	1	1
CCT4	P80315		X	337	35.2	N	1	1	1	1	1	1	1	1	1	1	1	1	1	1	1	1	1	1	1	1	1	1	1	1	1	1	1	1	1	1	1	1	1	1	1	1	1	1	1	1	1	1	1
CCT5	P80316		X	253	46.3	N	1	1	1	1	1	1	1	0	1	1	1	1	1	1	1	1	1	1	1	1	1	1	1	1	1	1	1	1	1	1	1	1	1	1	1	1	1	1	1	1	1	1	1
CCT5	P80316		X	302	53.3	N	1	1	1	1	1	1	1	0	1	1	1	1	1	1	1	1	1	1	1	1	1	1	1	1	1	1	1	1	1	1	1	1	1	1	1	1	1	1	1	1	1	1	1
CCT5	P80316		X	377	61.7	Y	1	1	1	1	1	1	1	1	1	1	1	1	1	1	1	1	1	1	1	1	1	1	1	1	1	1	1	1	1	1	1	1	1	1	1	1	1	1	1	1	1	1	1
CCT5	P80316		X	429	8.2	N	1	1	1	1	1	1	1	1	1	1	1	1	1	1	1	1	1	1	1	1	1	1	1	1	1	1	1	1	1	1	1	1	1	1	1	1	1	1	1	1	1	1	1
CCT5	P80316		X	440	24.8	N	1	1	1	1	1	1	1	1	1	1	1	1	1	1	1	1	1	1	1	1	1	1	1	1	1	1	1	1	1	1	1	NA	1	1	1	1	1	1	1	1	1	1	1
CCT5	P80316		X	493	24.3	N	1	1	1	1	1	1	1	1	1	1	1	1	1	1	1	1	1	1	1	1	1	1	1	1	1	1	1	1	1	1	1	NA	1	1	1	1	1	1	1	1	1	1	1
CCT8	H3BL49		X	185	45.3	N	1	1	1	1	1	1	1	1	1	1	1	1	1	1	1	1	1	1	1	1	1	1	1	1	1	1	1	1	1	1	1	1	1	1	1	1	1	1	1	1	1	1	1
CCT8	H3BL49		X	266	22.8	N	1	1	1	1	1	1	1	1	1	1	1	1	1	1	1	1	1	1	1	1	1	1	1	1	1	1	1	1	1	1	1	1	1	1	1	1	1	1	1	1	1	NA	1
CCT8	H3BL49		X	371	15.7	N	1	1	1	1	1	1	1	1	1	1	1	0	1	1	1	1	1	1	1	1	1	1	1	1	1	1	1	1	1	1	1	1	1	1	1	1	1	1	1	1	1	1	1
CDC42	P60766		X	18	23.5	N	1	1	0	1	1	1	1	1	1	1	1	1	1	0	1	1	1	1	1	1	1	1	1	1	1	1	1	1	1	1	1	1	1	1	1	1	1	1	1	1	1	1	1
CISD1	Q91WS0			83	6.8	N	1	1	1	1	1	1	1	1	1	1	1	1	1	1	1	1	1	1	1	1	1	1	1	1	1	1	1	1	1	1	1	1	1	1	1	1	1	1	1	1	1	1	1
CLIC4	Q9QYB1		X	100	46.3	N	1	1	1	1	1	1	1	1	1	1	1	1	1	1	1	0	1	1	1	1	1	1	1	1	1	1	1	1	1	1	1	1	1	1	1	1	0	0	0	0	1	1	1
CNDP2	Q9D1A2		X	300	44.8	N	0	0	0	0	1	0	1	1	1	1	1	1	1	1	1	0	0	0	0	1	1	1	1	1	1	1	1	1	1	1	1	1	1	1	1	1	0	0	0	0	0	0	0
COMT	O88587-2		X	33	10.5	N	1	1	1	1	1	1	1	1	1	0	1	1	1	1	1	1	1	1	1	1	1	1	1	1	1	1	0	0	1	1	0	0	1	1	1	1	1	1	1	1	0	1	1
COMT	O88587-2		X	69	16.8	N	1	1	1	1	1	1	1	1	1	1	1	1	1	NA	1	1	1	1	1	1	1	1	1	1	1	1	1	1	1	1	0	0	1	1	1	1	1	1	1	1	0	1	1
COMT	O88587-2		X	157	8	N	1	1	1	1	1	1	1	1	1	1	1	1	1	1	1	0	0	1	1	1	1	1	1	1	1	1	0	0	1	1	0	0	1	1	1	1	1	1	1	1	0	0	0
COQ9	Q8K1Z0	X		23	53.2	N	1	1	1	1	1	1	0	1	0	1	1	1	1	1	1	1	1	1	1	1	1	1	1	1	1	1	1	1	1	1	1	0	1	1	0	1	0	1	0	0	0	0	NA
COQ9	Q8K1Z0	X		29	60.8	N	1	1	1	1	1	1	1	1	1	1	1	1	1	0	1	1	1	1	1	1	1	1	1	1	1	1	1	1	0	1	1	1	1	1	1	1	1	1	1	0	1	1	1
COX4I1	P19783	X		20	42.5	Y	1	1	1	1	1	1	1	1	1	1	1	1	1	0	1	1	1	1	1	1	1	1	1	1	1	1	1	1	1	1	1	1	1	1	1	1	1	1	1	1	1	1	1
COX5A	P12787	X		9	73.8	N	1	1	1	NA	1	NA	NA	1	1	1	1	0	1	0	1	0	1	0	1	0	1	1	1	1	NA	NA	0	1	1	1	1	1	1	1	NA	1	0	NA	0	0	1	NA	1
COX5A	P12787	X		32	51.5	N	0	0	0	0	0	0	0	0	0	0	0	0	0	0	0	0	0	0	0	0	0	0	0	0	0	NA	0	0	0	1	0	0	0	0	0	0	0	0	0	0	0	0	0
COX5A	P12787	X		36	49.7	N	1	1	1	1	1	1	1	1	1	1	1	1	1	0	1	1	1	1	1	1	1	1	1	1	1	NA	1	1	1	1	1	1	1	1	1	1	1	1	0	0	1	1	1
CPOX	P36552	X		31	53.8	N	0	0	0	0	0	NA	1	1	0	1	0	NA	1	1	0	NA	0	1	1	1	1	NA	1	1	NA	0	0	0	0	0	NA	1	1	NA	NA	NA	NA	NA	NA	NA	NA	NA	NA
CPOX	P36552	X		37	57.7	N	1	1	1	1	1	NA	1	1	1	1	0	NA	1	1	1	NA	1	1	1	1	NA	1	1	1	NA	1	0	0	1	1	NA	1	1	NA	NA	NA	NA	NA	NA	NA	NA	NA	NA
CPOX	P36552	X		362	7.2	N	1	1	1	1	1	1	1	1	1	1	0	0	1	1	1	1	1	1	1	1	1	1	1	1	1	1	1	1	1	1	1	1	1	1	0	0	1	1	1	1	1	0	0
CPS1	Q8C196	X		8	43.8	N	0	0	0	1	1	1	1	1	1	1	1	1	1	1	1	0	1	1	1	1	1	0	1	1	1	1	1	1	1	1	1	1	1	1	1	1	NA	1	1	1	NA	NA	1
CPS1	Q8C196	X		600	19.5	Y	1	1	NA	1	1	1	1	1	1	1	1	1	1	1	1	1	1	1	1	1	1	1	1	1	1	1	1	1	1	1	1	1	1	1	1	1	1	1	1	1	1	1	1
CPS1	Q8C196	X		711	16.7	Y	1	1	1	1	1	1	1	1	1	1	1	1	1	1	1	1	1	1	1	1	1	1	1	1	1	1	1	1	1	1	1	1	1	1	1	1	1	1	1	1	1	0	1
CPS1	Q8C196	X		816	5.8	N	1	1	1	1	1	1	1	1	1	1	1	1	1	1	1	1	1	1	1	1	1	1	1	1	1	1	1	1	1	1	1	1	1	1	1	1	1	1	1	1	1	1	1
CPS1	Q8C196	X		1337	6.7	N	1	1	1	1	1	1	1	1	1	1	1	1	1	1	1	1	1	1	1	1	1	1	1	1	1	1	1	1	1	1	1	1	1	1	1	1	1	1	1	1	1	1	1
CPT2	P52825	X		13	57.5	N	0	0	NA	0	1	1	0	0	0	0	0	0	0	NA	0	0	NA	0	NA	0	0	0	0	0	0	0	0	0	0	1	0	0	0	0	0	0	NA	NA	NA	NA	0	0	1
CPT2	P52825	X		489	14.5	N	1	1	1	1	1	1	1	1	1	1	1	1	1	1	1	1	1	1	1	1	1	1	1	1	1	1	1	1	1	1	1	1	1	1	1	1	1	1	1	1	1	1	1
CRAT	H7BX88	X		541	5.7	N	1	1	1	1	1	1	1	1	1	1	1	1	1	1	1	1	1	1	1	1	1	1	1	1	1	1	1	NA	1	1	1	1	1	1	1	1	1	1	1	1	1	1	1
CRAT	H7BX88	X		574	6.7	N	1	1	1	1	1	1	1	1	1	1	1	1	1	1	1	1	1	1	1	1	1	1	1	1	1	1	1	NA	1	1	1	1	1	1	1	1	1	1	1	1	1	1	1
CROT	Q9DC50			210	23	N	1	1	1	1	1	1	1	1	0	0	1	1	1	0	1	1	1	1	1	1	1	1	1	1	0	1	0	1	0	1	0	0	0	1	1	1	0	0	1	0	0	0	0
CROT	Q9DC50			324	8.2	N	0	0	0	0	0	0	0	0	0	0	0	0	0	0	0	0	0	0	0	0	0	0	0	0	0	0	1	1	1	0	0	0	0	0	0	0	0	0	0	0	0	0	0
CROT	Q9DC50			437	9.5	N	1	1	1	1	1	1	1	1	1	1	1	0	1	0	1	0	0	1	1	1	1	1	1	1	1	1	1	1	1	1	1	1	1	1	1	1	1	1	1	1	1	1	1
CROT	Q9DC50			497	11.8	N	1	1	1	1	1	1	1	1	1	1	1	1	1	0	1	1	1	NA	1	1	1	1	1	1	1	1	1	1	1	1	1	1	1	1	1	1	1	1	1	1	1	1	1
CRYZ	P47199			137	7.2	N	0	0	0	1	0	0	0	0	0	0	0	0	0	0	0	0	0	0	0	1	1	1	1	0	0	0	1	1	1	1	0	0	0	0	0	0	0	0	0	0	0	0	0
CRYZ	P47199			250	20.5	N	0	0	0	0	0	0	0	0	0	0	0	0	0	0	0	0	0	0	0	0	1	0	1	0	0	0	NA	1	0	1	0	0	0	0	0	0	0	0	0	0	0	0	0
CS	Q9CZU6	X		18	74.5	N	1	1	1	1	1	1	NA	1	1	1	1	1	1	1	1	1	NA	1	1	1	1	1	1	1	1	1	1	1	1	1	1	1	1	1	1	1	1	1	1	1	1	NA	1
CS	Q9CZU6	X		211	7.8	N	1	1	1	1	1	0	1	1	1	1	1	1	1	1	1	1	NA	1	1	1	1	1	1	1	1	1	1	1	1	1	1	1	1	1	1	1	1	1	1	1	1	1	1
CSTB	Q62426		X	3	72.2	N	1	1	1	1	1	1	1	1	1	1	1	1	1	1	0	1	1	1	1	0	1	1	1	1	0	1	1	1	1	1	0	0	1	NA	0	1	1	1	1	1	1	NA	1
CTH	Q8VCN5			207	23.2	N	0	0	0	1	1	1	0	0	0	0	0	0	0	0	0	0	NA	0	0	1	0	0	0	0	1	0	1	1	1	1	0	0	0	0	0	0	0	0	0	0	0	0	0
CTH	Q8VCN5			306	5.7	N	1	1	1	1	1	1	1	NA	1	1	1	1	1	1	1	1	NA	1	1	1	1	1	1	1	1	1	1	1	1	1	1	1	1	1	1	NA	1	1	1	1	1	0	0
CYB5B	Q9CQX2			115	46	N	1	1	1	1	1	1	1	0	1	1	1	1	1	1	1	1	1	1	1	1	1	1	1	1	1	1	1	0	1	1	1	1	0	1	1	1	0	0	0	0	0	0	0
CYB5R3	Q9DCN2-2		X	251	22	N	1	1	1	1	1	1	1	1	1	1	1	1	1	0	1	1	0	NA	1	1	1	1	1	1	NA	1	1	0	1	1	1	1	1	0	1	0	1	1	1	1	1	1	1
DARS	Q922B2		X	130	5.2	N	1	1	1	1	1	1	1	1	1	1	1	1	1	1	1	1	1	1	1	1	1	1	1	1	1	1	1	NA	1	1	1	1	1	1	1	1	1	1	1	1	1	1	1
DARS	Q922B2		X	203	16.2	N	1	1	1	1	1	1	1	1	1	1	1	1	1	1	1	1	1	1	1	1	1	1	1	1	1	1	1	1	1	1	1	1	1	1	1	1	1	1	1	1	1	1	1
DARS	Q922B2		X	257	13.2	N	1	1	1	1	1	1	1	1	1	1	1	1	1	1	1	1	1	1	1	1	1	1	1	1	1	1	NA	1	1	1	1	1	1	1	1	1	1	1	1	1	1	1	1
DARS	Q922B2		X	334	9.2	N	1	1	1	1	1	1	1	1	1	1	1	1	1	1	1	1	1	1	1	1	1	1	1	1	1	1	1	1	1	1	1	1	1	1	1	1	1	1	1	1	1	1	1
DARS	Q922B2		X	349	58.3	N	1	1	NA	1	1	1	1	1	1	1	1	1	1	1	1	0	0	1	1	1	1	1	1	1	1	1	1	1	1	1	1	1	1	1	1	1	0	0	0	0	0	0	0
DCPS	Q9DAR7		X	306	59.8	N	1	1	1	1	1	1	1	1	1	0	1	1	0	1	0	1	0	0	0	1	1	1	1	0	1	1	1	1	1	1	0	1	1	0	0	0	0	0	0	0	0	0	0
DDAH1	Q9CWS0		X	26	22.7	N	0	0	NA	0	0	NA	NA	1	0	0	NA	1	0	0	0	0	1	NA	0	0	0	NA	0	0	0	0	1	NA	1	1	1	0	1	1	NA	NA	1	NA	1	1	0	NA	0
DDAH1	Q9CWS0		X	274	6	N	1	1	1	1	1	1	1	1	1	1	1	1	1	1	1	1	1	1	1	1	1	1	1	1	1	1	1	1	1	1	1	0	1	1	1	1	1	1	1	1	1	1	0
DDB1	Q3U1J4			128	6.2	N	1	1	1	1	1	1	1	1	1	1	1	1	1	1	1	1	NA	1	1	1	1	1	1	1	1	1	1	1	1	1	1	1	1	1	1	1	1	1	0	0	1	1	1
DDB1	Q3U1J4			173	8.7	N	1	1	1	1	1	1	1	1	1	1	1	1	1	1	1	1	NA	1	1	1	1	1	1	1	1	1	1	1	1	1	1	1	1	1	1	NA	1	1	0	0	1	1	1
DDB1	Q3U1J4			313	21.8	N	1	1	1	1	1	1	1	1	1	1	1	1	1	1	1	1	1	1	1	1	1	1	1	1	NA	1	1	1	1	1	1	1	1	1	1	1	1	1	0	0	1	1	1
DDB1	Q3U1J4			363	11.8	N	1	1	1	1	1	1	1	1	1	1	1	1	1	1	1	1	1	1	1	1	1	1	1	1	NA	1	1	1	1	1	1	1	1	1	1	1	1	1	0	0	1	1	1
DDB1	Q3U1J4			540	12.3	N	1	1	1	1	1	1	1	1	1	1	1	1	1	1	1	1	1	1	1	1	1	1	1	1	1	1	1	1	1	1	1	1	1	1	1	1	1	1	0	0	1	1	1
DDB1	Q3U1J4			725	15.7	N	1	1	1	1	1	1	1	1	1	1	1	1	1	1	1	1	1	1	1	1	1	1	1	1	1	1	1	1	1	1	1	1	1	1	1	1	1	1	0	0	1	1	1
DDC	O88533		X	438	11.7	Y	1	1	1	1	1	1	NA	1	1	1	1	0	1	1	1	1	1	1	1	1	1	1	1	1	1	1	1	1	1	1	1	1	1	1	0	0	1	1	1	1	1	1	1
DDT	O35215			24	20.8	N	1	1	1	1	1	1	1	1	1	1	1	1	1	1	1	1	1	1	1	1	1	1	1	1	1	1	1	1	1	1	1	1	1	1	0	0	1	1	1	1	0	1	1
DECR1	Q9CQ62	X		17	43	N	1	1	1	1	1	0	1	1	1	NA	NA	NA	0	NA	NA	0	0	1	1	1	1	1	NA	0	0	0	0	1	0	1	0	0	NA	NA	0	NA	NA	0	NA	NA	0	0	NA
DECR1	Q9CQ62	X		268	6	N	1	1	1	1	1	1	1	1	1	1	1	1	1	1	1	1	1	1	1	1	1	1	1	1	1	1	1	1	1	1	1	1	1	1	1	1	1	1	1	1	1	1	1
DECR2	Q9WV68			22	70.2	N	1	1	NA	1	1	1	0	1	1	0	1	1	1	0	0	1	1	1	1	1	0	1	1	1	1	1	1	NA	1	1	1	1	1	1	1	1	0	0	0	NA	0	0	0
DECR2	Q9WV68			113	8.2	N	1	1	1	1	1	1	1	1	1	1	1	1	1	0	0	0	0	0	0	1	1	1	1	1	1	1	1	1	1	1	1	1	1	1	1	1	0	0	0	0	0	0	0
DECR2	Q9WV68			120	21.3	N	1	1	1	1	1	1	1	1	1	1	1	1	1	0	1	1	1	1	1	1	1	1	1	1	1	1	1	1	1	1	1	1	1	1	1	1	1	1	1	1	1	1	1
DLD	O08749	X		80	12.7	N	1	1	1	1	1	1	1	NA	1	1	1	1	1	1	NA	1	1	1	1	1	1	1	1	1	1	1	1	1	1	1	1	1	1	1	1	NA	1	1	1	1	1	1	1
DLD	O08749	X		85	24.7	N	1	1	1	1	1	1	1	NA	1	1	1	1	1	1	NA	1	1	1	1	1	1	1	1	1	1	1	1	1	1	1	1	1	1	1	1	NA	1	1	1	1	1	1	1
DLD	O08749	X		388	33.2	N	1	1	1	1	1	1	1	1	1	1	1	1	1	1	1	1	1	1	1	1	1	1	1	1	1	1	1	1	1	1	1	1	1	1	1	1	1	1	1	1	1	1	1
DLD	O08749	X		484	54.2	N	1	1	1	1	1	1	1	1	1	1	1	1	1	1	1	1	1	1	1	1	1	1	1	1	1	1	1	1	1	1	1	1	1	1	1	1	1	1	1	1	1	1	1
DNPEP	Q9Z2W0		X	142	38.5	N	1	1	1	1	1	1	1	1	1	1	1	1	1	1	1	0	0	1	1	1	1	1	1	1	0	0	1	1	1	1	1	1	1	1	1	1	0	0	0	0	0	0	0
DNPEP	Q9Z2W0		X	223	25	N	1	1	1	1	1	1	1	1	1	1	1	1	1	1	1	0	0	1	1	1	1	1	1	1	1	1	1	1	1	1	1	1	1	1	1	1	1	1	0	1	1	1	1
DPYD	Q8CHR6		X	49	37.5	Y	1	1	NA	1	1	1	NA	1	1	1	1	1	1	1	1	1	1	1	1	1	1	1	1	1	1	1	1	1	1	1	1	1	1	1	1	NA	1	1	1	1	1	1	NA
DPYD	Q8CHR6		X	52	8.8	Y	1	1	NA	1	1	1	NA	1	1	1	1	1	1	1	1	1	1	1	1	1	1	1	1	1	1	1	1	1	1	1	1	1	1	1	1	NA	0	0	0	0	1	1	NA
DPYD	Q8CHR6		X	79	17.2	N	1	1	NA	1	1	1	NA	1	1	1	1	1	1	1	1	1	1	1	1	1	1	1	1	1	1	1	1	1	1	1	1	1	1	1	1	NA	1	1	1	1	1	1	NA
DPYD	Q8CHR6		X	82	19.3	N	1	1	NA	1	1	1	NA	1	1	1	1	1	1	1	1	1	1	1	1	1	1	1	1	1	1	1	1	1	1	1	1	1	1	1	1	NA	1	1	1	1	1	1	NA
DPYD	Q8CHR6		X	87	10	N	1	1	NA	1	1	1	NA	1	1	1	1	1	1	1	1	1	1	1	1	1	1	1	1	1	1	1	1	1	1	1	1	1	1	1	1	NA	1	1	1	1	1	1	NA
DPYD	Q8CHR6		X	91	14.5	N	1	1	NA	1	1	1	NA	1	1	1	1	1	1	1	1	1	1	1	1	1	1	1	1	1	1	1	1	1	1	1	1	1	1	1	1	NA	1	1	1	1	1	1	NA
DPYD	Q8CHR6		X	130	10.5	N	1	1	NA	1	1	1	1	1	1	1	1	1	1	1	1	1	1	1	NA	1	1	1	1	1	1	1	1	1	1	1	1	1	1	1	1	NA	1	1	1	1	1	1	NA
DPYD	Q8CHR6		X	136	11.8	N	1	1	NA	1	1	1	1	1	1	1	1	1	1	1	1	1	1	1	NA	1	1	1	1	1	1	1	1	1	1	1	1	1	1	1	1	NA	1	1	1	1	1	1	NA
DPYD	Q8CHR6		X	140	10.3	N	1	1	NA	1	1	1	1	1	1	1	1	1	1	1	1	1	1	1	NA	1	1	1	1	1	1	1	1	1	1	1	1	1	1	1	1	NA	1	1	1	1	1	1	NA
DPYD	Q8CHR6		X	257	13.2	N	1	1	NA	1	1	1	1	1	1	1	1	1	1	1	0	1	0	1	1	1	1	1	1	1	1	1	1	1	1	1	1	1	1	1	1	NA	1	1	1	1	1	1	NA
DPYD	Q8CHR6		X	322	8.8	N	1	1	NA	1	1	1	1	1	1	1	1	1	1	1	1	1	1	1	0	1	1	1	1	1	1	1	1	1	1	1	1	1	1	1	1	NA	1	1	1	1	1	1	NA
DPYD	Q8CHR6		X	324	68	N	1	1	NA	1	1	1	1	1	1	1	1	1	1	1	1	1	1	1	1	1	1	1	1	1	1	1	1	1	1	1	1	1	1	1	1	NA	1	1	1	1	1	1	NA
DPYD	Q8CHR6		X	671	19.3	N	1	1	NA	1	NA	1	1	1	1	1	1	1	1	1	1	1	1	1	1	1	1	1	1	1	1	1	1	1	1	1	1	1	1	1	NA	1	1	1	1	1	1	1	1
DPYD	Q8CHR6		X	816	7.8	N	1	1	1	1	1	1	NA	1	1	1	1	1	1	1	1	1	1	1	1	1	1	1	1	1	1	1	1	1	1	1	1	1	NA	1	NA	1	1	1	1	1	1	1	1
DPYD	Q8CHR6		X	831	11.5	N	1	1	1	1	1	1	NA	1	1	1	1	1	1	1	1	1	1	1	1	1	1	1	1	1	1	1	1	1	1	1	1	1	NA	1	NA	1	1	1	1	1	1	1	1
DPYD	Q8CHR6		X	904	53.2	N	0	0	0	0	0	0	NA	0	0	0	0	0	0	0	0	0	0	0	0	0	0	0	0	0	0	1	1	1	1	1	0	0	NA	1	NA	1	0	0	0	0	0	0	0
DPYD	Q8CHR6		X	953	9.7	N	1	1	1	1	1	1	NA	1	1	1	1	1	1	1	1	1	1	0	1	1	1	1	1	1	1	1	1	1	1	1	1	1	NA	1	NA	1	1	1	1	1	1	1	1
DPYD	Q8CHR6		X	956	9.3	N	1	1	1	1	1	1	NA	1	1	1	1	1	1	1	1	1	1	1	1	1	1	1	1	1	1	1	1	1	1	1	1	1	NA	1	NA	1	1	1	1	1	1	1	1
DPYD	Q8CHR6		X	959	6.2	N	1	1	1	1	1	1	NA	1	1	1	1	1	1	1	1	1	1	0	1	1	1	1	1	1	1	1	1	1	1	1	1	1	NA	1	NA	1	1	1	1	1	1	1	1
DPYD	Q8CHR6		X	963	8.8	N	1	1	1	1	1	1	NA	1	1	1	1	1	1	1	1	1	1	1	1	1	1	1	1	1	1	1	1	1	1	1	1	1	NA	1	NA	1	1	1	1	1	1	1	1
DPYD	Q8CHR6		X	986	14.5	N	1	1	1	1	1	1	NA	1	1	1	1	1	1	1	1	1	1	1	1	1	1	1	1	1	1	1	1	1	1	1	1	1	NA	1	NA	1	1	1	1	1	1	1	1
DPYD	Q8CHR6		X	989	41.7	N	1	1	1	1	1	1	NA	1	1	1	1	1	1	1	1	1	1	1	1	1	1	1	1	1	1	1	1	1	1	1	1	1	NA	1	NA	1	1	1	1	1	1	1	1
DPYD	Q8CHR6		X	992	9	N	1	1	1	1	1	1	NA	1	1	1	1	1	1	1	1	1	1	1	1	1	1	1	1	1	1	1	1	1	1	1	1	1	NA	1	NA	1	1	1	1	1	1	1	1
DPYD	Q8CHR6		X	996	5.3	N	1	1	1	1	1	1	NA	1	1	1	1	1	1	1	1	1	1	1	1	1	1	1	1	1	1	1	1	1	1	1	1	1	1	1	NA	1	1	1	1	1	1	1	1
DPYD	Q8CHR6		X	1025	65.5	N	1	1	1	1	1	0	NA	1	1	0	1	1	0	1	1	1	0	1	1	1	1	1	1	1	1	1	1	0	1	1	1	1	NA	1	NA	1	1	1	1	1	1	1	1
DPYS	Q9EQF5		X	333	60.8	N	1	1	1	1	1	1	1	1	1	1	1	1	1	1	1	1	1	1	1	1	1	1	1	1	1	1	1	1	1	1	1	1	1	1	1	1	1	1	1	1	1	1	1
DPYS	Q9EQF5		X	483	26	N	1	1	1	1	1	1	NA	1	1	1	1	1	1	1	1	1	1	1	1	1	1	1	1	1	1	1	1	1	1	1	1	0	1	1	1	1	1	1	1	1	1	1	1
DSTN	Q9R0P5			12	47.7	Y	1	1	1	1	1	1	NA	1	1	1	NA	NA	NA	1	1	1	1	1	1	1	NA	1	NA	1	1	NA	1	1	1	1	1	1	1	1	1	1	NA	NA	NA	NA	0	1	1
DSTN	Q9R0P5			23	6.5	N	1	1	1	1	1	1	1	1	1	1	1	1	1	1	1	1	1	1	1	1	1	1	1	1	1	1	1	1	1	1	1	1	1	1	1	1	1	1	1	1	0	1	1
DSTN	Q9R0P5			46	29.5	N	1	1	1	1	1	1	1	1	1	1	1	1	1	1	1	1	1	1	1	1	1	1	1	1	1	1	1	1	1	1	1	1	1	1	1	1	1	1	1	1	0	1	1
DSTN	Q9R0P5			147	9.3	N	1	1	1	1	1	1	1	1	1	1	1	1	1	1	1	1	1	1	1	1	1	1	1	1	1	1	0	0	0	1	1	1	1	1	1	1	1	1	1	1	0	1	0
ECHDC3	Q9D7J9			31	52.7	N	1	1	1	1	1	0	NA	1	1	1	NA	1	1	1	1	0	1	NA	1	1	1	NA	1	NA	1	1	1	1	0	1	1	1	1	1	0	0	0	NA	1	NA	0	0	0
ECHS1	Q8BH95	X		12	44.5	N	0	0	0	0	0	NA	0	0	0	0	0	0	0	0	0	0	0	0	0	0	0	0	0	0	0	1	1	1	1	1	NA	0	0	0	NA	0	NA	0	0	0	0	0	0
ECHS1	Q8BH95	X		21	60.3	N	1	1	1	1	0	1	1	0	0	1	0	1	1	0	1	0	0	1	1	1	0	0	0	1	0	1	1	1	0	1	1	1	1	0	0	0	0	NA	0	0	0	0	0
ECHS1	Q8BH95	X		111	20.7	Y	1	1	1	1	1	1	1	1	1	1	1	1	1	1	1	1	1	1	1	1	1	1	1	1	1	1	1	1	1	1	1	1	1	1	1	1	1	1	0	0	1	1	1
ECHS1	Q8BH95	X		225	15.2	Y	1	1	1	1	1	0	1	1	1	1	1	1	1	1	1	1	1	1	1	1	1	1	1	1	1	1	1	1	1	1	1	1	1	1	1	1	1	NA	0	0	0	1	1
ECI1	P42125	X		61	9.7	N	0	0	0	0	0	0	0	0	0	0	0	0	0	0	0	0	0	0	0	0	0	0	0	0	0	0	0	0	0	0	0	0	0	0	0	0	0	0	NA	0	0	0	0
ECI1	P42125	X		87	52.3	Y	0	0	0	1	0	0	1	1	1	1	1	0	1	0	1	0	0	1	0	1	1	1	0	0	0	0	1	0	0	0	1	1	1	0	0	0	0	0	NA	0	0	0	0
ECI2	Q9WUR2-2	X		42	68.8	N	1	1	1	1	1	1	1	1	1	1	1	1	1	1	1	1	1	NA	1	1	1	1	1	1	1	1	1	1	1	1	1	1	1	1	1	1	1	1	1	1	1	1	1
ECI2	Q9WUR2-2	X		344	10.2	N	1	1	1	1	1	NA	1	1	0	1	0	1	1	1	1	0	1	1	1	1	1	1	1	1	1	1	1	1	1	1	1	1	0	1	1	1	0	0	0	0	1	NA	1
EEF1E1	Q9D1M4		X	147	24.7	N	1	1	1	1	1	1	1	1	1	1	1	1	1	1	1	0	0	1	NA	1	1	1	1	1	1	1	1	1	1	1	1	1	1	1	1	1	0	0	0	0	0	0	0
EEF2	P58252		X	41	39.8	Y	1	1	1	1	1	1	1	1	0	1	1	1	1	1	0	1	1	1	1	1	1	1	1	1	1	1	1	1	1	1	1	1	1	1	1	1	1	1	1	1	1	1	1
EEF2	P58252		X	67	42	N	1	1	1	1	1	1	1	1	0	1	1	1	1	1	0	1	1	1	1	1	1	1	1	1	1	1	1	1	1	1	1	1	1	1	1	1	1	1	1	1	1	1	1
EEF2	P58252		X	567	59.3	N	1	1	1	1	1	1	1	1	0	1	1	1	1	1	1	1	1	1	1	1	1	1	1	1	1	1	1	1	1	1	1	1	1	1	1	1	1	1	1	1	1	1	1
EEF2	P58252		X	651	16.2	N	1	1	1	1	1	1	1	1	0	1	1	1	1	1	1	1	1	1	1	1	1	1	0	1	1	1	1	1	1	1	1	1	1	1	1	1	1	1	1	1	1	1	1
EEF2	P58252		X	812	5.5	N	1	NA	1	1	1	1	1	1	0	1	1	1	1	1	1	1	0	1	1	1	1	1	NA	1	1	1	1	1	1	1	1	1	1	1	1	1	1	1	1	1	1	1	1
EHHADH	Q9DBM2		X	17	39.2	N	0	0	NA	0	0	0	NA	0	0	0	0	0	0	0	0	0	0	0	0	0	0	0	0	0	0	0	1	1	0	1	0	0	0	0	0	0	NA	NA	0	NA	1	NA	0
EHHADH	Q9DBM2		X	471	23.8	N	1	1	1	1	1	1	1	1	1	1	1	1	1	1	1	1	1	1	1	1	1	1	0	1	1	NA	1	1	1	1	1	1	1	1	1	1	1	1	1	1	1	1	1
EIF2S1	Q6ZWX6		X	6	18.3	N	1	1	1	1	1	1	1	1	1	1	1	1	1	1	1	1	1	1	1	1	1	1	1	1	1	1	1	1	1	1	1	1	1	1	1	1	1	1	1	1	1	1	1
EIF2S1	Q6ZWX6		X	218	19.8	N	1	1	1	1	1	1	1	1	1	1	1	1	1	1	1	1	1	1	1	1	1	1	1	1	NA	1	1	1	1	1	1	1	1	1	1	1	1	1	1	1	1	1	1
EIF6	O55135			11	9.2	N	1	1	1	1	1	1	1	1	1	1	1	1	1	1	1	0	1	1	1	1	1	1	1	1	1	1	1	1	1	1	1	1	1	1	1	1	0	0	0	0	0	1	0
EIF6	O55135			15	19.2	N	1	1	1	1	1	1	1	1	1	1	1	1	1	1	1	0	1	1	1	1	1	1	1	1	1	1	1	1	1	1	1	1	1	1	0	1	1	0	1	0	1	0	1
EIF6	O55135			56	28.7	N	1	1	1	1	1	1	1	1	1	1	1	1	1	1	1	1	1	1	1	1	1	1	1	1	1	1	1	1	1	1	1	1	1	1	1	1	1	1	1	0	1	1	1
EIF6	O55135			152	6.2	N	1	1	1	1	1	1	1	1	1	1	1	0	1	0	0	1	1	1	1	1	1	1	1	1	1	1	1	1	1	1	1	1	1	1	1	1	1	1	1	0	1	1	1
EIF6	O55135			203	6.7	N	1	1	1	1	1	1	1	1	1	1	1	1	1	1	1	1	1	1	1	1	1	1	1	1	1	1	1	1	1	1	1	1	1	1	1	1	1	1	1	0	1	0	1
ENO1	P17182		X	399	37.5	Y	1	1	1	1	1	1	1	1	1	1	1	0	1	1	1	1	1	1	1	1	1	1	1	1	1	1	1	0	1	1	1	0	1	1	1	1	1	1	1	1	1	1	1
EPHX2	P34914		X	78	74	N	0	0	0	0	0	0	0	0	0	1	0	0	0	0	0	NA	0	0	0	0	0	0	0	0	0	0	0	0	0	1	0	0	0	0	0	0	0	0	0	0	0	0	0
EPHX2	P34914		X	141	66	N	1	1	1	1	1	1	1	1	1	1	1	1	1	0	1	NA	1	1	1	1	1	1	1	1	0	0	1	1	1	1	1	1	1	1	1	0	0	0	0	0	1	0	0
EPHX2	P34914		X	154	6.3	Y	1	1	1	1	1	1	1	1	1	1	1	1	1	1	1	NA	1	1	1	1	1	1	1	1	1	1	1	1	1	1	1	1	1	1	1	1	1	1	1	0	1	1	1
ERH	P84089			33	7.7	N	1	1	1	1	1	1	1	1	1	1	1	1	1	1	1	1	1	NA	1	1	1	1	1	1	1	1	1	1	1	1	1	1	1	1	1	1	1	1	1	1	1	1	1
ESD	Q9R0P3		X	11	24.5	N	1	1	NA	1	1	1	1	1	0	1	1	1	1	1	1	1	1	1	1	1	1	1	1	1	1	1	1	1	1	1	1	1	1	1	1	1	1	1	1	1	1	1	NA
ESD	Q9R0P3		X	56	8.3	N	1	1	NA	1	1	1	1	1	1	1	1	1	1	1	1	1	1	1	1	1	1	1	1	1	1	1	1	1	1	1	1	1	1	1	1	1	1	1	1	1	1	1	NA
ESD	Q9R0P3		X	88	39.5	N	1	1	NA	1	1	1	1	1	1	1	1	1	1	1	1	1	1	1	1	1	1	1	1	1	1	1	1	1	1	1	1	1	1	1	1	1	1	1	1	1	1	1	1
ESD	Q9R0P3		X	206	37.3	Y	0	0	0	0	0	0	0	0	0	0	0	0	0	0	0	0	0	0	0	0	0	0	0	0	0	0	1	1	1	1	0	0	0	0	0	0	0	0	0	0	0	0	0
ETFA	Q99LC5	X		68	9.2	Y	1	1	1	1	1	1	1	1	1	1	1	1	1	1	1	1	1	1	1	1	1	1	1	1	NA	1	1	1	1	1	1	1	1	1	1	1	0	0	0	0	0	0	0
ETFA	Q99LC5	X		155	39.3	Y	1	1	1	1	1	1	1	1	1	1	1	1	1	1	1	1	1	1	1	1	1	1	1	1	1	1	1	1	NA	1	1	NA	1	1	1	1	1	1	1	1	1	1	1
ETFDH	Q6PF96	X		326	35	N	1	1	1	1	1	1	1	1	1	1	1	1	1	1	1	1	1	1	1	1	1	1	1	1	1	1	1	1	1	1	1	1	1	1	1	1	1	1	1	1	1	1	1
ETFDH	Q6PF96	X		397	8.7	N	1	1	1	1	1	1	1	1	1	1	1	1	1	1	1	1	1	1	1	1	1	1	1	1	1	1	1	1	1	1	1	1	1	1	1	1	1	1	1	1	1	1	1
ETFDH	Q6PF96	X		441	12.2	N	1	1	1	1	1	1	1	1	1	1	1	1	1	1	1	1	1	1	1	1	1	1	1	1	1	1	1	1	1	1	1	1	1	1	1	1	1	1	1	1	1	1	1
ETFDH	Q6PF96	X		525	8.7	N	1	1	1	1	1	1	1	1	1	1	1	1	1	1	1	1	1	1	1	1	1	1	1	1	1	1	1	1	1	1	1	1	1	1	1	1	1	1	1	1	1	1	1
ETFDH	Q6PF96	X		528	10.7	N	1	1	1	1	1	1	1	1	1	1	1	1	1	1	1	1	1	1	1	1	1	1	1	1	1	1	1	1	1	1	1	1	1	1	1	1	1	1	1	1	1	1	1
ETFDH	Q6PF96	X		531	7.2	N	1	1	1	1	1	1	1	1	1	1	1	1	1	1	1	1	1	1	1	1	1	1	1	1	1	1	1	1	1	1	1	1	1	1	1	1	1	1	1	1	1	1	1
FAH	P35505		X	288	28	N	1	1	1	1	1	1	1	1	0	1	0	0	0	1	1	1	1	1	1	1	1	1	1	1	1	1	1	1	1	1	0	0	0	1	1	0	1	1	1	1	1	1	1
FAH	P35505		X	338	33.5	N	1	1	1	1	1	1	1	1	1	1	1	NA	1	1	1	1	1	1	1	1	1	1	1	1	1	1	1	1	1	1	1	1	1	1	1	0	1	1	1	1	1	1	1
FAHD1	Q8R0F8	X		5	60.5	N	0	0	0	0	0	NA	NA	NA	NA	NA	0	NA	NA	NA	NA	NA	0	NA	NA	NA	NA	NA	NA	NA	NA	NA	NA	NA	NA	NA	NA	NA	NA	NA	NA	NA	NA	NA	NA	NA	NA	NA	NA
FAHD1	Q8R0F8	X		115	9.2	N	1	1	1	1	1	1	1	1	1	1	1	1	1	1	1	1	0	1	1	1	1	1	1	1	1	1	1	1	1	1	1	1	1	1	1	1	1	1	1	1	1	1	1
FARS2	Q99M01	X		3	63.5	N	0	0	0	0	0	0	NA	0	1	1	1	1	1	1	1	0	0	1	1	1	1	1	1	1	1	0	1	1	1	1	1	1	1	1	0	1	NA	0	0	0	0	NA	0
FARS2	Q99M01	X		24	57.8	N	0	0	0	0	0	0	0	0	1	1	0	0	1	0	0	0	0	0	0	1	1	1	1	0	0	1	0	0	0	1	0	0	0	0	0	0	NA	0	0	0	0	NA	0
FARS2	Q99M01	X		26	48.7	N	0	0	0	0	0	0	1	0	0	0	0	0	0	1	0	1	NA	0	0	0	0	0	0	0	0	0	1	1	1	1	0	0	0	0	0	0	NA	0	0	0	0	NA	0
FARS2	Q99M01	X		185	46	N	0	0	0	0	0	0	NA	0	0	0	0	0	0	0	0	0	0	0	0	0	1	1	1	0	0	0	0	0	0	0	0	0	0	0	0	0	NA	0	0	0	0	NA	0
FARS2	Q99M01	X		413	12	N	1	1	1	1	1	1	NA	1	1	1	1	1	1	1	1	1	1	NA	1	1	1	1	1	1	1	1	1	1	1	1	1	0	1	NA	1	NA	1	NA	1	1	1	1	1
FARSB	Q9WUA2		X	195	55.7	N	1	1	1	1	1	NA	1	1	1	1	1	1	1	1	1	1	1	1	1	1	1	1	1	1	1	1	1	NA	1	1	1	1	1	1	1	1	0	0	0	0	0	0	0
FARSB	Q9WUA2		X	335	14.8	N	0	0	0	0	0	0	1	0	1	1	1	0	1	0	0	0	0	0	0	0	1	0	0	0	0	0	1	1	1	1	0	0	0	0	0	0	1	1	1	1	1	1	1
FARSB	Q9WUA2		X	362	33.8	N	1	1	1	1	1	1	1	1	1	1	1	1	1	1	1	1	1	1	1	1	1	1	1	1	1	1	1	1	1	1	1	1	1	1	1	1	1	1	1	1	1	1	1
FASN	P19096		X	161	11.7	N	1	1	1	1	1	1	1	1	NA	1	1	1	1	0	1	1	1	1	1	1	1	1	1	1	1	NA	1	1	1	1	1	1	1	1	1	0	1	1	1	1	1	1	1
FASN	P19096		X	274	21.7	N	0	1	0	0	0	0	0	0	NA	0	0	0	0	0	NA	0	0	0	0	0	0	0	0	0	0	NA	0	0	0	0	0	0	0	0	0	0	0	0	0	0	0	0	0
FASN	P19096		X	496	48.3	N	1	1	NA	1	1	1	1	1	NA	1	1	1	1	0	NA	1	1	1	1	1	1	1	1	1	1	NA	1	1	1	1	0	0	1	1	NA	0	1	1	1	1	1	1	1
FASN	P19096		X	609	52.5	N	1	1	1	1	1	1	1	1	NA	1	1	1	1	0	NA	1	1	1	1	1	1	1	1	1	1	NA	1	1	1	1	1	1	0	1	1	0	1	1	1	1	1	1	1
FASN	P19096		X	779	31.8	Y	1	1	1	1	1	1	1	1	NA	1	1	1	1	0	1	1	1	1	1	1	1	1	1	1	1	NA	1	1	1	1	1	1	1	1	1	0	1	1	1	1	1	1	1
FASN	P19096		X	879	70.2	N	0	0	0	0	0	1	0	0	NA	1	1	1	1	0	1	NA	1	1	1	1	1	0	1	0	0	NA	1	1	1	1	1	1	1	0	0	0	1	1	1	1	1	1	1
FASN	P19096		X	1010	59.2	N	0	0	0	0	0	0	0	0	NA	0	0	0	0	0	0	NA	0	0	0	0	0	0	0	0	0	NA	0	0	0	0	0	0	0	0	0	0	0	0	0	0	0	0	0
FASN	P19096		X	1128	21.3	N	1	1	1	1	1	1	1	1	NA	1	1	0	1	0	0	NA	1	1	1	1	1	1	1	1	1	NA	1	1	1	1	1	1	1	1	1	0	1	1	1	1	1	1	1
FASN	P19096		X	1142	25.3	N	1	1	1	1	1	1	1	1	NA	1	1	1	1	0	1	NA	1	1	1	1	1	1	1	1	1	NA	1	1	1	1	1	1	1	1	1	0	1	1	1	1	1	1	1
FASN	P19096		X	1181	24.8	N	1	1	1	1	1	1	1	1	NA	1	1	1	1	0	1	NA	0	1	1	1	1	1	1	1	1	NA	1	1	1	1	1	1	1	1	NA	0	1	1	1	1	1	1	1
FASN	P19096		X	1222	71.7	N	1	1	1	1	1	1	1	1	NA	1	1	1	1	0	1	NA	1	1	1	1	1	1	1	0	1	NA	1	1	1	1	1	1	1	1	NA	0	1	1	1	1	1	1	1
FASN	P19096		X	1310	6.8	N	1	1	1	1	1	1	1	1	NA	1	1	1	1	0	1	NA	1	1	1	1	1	1	1	1	1	NA	1	1	1	1	1	1	0	1	NA	0	0	0	0	0	1	1	1
FASN	P19096		X	1354	36.3	N	0	0	0	0	0	0	0	0	NA	0	0	0	0	0	0	NA	0	0	0	0	0	0	0	0	0	NA	0	1	1	1	0	0	0	0	NA	0	0	0	0	0	0	0	0
FASN	P19096		X	1397	10.5	N	1	1	1	1	1	1	1	1	NA	1	1	1	1	0	1	1	1	1	1	1	1	1	1	1	1	NA	0	1	1	1	1	1	1	1	NA	0	1	1	1	1	1	1	1
FASN	P19096		X	1441	27.2	N	1	1	1	1	1	1	1	1	NA	1	1	1	1	0	1	1	1	1	1	1	1	1	1	1	1	NA	1	1	1	1	1	1	1	1	NA	0	0	0	0	0	0	1	1
FASN	P19096		X	1452	46.8	Y	1	1	1	1	1	1	1	1	NA	1	1	1	1	0	1	1	1	1	1	1	1	1	1	1	1	NA	1	1	1	1	1	1	1	1	NA	0	1	1	1	1	1	1	1
FASN	P19096		X	1557	27.3	N	1	1	1	1	1	1	1	1	NA	1	1	1	1	0	1	1	1	1	1	1	1	1	1	1	1	NA	1	1	1	1	1	1	1	1	1	0	1	1	1	1	1	1	1
FASN	P19096		X	1590	8.3	Y	0	0	0	0	1	1	1	1	NA	1	1	1	1	0	1	1	1	1	1	1	1	1	1	1	1	NA	1	1	1	1	1	1	1	1	1	0	0	0	0	0	1	1	1
FASN	P19096		X	1686	44.3	N	1	1	1	1	1	1	1	1	NA	1	1	1	1	0	1	1	1	1	1	1	1	1	1	1	1	NA	1	1	1	1	1	1	1	1	NA	0	1	1	1	1	1	1	1
FASN	P19096		X	1821	32	N	1	1	1	1	1	1	1	0	NA	0	1	0	1	0	0	1	1	0	0	1	1	1	1	1	0	NA	1	1	1	1	1	1	1	1	NA	0	0	0	0	0	0	0	0
FASN	P19096		X	2017	35.5	N	1	1	1	0	1	1	1	1	1	1	1	1	1	0	1	1	1	1	1	1	1	1	1	1	1	1	1	1	1	1	1	1	1	1	1	0	0	0	0	0	1	1	1
FASN	P19096		X	2266	12.5	N	1	1	1	1	1	1	1	1	NA	1	1	1	1	0	1	1	1	1	1	1	1	1	1	1	1	1	1	1	1	1	1	1	1	1	1	0	1	1	1	1	0	1	1
FASN	P19096		X	2285	38	N	1	1	1	1	1	1	1	1	NA	1	1	1	1	0	1	1	1	1	1	1	1	1	1	1	0	1	1	1	1	1	1	1	1	1	1	0	1	1	1	1	1	1	1
FASN	P19096		X	2305	8.8	N	1	1	1	1	1	1	1	1	NA	1	1	1	1	0	1	1	1	1	1	1	1	1	1	1	1	1	1	1	1	1	1	1	1	1	1	0	1	1	1	1	1	1	1
FASN	P19096		X	2311	26.3	N	1	1	1	1	1	1	1	1	NA	1	1	1	1	0	1	1	1	1	1	1	1	1	1	1	1	1	1	1	1	1	1	1	1	1	1	0	1	1	1	1	1	1	1
FASN	P19096		X	2362	14	N	1	1	1	1	1	1	1	1	NA	1	1	1	1	0	NA	1	1	1	1	1	1	1	1	1	1	1	1	1	1	1	0	0	0	1	1	0	0	0	0	0	1	1	1
FASN	P19096		X	2461	35.3	N	1	1	1	1	1	0	1	1	NA	1	1	1	1	0	NA	1	1	1	1	1	1	1	1	1	1	1	1	1	1	1	1	1	1	NA	0	0	1	1	1	1	1	1	1
FBP1	Q9QXD6		X	39	12.8	N	1	1	1	1	1	1	1	1	1	1	0	1	1	1	1	1	1	1	1	1	1	1	1	1	1	1	1	1	1	1	1	1	1	1	1	0	1	1	1	1	1	0	1
FBP1	Q9QXD6		X	129	15.2	N	1	1	NA	1	1	1	1	1	1	1	1	1	1	1	1	1	1	1	1	1	1	1	1	1	1	1	1	1	1	1	1	1	1	1	1	0	1	1	1	1	1	0	1
FBP1	Q9QXD6		X	184	10.7	N	1	1	1	1	1	1	1	1	1	1	1	1	0	1	1	1	1	1	1	1	1	1	1	1	1	1	1	1	1	1	1	1	1	1	1	0	1	1	1	1	1	0	1
FDPS	Q920E5		X	332	9.5	N	0	0	0	0	0	0	0	0	0	0	0	1	0	0	0	0	0	0	1	0	0	0	0	1	0	0	0	NA	0	1	0	0	0	0	0	0	0	0	0	0	0	0	0
FDX1	P46656	X		14	53.3	N	0	0	0	0	0	NA	0	NA	0	0	NA	0	0	0	0	0	0	0	0	NA	0	0	NA	0	NA	0	1	1	NA	1	0	0	0	0	0	0	0	NA	0	NA	0	NA	0
FDX1	P46656	X		25	35.2	N	0	0	0	0	0	NA	0	0	0	0	NA	0	0	0	0	0	0	0	0	NA	0	0	NA	0	NA	0	0	0	NA	0	0	0	0	0	NA	0	0	NA	0	NA	0	NA	0
FDX1	P46656	X		30	53.7	N	0	0	0	0	0	0	NA	0	0	0	NA	0	0	0	0	0	NA	0	0	NA	0	0	NA	0	NA	0	1	1	NA	1	0	0	0	0	NA	0	0	NA	0	NA	0	NA	0
FDX1	P46656	X		116	34	N	1	1	1	1	1	1	1	1	1	1	1	1	1	1	1	1	1	1	1	1	1	1	1	1	1	1	1	1	1	1	1	1	1	1	1	0	1	1	1	1	1	1	1
FDX1	P46656	X		159	39.3	N	1	1	1	1	1	1	1	1	1	1	1	1	1	1	1	1	1	1	1	0	0	1	1	1	1	1	1	1	1	1	1	1	1	1	1	0	1	1	1	1	0	1	1
FDXR	Q61578	X		5	67.3	N	1	1	1	1	1	1	1	1	1	1	1	1	1	0	1	0	0	1	1	1	1	1	1	0	0	1	1	1	1	1	1	1	1	1	NA	0	0	NA	0	0	1	1	1
FDXR	Q61578	X		31	67	N	1	0	0	0	0	0	0	0	0	0	0	0	0	1	0	0	0	0	0	0	1	0	0	0	0	1	1	1	1	1	0	0	0	0	0	0	0	0	0	0	0	0	0
FH	P97807-2			290	31.7	N	1	1	1	1	1	1	1	1	1	1	1	1	1	1	1	1	1	1	1	1	1	1	1	1	1	1	1	1	1	1	1	1	1	1	1	1	1	1	1	1	1	1	1
FKBP4	P30416		X	103	61.5	N	1	1	1	1	1	1	1	1	1	1	1	1	1	1	1	1	1	1	1	1	1	1	1	1	1	1	1	1	1	1	1	1	1	1	1	1	1	1	1	0	1	1	1
FKBP4	P30416		X	107	49	N	1	1	1	1	1	1	1	1	1	1	1	1	1	1	1	1	1	1	1	1	1	1	1	1	1	1	1	1	1	1	1	1	1	1	1	1	1	1	1	0	1	1	1
FKBP4	P30416		X	189	12.3	N	0	0	0	0	0	0	0	0	0	0	0	0	0	0	1	0	0	0	0	0	0	0	0	0	0	0	1	0	1	1	0	0	0	0	0	0	0	0	0	0	0	0	0
FKBP4	P30416		X	202	38.7	N	0	0	0	0	0	0	1	1	1	1	1	1	1	1	0	0	0	1	1	1	1	1	0	1	1	0	0	1	1	1	1	1	1	1	1	1	0	0	0	0	0	0	0
FTCD	Q91XD4		X	57	26	N	1	1	1	1	1	1	1	1	1	0	0	0	0	0	0	0	0	1	1	1	1	1	0	1	0	0	1	1	1	1	0	0	0	0	0	0	0	0	0	0	0	0	0
FTCD	Q91XD4		X	419	16	N	0	0	0	0	1	1	0	0	1	0	1	0	0	0	0	0	NA	0	0	1	1	1	1	0	1	0	1	0	1	1	0	0	0	1	1	1	0	0	0	0	0	0	0
FTCD	Q91XD4		X	438	38	N	0	0	0	0	0	0	0	0	0	0	0	0	0	0	0	0	NA	0	0	0	0	0	0	0	0	0	1	1	1	1	0	0	0	0	0	0	0	0	0	0	0	0	0
FTCD	Q91XD4		X	471	17.5	N	1	1	NA	1	1	1	0	1	1	1	1	1	1	1	0	0	NA	1	1	1	1	0	1	1	1	1	1	1	1	1	0	0	0	1	1	1	0	0	0	0	0	0	0
FTCD	Q91XD4		X	476	7	N	1	1	NA	1	1	1	1	1	1	1	1	1	1	1	1	1	NA	1	1	1	1	1	1	1	1	1	1	1	1	1	0	0	0	1	1	1	1	1	1	1	1	1	1
GALE	Q8R059		X	263	8.5	N	1	1	1	1	1	1	1	1	1	1	1	1	1	1	1	1	1	1	1	1	1	1	1	1	1	1	1	1	1	1	1	1	1	1	1	1	1	1	1	1	1	1	1
GALE	Q8R059		X	306	10.7	N	1	1	1	1	1	1	1	1	1	1	1	1	1	1	1	1	1	1	1	1	1	1	1	1	1	1	1	1	1	1	1	1	1	1	1	1	1	1	1	1	1	1	1
GALK1	Q9R0N0		X	157	9	N	1	1	1	1	1	1	1	1	1	1	1	1	1	1	1	1	1	1	1	1	1	1	1	1	1	1	1	1	1	1	1	1	1	1	1	1	1	1	1	1	1	1	1
GAPDH	P16858		X	22	38.5	Y	0	0	0	0	0	0	0	0	0	0	0	0	0	0	0	0	0	0	0	0	0	0	0	0	1	0	0	0	0	0	0	0	0	0	0	0	0	0	0	0	0	0	0
GAPDH	P16858		X	150	15	N	1	1	1	1	1	1	0	1	1	1	1	1	1	1	1	1	1	1	1	1	1	1	1	1	1	1	1	1	1	1	1	1	1	1	1	1	1	1	1	1	1	0	1
GAPDH	P16858		X	282	58	N	0	0	0	0	0	0	0	0	1	1	1	1	1	1	1	1	1	1	1	1	1	1	1	1	1	1	1	1	1	1	1	1	1	1	1	1	1	1	1	1	1	0	1
GARS	Q9CZD3		X	3	66.8	N	0	0	0	0	0	0	NA	0	NA	0	0	0	0	0	1	0	NA	NA	NA	0	0	0	NA	0	NA	NA	1	1	NA	1	0	0	0	NA	NA	NA	0	NA	NA	1	0	NA	NA
GARS	Q9CZD3		X	145	39	N	1	1	1	1	1	1	1	1	1	1	1	1	1	1	1	0	0	1	1	1	1	1	1	1	1	1	1	1	1	1	1	1	1	1	1	1	1	1	1	1	1	1	1
GARS	Q9CZD3		X	170	11.2	N	1	1	1	1	1	1	1	1	1	1	1	1	1	1	1	0	NA	1	1	1	1	1	1	1	1	1	1	1	1	1	1	1	1	1	1	1	1	1	1	1	1	1	1
GARS	Q9CZD3		X	201	52.2	N	1	1	1	1	1	1	1	1	1	1	1	1	1	1	1	0	NA	1	1	1	1	1	1	1	1	1	1	1	1	1	1	1	1	1	1	1	1	1	1	1	1	1	1
GARS	Q9CZD3		X	221	52.2	N	1	1	1	1	1	1	1	1	1	1	1	1	1	1	1	0	0	1	1	1	1	1	1	1	1	1	1	1	1	1	1	1	1	1	1	1	1	1	1	1	1	1	1
GARS	Q9CZD3		X	362	44.8	N	0	0	0	0	0	0	0	0	0	0	0	0	0	0	1	0	NA	0	0	0	0	0	0	1	0	0	0	1	1	0	0	0	0	0	0	0	0	0	0	0	0	NA	0
GARS	Q9CZD3		X	434	13.2	N	1	1	1	1	1	1	1	1	1	1	1	1	1	1	1	0	1	1	1	1	1	1	1	1	1	1	1	1	1	1	1	1	1	1	1	1	1	1	1	1	1	NA	1
GARS	Q9CZD3		X	456	29.7	N	1	1	NA	1	1	1	1	1	1	1	1	1	1	1	1	0	1	1	1	1	1	1	1	1	1	1	1	1	1	1	1	1	1	1	1	1	1	1	1	1	1	NA	1
GARS	Q9CZD3		X	461	35.8	N	1	1	NA	1	1	1	1	1	1	1	1	1	1	1	1	0	1	1	1	1	1	1	1	1	1	1	1	1	1	1	1	1	1	1	1	1	1	1	1	1	1	NA	1
GARS	Q9CZD3		X	512	58.8	N	1	1	NA	1	1	1	1	1	1	1	1	1	1	1	1	0	1	1	1	1	1	1	1	1	1	1	1	1	1	1	1	1	1	1	1	1	1	1	1	1	1	1	1
GARS	Q9CZD3		X	515	65.2	N	1	1	NA	1	1	1	1	1	1	1	1	1	1	1	1	0	0	1	1	1	1	1	1	1	1	0	1	1	1	1	1	1	1	1	1	1	1	1	1	1	1	1	1
GBE1	Q9D6Y9		X	81	26.7	N	1	1	1	1	1	1	NA	1	1	1	1	1	1	1	NA	NA	1	1	1	1	1	1	NA	0	1	1	0	1	1	1	1	1	1	1	1	1	NA	NA	NA	0	0	0	0
GBE1	Q9D6Y9		X	350	26.5	N	0	0	0	0	0	0	0	0	1	0	0	0	0	0	0	0	1	1	1	1	1	1	1	1	1	1	1	1	1	1	0	0	0	0	0	0	0	0	0	0	0	0	0
GBE1	Q9D6Y9		X	473	5.3	N	1	1	1	1	1	1	1	1	1	1	1	1	1	1	1	1	0	1	1	1	1	1	1	1	1	1	1	1	1	1	1	1	1	1	1	1	0	0	0	0	0	0	0
GCAT	O88986	X		26	25.8	N	0	0	0	0	0	0	NA	0	0	0	0	0	0	0	0	0	0	0	0	0	0	0	0	0	0	NA	0	0	0	1	0	NA	0	0	0	0	0	0	0	0	0	0	0
GCAT	O88986	X		103	55	N	1	1	1	1	1	1	NA	1	1	1	1	1	1	1	1	1	1	1	1	1	1	1	1	1	1	NA	1	1	1	1	1	1	1	1	1	1	1	1	1	1	1	1	1
GCAT	O88986	X		230	5.5	N	1	1	1	1	1	1	1	1	1	0	1	1	1	1	1	1	1	1	1	1	1	1	1	1	1	1	1	1	1	1	1	1	1	1	1	1	1	1	1	1	1	1	1
GCAT	O88986	X		302	9.7	N	1	1	1	1	1	1	1	1	1	1	1	1	1	1	1	1	1	1	1	1	0	1	1	1	1	1	1	1	1	1	1	1	1	1	1	1	1	1	1	1	1	1	1
GCDH	Q60759	X		232	41	N	1	1	1	1	1	1	1	1	0	1	0	0	1	0	0	0	0	0	0	0	0	0	0	1	0	1	1	1	1	1	1	1	1	1	1	1	0	0	0	0	0	0	0
GCHFR	P99025		X	62	23.2	Y	0	0	0	0	0	0	0	0	0	0	0	0	0	0	0	0	0	0	0	0	0	0	0	0	0	0	0	0	0	1	0	0	0	0	0	0	0	0	0	0	0	0	0
GCHFR	P99025		X	80	18.2	N	1	1	1	1	1	1	1	1	1	1	1	1	1	1	1	0	0	1	1	1	1	1	1	1	1	1	1	1	1	1	1	1	1	1	1	1	1	1	1	1	1	1	1
GCK	P52792-2		X	129	5.5	N	1	1	1	1	1	1	1	1	1	1	1	0	1	1	1	1	1	1	1	1	NA	1	1	1	1	1	1	1	1	1	1	1	1	1	1	1	1	1	0	0	1	0	1
GCK	P52792-2		X	461	20	N	1	1	1	1	0	0	1	1	1	1	1	0	1	0	1	1	1	1	1	1	1	1	1	1	1	1	1	1	1	1	1	1	1	0	NA	0	1	1	0	0	1	0	1
GCSH	Q91WK5	X		23	25.8	N	1	1	1	1	1	1	1	1	1	1	0	0	1	0	0	0	0	1	1	1	1	1	1	1	1	1	1	1	1	1	1	NA	1	1	1	0	0	NA	0	0	1	NA	0
GCSH	Q91WK5	X		28	23.8	N	0	0	0	0	0	NA	0	0	0	0	NA	0	0	0	0	0	0	0	0	0	0	0	0	0	0	0	0	0	0	0	0	NA	0	0	0	0	NA	NA	NA	0	NA	0	0
GCSH	Q91WK5	X		82	12.5	N	1	1	1	1	1	1	1	1	1	1	1	1	1	1	1	1	0	1	1	1	1	1	1	1	1	1	1	1	1	1	1	1	1	1	1	1	1	1	1	1	1	1	1
GDI2	Q61598		X	203	18.3	Y	0	0	0	0	1	1	0	1	1	1	1	1	1	1	0	0	0	1	1	1	0	1	0	0	1	0	1	1	0	1	0	1	1	0	0	0	0	0	0	0	0	0	0
GK	Q64516-1		X	72	25.7	N	1	1	0	1	1	1	1	1	1	1	1	1	1	1	1	1	1	1	1	1	1	1	1	1	1	1	1	1	1	1	1	1	1	1	1	1	1	1	1	1	1	1	1
GK	Q64516-1		X	220	5	N	1	1	0	1	1	1	1	1	1	1	1	1	1	1	1	1	1	1	1	1	1	1	1	1	1	1	1	1	1	1	1	1	1	1	1	1	1	1	1	1	1	1	1
GK	Q64516-1		X	381	64.2	N	1	1	0	1	1	1	1	1	1	1	1	1	1	1	1	1	1	1	1	1	1	1	1	1	1	1	1	1	1	1	1	1	1	1	1	1	1	1	1	1	1	1	1
GK	Q64516-1		X	390	19.5	Y	1	1	0	1	1	1	1	1	1	1	1	1	1	1	1	0	0	1	1	1	1	1	1	1	1	1	1	1	1	1	1	1	1	1	1	1	0	0	0	0	0	0	0
GLDC	Q91W43	X		4	73.2	N	1	1	1	1	1	1	NA	1	1	1	0	1	1	1	1	1	1	1	1	1	1	1	1	1	1	1	1	1	1	1	1	1	1	1	NA	NA	1	NA	NA	NA	1	NA	0
GLDC	Q91W43	X		117	6.3	N	1	1	1	1	1	1	NA	1	1	1	1	1	1	1	1	1	1	1	1	1	1	1	1	1	1	1	1	1	1	1	1	1	1	1	1	1	1	1	1	1	1	1	1
GLDC	Q91W43	X		387	19.3	N	1	1	1	1	1	1	1	1	1	1	1	1	1	1	1	1	1	1	1	1	1	1	1	1	1	1	1	1	1	1	1	1	1	1	1	1	1	1	1	1	1	1	1
GLDC	Q91W43	X		449	74.2	Y	1	1	1	1	1	1	1	1	1	1	1	1	1	1	1	1	1	1	1	1	1	1	1	1	1	1	1	1	1	1	1	1	1	1	1	1	1	1	1	1	1	1	1
GLDC	Q91W43	X		495	50.7	N	1	1	1	1	1	1	1	1	1	1	1	1	1	1	1	1	1	1	1	1	1	1	1	1	1	1	1	1	1	1	1	1	1	1	1	1	1	1	1	1	1	1	1
GLDC	Q91W43	X		563	5.7	N	1	1	1	1	1	1	1	1	1	1	1	1	1	1	1	1	1	1	1	1	1	1	1	1	1	1	1	1	1	1	1	1	1	1	1	1	1	1	1	1	1	1	1
GLDC	Q91W43	X		608	35.8	N	1	1	1	1	1	1	1	1	1	1	1	1	1	1	1	1	1	1	1	1	1	1	1	1	1	1	1	NA	1	1	1	1	1	1	1	1	1	1	1	1	1	1	1
GLDC	Q91W43	X		719	9.2	N	1	1	1	1	1	1	1	1	1	1	1	1	1	1	1	1	1	1	1	1	1	1	1	1	1	1	1	1	1	1	1	1	1	1	1	1	1	1	1	1	1	1	1
GLDC	Q91W43	X		959	8.8	N	1	1	1	1	1	1	1	1	1	1	1	1	1	1	1	1	1	1	1	1	1	1	1	1	1	1	1	1	1	1	1	1	1	1	1	1	1	1	1	1	1	1	1
GLDC	Q91W43	X		964	37	N	0	0	0	0	0	0	0	0	0	0	0	0	0	0	0	0	0	0	0	0	0	0	0	0	0	0	0	0	0	0	0	0	0	0	0	0	0	0	0	0	0	0	0
GLDC	Q91W43	X		1005	14.7	N	1	1	1	1	1	1	1	1	1	1	1	1	1	1	1	1	1	1	1	1	1	1	1	1	1	1	1	1	1	1	1	1	1	1	1	1	1	1	1	1	1	1	1
GLO1	Q9CPU0		X	19	43.5	N	1	1	1	1	1	1	1	1	1	1	1	1	1	1	1	0	0	1	1	1	1	1	1	1	1	0	1	0	1	1	1	1	1	1	1	1	0	0	0	0	0	0	0
GLO1	Q9CPU0		X	20	50.3	N	1	1	1	1	1	1	1	1	1	1	1	1	1	1	1	1	1	1	1	1	1	1	1	1	1	0	1	1	1	1	1	1	1	1	1	1	1	1	1	1	1	1	1
GLOD4	Q9CPV4	X		41	55.5	N	0	1	1	1	1	1	1	1	1	1	1	1	1	1	0	1	1	1	1	1	1	1	1	1	0	1	1	1	1	1	1	1	1	1	1	1	1	NA	1	1	1	NA	1
GLOD4	Q9CPV4	X		45	30	N	1	1	1	1	1	1	1	1	1	1	1	1	1	1	1	1	1	1	1	1	1	1	1	1	1	1	1	1	1	1	1	1	1	1	1	1	1	NA	1	1	1	NA	1
GLOD4	Q9CPV4	X		254	12.3	N	1	1	1	1	1	1	1	1	1	1	1	1	1	1	1	1	1	1	1	1	1	1	1	1	1	1	1	1	1	1	1	1	1	1	1	1	1	NA	1	1	1	1	1
GLUL	P15105		X	42	27.7	N	1	1	1	1	1	1	1	NA	1	1	1	1	1	1	1	NA	1	1	1	1	1	1	NA	1	1	1	1	1	1	1	1	1	1	1	1	1	1	1	1	1	1	1	1
GLUL	P15105		X	49	43.2	N	0	0	0	0	0	0	0	NA	1	0	0	0	1	0	0	NA	1	0	0	1	0	0	NA	1	1	1	1	1	1	1	1	1	1	0	0	0	0	0	0	0	0	0	0
GLUL	P15105		X	53	22.7	N	1	1	1	1	1	1	1	NA	1	1	1	0	1	1	0	NA	0	0	0	1	0	1	NA	1	1	1	1	1	1	1	1	1	1	0	0	0	0	0	0	0	0	0	0
GLUL	P15105		X	163	26.3	N	1	1	1	1	1	1	1	1	1	1	1	1	1	1	1	1	1	1	1	1	1	1	NA	1	1	1	1	1	1	1	1	1	1	1	1	1	1	1	1	1	1	1	1
GLUL	P15105		X	269	18.5	Y	0	0	0	0	0	0	0	0	0	0	0	0	0	0	0	0	0	0	0	0	0	0	NA	0	0	0	0	0	0	1	0	0	0	0	0	0	0	0	0	0	0	0	0
GNB2L1	P68040		X	182	8.5	Y	1	1	1	1	1	1	1	1	1	1	1	1	1	1	1	1	1	1	1	1	1	1	1	1	1	1	1	NA	1	1	1	1	1	1	1	1	1	1	0	0	1	1	1
GNE	Q91WG8		X	172	19.2	N	1	1	1	1	1	1	1	1	1	1	1	1	1	1	1	1	1	1	1	1	1	1	1	1	1	1	1	1	1	1	1	1	1	1	1	1	1	1	1	0	1	1	1
GNE	Q91WG8		X	211	74.2	N	0	0	0	0	0	0	0	NA	0	0	0	0	0	NA	0	NA	0	1	1	1	1	1	1	1	1	1	1	1	1	1	0	0	0	0	0	0	0	0	0	0	0	0	0
GNE	Q91WG8		X	296	67.2	N	1	1	1	1	1	1	1	1	1	1	1	1	1	1	1	1	1	1	1	1	1	1	1	1	1	1	1	1	1	1	1	NA	1	1	1	1	1	1	1	0	1	1	1
GNE	Q91WG8		X	303	61	N	1	1	1	1	1	1	1	1	1	1	1	1	1	1	1	1	1	1	1	1	1	1	1	1	1	1	1	1	1	1	1	NA	1	1	1	1	1	1	1	0	1	1	1
GNE	Q91WG8		X	357	17.5	N	1	1	1	1	1	1	1	1	1	1	1	1	1	1	1	1	1	1	1	1	1	1	1	1	1	1	1	1	1	1	1	1	1	0	1	1	1	1	1	0	1	1	1
GNE	Q91WG8		X	465	49.3	N	1	1	1	1	1	1	1	1	1	1	1	1	1	1	1	1	1	1	1	1	1	1	1	1	1	1	1	1	1	1	1	1	1	1	1	1	1	1	1	0	1	1	1
GNE	Q91WG8		X	520	24.3	N	1	1	1	1	1	1	1	1	1	1	1	1	1	1	1	1	1	1	1	1	1	1	1	1	1	1	1	1	1	1	1	1	1	1	1	1	1	1	1	0	1	1	1
GNMT	Q9QXF8			147	49.5	N	1	1	1	1	1	1	1	1	1	1	1	1	1	1	1	1	1	1	1	1	0	1	1	1	0	1	1	1	0	0	1	1	1	1	1	1	0	0	0	0	0	0	0
GNMT	Q9QXF8			186	57.5	Y	1	1	1	1	1	1	1	1	1	1	1	1	1	1	1	1	1	1	1	1	1	1	1	1	0	1	1	1	0	1	1	1	1	1	1	1	1	1	1	1	1	1	1
GNMT	Q9QXF8			247	31.3	N	1	1	1	1	1	1	1	0	1	1	1	0	1	1	1	1	1	1	1	1	0	0	0	1	1	1	1	1	1	1	1	1	1	1	1	1	1	1	1	1	0	1	1
GNMT	Q9QXF8			283	30.8	Y	1	1	1	1	1	1	1	1	1	1	1	1	1	1	1	1	1	1	1	1	1	1	1	1	1	1	1	1	1	1	1	1	1	1	1	1	1	1	1	1	1	1	1
GNPNAT1	Q9JK38		X	113	48	N	1	1	1	1	1	1	1	1	1	1	1	1	1	1	1	1	1	1	1	1	1	1	1	1	1	1	1	1	1	1	1	1	1	1	1	1	1	1	1	1	1	1	1
GNPNAT1	Q9JK38		X	128	14	N	1	1	1	1	1	1	1	1	1	1	1	1	1	1	1	1	1	1	1	1	1	1	1	1	1	1	1	1	0	1	1	1	1	0	1	1	1	1	1	1	1	1	1
GNPNAT1	Q9JK38		X	157	7.7	N	1	1	1	1	1	1	1	1	1	1	1	1	1	1	1	1	1	1	1	1	1	1	1	1	1	1	1	1	1	1	1	1	1	1	1	1	1	1	1	1	1	1	1
GNPNAT1	Q9JK38		X	179	39.8	N	1	1	1	1	1	1	1	1	1	1	1	1	1	1	1	0	0	1	1	1	1	1	1	1	1	1	1	1	1	1	1	1	0	1	1	1	0	0	0	0	1	1	1
GORASP2	A2ATI8			103	14.7	N	1	1	1	1	1	1	1	1	1	1	1	1	1	1	1	1	1	1	1	1	1	1	1	1	1	1	1	1	1	1	1	1	1	1	1	1	1	1	1	1	1	1	1
GORASP2	A2ATI8			307	42	N	0	0	0	0	0	0	0	0	0	0	0	0	0	0	0	0	0	0	0	0	0	0	0	0	0	0	0	0	0	0	0	0	0	0	0	0	0	0	0	0	0	0	NA
GORASP2	A2ATI8			308	47.8	N	0	0	0	0	0	0	0	0	0	0	0	0	0	0	0	0	0	0	0	0	0	0	0	0	0	0	0	NA	0	0	0	0	0	0	0	0	0	0	0	0	0	0	NA
GOT1	P05201		X	160	58.3	N	0	0	0	0	0	0	0	0	0	0	0	0	0	0	0	0	0	0	0	0	0	0	0	0	0	0	0	0	0	0	0	0	0	0	0	0	0	0	0	0	0	0	0
GOT1	P05201		X	192	16.2	N	1	1	1	1	1	1	1	1	1	1	1	1	1	1	1	1	1	1	1	1	1	1	1	1	1	1	1	1	1	1	1	1	1	1	1	1	0	1	1	1	1	1	1
GOT2	P05202	X		106	17.7	N	1	1	1	1	1	1	1	1	1	1	1	1	1	1	1	1	1	1	1	1	1	1	1	1	1	1	1	1	1	1	1	1	1	1	1	1	0	0	0	0	0	0	0
GOT2	P05202	X		187	12.3	Y	1	1	1	1	1	1	1	1	1	1	1	1	1	1	1	1	1	1	1	1	1	1	1	1	1	1	1	1	1	1	1	1	1	1	1	1	1	1	1	1	1	1	1
GPD1	E0CXN5		X	7	14.2	Y	1	1	1	1	1	1	1	1	1	1	1	1	1	1	1	1	1	1	1	1	1	1	1	1	1	1	1	1	1	1	1	1	1	1	1	1	1	1	1	1	1	1	1
GPD1	E0CXN5		X	79	18.7	N	1	1	1	1	1	1	1	1	1	1	1	1	1	1	1	1	1	1	1	1	1	1	1	1	1	1	1	1	1	1	1	1	1	1	1	1	1	1	1	1	1	1	1
GPHN	A0JNY3			26	69.7	N	1	1	NA	1	1	1	NA	1	1	1	1	1	1	1	NA	NA	1	NA	1	1	1	1	1	1	1	0	1	1	1	1	1	1	1	1	1	1	1	NA	1	1	1	NA	1
GPHN	A0JNY3			133	16	N	1	1	1	1	1	1	NA	1	1	1	1	1	1	1	NA	1	1	1	1	1	1	1	1	1	1	1	1	1	1	1	1	1	1	1	1	1	1	1	1	1	1	1	1
GPHN	A0JNY3			154	56.3	N	1	1	1	1	1	1	NA	1	1	1	1	1	1	1	1	1	1	1	1	1	1	1	1	1	1	1	1	1	1	1	1	1	1	1	1	1	1	1	1	1	1	1	1
GPHN	A0JNY3			320	26.7	N	1	1	1	1	1	1	NA	1	1	1	1	1	1	1	0	1	1	1	1	1	1	1	1	1	1	1	1	1	1	1	1	1	1	1	1	1	1	1	1	1	1	1	1
GPHN	A0JNY3			329	54.2	N	1	1	1	1	1	1	NA	1	1	1	1	1	1	1	0	1	1	1	1	1	1	1	1	1	1	1	1	1	1	1	1	1	1	1	1	1	1	1	1	1	1	1	1
GPHN	A0JNY3			455	68.7	N	1	1	1	1	1	1	1	1	1	1	1	1	1	1	1	1	1	1	1	1	1	1	1	1	1	1	1	NA	1	1	1	1	1	1	1	1	1	1	1	1	1	1	1
GPHN	A0JNY3			505	43	N	1	1	1	1	1	1	1	1	1	1	1	1	1	1	1	1	1	1	1	1	1	1	1	1	1	1	1	1	1	1	1	1	1	1	1	1	1	1	1	1	1	1	1
GPHN	A0JNY3			699	11.3	N	1	1	1	1	1	1	1	1	1	1	1	1	1	1	1	1	1	1	1	1	1	1	1	1	1	1	1	1	1	1	1	1	1	1	1	1	1	1	1	1	1	1	1
GPT2	Q8BGT5	X		13	54.2	N	0	0	0	0	0	0	NA	0	1	1	1	NA	0	1	0	NA	1	0	0	1	1	1	0	1	0	0	1	1	1	1	0	NA	0	1	NA	1	NA	NA	NA	NA	1	0	0
GPT2	Q8BGT5	X		142	48.3	N	1	1	1	1	1	1	1	1	1	1	1	NA	1	1	1	1	1	1	1	1	1	1	1	1	1	1	1	1	1	1	1	1	1	1	0	NA	1	1	1	1	1	1	1
GPT2	Q8BGT5	X		158	39.5	N	1	1	1	1	1	1	1	1	1	1	1	NA	1	1	1	1	1	1	1	1	1	1	1	1	1	1	1	1	1	1	1	NA	1	1	1	1	1	1	1	1	1	1	1
GPT2	Q8BGT5	X		239	38.8	N	1	1	1	1	1	1	1	1	1	1	1	NA	1	1	1	1	1	1	NA	1	1	1	1	1	0	1	1	1	1	1	1	1	1	1	NA	1	1	1	1	1	1	1	1
GPT2	Q8BGT5	X		280	5.5	N	1	1	1	1	1	1	1	1	1	1	1	1	1	1	1	1	1	1	1	1	1	1	1	1	1	1	1	1	1	1	1	1	1	1	1	1	1	1	1	1	1	1	1
GPT2	Q8BGT5	X		310	19.5	N	1	1	1	1	1	1	1	1	1	1	1	1	1	1	1	1	1	1	1	1	1	1	1	1	1	1	1	1	1	1	1	NA	1	1	1	1	1	1	1	1	1	1	1
GPT2	Q8BGT5	X		346	61.2	N	1	1	1	1	1	1	1	1	1	1	1	1	1	1	1	1	1	1	1	1	1	1	1	1	1	1	1	1	1	1	1	1	1	1	1	1	1	1	1	1	1	1	1
GPT2	Q8BGT5	X		375	22.2	N	1	1	1	1	1	1	1	1	1	1	1	1	1	1	1	1	1	1	1	1	1	1	1	1	1	1	1	1	1	1	1	1	1	1	1	1	1	1	1	1	1	1	1
GPT2	Q8BGT5	X		476	18.8	N	1	1	1	1	1	1	1	1	1	1	1	1	1	1	1	1	1	1	1	1	1	1	1	1	1	1	1	1	1	1	1	1	1	1	1	1	1	1	1	1	1	1	1
GPX4	O70325-2		X	2	53	N	1	1	NA	1	1	1	0	1	0	1	0	1	1	0	1	1	1	1	1	1	1	1	1	1	1	1	1	1	1	1	1	1	1	1	1	1	NA	NA	1	1	NA	1	1
GPX4	O70325-2		X	10	61.2	N	1	1	NA	1	0	1	0	1	0	1	0	1	0	0	0	1	1	1	1	0	1	1	1	1	1	1	1	1	1	1	1	1	1	1	1	1	NA	NA	0	0	NA	0	0
GPX4	O70325-2		X	28	18.7	Y	0	0	NA	0	0	0	0	1	0	0	0	0	0	0	0	0	0	1	1	0	1	0	0	1	1	1	1	1	1	1	0	0	0	0	0	0	NA	NA	0	0	NA	0	0
GPX4	O70325-2		X	66	42	N	1	1	NA	1	1	1	0	1	0	1	0	0	0	0	0	0	0	1	1	1	1	1	1	1	1	1	1	1	1	1	1	1	1	1	1	1	0	0	0	0	0	0	0
GPX4	O70325-2		X	107	48	Y	1	1	1	1	1	1	0	1	0	1	0	NA	1	0	1	1	1	1	1	1	1	1	1	1	1	1	1	1	1	1	1	1	1	1	1	1	0	0	0	0	0	0	0
GPX4	O70325-2		X	148	30.8	N	1	1	1	1	1	1	0	1	0	1	0	NA	1	0	1	1	1	1	1	1	1	1	1	1	1	1	1	1	1	1	1	1	1	1	1	1	0	0	0	0	0	0	0
GPX4	O70325-2		X	168	53.8	N	0	0	0	0	1	0	0	1	0	1	0	NA	1	0	1	1	1	1	1	1	1	1	1	1	1	1	1	1	1	1	1	1	1	1	1	1	0	0	0	0	0	0	0
GRHPR	Q91Z53			147	32.2	N	1	1	1	1	1	1	1	1	1	1	1	1	1	1	1	1	1	1	1	1	1	1	1	1	1	1	1	1	1	1	1	1	1	1	1	1	1	1	1	1	1	1	1
GSR	P47791-2			54	13	N	1	1	1	1	1	1	NA	0	1	1	1	1	1	1	1	NA	1	NA	1	1	NA	NA	1	1	1	NA	1	NA	NA	NA	1	NA	1	1	1	NA	1	1	0	0	1	NA	1
GSR	P47791-2			59	20.8	N	1	1	1	1	1	1	NA	0	1	1	1	1	1	1	1	NA	1	NA	1	1	NA	NA	1	1	0	NA	1	NA	NA	1	1	1	1	1	1	NA	1	1	0	0	1	NA	1
GSR	P47791-2			86	50.5	N	1	1	1	1	1	1	1	0	1	1	1	1	1	1	1	1	1	1	1	1	1	1	1	1	1	NA	1	NA	1	1	1	1	1	1	1	1	0	0	0	0	0	0	0
GSR	P47791-2			352	55.7	N	0	0	0	0	0	0	1	0	1	1	1	1	1	1	0	1	1	1	1	1	1	1	1	1	1	1	1	NA	1	0	1	1	1	1	1	1	0	0	0	0	0	0	0
GSS	P51855		X	132	24	N	0	0	0	0	1	1	0	0	0	1	0	0	0	1	0	0	0	0	0	0	0	0	0	0	0	1	1	1	1	1	0	0	0	0	0	0	0	0	0	0	0	0	0
GSTO1	O09131		X	32	12	Y	1	1	1	1	1	1	1	1	1	1	1	1	1	1	1	1	1	1	1	1	1	0	0	1	1	1	1	1	1	1	1	1	1	1	0	1	1	1	1	1	1	1	1
GSTT1	Q64471		X	65	9.7	N	0	0	0	0	0	0	0	0	0	0	0	0	0	0	0	0	0	0	0	0	0	0	0	0	0	0	0	0	0	1	0	0	0	0	0	0	0	0	0	0	0	0	0
GSTT1	Q64471		X	220	12.5	Y	0	0	0	0	0	0	0	0	0	0	0	0	0	0	0	0	0	0	0	0	0	0	0	0	1	0	0	0	0	1	0	0	0	0	0	0	0	0	0	0	0	0	0
GSTZ1	Q9WVL0			16	18.2	N	1	1	1	1	1	1	1	1	1	1	1	1	1	1	1	1	1	1	1	1	1	1	1	1	1	1	1	1	1	1	1	1	1	1	1	1	1	1	1	1	1	1	1
H3F3B	P84244			111	13.2	Y	1	1	1	1	1	1	1	1	1	1	1	1	1	1	1	1	1	1	1	1	1	1	1	1	1	0	1	1	1	1	1	1	1	1	1	1	1	1	1	1	1	1	1
HAAO	Q78JT3		X	134	5.7	Y	1	NA	1	1	1	1	1	1	1	1	1	1	1	1	1	1	1	1	1	1	1	1	1	1	1	1	1	1	1	1	1	1	1	1	1	1	1	1	1	1	1	1	1
HAAO	Q78JT3		X	245	10.5	N	0	NA	0	0	0	0	0	0	0	0	0	0	0	1	0	0	0	0	0	0	0	0	0	0	0	0	1	0	0	1	1	1	0	0	0	0	0	0	0	0	0	0	0
HADH	Q61425	X		99	14.7	N	0	0	0	0	0	0	0	0	0	0	0	0	0	0	0	0	0	0	0	0	0	0	0	0	0	0	1	1	1	0	0	0	0	0	0	0	0	0	0	0	0	0	0
HADH	Q61425	X		211	12.7	Y	1	1	1	1	1	1	1	1	1	1	1	1	1	1	1	1	1	1	1	1	1	1	1	1	1	1	1	1	1	1	1	1	1	1	1	1	1	1	1	1	1	1	1
HAGH	G5E8T9			9	41	N	0	0	0	0	0	NA	0	0	NA	0	NA	0	0	0	0	NA	0	0	0	1	0	0	0	0	NA	1	1	1	1	1	0	NA	0	0	0	0	NA	NA	0	NA	0	0	0
HAGH	G5E8T9			20	62.7	N	1	1	0	1	1	NA	1	1	NA	1	NA	1	1	1	1	NA	0	1	1	1	1	1	1	1	NA	1	1	1	1	1	1	NA	1	1	0	1	NA	NA	0	NA	0	1	1
HAGH	G5E8T9			35	51.2	N	1	1	0	0	0	NA	0	0	NA	0	NA	0	0	0	0	NA	0	0	0	0	0	0	0	0	NA	0	0	0	0	1	0	NA	0	0	0	0	NA	NA	0	NA	0	0	0
HAO1	Q9WU19			7	18	N	1	1	1	1	1	1	1	1	1	0	1	1	1	1	1	1	1	1	1	1	1	1	1	1	1	1	1	1	1	1	1	1	1	1	1	1	1	1	1	1	1	1	1
HAO1	Q9WU19			84	10.3	N	0	0	0	0	0	0	1	0	1	0	1	1	0	0	1	0	0	0	1	1	1	1	1	1	1	1	1	1	1	1	1	1	0	1	1	1	1	1	1	1	1	1	1
HARS	Q61035		X	509	14.5	N	1	1	1	1	1	1	1	1	1	1	1	1	1	1	1	0	1	1	1	0	1	1	1	1	1	1	1	1	1	NA	1	1	NA	1	1	1	NA	NA	NA	NA	NA	NA	NA
HDHD2	Q3UGR5			206	5.7	N	1	1	1	1	1	1	0	1	1	1	1	1	1	1	1	1	1	1	1	1	1	1	1	1	1	1	1	1	1	1	1	1	1	1	1	1	1	1	1	1	1	1	1
HDHD3	Q9CYW4	X		165	31.8	N	0	0	0	0	0	0	0	0	0	0	0	0	0	0	0	0	0	0	0	0	0	0	0	1	0	0	1	1	1	1	0	0	0	0	0	0	0	0	0	0	0	0	0
HDHD3	Q9CYW4	X		181	54	N	0	0	0	0	0	0	0	0	0	0	0	0	0	0	0	0	0	0	0	0	0	0	0	0	0	0	0	1	1	1	0	0	0	0	0	0	0	0	0	0	0	0	0
HDHD3	Q9CYW4	X		196	28	Y	1	1	1	1	1	1	1	1	1	0	1	1	1	0	1	0	0	1	1	1	1	1	1	1	1	1	1	1	1	1	1	1	1	0	0	0	0	0	0	0	0	0	0
HGD	O09173		X	14	7.3	N	1	1	1	1	1	1	1	1	1	1	1	1	1	1	1	0	0	1	1	1	1	1	1	1	1	1	1	1	1	1	1	1	1	1	1	1	0	0	0	0	0	1	0
HGD	O09173		X	21	21.8	N	1	1	1	1	1	1	1	1	1	1	1	1	1	1	1	1	1	1	1	1	1	1	1	1	1	1	1	1	1	1	1	1	1	1	1	1	1	1	1	1	1	1	0
HGD	O09173		X	51	29.7	N	1	1	1	1	1	1	1	1	1	1	1	1	1	1	1	1	1	1	1	1	1	1	1	1	1	1	1	1	1	1	1	1	1	1	1	1	1	1	1	1	1	1	1
HGD	O09173		X	338	67.3	N	1	1	1	1	1	1	1	1	1	1	1	1	1	1	1	1	1	1	1	1	1	1	1	1	1	1	1	1	1	1	1	1	1	1	1	1	1	1	1	1	1	1	1
HGD	O09173		X	377	16.3	Y	1	1	1	1	1	1	1	1	1	1	1	1	1	1	1	1	1	1	1	1	1	1	1	1	1	1	1	1	1	1	1	1	1	1	1	1	1	1	1	1	1	1	1
HGD	O09173		X	416	13.2	Y	0	0	0	0	0	0	0	0	0	0	0	0	0	0	0	NA	1	0	0	0	0	0	0	0	0	1	1	1	1	1	0	0	0	0	0	0	0	0	0	0	0	NA	0
HGD	O09173		X	418	51.5	Y	1	1	1	1	1	1	1	1	1	1	1	1	1	1	1	NA	1	1	1	1	1	1	1	1	1	1	1	1	1	1	1	1	1	1	1	1	1	1	1	1	NA	NA	1
HGD	O09173		X	426	23.3	Y	1	1	1	1	1	1	1	1	1	1	1	1	1	1	1	NA	1	1	1	1	1	1	1	1	1	1	1	1	1	1	1	1	1	1	1	1	1	1	1	1	1	NA	1
HIBADH	Q99L13	X		31	34.3	N	1	1	1	1	1	1	NA	1	1	1	1	1	1	1	1	1	1	1	NA	0	NA	0	0	1	1	1	1	1	1	1	1	1	1	1	1	1	1	1	1	1	0	1	1
HIBADH	Q99L13	X		198	6.8	N	1	1	1	1	1	1	1	1	1	1	1	1	1	1	1	1	1	1	1	1	1	1	1	1	1	1	1	1	1	1	1	1	1	1	1	1	1	1	1	1	1	1	1
HIBADH	Q99L13	X		210	35.2	N	1	1	1	1	1	1	1	1	1	1	1	1	1	1	1	1	1	1	1	1	1	1	1	1	1	1	1	1	1	1	1	1	1	1	1	1	1	1	1	1	1	1	1
HIBCH	Q8QZS1	X		44	16.5	Y	1	1	1	1	1	1	1	NA	1	1	1	1	1	1	1	1	1	1	1	1	1	1	1	1	1	1	1	1	1	1	1	1	1	1	1	NA	1	1	1	1	1	1	1
HIBCH	Q8QZS1	X		270	5.3	N	1	1	1	1	1	1	1	1	0	0	1	0	0	0	0	1	0	1	1	1	1	1	1	1	1	1	1	1	1	1	0	0	1	1	1	1	0	0	0	0	0	0	0
HIBCH	Q8QZS1	X		335	9.2	N	1	1	1	1	1	1	NA	1	1	1	1	1	1	1	1	1	1	1	1	0	1	1	1	1	1	1	1	1	1	1	0	0	1	1	1	1	1	1	1	1	1	1	1
HINT1	P70349		X	84	5.7	N	1	1	1	1	1	1	1	1	1	1	1	1	1	0	1	1	1	1	1	1	0	1	1	1	1	NA	1	1	1	1	1	1	1	1	1	1	1	1	1	1	1	1	1
HMGB1	P63158		X	23	14	Y	1	1	1	1	1	1	1	1	1	1	1	1	1	1	1	1	1	1	1	1	1	1	1	1	1	1	1	0	1	1	1	1	1	1	1	1	1	1	1	1	1	1	1
HMGCL	P38060	X		141	11.3	N	1	1	1	1	1	1	1	0	1	1	1	1	1	1	1	1	1	0	1	1	1	1	1	1	1	1	1	0	1	1	1	1	1	1	1	1	1	1	0	0	1	1	1
HMGCL	P38060	X		323	42.8	N	1	1	1	1	1	1	1	1	1	1	1	1	1	0	1	1	0	0	1	1	1	1	1	1	1	1	1	0	1	1	0	1	1	1	1	1	1	1	0	0	1	1	0
HMGCS1	Q8JZK9		X	12	68.3	N	1	1	1	1	1	1	0	1	1	1	1	1	1	1	1	1	1	1	1	1	1	1	1	1	1	0	1	1	1	1	1	1	1	0	0	0	1	1	1	1	0	1	1
HMGCS1	Q8JZK9		X	129	9.7	N	1	1	1	1	1	1	0	1	1	1	1	1	1	1	1	1	1	1	1	1	1	1	1	1	1	1	1	1	1	1	1	1	1	1	1	1	1	1	1	1	1	1	1
HMGCS1	Q8JZK9		X	224	6.8	N	1	1	1	1	1	1	0	1	1	1	1	1	1	1	1	1	1	1	1	1	1	1	1	1	1	1	1	1	1	1	1	1	1	1	1	1	1	1	1	1	1	1	1
HMGCS1	Q8JZK9		X	406	33.3	N	1	1	1	1	1	1	0	1	1	1	1	1	1	1	1	1	1	1	1	1	1	1	1	1	1	1	1	1	1	1	1	1	1	1	1	1	0	0	0	0	0	0	0
HMGCS1	Q8JZK9		X	417	11.3	N	0	0	0	1	1	1	0	1	1	1	1	1	1	1	1	1	1	1	1	1	1	0	1	1	1	1	1	1	1	1	1	1	1	1	1	1	1	1	1	1	0	1	1
HNMT	Q91VF2		X	4	68.2	N	0	0	0	0	0	0	0	0	0	0	0	0	0	0	0	0	0	0	0	0	0	0	0	0	0	0	1	1	1	0	0	0	0	0	0	0	0	0	0	0	0	0	0
HNMT	Q91VF2		X	82	27	N	1	1	1	1	1	1	0	0	0	0	0	0	0	0	0	0	0	0	0	0	0	0	0	1	1	1	1	1	1	1	0	0	0	0	0	0	0	0	0	0	0	0	0
HNMT	Q91VF2		X	218	8.8	N	1	1	1	1	1	1	1	1	1	0	1	1	1	1	1	1	1	1	1	1	1	1	1	1	1	1	1	1	1	1	1	1	1	1	1	1	0	0	0	0	0	0	0
HOGA1	Q9DCU9			106	11.3	N	1	1	1	1	1	1	1	1	1	1	1	1	1	1	1	1	1	1	1	1	1	1	1	1	1	1	1	1	1	1	1	1	1	1	1	1	NA	1	1	1	1	1	1
HOGA1	Q9DCU9			133	29	N	1	1	1	1	1	1	1	1	1	1	1	1	1	1	1	1	1	1	1	0	0	0	1	0	1	1	1	1	0	1	1	1	0	1	1	1	NA	1	1	1	0	NA	1
HPD	P49429		X	72	10.8	N	0	0	0	0	0	0	0	0	0	0	0	0	0	0	0	0	0	0	0	0	0	0	0	0	0	0	1	1	0	1	0	0	0	0	0	0	0	0	0	0	0	0	0
HPX	Q91X72			17	29.8	N	1	1	1	1	1	1	1	1	1	1	1	1	1	1	NA	1	1	1	1	1	1	1	1	1	1	1	1	1	1	1	1	1	1	1	1	1	NA	0	0	0	NA	NA	1
HPX	Q91X72			255	13.3	N	1	1	1	1	1	1	1	1	1	1	1	1	1	1	1	1	1	1	1	1	1	1	1	1	1	1	1	1	1	1	1	1	1	1	1	1	1	1	1	1	1	NA	1
HPX	Q91X72			364	16.3	N	1	1	1	1	1	1	1	1	1	1	1	1	1	1	1	1	1	1	1	1	1	1	1	1	1	1	1	1	1	1	1	1	1	1	1	1	1	1	1	1	1	1	1
HSDL2	Q2TPA8	X		166	28.2	N	1	1	NA	1	1	1	1	1	1	1	1	1	1	1	1	1	1	1	1	1	1	1	1	1	1	1	1	NA	1	1	1	1	1	1	1	1	1	1	1	1	1	1	1
HSDL2	Q2TPA8	X		178	18.8	N	0	0	NA	0	1	1	1	1	1	1	1	1	1	1	1	1	1	1	1	1	1	1	1	1	1	1	1	1	1	1	1	1	1	NA	1	1	1	1	1	1	1	1	1
HSDL2	Q2TPA8	X		218	7.3	N	1	1	1	1	1	1	1	1	1	1	1	1	1	1	1	1	1	1	1	1	1	1	1	1	1	1	1	1	1	1	1	1	1	NA	1	1	1	1	1	1	1	1	1
HSP90AA1	P07901		X	375	13.7	N	1	1	0	1	1	1	1	0	1	1	1	1	1	0	0	1	1	1	1	1	1	1	1	1	1	1	1	0	1	1	1	0	1	1	1	1	1	1	1	1	1	1	1
HSP90AA1	P07901		X	482	38.2	Y	1	1	0	1	1	1	1	0	1	1	1	1	1	0	1	1	1	1	1	1	1	1	1	1	1	1	1	0	1	1	1	0	1	1	1	1	1	1	1	1	1	1	1
HSP90AA1	P07901		X	573	21.8	Y	1	1	0	1	1	1	1	0	1	1	1	1	1	0	1	1	1	1	1	1	1	1	1	1	1	1	1	0	1	1	1	0	1	1	1	1	1	1	1	1	1	1	1
HSP90AA1	P07901		X	599	15.3	N	1	1	0	1	1	1	1	0	1	1	1	1	1	0	1	1	1	1	1	1	1	1	1	1	1	1	1	0	1	1	1	0	1	1	1	1	1	1	1	1	1	1	1
HSP90AB1	P11499		X	366	46.2	N	1	1	1	1	1	1	1	1	1	1	1	1	1	1	0	1	0	1	1	1	1	1	0	1	1	1	1	1	1	1	1	1	1	1	1	1	1	1	1	1	1	1	1
HSP90AB1	P11499		X	589	6	N	1	1	1	1	1	1	1	1	1	1	1	1	1	1	0	1	0	1	1	1	1	1	0	1	1	1	1	1	1	1	1	1	1	1	1	1	1	1	1	1	1	1	1
HSP90AB1	P11499		X	590	8.5	N	1	1	1	1	1	1	1	1	1	1	1	1	1	1	0	1	0	1	1	1	1	1	0	1	1	1	1	1	1	1	1	1	1	1	1	1	1	1	1	1	1	1	1
HSP90B1	P08113		X	10	61.5	N	1	1	1	1	1	1	1	1	1	1	1	1	1	1	1	1	1	1	1	1	1	1	1	1	1	1	1	1	1	1	0	1	1	1	1	1	0	NA	0	0	0	0	0
HSP90B1	P08113		X	11	52.5	N	1	1	1	1	1	1	1	1	1	1	1	1	1	1	1	1	1	1	1	1	1	1	1	1	1	1	1	1	1	1	1	1	1	1	1	1	0	NA	0	0	0	0	1
HSPA2	P17156		X	577	45.2	N	1	1	1	1	1	1	1	1	1	1	0	1	1	0	1	1	1	1	1	1	1	1	1	1	1	1	1	1	1	1	1	1	1	1	1	1	1	1	1	1	1	0	1
HSPA2	P17156		X	606	71.5	N	1	1	1	1	1	1	1	1	1	1	0	1	1	0	1	1	1	1	1	1	1	1	1	1	1	1	1	1	1	1	NA	1	1	1	1	1	1	1	1	1	1	0	1
HSPA8	P63017		X	574	59.3	N	1	1	1	1	1	1	1	0	1	1	1	1	1	1	1	1	1	1	1	1	1	1	1	1	1	1	1	1	1	1	1	1	1	1	1	1	1	1	1	1	1	1	1
HSPA8	P63017		X	603	60.8	N	1	1	1	1	1	1	1	0	1	1	1	1	1	1	1	1	1	1	1	1	1	1	1	1	1	1	1	1	1	1	1	1	1	1	1	1	1	1	1	1	1	1	1
HSPA9	P38647	X		317	66.5	N	1	1	1	1	1	1	1	1	1	1	1	1	1	1	1	1	1	1	1	1	1	1	1	1	1	1	1	1	1	1	1	1	1	1	1	1	1	1	1	1	1	1	1
HSPA9	P38647	X		366	9.3	Y	1	1	1	1	1	1	1	1	1	1	1	1	1	1	1	1	1	1	1	1	1	1	1	1	1	1	1	1	1	1	1	1	1	1	1	1	1	1	1	1	1	1	1
HSPA9	P38647	X		487	21.8	N	1	1	1	1	1	1	1	1	1	1	1	1	1	1	1	1	1	1	1	1	1	1	1	1	1	1	0	0	1	1	1	1	1	1	1	1	1	1	1	1	0	1	1
HTATIP2	Q9Z2G9		X	172	72.7	N	1	1	1	1	1	1	1	1	1	1	1	1	1	1	1	1	1	1	1	1	1	1	1	1	1	1	1	1	1	1	1	1	1	1	1	1	1	1	1	0	0	1	1
IDH1	O88844		X	245	53.8	Y	0	0	0	0	0	0	0	0	0	0	0	0	0	0	0	0	0	0	0	0	0	0	0	0	0	0	0	0	0	0	0	0	0	0	0	0	0	0	0	0	0	0	0
IDH1	O88844		X	269	10.5	N	1	1	1	1	1	1	1	1	1	1	1	1	1	1	1	1	1	1	1	1	1	1	1	1	1	1	1	1	1	1	1	1	1	1	1	1	1	1	1	1	1	1	1
IDH1	O88844		X	379	9	N	1	1	1	1	1	1	1	1	1	1	1	1	1	1	1	1	1	1	1	1	1	1	1	1	1	1	1	1	1	1	1	1	1	1	1	1	1	1	1	1	1	1	1
IDH2	P54071	X		12	38.3	N	1	1	1	1	1	NA	NA	1	1	1	0	NA	1	1	0	0	0	1	1	0	0	0	0	1	NA	0	1	1	1	1	0	0	0	0	NA	NA	1	NA	0	0	0	NA	NA
IDH2	P54071	X		418	10.2	N	1	1	1	1	1	1	1	1	1	1	1	1	1	1	1	1	1	1	1	1	1	1	1	1	1	1	1	1	1	1	1	1	1	1	1	1	1	1	0	0	1	1	1
IDH3A	Q9D6R2	X		222	6.5	N	1	1	1	1	1	1	1	1	1	1	1	1	1	1	1	1	1	1	1	1	1	1	1	1	0	1	1	1	1	1	1	1	1	1	1	1	1	1	1	1	1	0	0
IDH3A	Q9D6R2	X		236	25.3	N	1	1	1	1	1	1	1	1	1	1	1	1	1	1	1	1	1	1	1	1	1	1	1	1	0	1	1	1	1	1	1	1	1	1	1	1	1	1	1	1	1	1	1
IMPA1	Q924B0		X	64	66.8	N	0	0	0	0	0	0	0	0	0	0	0	0	0	0	0	0	0	0	0	0	0	0	0	0	0	0	0	0	0	0	0	0	0	0	0	0	0	0	0	0	0	0	0
IMPA1	Q924B0		X	183	30.7	N	0	0	0	0	0	0	0	0	0	0	0	0	0	0	0	0	0	0	0	0	0	0	0	0	0	0	1	1	1	1	0	0	0	0	0	0	0	0	0	0	0	0	0
IVD	Q9JHI5	X		368	7	N	1	1	1	1	1	1	1	1	1	1	1	1	1	1	1	0	0	1	1	1	1	1	1	1	1	1	1	1	1	1	1	1	1	1	1	1	1	1	1	1	1	1	1
KARS	Q99MN1			207	12.5	N	1	1	1	1	1	1	1	1	1	1	1	1	1	1	1	1	1	0	1	1	1	1	1	1	1	1	1	NA	1	1	1	1	1	1	1	1	1	1	1	1	1	1	1
KHK	E9Q1Q9		X	32	5.3	N	1	1	1	1	1	1	1	1	1	1	1	1	0	1	1	0	1	1	1	1	1	1	1	1	1	1	1	1	1	1	1	1	1	1	1	1	1	NA	0	0	1	1	1
KHK	E9Q1Q9		X	141	46.8	N	0	0	0	0	0	0	0	0	1	1	1	1	0	1	1	0	1	1	1	1	1	1	1	1	1	1	1	1	1	1	0	1	1	1	1	1	1	NA	0	0	0	1	1
KHK	E9Q1Q9		X	143	55.2	N	1	0	1	1	1	1	1	1	1	1	1	1	0	1	1	0	1	1	1	1	0	1	1	1	1	1	1	1	0	1	0	1	1	1	1	1	1	NA	0	0	0	1	1
KHK	E9Q1Q9		X	327	8.8	N	1	1	1	1	1	1	1	1	1	1	1	1	0	1	NA	0	1	1	1	1	1	1	1	1	1	1	1	1	1	1	1	1	1	1	1	1	1	1	0	0	1	1	1
KHK	E9Q1Q9		X	334	20.3	N	1	1	1	1	1	1	1	1	1	1	1	1	0	1	NA	0	1	1	1	1	1	1	1	1	1	1	1	1	1	1	1	1	1	1	1	1	1	1	0	0	1	1	1
LACTB2	Q99KR3		X	58	6.7	N	1	1	1	1	1	1	1	1	1	1	1	1	1	1	1	1	1	1	1	1	0	0	0	1	1	1	1	NA	1	1	0	0	1	1	1	1	1	1	1	1	1	1	1
LACTB2	Q99KR3		X	100	21.8	Y	1	0	1	1	1	1	1	1	1	1	1	1	1	1	1	1	1	1	1	1	1	1	1	1	1	1	1	1	1	1	1	1	0	1	1	1	1	1	0	1	1	1	1
LAP3	Q9CPY7-2			431	8.5	N	1	1	1	1	1	1	1	1	1	1	1	1	1	1	1	1	1	1	1	1	1	1	1	1	1	1	1	1	1	1	1	1	1	1	1	1	1	1	1	1	1	1	1
LDHA	P06151		X	84	58.8	Y	0	0	0	0	0	0	0	0	0	0	0	0	0	0	0	0	0	0	0	0	0	0	0	0	0	0	0	0	0	0	0	0	0	0	0	0	0	0	0	0	0	0	0
LTA4H	P24527		X	330	6	N	1	1	1	1	1	1	1	1	1	1	1	1	1	1	1	1	1	1	1	1	1	1	1	1	1	1	1	1	1	1	1	1	1	1	1	1	0	0	0	0	0	0	0
LYPLA2	Q9WTL7			2	54	N	1	1	1	1	1	1	1	1	1	1	1	1	1	0	1	0	1	1	1	1	1	1	1	1	1	1	1	1	1	1	1	1	1	1	1	1	1	1	1	1	1	1	1
LYPLA2	Q9WTL7			213	30.7	N	1	1	1	1	1	1	1	1	1	1	1	1	1	1	1	0	1	1	1	1	1	1	1	1	1	1	1	1	1	1	1	1	1	1	1	1	1	1	1	1	1	1	1
LYPLAL1	E9QLB2		X	13	9.8	N	1	1	1	1	1	1	1	1	1	1	1	1	1	1	1	0	0	1	1	0	1	1	1	1	0	1	1	1	1	1	1	1	0	1	1	1	0	0	0	0	0	0	0
LYPLAL1	E9QLB2		X	88	18.8	N	1	1	1	1	1	1	1	1	1	1	1	1	1	1	1	1	1	1	1	1	1	1	1	1	1	1	1	1	0	1	1	1	1	1	1	1	1	1	1	1	1	1	1
MANF	Q80ZP8			16	8.5	N	1	1	1	1	1	1	1	1	1	1	1	0	1	1	1	1	1	1	1	1	1	1	1	1	1	1	1	1	1	1	1	1	1	1	1	1	1	1	1	1	1	1	1
MANF	Q80ZP8			134	23	N	1	1	1	1	1	1	1	1	1	1	1	0	1	1	1	1	1	1	1	1	1	1	1	1	1	1	1	1	1	1	1	1	1	1	1	1	1	1	1	1	1	1	1
MAOB	Q8BW75	X		26	14.8	N	0	0	0	0	0	0	0	0	0	0	0	0	0	0	0	0	0	0	0	0	0	0	0	0	0	0	0	0	0	1	0	0	0	0	0	0	0	0	0	0	0	0	0
MAOB	Q8BW75	X		172	5.2	N	1	1	1	1	1	1	1	1	1	1	1	1	0	1	1	1	1	0	1	1	1	1	1	1	1	1	1	1	1	1	1	1	1	1	1	1	0	0	0	0	0	0	0
MAP2K1	P31938		X	207	6.2	N	1	1	1	1	1	1	1	1	1	1	1	1	1	1	1	0	1	1	1	1	1	1	1	1	0	1	1	1	1	1	1	1	1	1	1	1	1	1	1	1	0	1	1
MAP2K1	P31938		X	277	59.3	N	1	1	1	1	1	1	1	1	1	1	1	1	1	1	1	0	1	1	1	1	1	1	1	1	0	1	1	1	1	1	1	1	1	1	1	1	1	1	1	1	0	1	1
MAT1A	Q91X83		X	9	37	N	1	1	1	1	1	1	1	1	1	1	1	1	1	1	1	1	1	1	1	1	1	1	1	1	1	1	1	1	1	1	0	0	1	0	0	0	0	1	0	0	0	1	1
MAT1A	Q91X83		X	69	33.8	N	1	1	1	1	1	1	1	1	1	1	1	1	1	1	1	1	1	1	1	1	1	1	1	1	1	1	1	1	1	1	1	0	1	1	1	1	0	1	1	1	1	1	1
MAT1A	Q91X83		X	121	61.7	N	1	1	1	1	1	1	1	0	1	1	1	1	1	1	1	1	1	1	1	1	1	1	1	1	1	1	1	1	1	1	1	0	1	1	0	0	0	0	0	0	0	0	0
MAT1A	Q91X83		X	150	7	Y	1	1	1	1	1	1	1	1	1	1	1	1	1	1	1	1	1	1	1	1	1	1	1	1	1	1	1	1	1	1	1	0	1	1	1	1	0	1	1	1	1	1	1
MCCC2	Q3ULD5	X		12	48.3	N	1	1	1	1	1	NA	NA	1	1	1	NA	1	1	1	0	1	0	1	1	0	1	1	1	1	0	0	1	1	1	1	1	1	1	1	NA	1	NA	NA	NA	NA	1	NA	1
MCCC2	Q3ULD5	X		13	29.5	N	0	0	0	0	0	NA	NA	0	0	0	NA	0	0	0	0	0	0	0	0	0	0	0	0	0	0	0	0	0	0	0	0	0	0	0	NA	0	NA	NA	NA	NA	0	NA	NA
MCCC2	Q3ULD5	X		267	5	N	1	1	NA	1	1	1	1	1	1	1	1	1	1	1	1	1	1	1	1	1	1	1	1	1	1	1	1	1	1	1	1	1	1	1	1	1	1	1	1	1	1	1	1
MCCC2	Q3ULD5	X		431	21.5	N	1	1	NA	1	1	1	1	1	1	1	1	1	1	1	1	1	1	1	1	1	1	1	1	1	1	1	1	1	1	1	1	1	1	1	1	1	1	1	1	NA	1	1	1
MCEE	Q9D1I5	X		168	60.8	N	1	1	1	1	1	1	1	1	1	1	1	1	1	1	1	1	1	1	1	1	1	1	1	1	1	1	1	1	1	1	1	NA	1	1	1	1	1	1	0	1	1	1	1
MDH1	P14152		X	60	28.8	N	1	1	1	1	1	1	1	1	1	1	1	1	1	1	1	1	1	1	1	1	1	1	1	1	1	NA	1	1	1	1	1	1	1	1	1	1	1	1	1	1	1	1	1
MECR	Q9DCS3	X		263	23	N	1	1	1	1	1	1	1	1	1	1	1	1	1	1	1	0	1	1	1	1	1	1	1	1	1	1	1	1	1	1	1	1	1	1	1	1	1	1	1	1	0	1	1
MIF	P34884		X	81	15.2	Y	1	1	0	1	1	1	1	1	1	1	1	NA	1	0	1	0	1	1	1	1	1	1	1	1	1	1	1	1	1	1	1	1	1	1	0	NA	1	1	1	1	0	1	1
MLYCD	Q99J39-2			167	61	N	1	1	1	1	1	1	1	1	1	1	1	1	1	1	1	1	1	1	1	1	1	1	1	1	1	1	1	1	1	1	1	1	1	1	1	1	1	1	1	1	0	1	1
MLYCD	Q99J39-2			176	16.3	N	0	0	0	0	0	0	0	0	0	0	0	0	0	0	0	1	1	0	0	0	0	0	0	0	0	0	1	0	1	1	0	0	0	0	0	0	0	0	0	0	0	0	0
MLYCD	Q99J39-2			204	58	N	1	1	1	1	1	1	1	1	1	1	1	1	1	1	1	1	1	1	1	1	1	1	1	1	1	1	1	1	1	1	1	1	1	1	1	1	1	1	1	1	0	1	1
MLYCD	Q99J39-2			233	36.5	N	0	0	0	1	0	0	1	1	0	1	0	1	0	1	0	0	0	1	0	0	0	0	0	1	1	0	0	1	1	1	0	1	1	1	1	1	0	0	0	0	0	0	0
MMAB	Q9D273	X		19	44.3	N	0	0	0	0	0	0	0	0	0	0	0	0	0	0	0	0	0	0	0	0	0	0	0	0	0	0	1	1	1	1	0	0	0	0	0	0	0	NA	NA	0	0	NA	1
MMAB	Q9D273	X		23	24.3	N	0	0	0	0	0	0	0	0	0	1	1	1	1	0	0	0	1	1	1	1	1	1	1	1	1	0	1	1	0	1	1	1	1	1	1	1	0	NA	NA	0	0	NA	0
MMAB	Q9D273	X		113	51.3	N	1	1	1	1	1	1	0	1	1	1	1	1	1	1	1	NA	1	1	1	1	1	1	1	1	1	1	1	1	1	1	1	1	1	1	1	1	1	1	1	1	0	1	1
MRPL17	Q9D8P4	X		169	24	N	0	0	0	0	0	0	0	0	0	0	0	0	0	0	0	NA	NA	0	NA	0	0	0	NA	0	0	0	0	0	0	0	0	0	0	0	0	0	NA	0	0	0	0	0	0
MSRA	Q9D6Y7-2		X	52	16.3	N	1	1	1	1	1	1	1	1	1	1	1	1	1	1	1	1	1	NA	1	1	1	1	NA	1	1	1	1	1	1	1	1	1	1	1	1	1	1	1	1	1	1	1	1
MSRA	Q9D6Y7-2		X	87	59.8	N	1	1	1	1	1	1	1	1	1	1	1	1	1	1	1	1	1	NA	1	1	1	1	NA	1	1	1	1	1	1	1	1	1	1	1	1	1	1	1	1	1	1	1	1
MSRA	Q9D6Y7-2		X	198	49.2	N	1	1	1	1	1	1	NA	1	1	1	1	1	1	1	1	1	1	1	1	1	1	1	1	1	1	1	1	1	1	1	1	NA	1	1	1	1	1	1	1	1	1	1	1
MSRA	Q9D6Y7-2		X	207	26.8	N	1	1	1	1	1	1	NA	1	1	1	1	1	1	1	1	1	1	1	1	1	1	1	1	1	1	1	1	1	1	1	1	0	1	1	1	1	1	1	1	1	1	1	1
MTAP	Q9CQ65		X	7	72.7	N	0	0	0	0	0	0	0	0	0	0	0	0	0	0	0	0	0	0	0	0	0	0	0	0	0	NA	1	0	1	1	0	0	0	0	0	0	0	0	0	0	0	0	0
MTAP	Q9CQ65		X	130	59	N	0	0	0	0	0	0	0	0	0	0	0	0	0	0	0	0	0	0	0	0	0	0	0	0	0	0	0	NA	1	1	0	0	0	0	0	0	1	1	1	NA	0	0	0
MTPN	P62774		X	2	73.5	N	1	1	1	1	1	1	1	1	1	1	1	1	1	1	1	1	1	1	1	1	1	1	1	1	1	1	1	1	1	1	1	1	1	1	0	NA	0	0	0	0	0	0	0
MTPN	P62774		X	45	16.7	N	1	1	1	1	1	1	1	1	1	1	1	1	1	1	1	1	1	1	1	1	1	1	1	1	1	1	1	1	1	1	1	1	1	1	1	1	1	1	1	1	1	1	1
MUT	P16332	X		469	7.3	N	1	1	1	1	1	1	1	1	1	1	1	1	1	1	1	1	1	1	1	1	1	1	1	1	1	1	1	1	NA	1	1	1	1	1	1	1	1	1	1	1	1	1	1
MUT	P16332	X		531	9.7	N	1	1	1	1	1	1	1	1	1	1	1	1	1	1	1	1	1	1	1	1	1	1	1	1	1	1	0	1	1	0	1	1	1	1	1	1	1	1	1	1	1	1	1
MUT	P16332	X		740	30	N	1	1	1	1	1	1	1	1	1	1	1	1	1	1	1	0	1	1	1	0	0	0	0	1	1	0	1	1	0	0	1	1	1	1	1	1	1	1	1	1	1	NA	1
MYO6	E9Q175		X	278	40.3	N	1	1	1	1	1	1	1	1	1	1	1	1	1	1	1	1	1	1	1	1	1	1	1	1	1	1	1	1	1	1	1	1	1	1	1	1	1	1	1	1	1	1	NA
MYO6	E9Q175		X	375	66.8	N	1	1	1	1	1	1	1	1	1	1	1	1	1	1	1	1	1	1	1	1	1	1	1	1	1	1	1	1	1	1	1	1	1	1	1	1	1	1	1	1	1	1	1
MYO6	E9Q175		X	442	72.8	N	1	1	1	1	1	1	1	1	1	1	1	1	1	1	1	1	1	1	1	1	1	1	1	1	1	1	1	1	1	1	1	1	1	1	1	1	1	1	1	1	1	1	1
MYO6	E9Q175		X	472	28.8	N	1	1	1	1	1	1	1	1	1	1	1	1	1	1	1	1	1	1	1	1	1	1	1	1	1	1	1	1	1	1	1	1	1	1	1	1	1	1	0	1	1	1	1
MYO6	E9Q175		X	587	53.8	N	1	1	1	1	1	1	1	1	1	1	1	1	1	1	1	1	1	1	1	1	1	1	1	1	1	1	1	1	1	1	1	1	1	1	1	1	1	1	1	1	1	1	1
MYO6	E9Q175		X	610	31.5	N	1	1	1	1	1	1	1	1	1	1	1	1	1	1	1	1	1	1	1	1	1	1	1	1	1	1	1	1	1	1	1	1	1	1	1	1	1	1	1	1	1	1	1
MYO6	E9Q175		X	691	37.2	N	1	1	1	1	1	1	1	1	1	1	1	1	1	1	1	1	1	1	1	1	1	1	1	1	1	1	1	1	1	1	1	1	1	1	1	1	1	1	1	1	1	1	1
MYO6	E9Q175		X	790	8	N	1	1	1	1	1	1	1	1	1	1	1	1	1	1	1	1	1	1	1	1	1	1	1	1	1	1	1	1	1	1	0	0	0	1	1	1	1	1	1	1	1	1	1
MYO6	E9Q175		X	817	11	N	1	1	NA	1	1	1	1	1	1	1	1	1	1	1	1	1	1	1	1	1	1	1	1	1	1	1	1	1	1	1	1	1	1	1	1	1	1	1	1	1	1	1	1
MYO6	E9Q175		X	829	45.2	N	1	1	NA	1	1	1	1	1	1	1	1	1	1	1	1	1	1	1	1	1	1	1	1	1	1	1	1	1	1	1	1	1	1	1	1	1	1	1	1	1	1	1	1
MYO6	E9Q175		X	1195	11.3	N	1	1	1	1	1	1	1	1	1	1	1	1	1	1	1	1	1	1	1	1	1	1	1	1	1	1	1	1	1	1	1	1	1	1	1	1	1	1	1	1	1	1	1
MYO6	E9Q175		X	1224	36	N	1	1	1	1	1	1	1	1	1	1	1	1	1	1	1	1	1	1	1	1	1	1	1	1	1	1	1	1	1	1	1	1	1	1	1	1	1	1	1	1	1	1	1
NAA50	Q6PGB6-2			78	10.3	N	1	1	1	1	1	1	1	1	1	1	1	1	1	1	1	1	1	1	1	1	1	1	1	1	1	1	1	1	1	1	1	1	1	1	1	1	1	1	1	1	1	1	1
NAPRT	Q8CC86		X	36	57.5	N	0	0	0	0	0	0	0	0	NA	0	0	0	0	0	0	NA	0	0	0	0	1	1	0	0	0	0	1	0	1	1	0	NA	0	0	NA	0	0	0	NA	0	0	0	0
NAPRT	Q8CC86		X	48	43.2	N	1	1	1	1	1	1	1	1	NA	1	1	1	1	0	1	1	1	1	1	1	1	1	1	1	1	1	1	0	1	1	1	NA	1	1	NA	0	0	1	NA	1	0	1	1
NAPRT	Q8CC86		X	101	15.2	N	1	1	1	1	1	1	1	1	NA	1	1	1	1	0	NA	1	1	1	1	1	1	1	1	1	1	1	1	1	1	1	1	NA	1	1	NA	0	0	0	NA	0	0	0	0
NAPRT	Q8CC86		X	140	46.3	N	1	1	1	1	1	1	1	1	NA	1	1	1	1	0	1	1	1	1	1	1	1	1	1	1	1	1	1	1	1	1	1	NA	1	1	NA	0	0	0	NA	1	1	1	1
NAPRT	Q8CC86		X	393	42	N	0	0	0	1	1	1	1	1	1	1	1	1	1	0	1	1	1	1	1	1	1	1	1	1	1	1	1	1	1	1	1	1	1	1	1	0	0	1	1	1	1	1	1
NAPRT	Q8CC86		X	463	34.5	N	1	1	0	1	1	1	1	0	1	0	1	1	1	0	0	1	1	1	1	1	0	0	0	1	1	0	1	0	1	1	1	1	1	1	1	0	0	0	0	0	0	0	0
NAPRT	Q8CC86		X	484	8	N	1	1	1	1	1	1	1	1	1	1	1	1	1	0	1	1	1	1	1	1	1	1	1	1	1	1	1	0	1	0	1	1	1	1	1	0	0	1	1	1	1	1	1
NAT2	P50295		X	68	6.2	N	0	0	0	0	0	0	0	0	0	0	0	0	0	0	0	0	0	0	0	0	0	0	0	0	0	0	0	0	0	0	0	0	0	0	0	0	0	0	0	0	0	0	0
NDUFA2	Q9CQ75	X		58	32.2	N	1	1	1	1	1	1	1	1	1	1	1	1	1	1	1	1	1	1	1	1	1	1	1	1	1	1	1	1	0	1	1	1	1	1	1	0	1	1	1	1	1	1	1
NFS1	Q9Z1J3-2			321	48.7	Y	1	1	1	1	1	1	1	1	1	1	1	1	1	1	1	1	1	1	1	1	1	1	1	1	1	1	1	1	1	1	1	1	1	1	1	1	1	1	0	1	1	1	1
NIT2	Q9JHW2		X	153	5	N	1	1	1	1	1	1	1	1	1	1	1	1	1	1	1	1	1	1	1	1	1	1	1	1	1	NA	1	1	1	1	1	1	1	1	1	1	1	1	1	1	1	1	1
NUDT21	Q9CQF3			144	11.2	N	1	1	1	1	1	1	1	1	1	1	1	1	1	1	1	1	1	1	1	1	1	1	1	1	1	1	1	1	1	1	1	1	1	1	1	1	1	1	1	1	1	1	1
OAT	P29758	X		93	47	Y	1	1	1	1	1	1	1	1	1	1	1	1	1	1	1	1	0	1	1	1	1	1	1	1	1	1	1	1	1	1	1	1	1	1	1	1	1	1	1	1	1	1	1
OAT	P29758	X		150	7	Y	1	1	1	1	1	1	1	1	1	1	1	1	1	1	1	1	1	1	1	1	1	1	1	1	1	1	1	1	1	1	1	1	1	1	1	1	1	1	1	1	1	1	1
OAT	P29758	X		388	13	N	0	0	NA	1	1	1	0	0	0	1	0	0	0	0	0	1	0	0	0	0	0	0	0	0	0	0	1	1	1	1	0	0	1	0	0	0	0	0	1	0	0	0	0
OLA1	Q9CZ30		X	55	41.5	N	1	1	1	1	1	1	1	1	1	1	1	1	1	1	1	1	1	1	1	1	1	1	1	1	1	1	1	1	1	1	1	1	1	1	1	1	1	1	1	1	1	1	1
OLA1	Q9CZ30		X	75	19.8	N	1	1	1	1	1	1	1	1	1	1	1	1	1	1	1	1	0	1	1	1	1	1	1	1	1	1	1	1	1	1	1	1	1	1	1	1	1	1	1	1	1	1	1
OLA1	Q9CZ30		X	187	28.8	N	1	1	1	1	1	1	1	1	1	1	1	1	1	1	1	1	1	1	1	1	1	1	1	1	1	1	1	1	1	1	1	1	1	1	1	1	1	1	1	1	0	1	1
OTC	P11725	X		27	43.3	N	1	NA	1	1	1	1	NA	1	1	1	1	1	1	1	1	NA	1	1	1	0	0	0	0	NA	1	1	1	1	1	0	1	1	1	1	1	1	0	0	0	0	0	0	0
OTC	P11725	X		303	7.8	Y	1	1	1	1	1	1	1	1	1	1	1	1	1	1	1	1	1	1	1	1	1	1	1	1	1	1	1	1	1	1	1	1	NA	1	1	0	1	1	1	1	1	1	1
OXSM	Q9D404	X		5	23.3	N	1	1	1	1	1	1	0	1	1	0	1	1	0	0	1	1	1	0	0	1	1	1	1	1	1	0	0	1	1	1	0	0	0	1	1	1	0	1	1	1	1	1	1
OXSM	Q9D404	X		209	12	N	1	1	1	1	1	1	1	1	1	1	1	1	1	1	1	1	1	1	1	1	1	1	1	1	1	1	1	1	1	1	1	1	1	1	1	1	1	1	1	1	1	1	1
OXSM	Q9D404	X		372	67.2	N	0	0	0	0	0	0	0	0	0	0	0	0	0	0	0	0	0	0	0	0	0	0	0	0	0	0	0	0	0	0	0	0	0	0	0	0	0	0	0	0	0	0	0
OXSM	Q9D404	X		415	48.5	N	1	1	1	1	1	1	0	1	1	1	1	1	1	1	1	1	1	1	1	1	1	1	1	1	1	1	1	1	1	1	1	1	1	0	0	0	0	0	0	0	0	0	0
P4HB	P09103			8	72.8	N	1	1	1	1	1	NA	1	1	1	1	1	1	1	1	0	1	1	NA	1	1	1	1	1	0	NA	1	1	1	1	1	1	1	1	0	0	0	0	NA	0	0	0	NA	1
P4HB	P09103			55	8.3	N	1	1	1	1	1	1	1	1	1	1	1	1	1	1	1	1	1	1	1	1	1	1	1	1	1	1	1	1	1	1	1	1	1	1	1	1	1	NA	0	0	1	NA	1
P4HB	P09103			58	12.5	N	1	1	1	1	1	1	1	1	1	1	1	1	1	1	1	1	1	1	1	1	1	1	1	1	1	1	1	1	1	1	1	1	1	1	1	1	1	NA	0	0	1	0	1
P4HB	P09103			402	9.2	Y	1	1	1	1	1	1	1	1	1	1	1	1	1	1	1	1	1	1	1	1	1	1	1	1	1	1	1	1	1	1	1	1	1	1	1	1	1	1	0	0	1	1	1
PAH	P16331		X	237	19.5	N	1	1	1	1	1	1	1	1	1	1	1	1	1	1	1	1	1	1	1	1	1	1	1	1	1	1	1	1	1	1	1	1	1	1	1	1	1	1	1	1	1	1	1
PAH	P16331		X	374	43	N	0	0	0	0	0	0	0	0	0	0	0	0	0	0	0	0	0	0	0	0	0	0	0	0	0	0	0	0	0	1	0	0	0	0	0	0	0	0	0	0	0	0	0
PAH	P16331		X	445	43	Y	1	1	1	1	1	1	1	1	1	1	1	1	1	1	1	1	1	1	1	1	1	1	1	1	1	1	1	1	1	1	1	1	1	1	1	1	1	1	1	1	1	1	1
PARK7	Q99LX0		X	53	47.8	N	1	1	NA	1	1	1	1	1	1	1	1	1	1	1	1	1	1	1	1	1	1	1	1	1	1	1	1	1	1	1	1	1	1	1	1	1	1	1	1	1	1	1	1
PARK7	Q99LX0		X	106	14.8	Y	1	1	1	1	1	1	1	1	1	1	1	1	1	1	1	1	1	1	1	1	1	1	1	1	1	1	1	1	1	1	1	1	1	1	1	1	1	1	1	1	1	1	1
PARK7	Q99LX0		X	121	17.2	Y	0	0	NA	0	0	0	0	0	0	0	0	0	0	0	0	0	0	0	0	0	0	0	0	0	0	0	0	0	0	1	0	0	0	0	0	0	0	0	0	0	0	0	0
PCCB	Q99MN9	X		21	56	N	0	0	0	0	0	0	NA	0	0	0	0	0	0	0	0	0	0	0	0	0	0	0	0	0	NA	0	1	0	1	1	0	0	0	0	NA	0	0	NA	0	0	NA	0	0
PCCB	Q99MN9	X		31	60.3	N	1	1	1	1	1	1	NA	1	1	1	1	1	1	1	0	1	1	1	1	1	1	1	1	0	0	1	1	1	1	1	1	1	1	1	NA	1	0	0	0	0	0	0	0
PCCB	Q99MN9	X		271	61	N	1	1	1	1	1	1	1	1	1	1	1	1	1	1	1	0	0	1	1	1	1	1	1	1	0	1	1	1	1	1	1	1	1	1	1	1	0	0	0	0	0	0	0
PCCB	Q99MN9	X		293	5.8	N	1	1	1	1	1	1	1	1	1	1	1	1	1	1	0	1	1	1	1	1	1	1	1	1	1	1	1	1	1	1	1	1	1	1	1	1	1	1	1	1	1	1	1
PCCB	Q99MN9	X		367	18.3	N	1	1	1	1	1	1	NA	1	1	1	1	1	1	1	1	1	1	1	1	1	1	1	1	1	0	1	1	1	1	1	1	1	1	1	1	1	1	1	1	1	1	1	1
PCCB	Q99MN9	X		519	51	N	1	1	1	1	1	1	1	0	0	1	0	0	1	1	1	0	0	1	1	1	0	1	0	1	0	0	1	0	0	1	1	1	1	0	0	0	0	0	0	0	0	0	0
PCK1	Q9Z2V4		X	198	15.2	N	1	1	1	1	1	1	1	1	1	1	1	1	1	1	1	1	1	1	1	1	1	1	1	1	1	1	1	1	1	1	1	1	1	1	1	1	1	1	1	1	1	1	1
PCTP	Q5SV41		X	6	49.2	N	NA	0	NA	0	NA	NA	0	0	0	0	0	0	0	0	0	0	0	0	0	0	0	0	0	NA	1	0	0	0	NA	NA	NA	NA	NA	0	NA	NA	NA	NA	0	NA	0	0	0
PCTP	Q5SV41		X	7	16.2	N	NA	0	NA	0	NA	NA	1	0	0	0	0	0	0	0	0	0	0	0	0	1	1	0	1	NA	0	0	0	0	NA	NA	NA	NA	NA	0	NA	NA	NA	NA	0	NA	0	0	0
PDCD6IP	Q9WU78		X	90	31.3	N	1	1	1	1	1	1	1	1	1	1	1	1	1	1	1	1	1	1	1	1	1	1	1	1	1	1	1	1	1	1	1	1	1	1	1	1	1	1	1	1	1	NA	1
PDCD6IP	Q9WU78		X	231	6.2	Y	1	1	NA	1	1	1	1	1	1	1	1	1	1	1	1	1	1	1	1	1	1	1	1	1	1	1	1	1	1	1	1	1	1	1	1	1	1	1	1	1	1	1	1
PDCD6IP	Q9WU78		X	250	32.2	N	1	1	1	1	1	1	1	1	1	1	1	1	1	1	1	1	0	1	1	1	1	1	1	1	1	1	1	1	1	1	1	1	1	1	1	1	1	1	1	1	1	1	1
PDCD6IP	Q9WU78		X	691	7.3	N	1	1	1	1	1	1	1	1	1	1	1	1	1	1	1	1	1	1	1	1	1	1	1	1	1	1	1	1	1	1	1	1	1	1	1	1	1	1	1	1	1	1	1
PDCD6IP	Q9WU78		X	814	59.7	N	1	1	1	1	1	1	1	1	1	1	1	1	1	1	1	1	1	1	1	1	1	1	1	1	1	1	1	1	1	1	1	1	1	1	1	1	1	1	1	1	1	1	1
PDHA1	P35486	X		41	5.3	N	1	1	1	1	1	1	1	1	1	1	1	1	1	0	1	1	1	1	1	1	1	1	1	1	1	1	1	1	1	1	1	1	1	1	1	1	1	1	1	1	0	1	1
PDHB	Q9D051	X		161	12.2	N	1	1	1	1	1	1	1	1	1	1	1	1	1	1	1	1	1	1	1	1	1	1	1	1	1	1	1	1	1	1	1	1	1	1	1	1	1	1	1	1	1	1	1
PDHB	Q9D051	X		169	5.8	N	1	1	1	1	1	1	1	1	1	1	1	1	1	1	1	1	1	1	1	1	1	1	1	1	1	1	1	1	1	1	1	1	1	1	1	1	1	1	1	1	1	1	1
PDIA3	P27773			5	51.8	N	0	0	0	0	0	0	NA	0	0	0	0	1	0	0	1	0	0	0	0	0	0	1	0	0	0	0	0	0	0	1	0	0	0	0	NA	0	0	0	0	0	0	NA	NA
PDIA3	P27773			57	11.8	N	1	1	1	1	1	1	1	1	1	1	1	1	1	1	1	1	1	1	1	1	1	1	1	1	1	1	1	1	1	1	1	1	1	1	1	1	1	1	0	0	1	1	1
PDIA3	P27773			60	10.2	N	1	1	1	1	1	1	1	1	1	1	1	1	1	1	1	1	1	1	1	1	1	1	1	1	1	1	1	1	1	1	1	1	1	1	1	1	1	1	0	0	1	1	1
PDS5A	E9QPI5		X	13	48.5	N	1	1	NA	1	1	1	NA	1	1	1	1	1	1	0	1	NA	1	1	1	1	1	1	1	1	0	1	1	1	1	1	1	1	1	0	0	0	NA	NA	NA	NA	NA	NA	NA
PDS5A	E9QPI5		X	159	36.5	N	1	1	1	1	1	1	1	1	1	1	1	1	1	0	1	1	1	1	1	1	1	1	1	1	0	1	1	1	1	1	1	1	1	0	1	1	1	1	1	1	1	1	1
PDS5A	E9QPI5		X	241	9.3	N	1	1	1	1	1	1	1	1	1	1	1	1	1	0	1	0	0	1	1	1	1	1	1	1	0	1	1	1	1	1	1	1	1	0	1	1	1	1	1	1	1	1	1
PDS5A	E9QPI5		X	326	32.2	N	1	1	1	1	1	1	1	1	1	1	1	1	1	0	1	1	1	1	1	1	1	1	1	1	0	1	1	1	1	1	1	1	1	0	1	1	1	1	1	1	1	1	1
PDS5A	E9QPI5		X	429	14.8	N	1	1	1	1	1	1	1	1	1	1	1	1	1	0	1	1	1	1	1	1	1	1	1	1	0	1	1	1	1	1	1	1	1	0	1	1	1	1	1	1	1	1	1
PDS5A	E9QPI5		X	485	14.7	N	1	1	1	1	1	1	1	1	1	1	1	1	1	0	1	1	1	1	1	1	1	1	1	1	0	1	1	1	1	1	1	1	1	0	1	1	1	1	1	1	1	1	1
PDS5A	E9QPI5		X	507	21.2	N	1	1	1	1	1	1	1	NA	1	1	1	1	1	0	1	1	1	1	1	1	1	1	1	1	0	1	1	1	1	1	1	1	1	0	1	1	1	1	1	1	1	1	1
PDS5A	E9QPI5		X	531	53.5	N	1	1	1	1	1	1	1	1	1	1	1	1	1	0	1	0	0	1	1	1	1	1	1	1	0	1	1	1	1	1	1	1	1	0	1	1	0	0	NA	0	0	0	0
PDS5A	E9QPI5		X	685	10.3	N	1	1	1	1	1	1	1	1	1	1	1	1	NA	0	1	1	1	1	1	1	1	1	1	1	0	1	1	1	1	1	1	1	1	0	1	1	1	1	1	1	1	1	1
PDS5A	E9QPI5		X	741	66.2	N	1	1	1	1	1	1	1	1	1	1	1	1	1	0	1	1	1	1	1	1	1	1	1	1	0	1	1	1	1	1	1	1	1	0	1	1	1	1	1	1	1	1	1
PDS5A	E9QPI5		X	916	34.7	N	1	1	1	1	1	1	1	1	1	1	1	1	1	0	1	1	1	1	1	1	1	1	1	1	0	1	1	1	1	1	1	1	1	0	1	1	1	1	1	1	1	1	1
PDS5A	E9QPI5		X	924	44.8	N	1	1	1	1	1	1	1	1	1	1	1	1	1	0	1	1	1	1	1	1	1	1	1	1	0	1	1	1	1	1	1	1	1	0	1	1	1	1	1	1	1	1	1
PDS5A	E9QPI5		X	955	41.5	N	1	1	1	1	1	1	1	1	1	1	1	1	1	0	1	1	1	1	1	1	1	1	1	1	0	1	1	1	1	1	1	1	1	0	1	1	1	1	1	1	1	1	1
PDS5A	E9QPI5		X	970	35.3	N	1	1	1	1	1	1	1	1	1	1	1	1	1	0	1	1	1	1	1	1	1	1	1	1	0	1	1	1	1	1	1	1	1	0	1	1	1	1	1	1	1	1	1
PDS5A	E9QPI5		X	1078	21	N	1	1	1	1	1	1	1	1	1	1	1	1	1	0	1	1	1	1	1	1	1	1	1	1	0	1	1	1	1	1	1	1	1	0	1	1	1	1	1	1	1	1	1
PDS5A	E9QPI5		X	1083	5.7	N	1	1	1	1	1	1	1	1	1	1	1	1	1	0	1	1	1	1	1	1	1	1	1	1	0	1	1	1	1	1	1	1	1	0	1	1	1	1	1	1	1	1	1
PDS5A	E9QPI5		X	1115	32	N	1	1	1	1	1	1	1	1	1	1	1	1	1	0	1	1	1	0	1	1	1	1	NA	1	0	1	1	1	1	0	1	1	1	0	1	1	1	1	1	1	1	1	1
PDXK	Q8K183		X	5	21.7	N	1	1	NA	1	1	0	0	1	1	1	1	1	1	1	1	1	1	1	0	1	1	1	1	1	1	1	1	0	1	1	1	1	1	1	1	1	NA	NA	1	1	1	NA	1
PDXK	Q8K183		X	177	51.5	N	0	0	0	0	0	0	0	0	0	0	0	0	0	0	0	0	NA	0	0	0	0	0	0	0	0	0	1	NA	1	0	0	0	0	0	0	0	0	0	0	0	0	0	0
PDXK	Q8K183		X	273	37.7	N	1	1	1	1	1	0	1	1	1	1	1	1	1	0	1	1	0	1	1	0	1	1	1	1	0	0	1	NA	1	1	1	1	1	1	1	1	0	0	0	0	0	1	1
PEBP1	P70296		X	13	36.5	N	0	0	0	0	0	NA	0	0	0	0	0	0	0	0	0	NA	0	NA	0	0	0	0	0	0	0	0	0	0	0	0	0	0	0	0	0	0	0	0	0	0	0	0	0
PEX5	O09012-2		X	11	37.8	N	1	1	NA	1	1	1	NA	1	1	1	1	1	1	1	1	1	1	1	1	1	1	1	1	1	1	1	1	1	1	1	1	1	1	1	1	1	1	1	1	1	1	1	1
PEX5	O09012-2		X	360	51	N	1	1	1	1	1	1	1	1	1	1	1	1	1	1	1	1	1	1	1	1	1	1	1	1	NA	1	1	1	1	1	1	1	1	1	1	1	1	1	1	1	1	1	1
PEX5	O09012-2		X	529	5.2	N	1	1	1	1	1	1	1	1	1	1	1	1	1	1	1	1	1	1	1	1	1	1	1	1	NA	1	1	1	1	1	1	1	1	1	1	1	1	1	1	1	1	1	1
PFKL	P12382		X	334	14.8	N	1	1	1	1	1	1	1	1	0	1	1	1	1	0	0	1	1	0	1	1	1	1	1	1	1	1	1	1	1	1	1	0	0	1	1	1	1	1	1	1	1	1	1
PFKL	P12382		X	518	7.8	N	1	1	1	1	1	1	1	1	0	1	1	1	1	0	0	1	1	0	1	1	1	1	1	1	1	1	1	1	1	1	1	0	0	1	1	1	1	1	1	1	1	1	1
PGAM5	Q8BX10-2			12	60	N	1	1	1	NA	1	NA	0	1	1	1	0	1	1	1	1	NA	1	NA	0	1	1	1	1	1	0	1	1	1	1	1	0	NA	1	1	NA	1	1	NA	1	0	1	NA	0
PGD	Q9DCD0		X	113	7.8	N	1	1	1	1	1	1	1	1	1	1	1	1	1	1	1	1	1	1	1	1	1	1	1	1	1	1	1	1	1	1	1	1	1	1	1	1	1	1	1	1	0	1	1
PGD	Q9DCD0		X	199	48	N	1	1	1	1	1	1	1	NA	1	1	1	1	1	1	1	1	1	1	1	1	1	1	1	1	1	1	1	1	1	1	1	1	1	1	1	1	1	1	1	1	0	1	1
PGD	Q9DCD0		X	289	28	N	1	1	1	1	1	0	1	1	1	1	1	1	1	1	1	1	1	1	1	1	0	1	1	1	1	1	1	1	1	1	1	1	1	1	1	1	1	1	1	1	0	1	1
PGD	Q9DCD0		X	402	9.7	N	1	1	NA	1	1	1	1	1	1	1	1	1	1	1	1	NA	1	1	1	1	NA	1	1	1	1	1	1	1	1	1	1	1	1	1	1	1	1	1	1	1	0	1	1
PGM2	Q9D0F9		X	101	7.3	N	0	0	0	0	0	0	0	0	0	0	0	0	0	0	0	0	0	0	0	0	0	0	0	0	0	0	0	0	0	0	0	0	0	0	0	0	0	0	0	0	0	0	0
PHYH	O35386			89	5.8	N	1	1	1	1	1	NA	1	1	1	1	1	1	1	1	1	1	1	1	1	1	1	1	1	0	1	1	1	1	1	1	1	1	1	1	1	1	NA	NA	1	1	1	1	1
PHYH	O35386			289	5.5	N	0	0	0	0	0	0	0	0	0	0	0	0	0	0	0	0	0	0	0	0	0	0	0	0	NA	1	0	0	0	0	0	0	0	0	0	0	0	0	0	0	0	0	0
PITPNB	P53811			94	18.7	N	1	1	1	1	1	1	1	1	1	1	1	1	1	1	1	0	1	1	1	1	1	1	1	1	1	1	1	1	1	1	1	1	1	1	1	1	1	1	1	1	1	1	1
PITPNB	P53811			187	46.5	N	1	1	1	1	1	1	1	1	1	1	1	1	1	0	1	0	0	1	1	1	1	1	1	1	1	1	1	1	1	1	1	1	1	1	1	1	1	1	1	1	1	1	1
PITRM1	Q8K411-2	X		11	27.5	N	1	1	1	0	0	NA	NA	0	0	0	NA	0	0	0	1	0	NA	NA	0	0	0	0	0	0	0	0	1	1	1	1	NA	NA	NA	NA	NA	NA	NA	0	NA	NA	NA	0	NA
PITRM1	Q8K411-2	X		18	67.8	N	0	0	0	0	0	NA	1	0	0	0	0	0	NA	0	0	0	1	NA	0	0	0	0	0	0	0	0	1	1	1	0	1	1	0	1	1	NA	NA	NA	NA	NA	NA	0	NA
PITRM1	Q8K411-2	X		33	24.5	N	1	1	1	1	1	NA	1	1	1	1	1	1	1	1	1	1	1	1	1	1	1	1	1	0	1	1	1	1	1	1	1	1	1	1	1	NA	0	0	0	0	0	0	0
PITRM1	Q8K411-2	X		111	9.3	Y	1	1	NA	1	1	1	1	1	1	1	1	1	1	1	1	1	1	1	1	1	1	1	1	1	1	1	1	1	1	1	1	NA	1	1	1	NA	1	1	1	1	1	1	1
PITRM1	Q8K411-2	X		170	20	N	1	1	NA	1	1	1	1	1	1	1	1	1	1	1	1	1	1	1	1	1	1	1	1	1	1	1	1	1	1	1	1	1	1	1	1	NA	1	1	1	1	1	1	1
PITRM1	Q8K411-2	X		240	31.5	N	1	0	NA	1	1	1	1	1	1	1	1	1	1	1	1	0	0	1	1	1	1	1	1	1	1	1	1	1	1	1	1	1	1	1	1	1	0	0	0	0	0	0	0
PITRM1	Q8K411-2	X		453	16.8	N	1	1	NA	1	1	1	1	1	1	1	1	1	1	1	1	1	1	1	1	1	1	1	1	1	1	1	1	1	1	1	1	1	1	1	1	1	1	1	1	1	1	1	1
PITRM1	Q8K411-2	X		476	24.2	N	1	1	NA	1	1	1	1	1	1	1	1	1	1	1	1	1	1	1	1	1	1	1	1	1	1	1	1	1	1	1	0	0	0	1	1	1	1	1	1	1	0	0	0
PITRM1	Q8K411-2	X		691	22.2	N	1	1	NA	1	1	1	1	1	1	0	1	1	1	1	1	NA	0	0	0	0	0	0	0	1	0	1	1	1	1	1	0	0	0	1	1	1	0	0	0	0	0	0	0
PITRM1	Q8K411-2	X		849	56	N	0	0	NA	0	0	0	1	1	1	1	1	1	1	1	1	NA	1	1	1	0	0	0	0	1	1	1	1	1	1	1	1	1	0	1	1	1	1	1	1	1	1	1	1
PMM2	Q9Z2M7		X	99	6	N	1	1	1	1	1	1	1	1	1	1	1	1	1	1	1	1	1	1	1	1	1	1	1	1	1	1	1	1	1	1	1	1	1	1	1	1	1	1	1	1	1	1	1
PMVK	D3YXP6		X	78	56.2	N	0	0	0	0	0	1	0	0	0	0	0	0	0	0	0	0	0	0	0	0	0	0	0	0	0	0	1	0	0	1	0	0	0	0	0	0	0	0	NA	0	0	0	0
PNPO	Q91XF0			3	53.8	N	1	1	1	1	1	1	0	0	0	0	1	1	0	0	NA	NA	NA	NA	1	0	1	0	0	0	1	1	0	0	1	1	1	1	1	NA	NA	NA	0	0	NA	0	1	NA	NA
PNPO	Q91XF0			26	56.8	N	1	1	1	0	1	1	1	1	1	1	1	1	1	1	1	NA	1	NA	1	1	1	1	1	1	1	1	1	1	1	1	1	1	0	NA	1	1	0	0	NA	0	0	NA	NA
PNPO	Q91XF0			27	35.7	N	0	0	0	0	0	0	0	0	0	0	0	0	0	0	1	NA	1	NA	0	0	0	0	1	0	1	0	0	1	NA	1	0	0	1	NA	1	0	0	0	NA	0	0	NA	NA
PNPO	Q91XF0			72	12.7	N	1	1	1	1	1	1	1	1	1	1	1	1	1	1	1	NA	1	1	1	1	1	1	1	1	1	1	1	1	1	1	1	1	1	1	1	1	1	1	1	0	1	1	1
PNPO	Q91XF0			82	21.5	N	1	1	1	1	1	1	1	1	1	1	1	1	1	1	1	0	1	1	1	1	1	1	1	1	1	1	1	1	1	1	1	1	1	1	1	1	1	1	1	0	1	1	1
PNPO	Q91XF0			86	34.2	N	1	1	1	1	1	1	1	1	1	1	1	1	1	1	1	NA	1	1	1	1	1	1	1	1	1	1	1	1	1	1	0	0	1	1	1	1	1	1	1	0	1	1	1
POLG2	Q9QZM2	X		3	53.5	N	0	0	0	0	0	1	NA	0	0	0	0	0	1	0	0	0	0	0	0	1	0	1	0	1	0	0	0	0	0	0	0	0	0	0	0	0	NA	0	0	NA	0	0	0
POLG2	Q9QZM2	X		10	61.3	N	1	1	1	1	1	1	NA	1	1	1	0	1	0	0	1	0	0	1	1	1	1	0	0	0	1	1	1	1	1	1	1	1	1	1	1	1	NA	NA	0	NA	0	1	0
POLG2	Q9QZM2	X		14	55.8	N	1	1	1	1	0	1	NA	1	1	1	1	1	1	1	1	0	0	1	1	1	1	0	0	1	0	1	1	1	1	1	1	1	1	1	1	1	NA	NA	0	NA	NA	1	0
POLG2	Q9QZM2	X		16	47.7	N	1	1	1	1	1	1	1	1	1	1	0	1	1	1	0	1	0	1	1	0	0	0	0	1	1	1	0	1	1	1	1	1	1	1	1	1	1	NA	0	NA	0	1	0
POLG2	Q9QZM2	X		170	15.8	N	1	1	1	1	1	1	1	1	0	0	1	1	0	1	1	1	1	1	1	1	0	1	0	1	1	1	0	0	0	1	1	1	1	1	1	1	1	1	0	1	1	1	1
POLG2	Q9QZM2	X		351	5.7	N	1	1	1	1	1	0	1	1	1	1	1	1	1	1	1	1	1	1	1	1	1	1	0	1	0	1	1	1	1	1	1	1	1	1	1	1	1	1	0	1	0	1	1
POR	P37040			228	8	N	1	1	1	1	1	1	1	1	1	1	1	1	1	1	1	1	1	1	1	1	1	1	1	1	1	1	1	1	1	1	1	1	1	1	1	1	1	1	1	1	1	1	1
PPA1	Q9D819		X	113	73	N	1	1	0	1	1	1	1	1	1	1	1	1	1	1	1	1	1	1	0	1	1	1	1	1	1	1	1	1	1	1	1	1	1	1	1	1	1	1	1	1	1	0	0
PPA1	Q9D819		X	114	36.3	N	1	1	0	1	1	1	1	1	1	1	1	1	1	1	0	1	1	1	0	1	1	1	0	1	1	1	1	1	1	1	1	1	1	1	1	1	1	1	1	1	1	0	0
PPA1	Q9D819		X	254	60.3	N	1	1	0	1	1	1	1	1	1	1	1	1	1	1	NA	1	1	1	0	1	1	1	1	1	1	1	1	1	1	1	1	1	1	1	1	1	1	1	1	1	1	0	0
PPA1	Q9D819		X	274	65	N	1	1	0	1	1	1	1	1	1	1	1	1	1	1	NA	1	0	1	0	1	0	1	1	1	1	1	1	1	1	1	1	1	1	1	1	1	0	0	0	0	0	0	0
PPIF	Q99KR7	X		6	65.8	N	1	1	1	1	1	1	1	1	0	1	NA	0	1	1	1	1	1	1	1	1	1	1	1	1	1	1	1	1	1	1	1	1	1	1	NA	1	0	NA	0	0	0	1	0
PPIF	Q99KR7	X		30	52.7	N	1	1	1	1	1	1	1	1	0	1	NA	NA	1	1	1	NA	0	1	1	1	1	1	1	1	0	1	0	1	1	1	0	0	1	1	NA	1	1	NA	1	0	1	0	1
PPP2CA	P63330		X	20	26.5	N	1	1	1	1	1	1	1	1	1	1	0	1	1	1	1	1	1	0	1	1	1	1	1	1	1	NA	1	1	0	1	1	1	1	1	0	1	1	NA	1	1	1	1	1
PPP2CA	P63330		X	251	10.7	N	1	1	1	1	1	1	1	1	1	1	0	1	1	1	1	1	1	0	1	1	1	1	1	1	1	1	1	1	0	1	1	1	1	1	1	1	1	1	1	1	1	1	1
PPP2CA	P63330		X	266	10.2	N	1	1	1	1	1	1	1	1	1	1	0	1	1	1	1	1	1	0	1	1	1	1	1	1	1	1	1	1	0	1	1	1	1	1	1	1	1	1	1	1	1	1	1
PPP2CA	P63330		X	269	23	N	1	1	1	1	1	1	1	1	1	1	0	1	1	1	1	1	1	0	1	1	1	1	1	1	1	1	1	1	0	1	1	1	1	1	1	1	1	1	1	1	1	1	1
PRDX1	P35700		X	83	21.2	N	1	1	0	1	1	1	1	1	1	1	1	1	1	1	1	0	1	1	1	1	1	1	1	1	1	0	1	1	1	1	1	1	1	1	1	1	1	1	1	1	1	1	1
PRDX3	P20108	X		39	25.2	N	0	0	0	0	0	0	1	0	1	1	1	1	1	1	NA	0	0	0	0	1	0	1	1	1	1	1	1	0	1	1	1	1	1	1	0	0	0	NA	NA	NA	0	1	1
PRDX3	P20108	X		230	18.2	N	1	1	1	1	1	1	1	1	1	1	1	1	1	1	1	1	1	1	1	1	1	1	1	1	1	1	1	1	1	1	1	1	1	1	1	1	1	1	1	1	1	1	1
PRDX4	O08807		X	54	34.2	N	1	1	1	1	1	1	1	1	1	1	1	1	1	0	1	0	1	1	1	1	1	1	1	1	1	1	1	1	1	1	1	1	1	1	1	1	1	NA	1	NA	1	NA	1
PRDX6	Q6GT24		X	201	23.2	Y	0	0	0	0	0	0	0	0	0	0	0	0	0	0	0	0	0	0	0	0	0	0	0	0	0	0	0	0	0	0	0	0	0	0	0	0	0	0	0	0	0	0	0
PRKAA2	Q8BRK8		X	106	27.3	N	1	1	1	1	1	1	1	1	1	1	1	1	1	1	1	1	1	1	1	1	1	1	1	1	1	1	1	1	1	1	1	1	1	1	1	1	1	1	1	1	1	0	1
PRKAA2	Q8BRK8		X	174	26.8	N	1	1	1	1	1	1	1	1	1	1	1	1	1	1	1	1	1	1	1	1	1	1	1	1	1	NA	1	1	1	1	1	1	1	1	1	1	1	1	1	1	1	0	1
PRKAA2	Q8BRK8		X	297	32.3	N	1	1	1	1	1	1	1	1	1	1	1	1	1	1	1	1	1	1	1	1	1	1	1	1	1	1	1	1	1	1	1	1	1	1	1	1	1	1	1	1	1	0	1
PRKAA2	Q8BRK8		X	302	42.7	N	1	1	1	1	1	1	1	1	1	1	1	1	1	1	1	1	1	1	1	1	1	1	1	1	1	1	1	1	1	1	1	1	1	1	1	1	1	1	1	1	1	0	1
PRKAA2	Q8BRK8		X	382	20.5	N	1	1	1	1	1	1	1	1	1	1	1	1	1	1	1	1	1	1	1	1	1	1	1	1	1	1	1	1	1	1	1	1	1	1	1	1	1	1	1	1	1	0	1
PRKAA2	Q8BRK8		X	413	60.5	N	0	0	0	0	0	0	0	0	0	0	0	0	0	0	0	0	1	0	0	0	0	0	0	0	0	0	0	0	0	0	0	0	0	0	0	0	0	0	0	0	0	0	0
PRKAA2	Q8BRK8		X	490	57.3	N	1	1	1	1	1	1	1	1	1	1	1	1	1	1	1	1	1	1	1	1	1	1	1	1	1	1	1	1	1	1	1	1	1	1	0	0	1	1	1	1	1	0	1
PRKAA2	Q8BRK8		X	543	15.3	N	1	1	1	1	1	1	1	1	1	1	1	1	1	1	1	1	1	1	1	1	1	1	1	1	1	1	1	1	1	1	1	1	1	1	1	1	1	1	1	1	1	0	1
PRKAG1	O54950		X	130	41.3	N	1	1	1	1	1	1	1	1	1	1	1	1	1	1	1	1	1	1	1	1	1	1	1	1	1	1	1	1	1	1	1	1	1	1	1	1	1	1	1	1	1	1	1
PRPS1	Q9D7G0			41	18.5	N	1	1	1	1	1	1	1	0	1	1	1	1	1	1	1	1	1	1	1	1	1	1	1	1	1	1	1	1	1	1	1	1	1	1	1	1	1	0	1	1	1	1	1
PRPS1	Q9D7G0			60	39.7	N	1	1	1	1	1	1	1	0	1	1	1	1	1	1	1	1	1	1	1	1	1	1	1	1	1	1	1	1	1	1	1	1	1	1	1	1	1	0	1	1	1	1	1
PRPS1	Q9D7G0			91	15.3	N	1	1	1	1	1	1	1	0	1	1	1	1	1	1	1	1	1	1	1	1	1	1	1	1	1	1	1	1	1	1	1	1	1	1	1	1	1	0	1	1	1	1	1
PRPS1	Q9D7G0			230	20.8	N	1	1	1	1	1	1	1	0	1	1	1	1	1	1	1	1	1	1	1	1	1	1	1	1	1	1	1	1	1	1	1	1	1	1	1	1	1	0	1	1	1	1	1
PSMA6	Q9QUM9		X	47	15.5	N	1	1	1	1	1	1	1	1	1	1	1	1	1	1	1	NA	1	1	1	1	1	1	1	1	1	1	1	1	1	1	1	1	1	1	1	1	0	0	0	0	1	0	1
PSMA6	Q9QUM9		X	161	58.2	N	1	1	1	1	1	1	1	1	1	1	1	1	1	1	1	1	1	1	0	1	1	1	1	1	1	1	1	1	1	1	1	1	1	1	1	1	1	1	1	1	1	1	1
PSMB1	O09061		X	223	10.8	N	1	1	NA	1	1	1	1	1	1	1	1	1	1	1	1	1	1	1	1	1	1	1	1	1	1	1	1	1	1	1	1	1	1	1	1	1	1	1	1	1	1	0	0
PSMB2	Q9R1P3		X	91	26.3	N	1	1	1	1	1	1	1	1	1	1	1	1	0	0	1	0	NA	1	1	1	1	1	1	1	0	1	1	1	1	1	1	1	1	1	1	1	0	0	0	0	0	0	0
PSMB3	Q9R1P1		X	129	55	N	1	1	1	1	1	1	1	NA	1	1	1	1	1	1	1	1	1	1	1	1	1	1	1	1	1	1	1	1	1	1	1	1	1	1	1	1	1	1	1	1	1	1	1
PSMB4	P99026		X	39	60.3	N	0	0	0	0	0	0	0	0	1	0	1	0	0	0	1	1	1	1	1	0	0	0	0	0	NA	1	1	1	1	1	0	0	1	0	0	0	NA	0	0	NA	NA	NA	NA
PSMB7	P70195		X	19	37.8	N	1	1	1	1	1	1	1	1	1	1	1	1	1	1	1	1	1	1	1	1	1	1	NA	1	1	1	1	1	1	1	1	1	1	1	1	1	1	NA	1	1	1	NA	1
PSMB7	P70195		X	74	9	N	1	1	1	1	1	1	1	1	1	1	1	1	1	1	1	1	1	1	1	1	1	1	1	1	1	1	1	1	1	1	1	1	1	1	1	1	1	1	1	1	1	1	1
PSMB7	P70195		X	247	47	N	1	1	1	1	1	1	1	1	NA	1	1	1	1	1	1	1	1	1	1	1	1	1	1	1	1	1	1	1	1	1	1	1	1	1	1	1	1	1	1	1	1	1	1
PSMD11	Q8BG32		X	289	12.5	N	1	1	1	1	1	1	1	1	1	1	1	1	1	1	1	1	1	1	1	1	1	1	1	1	1	1	1	1	1	1	1	1	1	1	1	1	1	1	1	1	1	1	0
PTGES3	Q9R0Q7		X	20	29.3	N	1	1	1	1	1	1	1	1	1	1	1	1	1	1	1	1	1	1	1	1	1	1	1	1	1	1	1	1	1	1	1	1	1	1	1	1	1	1	1	1	1	1	1
PTGES3	Q9R0Q7		X	58	43.3	Y	1	1	1	1	1	1	1	1	1	1	0	1	1	1	1	0	0	1	1	1	1	1	1	1	1	1	1	1	1	1	1	1	1	1	1	1	0	0	0	0	0	0	0
PTGES3	Q9R0Q7		X	76	15.7	Y	1	1	1	1	1	1	1	1	1	1	1	1	1	1	1	1	1	1	1	1	1	1	1	1	1	1	1	1	1	1	1	1	1	1	1	1	1	1	1	1	1	1	1
PTGR2	Q3TXN1		X	54	21	N	1	1	1	1	1	1	1	1	1	1	1	1	1	1	1	1	1	1	1	1	1	1	1	1	1	NA	1	1	1	1	1	1	NA	1	1	1	1	1	0	1	1	1	1
PTGR2	Q3TXN1		X	167	25.3	N	1	1	1	1	1	1	1	1	1	1	1	1	1	1	1	1	1	1	1	1	1	1	1	1	1	1	1	1	1	1	1	1	1	1	1	1	1	1	1	1	1	1	1
PTGR2	Q3TXN1		X	221	5.5	N	1	1	1	1	1	1	1	1	1	1	1	1	1	1	1	1	1	1	1	1	1	1	1	1	1	1	1	1	1	1	1	1	1	1	1	1	1	1	1	1	1	1	1
PTGR2	Q3TXN1		X	253	12.8	N	1	1	1	1	1	1	1	1	1	1	1	1	1	1	1	1	1	1	1	1	1	1	1	1	1	1	1	1	1	1	1	1	1	1	1	1	1	1	1	1	1	1	1
PTPN11	P35235-2		X	104	9.2	N	1	1	1	1	1	1	1	1	1	1	1	1	1	1	1	1	1	1	1	1	1	1	1	1	1	1	1	1	1	1	1	1	1	1	1	0	1	1	1	1	1	1	1
PTPN11	P35235-2		X	174	19.2	N	1	1	1	1	1	1	1	1	1	1	1	1	1	1	1	1	1	1	1	1	1	1	1	1	1	1	1	1	1	1	1	1	1	1	1	NA	1	1	1	1	1	1	1
PTPN11	P35235-2		X	259	26.3	Y	1	1	1	1	1	1	1	1	1	1	1	1	1	1	1	1	1	1	1	1	1	1	1	1	1	1	1	1	1	1	1	1	1	1	1	1	1	1	1	1	1	1	1
PTPN11	P35235-2		X	318	68.3	N	1	1	0	1	1	1	1	1	1	1	1	1	1	1	1	1	1	1	1	1	1	1	1	1	1	1	1	1	1	1	1	1	1	1	1	1	1	1	1	1	1	1	1
PTPN11	P35235-2		X	563	53.5	N	1	1	1	1	1	1	1	1	1	1	1	1	1	1	1	1	1	1	1	1	1	1	1	1	1	1	1	1	1	1	1	1	1	NA	1	1	1	1	1	1	1	1	1
PTPN11	P35235-2		X	569	62.3	N	1	1	1	1	1	1	0	1	1	1	1	1	1	1	1	1	1	1	1	1	1	1	1	1	0	1	1	1	1	1	1	1	1	NA	1	1	1	1	1	1	1	1	1
PYGB	Q8CI94			319	60.7	N	1	1	1	1	1	1	1	1	1	1	1	1	1	0	1	1	1	1	1	1	1	1	1	1	1	1	1	1	1	1	1	1	1	1	1	1	1	1	1	1	1	0	0
PYGB	Q8CI94			437	11.2	N	1	1	1	1	1	1	1	1	1	1	1	1	1	0	1	1	1	1	1	1	1	1	1	1	1	1	1	1	1	1	1	1	1	1	1	1	1	1	1	1	1	0	0
PYGB	Q8CI94			758	6	N	1	1	1	1	1	1	1	1	1	1	1	1	1	0	1	1	1	1	1	1	1	1	1	1	1	1	1	1	1	1	1	1	1	1	1	1	1	1	1	1	0	0	0
PYGB	Q8CI94			808	6.8	N	1	1	1	1	1	1	1	1	1	1	1	1	1	0	1	1	1	1	1	1	1	1	1	1	1	1	1	1	1	1	1	1	1	1	1	1	0	0	0	0	1	0	0
QDPR	Q8BVI4	X		101	6.5	Y	1	1	1	1	1	1	1	1	1	1	1	1	1	1	1	1	1	1	1	1	1	1	1	1	1	1	1	1	1	1	1	1	1	1	1	1	1	1	1	1	0	0	0
RAB18	P35293			110	53.5	N	1	1	1	1	1	1	1	1	1	1	1	1	1	1	1	1	1	1	1	1	1	1	1	1	1	1	1	1	1	1	1	1	1	1	1	1	1	1	1	1	1	1	1
RAB18	P35293			155	47.5	N	1	1	1	1	1	1	1	1	1	1	1	1	1	1	1	1	1	1	1	1	1	1	1	1	1	1	1	1	1	1	1	1	1	1	1	1	1	1	1	1	1	1	1
RAB18	P35293			160	56.3	N	1	1	1	1	1	1	1	1	1	1	1	1	1	1	1	1	1	1	1	1	1	1	1	1	1	1	1	0	1	1	1	1	1	1	1	1	1	1	1	1	1	1	1
RAB18	P35293			199	53.2	N	1	1	1	1	1	1	1	1	1	1	1	1	1	1	1	1	1	1	1	1	1	1	1	1	1	1	1	1	1	1	1	1	1	1	1	1	1	1	1	1	1	1	1
RAB18	P35293			203	57	N	1	1	1	1	1	1	1	1	1	1	1	1	1	1	1	1	1	1	1	1	1	1	1	1	1	1	1	1	1	1	1	1	1	1	1	1	1	1	1	1	1	1	1
RAB1A	Q5SW88		X	23	36.7	N	1	1	0	1	1	1	1	1	1	1	1	1	1	1	1	1	1	1	1	1	1	1	1	1	1	1	1	1	1	1	1	1	1	1	1	1	1	1	1	1	1	1	1
RAB1A	Q5SW88		X	123	40.7	N	1	1	0	1	1	1	1	1	1	1	1	1	1	1	1	1	1	1	1	1	1	1	1	1	1	1	1	1	1	1	1	1	1	1	1	1	1	1	1	1	1	1	1
RAB1A	Q5SW88		X	201	62.5	N	1	1	0	1	1	1	1	1	1	1	1	1	1	1	1	1	1	0	1	1	1	0	1	1	1	1	1	1	1	1	1	1	1	1	0	1	1	1	1	1	1	1	1
RAB1A	Q5SW88		X	202	65	N	1	1	0	1	1	1	1	1	1	1	1	1	1	1	1	1	1	0	1	1	1	0	1	1	1	1	1	1	1	1	1	1	1	1	0	1	1	1	1	1	1	1	1
RAD23B	P54728		X	397	57.8	N	1	1	1	1	1	1	1	1	1	1	1	1	1	1	1	1	1	1	1	1	1	1	1	1	1	1	1	1	1	1	1	1	1	1	1	1	1	1	1	1	1	1	1
RANBP1	P34022		X	132	50.8	N	1	1	1	1	1	1	1	1	1	1	1	1	1	1	1	0	0	0	0	0	0	0	0	1	1	1	1	1	1	1	0	0	0	0	0	0	0	0	0	0	0	0	0
RARS	Q9D0I9		X	8	28.8	N	1	1	1	1	1	1	1	1	1	1	1	1	1	1	1	1	1	1	NA	1	1	1	1	NA	0	1	1	1	1	1	1	1	1	1	1	1	0	NA	NA	0	0	1	0
RARS	Q9D0I9		X	32	41.8	N	1	1	NA	1	1	1	1	1	0	0	1	1	1	1	1	0	0	1	0	0	0	0	0	NA	0	1	1	1	1	1	1	1	1	0	0	0	0	0	NA	0	0	0	0
RARS	Q9D0I9		X	34	59.5	N	1	1	0	1	0	0	1	0	1	1	1	1	1	1	1	1	1	0	1	1	1	1	1	NA	0	0	0	0	0	0	1	1	0	1	1	1	1	1	NA	1	1	0	1
RARS	Q9D0I9		X	86	41	N	0	0	0	0	0	0	0	0	1	1	1	1	1	1	0	0	1	1	1	1	1	1	1	0	NA	1	0	1	1	1	1	1	1	1	1	1	0	0	0	0	0	0	0
RARS	Q9D0I9		X	577	5	Y	1	1	1	1	1	1	1	1	1	1	1	1	1	1	1	1	1	1	NA	1	1	1	1	1	1	1	1	1	1	1	1	NA	1	1	1	1	1	1	1	1	1	1	1
RARS	Q9D0I9		X	615	8	Y	1	1	1	1	1	1	1	1	1	1	1	1	1	1	1	1	1	1	NA	1	1	1	1	1	1	1	1	1	1	1	1	NA	1	1	1	1	1	1	1	1	1	1	1
RGN	Q64374		X	16	21.2	Y	1	1	1	1	1	1	1	1	1	1	1	1	1	1	1	1	1	1	1	1	1	1	1	1	1	1	1	1	1	1	1	1	1	1	1	NA	0	0	0	0	0	0	0
RGN	Q64374		X	78	6.2	N	1	1	1	1	1	1	1	1	1	1	1	1	1	1	1	1	1	1	1	1	1	1	1	1	1	1	1	1	1	1	1	1	1	1	1	NA	0	0	0	0	0	0	0
RNH1	Q91VI7		X	7	57.5	N	NA	NA	NA	NA	NA	NA	NA	NA	NA	NA	0	NA	NA	NA	NA	NA	NA	0	NA	NA	NA	NA	NA	NA	NA	NA	NA	NA	NA	NA	NA	NA	NA	NA	NA	NA	NA	0	NA	NA	NA	NA	NA
RNH1	Q91VI7		X	215	18.5	N	0	0	0	0	0	0	0	0	0	0	0	0	0	0	0	NA	0	0	0	0	0	0	0	0	0	0	0	0	0	0	0	0	0	0	0	NA	0	0	0	0	0	0	0
RNH1	Q91VI7		X	329	25.3	N	NA	NA	NA	NA	NA	NA	NA	NA	NA	NA	NA	NA	NA	NA	NA	NA	NA	NA	NA	NA	NA	NA	NA	NA	NA	NA	NA	NA	NA	NA	NA	NA	NA	NA	NA	NA	NA	NA	NA	NA	NA	NA	NA
RNH1	Q91VI7		X	404	53.7	N	0	0	0	0	0	0	0	0	0	0	0	0	0	0	0	0	0	0	0	0	0	0	0	0	0	0	0	0	0	0	0	0	0	0	0	0	NA	0	0	0	0	0	0
RPL30	P62889		X	92	16.5	N	1	1	1	1	1	1	1	1	1	1	1	1	1	1	1	1	1	1	1	1	1	1	1	1	1	1	1	1	1	1	1	1	1	1	1	1	1	1	1	1	1	1	1
RPS12	Q6ZWZ6		X	56	5.5	N	1	1	1	1	1	1	1	1	1	1	1	1	1	1	1	1	1	1	NA	1	1	1	1	1	1	1	1	1	1	1	1	1	1	1	1	1	1	1	1	1	1	1	1
RPS12	Q6ZWZ6		X	92	41.7	N	1	1	1	1	1	1	1	1	1	1	1	1	1	1	1	1	1	1	1	1	1	1	1	1	1	1	1	1	1	1	1	1	1	1	1	1	1	1	1	1	1	1	1
RPS12	Q6ZWZ6		X	130	48.5	N	1	1	1	1	1	1	1	1	1	1	1	1	1	1	1	1	1	1	1	1	1	1	1	1	1	1	1	1	1	1	0	1	1	1	1	1	1	NA	1	1	1	1	1
RPS15A	P62245		X	30	7	N	1	1	1	1	1	1	1	0	1	1	1	1	1	1	1	1	1	1	1	1	1	1	1	1	1	1	1	1	1	1	1	1	1	1	1	1	1	1	1	1	1	1	1
RPS16	P14131		X	127	46.8	N	1	1	1	1	1	1	1	1	1	1	1	1	1	1	1	1	1	1	1	1	1	1	1	1	1	1	1	1	1	1	1	1	1	1	1	1	1	1	1	1	1	1	1
RPS2	P25444		X	182	22.8	N	1	1	1	1	1	1	1	1	1	1	1	1	1	1	1	1	1	1	1	1	1	1	1	1	1	1	1	1	1	1	1	1	1	1	1	1	1	1	1	1	1	1	1
RPS2	P25444		X	188	9	Y	1	1	1	1	1	1	1	1	1	1	1	1	1	1	1	1	1	1	1	1	1	1	1	1	1	1	1	1	1	1	1	1	1	1	1	1	1	1	1	1	1	1	1
RPS2	P25444		X	229	35.7	Y	1	1	1	1	1	1	1	1	1	1	1	1	1	1	1	1	1	1	1	1	1	1	1	1	1	1	1	1	1	1	1	1	1	1	1	1	1	1	1	1	1	1	1
RPS20	P60867		X	70	49.7	N	1	1	1	1	1	1	1	1	1	1	1	1	1	1	1	1	1	1	1	1	1	1	1	1	1	1	1	1	1	1	1	1	1	1	1	1	1	1	1	1	1	1	1
RPS23	P62267		X	4	33.5	N	1	1	1	1	1	1	1	1	1	1	1	1	1	1	1	1	1	1	1	1	1	1	1	1	1	1	1	1	1	1	1	1	1	1	1	1	1	1	1	1	1	1	1
RPS25	P62852		X	59	47.5	Y	1	1	1	1	1	1	1	1	1	1	1	1	1	1	1	1	1	1	1	1	1	1	1	1	1	1	1	1	1	1	1	1	1	0	1	1	1	1	1	1	1	1	1
RPS26	P62855		X	29	32.5	N	1	1	1	1	1	1	1	1	1	1	1	1	1	1	1	1	1	1	1	1	1	1	1	1	1	1	1	1	1	1	1	1	1	1	1	1	1	1	0	0	1	1	1
RPS26	P62855		X	77	12.8	N	1	1	1	1	1	1	1	1	1	1	1	1	1	1	1	1	1	1	1	1	1	1	1	1	1	1	1	1	1	1	1	1	1	1	1	1	1	1	0	0	1	1	1
RPS3A	P97351		X	111	31.5	N	1	1	1	1	1	1	1	1	1	1	1	1	1	1	1	1	1	1	1	1	1	1	1	1	1	1	1	1	1	1	1	1	1	1	1	1	1	1	1	1	1	1	1
RPS6	P62754		X	83	7	N	1	1	1	1	1	0	1	1	1	1	1	1	1	1	1	1	1	1	1	1	1	1	1	1	1	1	1	1	1	1	1	1	1	1	1	1	1	1	1	1	1	1	1
RPS8	P62242		X	71	67.3	N	1	1	1	1	1	1	1	1	1	1	1	1	1	1	1	0	1	1	1	1	1	1	1	1	1	1	1	1	1	1	1	1	1	1	1	1	1	1	1	1	1	1	1
RPS8	P62242		X	174	6.5	N	1	1	1	1	1	1	1	1	1	1	1	1	1	1	1	1	1	1	1	1	1	1	1	1	1	1	1	1	1	1	1	1	1	1	1	1	1	1	1	1	1	1	1
RPS8	P62242		X	182	39.2	N	1	1	1	1	1	1	1	1	1	1	1	1	1	1	1	1	1	1	1	1	1	1	1	1	1	1	1	1	1	1	1	1	1	1	1	1	1	1	1	1	1	1	1
RUVBL1	P60122		X	141	43.5	N	1	1	1	1	1	1	1	1	1	1	1	1	1	1	1	1	1	1	1	1	1	1	1	1	1	1	1	1	NA	1	1	1	1	1	1	1	1	1	1	1	1	1	1
RUVBL1	P60122		X	206	63.3	N	1	1	1	1	1	1	1	1	1	1	1	1	1	1	1	1	1	1	NA	1	1	1	1	1	1	1	1	1	1	1	1	1	1	1	1	1	1	1	1	1	1	1	1
RUVBL1	P60122		X	336	16.2	N	1	1	1	1	1	1	1	1	1	1	1	1	1	1	1	1	1	1	1	1	1	1	1	1	1	1	1	1	1	1	1	1	1	1	1	1	1	1	1	1	1	1	1
SDHA	Q8K2B3	X		31	52.5	N	0	0	0	0	0	0	NA	0	0	0	0	0	0	0	0	0	0	0	NA	1	0	0	0	0	0	0	0	1	1	0	0	0	0	0	0	0	0	0	0	0	0	0	0
SDHA	Q8K2B3	X		191	9.2	N	1	1	0	1	1	1	1	1	1	1	1	1	1	1	1	1	1	1	1	1	1	1	1	1	1	1	1	1	1	1	1	1	1	1	1	1	1	1	1	1	1	1	1
SDHA	Q8K2B3	X		238	7.3	N	1	1	1	1	1	1	1	1	1	1	1	1	1	1	1	1	1	1	1	1	1	1	1	1	1	1	1	1	1	1	1	1	1	1	1	1	1	1	1	1	1	1	1
SDHA	Q8K2B3	X		305	27.5	N	1	1	NA	1	1	1	1	1	1	1	1	1	1	1	1	1	1	1	1	1	1	1	1	1	1	1	1	1	1	1	1	1	1	1	1	1	1	1	1	1	1	1	1
SDHB	Q9CQA3	X		28	45.8	N	0	0	0	0	1	1	1	1	1	1	1	1	1	1	1	1	1	1	1	0	1	1	1	1	1	1	1	1	1	1	1	1	1	1	1	NA	1	1	1	1	0	1	1
SDHB	Q9CQA3	X		188	15.2	N	1	1	1	1	1	1	1	1	1	1	1	1	1	1	1	1	1	1	1	1	1	1	1	1	1	1	1	1	1	1	1	1	1	1	1	1	1	1	1	1	1	1	1
SDHB	Q9CQA3	X		191	15.8	N	1	1	1	1	1	1	1	1	1	1	1	1	1	1	1	1	1	1	1	1	1	1	1	1	1	1	1	1	1	1	1	1	1	1	1	1	1	1	1	1	1	1	1
SDHB	Q9CQA3	X		194	12.5	N	1	1	1	1	1	1	1	1	1	1	1	1	1	1	1	1	1	1	1	1	1	1	1	1	1	1	1	1	1	1	1	1	1	1	1	1	1	1	1	1	1	1	1
SDHB	Q9CQA3	X		198	10.5	N	1	1	1	1	1	1	1	1	1	1	1	1	1	1	1	1	1	1	1	1	1	1	1	1	1	1	1	1	1	1	1	1	1	1	1	1	1	1	1	1	1	1	1
SDHB	Q9CQA3	X		245	12.2	N	1	1	1	1	1	1	1	1	1	1	1	1	1	1	1	1	1	1	1	1	1	1	1	1	1	1	1	1	1	1	1	1	1	1	1	1	1	1	1	1	1	1	1
SDHB	Q9CQA3	X		251	8.2	N	1	1	1	1	1	1	1	1	1	1	1	1	1	1	1	1	1	1	1	1	1	1	1	1	1	1	1	1	1	1	1	1	1	1	1	1	1	1	1	1	1	1	1
SEC14L2	Q99J08		X	96	8.7	N	1	1	1	1	1	1	1	1	1	0	1	1	1	0	1	1	1	1	1	1	1	1	1	0	1	1	1	1	1	1	0	0	0	0	0	0	1	1	1	1	1	1	1
SEC14L2	Q99J08		X	128	9.2	N	1	1	1	1	1	1	1	1	1	1	1	1	1	0	1	1	1	1	1	1	1	1	1	0	1	1	1	1	1	1	1	1	1	0	0	1	1	1	1	1	1	1	1
SEC23A	E9Q1S3		X	66	33.7	N	1	1	1	1	1	1	1	1	1	1	1	1	1	1	1	1	1	1	1	1	1	1	1	1	1	1	1	1	1	1	1	1	1	0	1	1	1	1	1	1	1	1	1
SEC23A	E9Q1S3		X	74	24	N	1	1	1	1	1	1	1	1	1	1	1	1	1	1	1	1	1	1	1	1	1	1	1	1	1	1	1	1	1	1	1	1	1	0	1	1	1	1	1	1	1	1	1
SEC23A	E9Q1S3		X	85	73.7	N	1	1	1	1	1	1	1	1	1	1	1	1	1	1	1	1	1	1	1	1	1	1	1	1	1	1	1	0	1	1	1	1	1	0	1	1	1	1	1	1	1	1	1
SEC23A	E9Q1S3		X	248	6.8	N	1	1	1	1	1	1	1	1	1	1	1	1	1	1	1	1	1	1	1	1	1	1	0	1	1	1	1	NA	1	1	1	1	1	0	1	1	1	1	1	1	0	1	1
SEC23A	E9Q1S3		X	403	19	N	1	1	1	1	1	1	1	NA	1	1	1	1	1	1	1	1	1	1	1	1	1	1	1	1	1	NA	1	1	1	1	1	1	1	0	1	1	1	1	1	1	1	1	1
SEC23A	E9Q1S3		X	415	16.5	N	1	1	1	1	1	1	1	NA	1	1	1	1	1	1	1	1	1	1	1	1	1	1	1	1	1	1	1	NA	1	1	1	1	1	0	1	1	1	1	1	1	1	1	1
SEC24A	A2AA71		X	378	5.3	N	1	1	1	1	1	1	1	1	1	1	1	1	1	1	1	1	1	1	1	1	1	1	1	1	1	0	1	1	1	1	1	1	1	1	1	0	1	1	1	1	1	1	1
SEC24A	A2AA71		X	385	58.8	N	1	1	1	1	1	1	1	1	1	1	1	1	1	1	1	1	1	1	1	1	1	1	1	1	1	0	1	1	1	1	1	1	1	1	1	0	1	1	1	1	1	1	1
SEC24A	A2AA71		X	427	23.7	N	1	1	1	1	1	1	1	1	1	1	1	1	1	1	1	1	1	1	1	1	NA	1	1	1	1	0	1	1	1	1	1	1	1	1	1	0	1	1	1	1	1	1	1
SEC24A	A2AA71		X	430	67.5	N	1	1	1	1	1	1	1	1	1	1	1	1	1	1	1	1	1	1	1	1	NA	1	1	1	1	0	1	1	1	1	1	1	1	1	1	0	1	1	1	1	1	1	1
SEC24A	A2AA71		X	448	6.5	N	1	1	1	1	1	1	1	1	1	1	1	1	1	1	1	1	1	1	1	1	NA	1	1	1	1	0	1	1	1	1	1	1	1	1	1	0	1	1	1	1	1	1	1
SEC24A	A2AA71		X	451	56	N	1	1	1	1	1	1	1	1	1	1	1	1	1	1	1	1	1	1	1	1	1	1	1	1	1	0	1	1	1	1	1	1	1	1	1	0	1	1	1	1	1	1	1
SEC24A	A2AA71		X	522	7.8	N	1	1	1	1	1	1	1	1	1	1	1	1	1	1	1	1	1	1	1	1	1	1	1	1	NA	0	1	1	1	1	1	1	1	1	1	0	1	1	1	1	1	1	1
SEC24A	A2AA71		X	676	29.7	N	1	1	1	1	1	1	1	1	1	1	1	1	1	1	1	1	1	1	1	1	1	1	1	1	1	0	1	1	1	1	1	1	1	1	1	0	1	1	1	1	1	1	1
SEC24A	A2AA71		X	700	15.7	N	1	1	1	1	1	1	1	1	1	1	1	1	1	1	1	1	1	1	1	1	1	1	1	1	1	0	1	1	1	1	1	1	1	1	1	0	1	1	1	1	1	1	1
SEC24A	A2AA71		X	749	41.7	N	1	1	1	1	1	1	1	1	1	1	1	1	1	1	1	1	1	1	1	1	1	1	1	1	1	0	1	1	1	1	1	1	1	1	1	0	1	1	1	1	1	1	1
SEPSECS	Q6P6M7			22	35.5	N	1	1	1	1	1	1	NA	1	1	1	0	1	1	0	1	0	1	1	1	1	1	1	1	1	1	0	0	0	1	1	1	1	0	1	1	1	0	NA	0	0	0	0	0
SEPSECS	Q6P6M7			70	60	N	1	1	1	1	1	1	1	1	1	1	1	1	1	1	1	1	1	1	NA	1	1	1	1	1	1	1	0	1	1	1	1	1	1	1	1	1	1	1	1	1	1	1	1
SEPSECS	Q6P6M7			331	19.5	N	0	0	0	0	0	0	0	0	0	0	0	0	0	0	0	0	0	0	0	0	0	0	0	0	0	0	0	1	1	1	0	0	0	0	0	0	0	0	0	0	0	0	0
SERPINA1	P22599			16	55	N	1	1	1	1	1	1	1	1	0	1	1	1	1	1	1	1	0	0	0	1	1	0	1	1	1	1	1	1	1	1	NA	NA	NA	1	1	1	0	0	0	0	1	0	0
SERPINA1	P22599			17	58.5	N	1	1	1	1	1	1	0	0	1	1	1	1	1	1	1	0	0	1	1	1	1	1	1	1	1	0	1	1	1	1	1	1	1	1	1	1	0	0	0	0	0	0	0
SGPL1	Q8R0X7			34	43.7	N	1	1	1	1	1	1	1	1	1	1	1	1	1	1	1	1	1	1	1	1	1	1	1	1	1	1	1	1	1	1	1	1	1	1	1	1	1	NA	1	1	0	1	1
SGPL1	Q8R0X7			49	49.7	N	0	0	0	0	0	0	0	0	0	0	0	1	0	0	0	0	0	0	0	0	0	0	0	0	0	1	1	1	1	1	0	0	0	0	0	0	0	NA	0	0	0	0	0
SGPL1	Q8R0X7			205	5	N	1	1	1	1	1	1	1	1	1	1	1	1	1	0	1	0	1	1	1	1	1	1	1	1	1	1	1	1	1	1	1	1	1	1	1	1	0	0	0	0	0	0	0
SGPL1	Q8R0X7			548	62.8	N	0	0	0	0	0	0	0	0	0	0	0	0	0	0	0	0	0	0	0	0	0	0	0	0	0	0	0	0	0	0	0	0	0	0	0	0	0	0	0	0	1	1	1
SH3BGRL	Q9JJU8			25	62.2	N	0	0	0	0	0	0	0	0	0	0	0	0	0	0	0	0	0	0	0	0	0	0	0	0	0	0	0	0	0	1	0	0	0	0	0	0	0	0	0	0	0	0	0
SH3BGRL	Q9JJU8			73	42	Y	0	0	0	0	0	0	0	0	0	0	0	0	0	0	0	1	0	0	0	0	0	0	0	0	0	0	0	1	0	0	0	0	0	0	0	0	0	0	0	0	0	0	0
SHMT1	P50431		X	62	51.3	N	1	1	1	1	1	1	1	1	1	1	1	1	1	1	1	0	1	NA	1	1	1	1	1	1	1	1	1	1	1	1	1	1	1	1	1	1	1	1	1	1	1	1	1
SHMT1	P50431		X	104	38.3	N	1	1	1	1	1	1	1	0	1	1	1	1	0	1	0	0	0	NA	1	1	1	0	1	1	1	0	1	1	1	1	1	1	1	1	1	1	0	0	0	0	0	0	0
SHMT1	P50431		X	383	5	Y	1	1	1	1	1	1	1	1	1	1	1	1	1	1	1	0	1	1	1	1	1	1	1	1	1	1	1	1	1	1	1	1	1	1	1	1	1	1	1	1	1	1	1
SHMT2	Q9CZN7	X		16	67.7	N	1	1	1	0	1	1	1	1	1	1	1	1	1	1	1	1	NA	1	1	1	1	1	1	1	1	1	1	1	1	1	1	1	1	0	0	1	0	0	NA	0	1	NA	0
SHMT2	Q9CZN7	X		21	56.2	N	0	0	0	0	0	0	0	0	0	0	0	0	0	0	0	0	NA	0	0	0	0	0	0	0	0	0	0	0	0	1	0	0	0	0	0	0	0	0	NA	0	0	NA	0
SHMT2	Q9CZN7	X		68	25.8	N	1	1	1	1	1	1	1	1	1	1	1	1	1	1	1	1	0	1	1	1	1	1	1	1	1	1	1	1	1	1	1	1	1	1	1	1	1	1	0	1	1	0	1
SHMT2	Q9CZN7	X		80	19.5	N	1	1	1	1	1	1	1	1	1	1	1	1	1	1	1	1	0	1	1	1	1	1	1	1	1	1	1	1	1	1	1	1	1	1	1	1	1	1	0	1	1	0	1
SHMT2	Q9CZN7	X		91	55.5	N	1	1	1	1	1	1	1	1	1	1	1	1	1	1	1	1	1	1	1	1	1	1	1	1	1	1	1	1	1	1	1	1	1	1	1	1	1	1	1	1	1	1	1
SHMT2	Q9CZN7	X		343	8	N	1	1	1	1	1	1	1	1	1	1	1	1	1	1	1	0	0	1	1	0	0	0	0	1	1	1	0	1	1	1	0	0	0	1	1	1	0	1	0	0	0	0	0
SIRT5	Q8K2C6	X		16	62.3	N	0	0	0	0	0	0	0	NA	1	0	1	0	0	0	0	0	0	1	1	1	1	1	1	1	1	0	1	1	1	1	0	0	0	0	0	0	1	1	1	1	0	0	0
SIRT5	Q8K2C6	X		17	41	N	1	1	1	1	1	1	1	NA	1	1	1	0	1	1	1	0	0	0	0	1	0	1	0	1	1	1	1	0	1	1	1	1	1	1	1	1	1	1	1	1	1	1	1
SIRT5	Q8K2C6	X		30	53.5	N	1	1	1	1	1	1	1	NA	1	1	1	1	1	0	0	1	1	1	1	1	1	1	1	1	1	1	1	1	1	1	1	1	1	1	1	1	1	1	1	0	1	1	1
SIRT5	Q8K2C6	X		46	12.7	N	0	0	0	1	1	1	1	0	1	1	0	0	1	0	0	1	0	1	1	1	1	1	1	1	1	1	1	1	1	1	1	1	0	0	0	0	0	0	0	0	0	0	0
SIRT5	Q8K2C6	X		169	19.5	N	1	1	0	1	1	1	1	1	1	1	1	1	1	1	1	1	1	1	1	1	1	1	1	1	1	1	1	1	1	1	1	1	1	1	1	1	1	1	1	1	1	1	1
SIRT5	Q8K2C6	X		181	12.2	Y	1	1	1	1	1	1	1	1	1	1	1	1	1	1	1	1	1	1	1	1	1	1	1	1	1	1	1	1	1	1	1	1	1	1	1	1	1	1	1	1	1	1	1
SIRT5	Q8K2C6	X		293	5	N	1	1	1	1	1	1	1	1	1	1	1	1	1	1	1	1	1	1	1	1	1	1	NA	1	1	1	1	1	1	1	1	1	1	1	1	1	1	1	1	1	1	1	1
SLC25A5	P51881	X		129	41.3	N	1	1	1	1	1	1	1	1	1	1	1	1	1	1	1	0	0	0	1	1	1	1	1	1	1	1	1	0	1	1	1	1	1	1	1	1	1	1	1	1	1	0	1
SLC2A2	P14246		X	143	48.7	N	0	0	0	0	0	0	0	0	1	0	0	0	0	1	0	0	0	0	0	1	1	1	1	0	0	0	1	1	1	1	1	1	0	0	0	0	0	0	0	0	0	0	0
SLC2A2	P14246		X	232	17.7	N	0	0	0	0	0	0	0	0	0	1	0	0	0	0	0	1	1	0	0	0	0	0	0	1	0	1	1	NA	1	1	0	0	0	0	0	0	0	0	0	0	0	0	0
SLC2A2	P14246		X	452	13.8	N	1	1	1	1	1	1	1	1	1	1	1	1	1	1	1	0	0	1	1	1	1	1	1	NA	1	1	1	0	1	1	1	1	1	1	1	1	1	1	1	1	0	1	1
SND1	Q78PY7		X	31	10	N	1	1	1	1	1	1	1	1	1	1	1	1	1	1	1	1	1	1	1	1	1	1	1	1	1	1	1	1	1	1	1	1	1	1	1	1	NA	1	0	0	1	1	1
SND1	Q78PY7		X	152	34.2	N	1	1	1	1	1	1	1	1	1	1	1	1	1	1	1	1	1	1	1	1	1	1	1	0	1	1	1	1	1	1	1	1	1	1	1	1	NA	0	0	0	0	0	0
SND1	Q78PY7		X	228	24.8	N	1	1	1	1	1	1	1	1	1	1	1	1	1	1	0	1	1	1	1	1	1	1	1	1	1	1	1	1	1	1	1	1	1	1	1	1	1	1	0	0	1	1	1
SND1	Q78PY7		X	440	26.8	N	1	1	1	1	1	1	1	1	1	1	1	1	1	1	1	NA	1	NA	1	1	1	1	1	1	1	1	1	1	1	1	1	1	1	1	1	1	0	1	0	0	NA	1	1
SND1	Q78PY7		X	549	47.7	N	1	1	1	1	1	1	1	1	1	1	1	1	1	1	1	1	1	NA	1	1	1	1	1	1	1	1	1	1	1	1	1	1	1	1	1	1	1	1	0	0	NA	1	1
SOD1	P08228		X	58	8.5	Y	1	1	1	1	1	1	1	1	1	1	1	1	1	1	1	1	1	1	1	1	1	1	1	1	1	1	1	1	1	1	1	1	1	1	1	0	1	1	1	1	1	1	1
SOD2	P09671	X		3	55.5	N	0	0	0	0	0	NA	0	0	1	0	1	0	1	1	1	0	1	0	0	0	0	0	1	1	0	0	1	1	1	1	0	0	0	1	NA	0	NA	1	0	0	1	0	1
SOD2	P09671	X		7	46.3	N	1	1	0	1	1	1	0	1	1	1	1	0	1	1	1	1	0	0	1	1	1	1	1	0	0	1	1	1	1	1	1	1	1	0	0	1	NA	0	0	0	0	0	0
SORD	Q64442		X	45	14	N	1	1	1	1	1	1	1	1	1	1	1	1	1	1	1	1	1	1	1	1	1	1	1	1	1	1	1	1	1	1	1	1	1	1	1	1	1	1	1	0	1	1	1
SORD	Q64442		X	130	5.5	N	1	1	1	1	1	1	1	1	1	1	1	1	1	1	1	1	1	1	1	1	1	1	1	1	0	0	1	1	1	1	1	1	1	1	1	1	1	1	1	0	1	1	1
SRP9	P49962		X	39	12.2	N	1	1	1	1	1	1	1	1	1	1	1	1	1	1	1	1	1	1	1	1	1	1	1	1	1	1	1	1	1	1	1	1	1	1	1	1	1	1	1	1	1	1	1
SRP9	P49962		X	48	22.7	N	1	1	1	1	1	1	1	1	1	1	1	1	1	1	1	1	1	1	1	1	1	1	1	1	1	1	1	1	1	1	1	1	1	1	1	1	1	1	1	1	1	1	1
SUPV3L1	Q80YD1	X		6	57.3	N	NA	NA	NA	1	1	1	1	1	1	1	1	1	1	1	1	0	1	1	1	1	1	1	1	1	1	1	1	1	1	1	0	0	0	1	NA	1	0	NA	0	NA	0	1	NA
SUPV3L1	Q80YD1	X		26	63.5	N	1	1	1	1	1	1	1	1	1	1	1	1	1	1	1	NA	NA	1	1	1	1	1	0	1	1	1	1	1	0	1	1	1	1	1	NA	1	0	NA	0	1	0	0	NA
SUPV3L1	Q80YD1	X		45	54.3	N	0	0	0	0	0	0	0	0	0	0	0	0	0	0	0	0	0	0	0	0	0	0	0	0	0	0	1	1	1	1	0	0	0	0	0	0	NA	NA	NA	NA	0	0	NA
SUPV3L1	Q80YD1	X		149	17.3	Y	1	1	1	1	1	1	1	1	1	1	1	1	1	1	1	0	1	1	1	1	1	1	1	1	1	1	1	1	1	1	1	1	1	1	1	1	1	1	1	1	1	1	1
SUPV3L1	Q80YD1	X		175	15.2	N	1	1	1	1	1	1	1	1	1	1	1	1	1	1	1	1	1	1	1	1	1	1	1	1	1	1	1	1	1	1	1	1	1	1	1	1	1	1	1	1	1	1	1
SUPV3L1	Q80YD1	X		587	6.8	N	1	1	1	1	1	1	1	1	1	1	1	1	1	1	1	1	1	1	1	1	1	1	1	1	1	1	1	1	1	1	1	1	1	1	1	1	1	1	1	1	1	1	1
TARS	Q9D0R2		X	106	41.7	N	1	1	1	1	1	1	1	1	1	1	1	1	NA	0	1	1	1	1	1	1	1	1	1	1	1	1	1	0	1	1	0	0	0	1	1	1	1	1	1	1	0	1	1
TARS	Q9D0R2		X	171	21.2	N	1	1	1	1	1	1	1	1	1	1	1	1	1	0	1	1	1	1	1	1	1	1	1	1	1	1	1	0	1	1	0	1	1	1	1	1	1	1	1	1	0	1	1
TARS	Q9D0R2		X	173	36.3	N	1	1	1	1	1	1	1	1	1	1	1	1	1	0	1	1	1	1	1	1	1	1	1	1	1	1	1	0	1	1	0	1	1	1	1	1	1	1	1	1	0	1	1
TARS	Q9D0R2		X	236	5	N	1	1	1	1	1	1	1	1	1	1	1	1	1	0	1	1	1	1	1	1	1	1	1	1	1	1	1	0	1	1	1	1	1	1	1	1	1	1	1	1	0	1	1
TARS	Q9D0R2		X	253	12	N	1	1	1	1	1	1	1	1	1	1	1	1	1	0	1	1	1	1	1	1	1	1	1	1	1	1	1	0	1	1	1	1	1	1	1	1	1	1	1	1	0	1	1
TARS	Q9D0R2		X	260	31.2	N	1	1	1	1	1	1	1	1	1	1	1	1	1	0	1	1	1	1	1	1	1	1	1	1	1	1	1	0	1	1	1	1	1	1	1	1	1	1	1	1	0	1	1
TARS	Q9D0R2		X	412	10.3	N	1	1	1	1	1	1	1	1	1	1	1	1	1	0	1	1	1	1	1	1	1	1	1	1	1	1	1	0	1	1	1	1	1	1	1	1	1	1	1	1	0	1	1
TARS	Q9D0R2		X	416	5.5	N	1	1	1	1	1	1	1	1	1	1	1	1	1	0	1	1	1	1	1	1	1	1	1	1	1	1	1	0	1	1	1	1	1	1	1	1	1	1	1	1	0	1	1
TARS	Q9D0R2		X	466	23.8	N	1	1	1	1	1	1	1	1	1	1	1	1	1	0	1	1	1	1	1	1	1	1	1	1	1	1	1	0	1	1	1	1	1	1	1	1	1	1	1	1	0	1	1
TCP1	P11983		X	76	6.5	N	1	1	1	1	1	1	1	1	1	1	1	1	1	1	1	NA	1	1	1	1	1	1	1	1	1	1	1	NA	1	1	1	1	1	1	1	1	1	1	1	1	1	1	1
TCP1	P11983		X	147	39.8	N	1	1	1	1	1	1	1	1	1	1	1	1	1	1	1	1	1	1	1	1	1	1	1	1	1	1	1	NA	1	1	1	1	1	1	1	1	1	1	1	1	1	1	1
TCP1	P11983		X	397	22.7	Y	1	1	1	1	1	1	1	1	1	1	1	1	1	1	1	1	1	1	1	1	1	1	1	1	1	NA	1	1	1	1	1	1	1	1	1	1	1	1	1	1	1	1	1
TGM2	P21981		X	10	26.2	N	1	1	1	1	1	1	1	1	1	1	1	1	1	1	1	0	0	1	1	1	1	1	1	1	1	1	1	1	1	1	1	1	1	0	0	0	1	1	1	1	0	1	1
TGM2	P21981		X	105	6.8	N	0	0	0	0	0	0	0	0	0	0	0	0	0	0	0	0	0	0	0	0	0	0	0	1	0	0	1	1	1	1	0	0	0	0	0	0	1	1	1	1	0	0	0
TGM2	P21981		X	143	13	N	1	1	1	1	1	1	1	1	1	1	1	1	1	1	1	1	1	1	1	1	1	1	1	1	1	1	1	1	1	1	1	1	1	1	1	1	1	1	1	1	0	1	1
TGM2	P21981		X	269	12.8	N	1	1	1	1	1	1	1	1	1	1	1	1	1	1	1	1	1	1	1	1	1	1	1	1	1	1	1	1	1	1	1	1	1	0	0	0	1	1	1	1	1	1	1
TGM2	P21981		X	510	7.3	N	1	1	1	1	1	1	1	1	1	1	1	0	1	1	1	0	0	1	1	1	1	1	1	1	1	1	1	1	1	1	0	0	0	1	1	1	1	1	1	1	0	1	1
TGM2	P21981		X	553	35.7	N	1	1	1	1	1	1	1	0	0	1	1	1	0	1	NA	0	0	0	0	0	0	1	1	0	0	0	0	1	1	1	1	1	1	0	0	0	1	1	1	1	1	1	1
TKT	P40142		X	206	5	N	1	1	1	1	1	1	0	1	1	1	1	0	1	1	1	0	1	1	1	1	1	1	1	1	1	1	1	1	1	1	1	1	1	1	1	1	1	1	1	1	1	1	1
TNPO1	Q8BFY9-2		X	95	21	N	1	1	1	1	1	1	1	1	0	1	1	1	1	1	1	1	1	1	1	1	NA	1	1	1	1	1	1	1	1	1	1	1	1	1	1	1	1	1	1	1	1	1	1
TNPO1	Q8BFY9-2		X	134	33.3	N	1	1	1	1	1	1	1	1	0	1	1	1	1	1	1	1	1	1	1	1	1	1	1	1	1	1	1	1	1	1	1	1	1	1	1	1	1	1	1	1	1	1	1
TNPO1	Q8BFY9-2		X	145	41	N	1	1	1	1	1	1	1	1	0	1	1	1	1	1	1	1	1	1	1	1	1	1	1	1	1	1	1	1	1	1	1	1	1	1	1	1	1	1	1	1	1	1	1
TNPO1	Q8BFY9-2		X	156	7.2	N	1	1	1	1	1	1	1	1	0	1	1	1	1	1	1	1	1	1	1	1	1	1	1	1	1	1	1	1	1	1	1	1	1	1	1	1	1	1	1	1	1	1	1
TNPO1	Q8BFY9-2		X	197	18	N	1	1	1	1	1	1	1	1	0	1	1	1	1	1	1	1	1	1	1	1	1	1	1	1	1	1	1	1	1	1	1	1	1	1	1	1	1	1	1	1	1	1	1
TNPO1	Q8BFY9-2		X	277	6.8	N	1	1	1	1	1	1	1	1	0	1	1	1	1	1	1	1	1	1	NA	1	1	1	1	1	1	1	1	1	1	1	1	1	1	1	1	1	1	1	1	1	1	1	1
TNPO1	Q8BFY9-2		X	378	5.7	N	1	1	NA	1	1	1	1	1	0	1	1	1	1	1	1	1	1	1	1	1	1	1	1	1	1	1	1	1	1	1	1	1	1	1	1	1	1	1	1	1	1	1	1
TNPO1	Q8BFY9-2		X	512	29.7	N	1	1	1	1	1	1	1	1	0	1	1	1	1	1	1	1	1	1	1	1	1	1	1	1	1	1	1	1	1	1	1	1	1	1	1	1	1	1	1	1	1	1	1
TNPO1	Q8BFY9-2		X	605	8.8	N	1	1	1	1	1	1	1	1	0	1	1	1	1	1	1	1	1	1	1	1	1	1	1	1	1	1	1	1	1	1	1	1	1	1	1	1	1	1	1	1	1	1	1
TNPO1	Q8BFY9-2		X	705	18.5	N	1	1	1	1	1	1	1	1	0	1	1	1	1	1	1	1	1	1	1	0	0	0	0	1	1	1	1	1	1	1	1	1	1	1	1	1	1	1	1	1	1	1	1
TNPO1	Q8BFY9-2		X	854	19.2	N	1	1	1	1	1	1	1	1	0	1	1	1	1	1	1	1	1	1	1	1	1	1	1	0	1	1	1	1	1	1	1	1	1	1	1	1	1	1	1	1	1	1	1
TPI1	P17751		X	24	33.2	N	0	NA	NA	0	0	NA	NA	1	0	NA	1	NA	NA	1	1	0	NA	1	1	NA	1	NA	1	1	NA	1	NA	1	1	1	0	0	1	1	1	1	NA	NA	NA	NA	NA	NA	NA
TPI1	P17751		X	38	54.7	N	0	NA	NA	0	0	NA	NA	0	0	NA	0	NA	NA	0	0	NA	NA	0	0	NA	0	NA	0	0	NA	0	NA	1	0	0	0	0	0	0	0	0	NA	NA	NA	NA	NA	NA	NA
TPI1	P17751		X	40	53.7	N	0	NA	NA	0	0	NA	NA	0	0	NA	0	NA	NA	0	0	NA	NA	0	0	NA	0	NA	0	0	NA	0	NA	0	1	1	0	0	0	0	0	0	NA	NA	NA	NA	NA	NA	NA
TPI1	P17751		X	71	55.3	Y	0	0	0	0	0	NA	NA	1	0	0	0	0	0	0	0	0	0	1	1	0	0	0	0	0	0	1	1	1	1	1	0	0	0	0	0	0	0	0	0	0	0	0	0
TPI1	P17751		X	77	66	N	0	0	0	0	0	NA	NA	0	0	0	0	0	0	0	0	0	0	1	1	0	0	0	0	0	0	0	1	1	1	1	0	0	0	0	0	0	0	0	0	0	0	0	0
TPT1	P63028		X	172	26.7	N	1	1	1	1	1	1	NA	1	1	1	1	1	1	1	1	1	1	1	1	1	1	1	1	1	1	1	1	1	1	1	1	1	1	1	1	0	1	1	1	1	0	1	1
TRAP1	Q9CQN1	X		3	57.2	N	0	0	0	0	0	0	0	0	0	0	0	0	0	0	0	NA	0	0	0	0	0	0	0	0	0	0	0	0	0	0	0	0	0	0	0	0	0	0	0	0	0	0	0
TRAP1	Q9CQN1	X		135	53.2	N	0	0	0	0	0	0	0	0	0	0	0	0	0	1	0	0	0	0	0	0	0	0	0	0	0	0	0	0	0	1	0	0	0	0	0	0	0	0	0	0	0	0	0
TRAP1	Q9CQN1	X		657	15.2	N	0	0	0	0	0	0	0	0	0	0	0	0	0	0	0	0	0	0	0	0	0	0	0	0	0	0	0	0	0	0	0	0	0	0	0	0	0	0	0	0	0	0	0
TRNT1	Q8K1J6	X		15	62.7	N	0	0	0	1	1	1	1	1	1	1	0	0	1	1	1	1	1	1	1	1	1	1	0	1	0	1	1	1	1	1	1	1	1	0	0	0	0	0	0	0	0	0	0
TRNT1	Q8K1J6	X		21	21.8	N	1	1	1	1	1	1	1	1	NA	1	1	1	0	1	1	0	0	1	1	1	0	1	1	1	0	1	1	1	1	1	0	0	0	0	0	0	0	0	0	0	0	0	0
TRNT1	Q8K1J6	X		363	8.2	N	1	1	1	1	1	1	1	NA	1	1	1	1	1	1	1	1	1	1	1	1	1	1	1	1	1	1	1	1	1	1	1	1	1	0	0	0	1	1	1	1	1	1	1
TTPA	Q8BWP5		X	80	7.5	N	1	1	1	1	1	1	1	1	1	1	1	1	1	1	1	1	1	1	1	1	1	1	1	1	1	1	1	1	1	1	1	1	1	1	1	1	1	1	1	1	1	1	1
TTR	P07309			10	60.7	N	1	1	1	1	1	1	1	1	1	1	1	1	1	1	1	1	0	1	1	1	NA	1	1	1	1	1	1	1	1	1	1	1	1	1	1	1	0	0	0	0	1	0	0
TTR	P07309			30	54.3	N	1	1	1	1	1	1	1	1	1	1	1	1	1	1	1	1	1	1	1	1	NA	1	1	1	1	1	1	1	1	1	1	1	1	1	1	1	1	1	1	1	1	1	1
TXN	P10639		X	32	10.5	N	1	1	1	1	1	1	0	1	1	1	1	1	1	1	1	1	1	1	1	1	1	1	1	1	1	1	1	1	1	1	1	1	1	1	1	1	1	1	1	1	1	1	1
TXN	P10639		X	46	12.8	N	0	0	0	0	0	0	0	0	0	0	0	0	0	0	0	0	0	0	0	0	0	0	0	0	0	0	0	0	0	1	0	0	0	0	0	0	0	0	0	0	0	1	1
TXN	P10639		X	73	50.3	N	1	1	1	1	1	1	1	1	1	1	1	1	1	1	1	1	1	1	1	1	1	1	1	1	1	1	1	1	1	1	1	1	1	1	1	1	1	1	1	1	1	1	1
TXNRD2	J3QMN4	X		86	10	N	1	1	1	1	1	NA	NA	1	1	1	1	1	NA	1	NA	0	0	1	1	1	1	1	1	1	1	1	1	1	1	1	1	1	1	NA	1	NA	1	NA	1	1	0	NA	1
TXNRD2	J3QMN4	X		91	14	N	1	1	1	1	1	NA	NA	1	1	1	1	1	NA	1	NA	0	0	1	1	1	1	1	1	1	1	1	1	1	1	1	1	1	1	NA	1	NA	1	NA	1	1	0	NA	1
TXNRD2	J3QMN4	X		415	6.7	N	1	1	NA	1	1	1	1	1	1	1	1	1	1	1	1	0	0	1	1	1	1	1	1	1	1	1	1	1	1	1	1	1	1	1	1	1	1	1	1	1	0	1	1
TXNRD2	J3QMN4	X		452	41.5	N	1	NA	NA	1	1	1	1	1	1	1	1	1	1	1	1	0	0	1	1	1	1	1	1	1	1	1	1	1	1	1	1	1	1	1	1	1	1	1	1	1	0	1	1
TXNRD2	J3QMN4	X		469	11.5	N	1	NA	NA	1	1	1	1	1	1	1	1	1	1	1	1	0	0	1	1	1	1	1	1	1	1	1	1	1	1	1	1	1	1	1	1	1	0	0	0	0	0	1	1
TXNRD2	J3QMN4	X		491	62.7	N	1	NA	NA	1	1	1	1	1	1	1	1	1	1	1	1	0	0	1	1	1	1	1	1	1	1	1	1	1	1	1	1	1	1	1	1	1	1	1	1	1	0	1	1
UBA1	Q02053		X	23	18.8	N	1	1	1	1	1	1	1	1	1	1	1	1	1	1	1	1	0	1	1	1	1	1	1	1	1	1	1	1	1	1	1	1	1	1	1	1	1	1	NA	NA	1	NA	1
UBA1	Q02053		X	234	5	N	1	1	1	1	1	1	1	1	1	1	1	1	1	1	1	1	1	1	1	1	1	1	1	1	1	1	1	1	1	1	1	1	1	1	1	1	1	1	1	1	1	1	1
UBA1	Q02053		X	262	49.5	N	0	0	0	0	0	0	0	0	0	0	0	0	0	0	0	0	0	0	0	0	0	0	0	0	0	0	1	1	1	1	0	0	0	0	0	0	1	1	1	1	1	1	1
UBA1	Q02053		X	278	45.7	N	1	1	1	1	1	1	1	1	1	1	1	1	1	1	1	1	1	1	1	1	1	1	1	1	1	1	1	1	1	1	1	1	1	1	1	1	0	0	0	0	0	0	0
UBA1	Q02053		X	340	21	N	1	1	1	1	1	1	1	1	1	1	1	1	1	1	1	0	1	1	1	1	1	1	1	1	1	1	1	1	1	1	1	1	1	1	1	1	0	0	1	1	0	0	0
UBA1	Q02053		X	632	64.2	N	1	1	1	1	1	1	1	1	1	1	1	1	1	1	1	1	1	1	1	1	1	1	1	1	1	1	1	1	1	1	1	1	1	1	1	1	1	1	1	1	1	1	1
UBA1	Q02053		X	711	5.3	N	1	1	1	1	1	1	1	1	1	1	1	1	1	1	1	1	1	1	1	1	1	1	1	1	1	1	1	1	1	1	1	1	1	1	1	1	1	1	0	0	1	0	1
UBA1	Q02053		X	719	23	N	0	0	0	0	0	0	0	0	0	0	0	0	0	1	0	0	0	0	0	0	0	0	0	0	0	0	1	1	1	1	0	0	0	0	0	0	0	0	0	0	0	0	0
UBA1	Q02053		X	748	17.8	N	1	1	1	1	1	1	1	1	1	1	1	1	1	1	1	1	1	1	1	1	1	1	1	1	1	1	1	1	1	1	1	1	1	1	1	1	1	1	1	1	1	1	1
UBA1	Q02053		X	1039	34.3	N	1	1	1	1	1	1	1	1	1	1	1	1	1	1	1	1	1	1	1	1	1	1	1	1	1	1	1	1	1	1	1	1	1	1	1	1	1	1	0	0	1	0	1
UBE2K	P61087			170	10.8	N	1	1	1	1	1	1	1	1	1	1	1	1	1	1	1	1	1	1	1	1	1	1	1	1	1	1	1	1	1	1	1	1	1	1	1	1	1	1	1	1	1	1	1
UBE2L3	P68037			17	55.3	N	1	1	1	1	1	1	1	1	1	1	1	1	1	1	1	1	1	1	1	1	1	1	1	1	1	1	1	1	1	1	1	1	1	1	1	1	1	1	1	1	1	1	1
UBE2L3	P68037			86	52.2	N	1	1	1	1	1	1	1	1	1	1	1	1	1	1	1	1	1	1	1	1	1	1	1	1	1	1	1	1	1	1	1	1	1	1	1	1	1	1	1	1	1	1	1
UBE2L3	P68037			137	24.7	N	1	1	1	1	1	1	1	1	1	1	1	1	1	1	1	1	1	1	1	1	1	1	1	1	1	1	1	1	1	1	1	1	1	1	1	1	1	1	1	1	1	1	1
UBE2N	P61089		X	87	48	Y	1	1	1	1	1	1	1	1	1	1	1	1	1	1	1	1	1	1	1	1	1	1	1	1	1	1	1	1	1	1	1	1	1	1	1	1	1	1	1	1	1	1	1
UCHL5	Q9WUP7-2		X	100	6.3	N	1	1	1	1	1	NA	1	1	1	1	1	1	1	1	1	1	1	1	1	1	1	1	1	1	1	1	1	1	1	1	1	1	1	1	1	1	1	1	1	1	1	1	1
UGDH	O70475		X	112	7.2	N	1	1	1	1	1	1	1	1	1	1	1	1	1	1	1	1	1	1	1	1	1	1	1	1	1	1	1	1	1	1	1	1	1	1	0	1	1	1	1	1	1	1	1
UGDH	O70475		X	276	45.8	N	1	1	1	1	1	1	1	NA	1	1	1	1	1	1	1	1	1	1	1	1	1	1	1	1	1	1	1	1	1	1	1	1	1	1	0	1	1	1	1	1	1	1	1
UGDH	O70475		X	288	7.5	N	1	1	1	1	1	1	1	NA	1	1	1	1	1	1	1	1	1	1	1	1	1	1	1	1	1	1	1	1	1	1	1	1	1	1	0	1	1	1	1	1	1	1	1
UGP2	Q91ZJ5		X	123	28.2	Y	1	1	1	1	1	1	1	1	1	1	1	1	1	1	1	1	1	1	1	1	1	1	1	1	1	1	1	1	1	1	1	1	1	1	1	1	1	1	1	1	1	1	1
UGP2	Q91ZJ5		X	181	29.5	Y	1	1	1	1	1	1	1	1	1	1	1	1	1	1	1	1	1	1	1	1	1	1	1	1	1	1	1	1	1	1	1	1	1	1	1	1	0	0	0	0	0	0	0
UPF1	Q9EPU0-2		X	183	28	N	1	1	1	1	1	NA	1	1	0	1	1	1	1	1	NA	1	1	1	1	1	1	1	1	1	1	1	1	1	1	1	1	1	1	1	1	1	1	1	1	1	0	1	1
UPF1	Q9EPU0-2		X	208	6	N	1	1	1	1	1	NA	1	1	0	1	1	1	1	1	NA	1	1	1	1	1	1	1	1	1	1	1	1	1	1	1	1	1	1	1	1	1	1	1	1	1	0	1	1
UPF1	Q9EPU0-2		X	232	11.3	N	1	1	1	1	1	NA	1	1	0	1	1	1	1	1	NA	1	1	1	1	1	1	1	1	1	1	1	1	1	1	1	1	1	1	1	1	1	1	1	1	1	0	1	1
UPF1	Q9EPU0-2		X	540	8	N	1	1	1	1	1	1	1	1	0	1	1	1	1	1	1	1	1	1	1	1	1	1	1	1	1	1	1	1	1	1	1	1	1	1	1	1	1	1	1	1	0	1	1
UPF1	Q9EPU0-2		X	659	9.2	N	1	1	1	1	1	1	1	1	0	1	1	1	1	1	0	1	1	1	1	1	1	1	1	1	1	1	1	1	1	1	1	1	1	1	1	1	1	1	1	1	0	1	1
UPF1	Q9EPU0-2		X	667	12.5	N	1	1	1	1	1	1	1	1	0	1	1	1	1	1	1	1	1	1	1	1	1	1	1	1	1	1	1	1	1	1	1	1	1	1	1	1	1	1	1	1	0	1	1
UPF1	Q9EPU0-2		X	836	5.5	N	1	1	1	1	1	1	1	1	0	1	1	1	1	1	1	1	1	1	1	1	1	1	1	1	1	1	1	1	1	1	1	1	1	1	1	1	1	1	1	1	0	1	1
UQCRC1	Q9CZ13	X		7	45.8	N	1	1	NA	1	1	1	1	0	1	1	1	1	1	0	1	1	1	1	1	1	1	0	1	1	1	1	1	1	1	1	1	0	1	0	1	0	0	1	1	1	1	NA	1
UQCRC1	Q9CZ13	X		11	59.3	N	0	0	NA	0	0	0	0	0	0	0	1	0	0	0	0	0	0	0	0	0	0	0	0	0	0	0	1	1	1	1	0	0	0	0	0	0	0	1	1	1	0	NA	1
UQCRC1	Q9CZ13	X		316	34.3	N	1	1	1	1	1	1	1	1	1	1	1	1	1	1	1	1	1	1	1	1	1	1	1	1	1	1	1	1	1	1	1	0	1	1	1	0	0	0	0	0	0	0	0
UQCRC1	Q9CZ13	X		453	43.3	N	1	1	1	1	1	1	1	1	1	1	1	1	1	1	1	1	1	1	1	1	1	1	1	1	1	1	1	1	1	1	1	0	1	1	1	0	0	1	1	1	1	1	1
UQCRFS1	Q9CR68	X		51	39.2	N	0	0	0	0	0	NA	NA	1	1	1	1	1	1	1	1	NA	1	1	NA	1	1	1	1	0	0	1	0	0	0	1	1	1	1	1	0	0	0	NA	0	NA	1	NA	0
UQCRFS1	Q9CR68	X		222	22.8	N	1	1	1	1	1	1	1	1	1	1	1	1	1	1	1	1	1	1	1	1	1	1	1	1	1	1	1	1	1	1	1	1	1	1	1	0	1	1	1	1	1	1	1
UQCRFS1	Q9CR68	X		238	32.3	N	1	1	1	1	1	1	1	1	1	1	1	1	1	1	1	1	1	1	1	1	1	1	1	1	1	1	1	1	1	1	1	1	1	1	1	0	1	1	1	1	1	1	1
UQCRH	P99028	X		65	12.8	N	1	1	0	1	1	1	1	1	1	1	1	0	1	1	1	1	1	1	0	1	1	1	1	1	1	1	1	1	1	1	1	1	1	1	1	1	1	1	1	1	1	1	1
USO1	Q9Z1Z0		X	310	48.7	N	1	1	1	1	1	1	1	1	1	1	1	1	1	1	1	1	1	1	1	1	1	1	1	1	1	1	1	1	1	1	1	1	1	1	1	1	1	1	1	1	1	1	1
USO1	Q9Z1Z0		X	344	41.8	N	1	1	1	0	1	1	1	1	1	1	0	0	1	1	1	1	1	1	1	1	1	1	1	1	1	0	1	0	1	1	1	1	1	1	1	1	1	1	1	1	1	1	1
USO1	Q9Z1Z0		X	383	43.8	N	1	1	1	1	1	1	1	1	1	1	1	1	1	1	1	1	1	1	1	1	1	1	1	1	1	1	1	1	1	1	1	1	1	1	1	1	1	1	1	1	1	1	1
USO1	Q9Z1Z0		X	388	48.2	N	1	1	1	1	1	1	1	1	1	1	1	1	1	1	1	1	1	1	1	1	1	1	1	1	1	1	1	1	1	1	1	1	1	1	1	1	1	1	1	1	1	1	1
USO1	Q9Z1Z0		X	391	66.8	N	1	1	1	1	1	1	1	1	1	1	1	1	1	1	1	1	1	1	1	1	1	1	1	1	1	1	1	1	1	1	1	1	1	1	1	1	1	1	1	1	1	1	1
USO1	Q9Z1Z0		X	439	28	N	1	1	1	1	1	1	1	1	1	1	1	1	1	1	1	1	1	1	1	1	1	1	1	1	1	1	1	1	1	1	1	1	1	1	1	1	1	1	1	1	1	1	1
USO1	Q9Z1Z0		X	499	24.2	N	1	1	1	1	1	1	1	1	1	1	1	1	1	1	1	1	1	1	1	1	1	1	1	1	1	1	1	1	1	1	1	1	1	1	1	1	1	1	1	1	1	1	1
USO1	Q9Z1Z0		X	505	50.5	N	1	1	1	1	1	1	1	1	1	1	1	1	1	1	1	1	1	1	1	1	1	1	1	1	1	1	1	1	1	1	1	1	1	1	1	1	1	1	1	1	1	1	1
USO1	Q9Z1Z0		X	541	10	N	1	1	1	1	1	1	1	1	1	1	1	1	1	1	1	1	1	1	1	1	1	1	1	1	1	1	1	1	1	1	1	1	1	1	1	1	0	0	0	0	1	1	1
USO1	Q9Z1Z0		X	779	28.8	N	0	0	0	0	0	0	NA	0	0	0	0	0	0	0	0	NA	1	NA	NA	0	NA	0	0	0	0	0	0	0	0	1	0	0	0	0	0	0	0	0	0	0	0	0	0
USO1	Q9Z1Z0		X	816	48	N	0	0	0	0	0	0	0	0	0	0	0	0	0	0	0	NA	0	0	0	0	NA	NA	0	0	0	0	0	0	0	0	0	0	0	0	0	0	0	0	0	0	0	0	0
VAPA	Q9WV55			60	34	N	1	1	1	1	1	1	NA	1	1	1	1	1	1	1	1	1	1	1	1	1	1	1	1	1	1	1	1	1	1	1	1	1	1	1	1	1	1	1	1	NA	1	1	1
VAPA	Q9WV55			179	58	N	1	1	1	1	1	1	1	1	1	1	1	1	1	1	1	1	1	1	1	1	1	1	1	1	1	1	1	1	1	1	1	1	1	1	0	0	1	1	1	1	1	1	1
VAPB	Q8BH80			53	34	N	1	1	1	1	1	1	1	1	1	1	1	1	1	1	1	1	1	1	1	1	1	1	1	1	1	1	1	1	1	1	1	1	1	1	1	1	1	1	1	1	1	1	1
VAPB	Q8BH80			173	48.5	N	1	1	1	1	1	1	1	1	1	1	1	1	1	1	1	1	1	1	1	1	1	1	1	1	1	1	1	1	1	1	1	1	1	1	1	1	0	0	0	0	1	0	0
VCL	Q64727		X	313	7.2	N	1	1	1	1	1	1	1	1	1	1	1	1	1	1	1	1	1	1	1	1	1	1	1	1	1	1	1	1	1	1	1	1	1	1	1	1	1	1	1	1	1	1	1
VCL	Q64727		X	985	11.7	N	1	1	1	1	1	1	NA	1	1	1	1	1	1	1	NA	1	1	1	1	1	1	1	1	1	1	1	1	1	1	1	1	1	1	1	1	1	1	1	1	1	1	1	1
VCP	Q01853		X	69	5	N	1	1	1	1	1	1	1	1	1	1	1	1	1	1	1	1	1	1	1	1	1	1	1	1	1	1	1	1	1	1	1	1	1	1	1	1	1	1	1	1	1	1	1
VCP	Q01853		X	105	5.8	N	1	1	1	1	1	1	1	1	1	1	1	1	1	1	1	1	1	1	1	1	1	1	1	1	1	1	1	1	1	1	1	1	1	1	1	1	NA	1	1	1	1	1	1
VCP	Q01853		X	184	22.5	N	1	1	1	1	1	1	1	1	1	1	1	1	1	1	1	1	1	1	1	1	1	1	1	1	1	1	1	1	1	1	1	1	1	1	1	1	1	1	1	1	1	1	1
VCP	Q01853		X	535	5.3	N	1	1	1	1	1	1	1	1	1	1	1	1	1	1	1	1	1	1	1	1	1	1	1	1	1	1	1	1	1	1	1	1	1	1	1	1	1	1	1	1	1	1	1
VCP	Q01853		X	695	5.8	N	1	1	1	1	1	1	1	1	1	1	1	1	1	1	1	1	1	1	1	1	1	1	1	1	1	1	1	1	1	1	1	1	1	1	1	1	1	1	1	1	1	1	1
VDAC1	Q60932-2			127	31.5	N	1	1	1	1	1	1	1	1	1	1	1	1	1	1	1	1	1	1	1	1	1	1	1	1	1	1	1	1	1	1	1	0	1	1	1	1	1	1	1	1	1	1	1
VDAC3	Q60931			2	28.5	N	1	1	1	1	1	1	1	1	1	1	1	1	1	1	1	1	1	1	1	1	1	1	1	1	1	1	1	1	1	1	1	1	1	1	1	1	0	0	0	0	0	0	0
VDAC3	Q60931			8	57	N	1	1	1	1	1	1	1	1	1	1	1	1	1	1	1	1	1	1	1	1	1	1	1	1	1	1	1	1	1	1	1	1	1	1	1	1	1	1	1	0	1	1	1
VDAC3	Q60931			36	51.7	N	1	1	1	1	1	1	1	1	1	1	1	1	1	1	1	1	0	1	1	1	1	1	1	1	1	1	1	1	1	1	1	1	1	1	1	1	0	0	0	0	0	0	0
VDAC3	Q60931			65	59.5	N	1	1	1	1	1	1	1	1	1	1	1	1	1	1	1	1	1	1	1	1	1	1	1	1	1	1	1	1	1	1	1	1	1	1	1	1	0	0	0	0	0	0	0
VDAC3	Q60931			122	27.5	N	1	1	1	1	1	1	1	1	1	1	1	1	1	1	1	1	1	1	1	1	1	1	1	1	1	1	1	1	1	1	1	1	1	1	1	1	0	0	0	0	0	0	0
VDAC3	Q60931			229	72.3	N	1	1	1	1	1	1	1	1	1	1	1	1	1	1	1	0	0	1	1	1	1	1	1	1	1	1	1	1	1	1	1	1	1	1	1	1	0	0	0	0	0	0	0
VPS29	D3Z645		X	15	18.5	N	1	1	1	1	1	1	1	1	1	1	1	1	1	1	NA	1	1	1	1	1	1	1	1	1	1	1	1	1	1	1	1	1	1	1	1	1	1	1	1	1	1	1	1
VPS29	D3Z645		X	41	15.2	N	1	1	1	1	1	1	1	1	1	1	1	1	1	1	NA	1	1	1	1	1	1	1	1	1	1	1	1	0	1	1	1	1	1	1	1	1	1	1	1	1	1	1	1
XDH	Q00519		X	40	12.3	N	0	0	0	0	0	0	0	0	0	0	0	0	0	0	1	0	0	0	0	0	0	0	1	0	0	0	1	0	0	1	0	0	0	0	0	0	1	1	1	1	1	0	0
XDH	Q00519		X	171	20.3	N	1	1	1	1	1	1	1	1	1	1	1	1	1	1	1	1	1	1	1	1	1	0	1	1	1	1	1	1	1	1	1	1	1	1	1	1	1	1	1	1	1	1	1
XDH	Q00519		X	181	16.5	N	1	1	1	1	1	1	1	1	1	1	1	1	1	1	1	1	1	1	1	1	1	0	1	1	1	1	1	1	1	1	1	1	1	1	1	1	1	1	1	1	1	1	1
XDH	Q00519		X	182	61.2	N	1	1	1	1	1	1	1	1	1	1	1	1	1	1	1	1	1	1	1	1	1	0	1	1	1	1	1	1	1	1	1	1	1	1	1	1	1	1	1	1	1	1	1
XDH	Q00519		X	995	24.3	N	1	1	1	1	1	1	1	1	1	1	1	0	1	1	1	1	1	1	1	1	1	0	1	1	0	1	1	1	1	1	1	1	1	1	1	1	0	0	0	0	0	0	0
XDH	Q00519		X	1002	6.2	N	1	1	1	0	1	1	1	1	0	1	1	1	1	1	1	0	1	1	1	1	1	0	1	1	1	1	1	1	1	1	1	1	1	1	1	1	0	0	0	0	0	0	0
XDH	Q00519		X	1328	34.5	N	1	1	1	1	1	1	1	1	1	1	1	1	1	1	1	1	1	1	1	1	1	0	1	1	0	0	1	1	1	1	0	1	1	1	0	0	1	NA	0	0	0	0	0
XPO1	Q6P5F9		X	34	32.3	N	1	1	1	1	1	1	1	1	1	1	1	1	1	1	1	1	1	1	1	1	1	1	1	1	1	1	1	1	1	1	1	1	1	1	1	1	1	1	1	1	1	1	1
XPO1	Q6P5F9		X	199	35.5	N	1	1	1	1	1	1	1	1	1	1	1	1	1	1	1	1	1	1	1	1	1	1	1	1	1	1	1	1	1	1	1	1	1	1	1	1	1	1	1	1	1	1	1
XPO1	Q6P5F9		X	528	25.2	N	1	1	1	1	1	1	1	1	1	1	1	1	1	1	1	1	1	1	1	1	1	1	1	1	1	1	1	1	1	1	1	1	1	1	1	1	1	1	1	1	1	1	1
XPO1	Q6P5F9		X	623	16.5	N	1	1	1	1	1	1	1	1	1	1	1	1	1	1	1	1	1	1	1	1	1	1	1	1	1	1	1	1	1	1	1	1	1	1	1	1	1	1	1	1	1	1	1
XPO1	Q6P5F9		X	723	31.7	N	1	1	1	1	1	1	1	1	1	1	1	1	1	1	1	1	1	1	1	1	1	1	1	1	1	1	1	1	1	1	1	1	1	1	1	1	1	1	1	1	1	1	1
XPO1	Q6P5F9		X	829	9.2	N	1	1	1	1	1	1	1	1	1	1	1	1	1	1	1	1	1	1	1	1	1	1	1	1	NA	1	1	1	1	1	1	1	1	1	1	1	1	1	1	1	1	1	1
XPO1	Q6P5F9		X	920	19	N	1	1	1	1	1	1	1	1	1	1	1	1	1	1	1	1	1	1	1	1	1	1	1	1	NA	1	1	1	1	1	1	1	1	1	1	1	1	1	1	1	1	1	1
XPO1	Q6P5F9		X	1070	55.2	N	1	1	1	1	1	1	1	1	1	1	1	1	1	1	1	1	1	1	1	1	1	1	1	1	NA	1	1	1	1	1	1	1	1	1	1	1	1	1	1	1	1	1	1
XYLB	Q3TNA1		X	176	29.2	N	1	1	NA	1	1	1	0	1	0	0	1	0	1	1	0	0	0	1	1	1	1	1	1	0	0	0	1	1	1	1	1	1	1	1	0	0	0	0	0	0	0	0	0
XYLB	Q3TNA1		X	350	25	N	1	1	1	1	1	1	1	1	1	1	1	1	1	1	1	1	1	1	1	1	1	1	1	1	1	1	1	1	1	1	1	1	1	1	1	1	1	1	1	1	1	1	1
XYLB	Q3TNA1		X	368	39.5	Y	0	0	0	0	1	1	0	0	1	0	0	1	0	1	1	0	0	1	1	0	1	0	0	0	0	0	0	0	1	1	1	1	1	1	0	0	0	0	0	0	0	0	0
YWHAB	Q9CQV8-2		X	189	14.5	N	1	1	1	1	1	1	1	1	1	1	1	1	1	0	1	1	1	1	1	1	1	1	1	1	1	1	1	0	1	1	1	1	1	1	1	1	1	1	1	1	1	1	1
YWHAE	P62259		X	98	23.7	N	1	1	1	1	1	1	1	1	1	1	1	1	1	1	1	1	1	0	1	1	1	1	1	1	1	1	1	1	1	1	1	1	1	1	1	1	1	1	1	1	0	1	1
YWHAE	P62259		X	192	15.7	N	1	1	1	1	1	1	1	1	1	1	1	1	1	1	1	1	1	1	1	1	1	1	1	1	1	1	1	1	1	1	1	1	1	1	1	1	1	1	1	1	0	1	1
YWHAG	P61982		X	194	10.5	N	1	1	1	1	1	1	1	1	1	1	1	1	1	1	1	0	1	1	1	1	1	1	1	1	1	1	1	1	1	1	1	1	1	1	1	1	1	1	0	1	1	1	1
YWHAQ	P68254-2		X	134	59.3	N	1	1	1	1	1	1	1	1	1	1	1	1	1	1	1	1	1	1	1	1	1	1	1	1	1	1	1	1	0	1	1	0	1	1	1	1	0	1	0	1	0	1	1
YWHAQ	P68254-2		X	189	7.7	N	1	1	1	1	1	1	1	1	1	1	1	1	1	1	1	1	1	1	1	1	1	1	1	1	1	1	1	1	0	1	1	0	1	1	1	1	0	1	0	1	1	1	1
YWHAQ	P68254-2		X	229	65.8	N	0	0	0	0	0	0	0	0	0	0	0	0	0	0	0	0	0	0	0	0	0	0	0	0	0	0	0	0	0	0	0	0	0	0	0	0	0	0	0	0	0	0	0
YWHAQ	P68254-2		X	238	33.2	N	0	0	0	0	0	0	0	0	0	0	0	0	0	0	0	0	0	0	0	0	0	0	0	0	0	0	0	0	0	0	0	0	0	0	0	0	0	0	0	0	0	0	0
YWHAZ	P63101		X	25	13	N	1	1	1	1	1	1	1	1	1	1	1	1	1	0	1	1	1	1	1	1	1	1	1	1	1	1	1	1	1	1	1	1	1	1	1	1	1	1	1	1	1	1	1
YWHAZ	P63101		X	189	20.5	N	1	1	1	1	1	1	1	1	1	1	1	1	1	0	1	1	1	1	1	1	1	1	1	1	1	1	1	1	1	1	1	1	1	1	1	1	1	1	1	1	1	1	1
ZADH2	Q8BGC4			55	10	Y	1	1	1	1	1	1	NA	1	1	1	1	1	1	1	NA	1	0	0	1	1	NA	1	1	1	1	1	1	1	1	1	1	1	1	1	NA	1	0	0	0	0	0	0	0
[truncated: 23 more columns]

## Sheet: D-Serine
Gene	Uniprot	Matrix	Cytosol	Ser Position	Surface	Part of KS Pair?	Homo sapiens	Pan troglodytes	Gorilla gorilla	Macaca fascicularis	Callithrix jacchus	Saimiri boliviensis	Carlito syrichta	Otolemur garnettii	Oryctolagus cuniculus	Bos taurus	Equus caballus	Canis familiaris	Orcinus orca	Loxodonta africana	Dasypus novemcinctus	Sarcophilus harrisii	Monodelphis domestica	Marmota marmota	Ictidomys tridecemlineatus	Heterocephalus glaber	Cavia porcellus	Chinchilla lanigera	Octodon degus	Castor canadensis	Dipodomys ordii	Jaculus jaculus	Microtus ochrogaster	Mesocricetus auratus	Peromyscus maniculatus	Rattus norvegicus	Pteropus alecto	Pteropus vampyrus	Rousettus aegyptiacus	Eptesicus fuscus	Myotis brandtii	Myotis lucifugus	Alligator mississippiensis	Alligator sinensis	Crocodylus porosus	Gavialis gangeticus	Anolis carolinensis	Chelonia mydas	Chrysemys picta
AADAT	Q9WVM8	X		4	29.8	Y	0	0	0	0	0	0	0	0	0	0	1	0	0	0	1	0	0	0	0	0	0	0	0	1	0	1	1	1	1	1	0	0	0	0	0	NA	1	1	1	1	1	1	1
AADAT	Q9WVM8	X		17	30.7	N	1	1	1	1	1	1	1	1	1	1	1	1	1	1	1	1	1	1	1	1	1	1	1	1	1	1	1	1	1	1	1	1	1	1	1	NA	1	1	1	1	1	0	1
AADAT	Q9WVM8	X		27	41.7	N	1	1	1	1	1	1	0	0	0	1	0	1	0	0	0	0	0	1	1	0	0	0	0	0	0	1	1	0	1	1	0	0	0	1	0	NA	0	0	0	0	0	0	0
AADAT	Q9WVM8	X		35	6.3	N	1	1	1	1	1	1	1	1	1	1	1	1	1	1	1	1	1	1	1	1	1	1	1	1	1	1	1	1	1	1	1	1	1	1	1	NA	1	1	1	1	1	0	1
AADAT	Q9WVM8	X		40	30.3	N	0	0	0	0	0	0	0	1	0	0	0	0	0	0	1	0	0	0	0	0	0	0	0	0	0	0	1	1	1	1	1	1	1	1	1	NA	0	0	0	0	0	0	0
AADAT	Q9WVM8	X		44	7.8	Y	0	0	0	0	0	0	0	0	1	0	0	0	0	0	1	0	0	0	0	0	0	0	0	0	0	0	0	0	0	0	1	1	1	0	0	NA	0	0	0	0	0	0	0
AADAT	Q9WVM8	X		50	22.3	Y	0	0	0	0	0	0	0	0	1	0	0	0	0	0	0	0	0	1	1	0	1	1	0	1	0	0	0	0	0	1	0	0	0	0	0	NA	0	0	0	0	0	0	0
AADAT	Q9WVM8	X		75	5.3	N	1	1	1	1	1	1	1	1	1	1	1	1	1	1	1	1	1	1	1	1	1	1	1	1	1	1	1	1	1	1	1	1	1	1	1	NA	1	1	1	1	1	1	1
AADAT	Q9WVM8	X		77	10.3	N	1	1	1	1	0	0	1	0	1	1	1	1	1	1	1	1	1	1	0	1	0	0	0	1	1	1	1	1	1	1	0	0	0	1	1	NA	1	1	1	1	1	0	1
AADAT	Q9WVM8	X		85	33.3	Y	1	1	1	1	1	1	1	1	1	1	1	1	1	0	1	1	1	1	1	1	1	1	1	1	1	1	1	1	1	1	1	1	1	1	1	NA	1	1	1	1	1	1	1
AADAT	Q9WVM8	X		115	25.3	N	1	1	1	1	1	1	1	0	1	0	1	1	0	1	0	0	0	1	1	1	1	1	1	1	1	1	1	1	1	1	1	1	1	1	0	NA	0	0	0	0	0	0	0
AADAT	Q9WVM8	X		161	13.3	N	1	1	1	1	1	1	1	1	1	1	1	1	1	1	1	1	1	1	1	1	1	1	1	1	1	1	1	1	1	1	1	1	1	1	1	NA	1	1	1	1	1	0	1
AADAT	Q9WVM8	X		176	25.5	Y	1	1	1	1	1	1	1	1	1	1	1	1	1	1	1	1	1	0	0	1	1	1	1	1	1	1	1	1	1	1	1	1	1	1	1	NA	1	1	1	1	1	1	1
AADAT	Q9WVM8	X		183	6.2	Y	0	1	1	1	1	1	1	1	1	1	1	1	1	1	1	0	0	1	1	1	1	0	1	1	1	1	0	1	1	1	1	1	0	1	1	NA	0	0	0	0	0	0	0
AADAT	Q9WVM8	X		239	37	Y	0	0	0	0	0	0	0	0	0	0	0	1	0	1	0	0	0	0	0	0	0	0	0	0	0	1	0	0	0	0	0	0	NA	0	0	NA	0	0	0	0	0	0	0
AADAT	Q9WVM8	X		248	5	N	1	1	1	1	1	1	1	1	1	1	1	1	1	1	1	1	NA	1	1	1	1	1	1	1	1	1	1	1	1	1	1	1	NA	1	1	NA	1	1	1	1	1	1	1
AADAT	Q9WVM8	X		262	7.3	Y	1	1	1	1	1	1	1	1	1	1	1	1	1	1	1	1	NA	1	1	1	1	1	1	1	1	1	1	1	1	1	1	1	NA	1	1	1	1	1	1	1	1	1	1
AADAT	Q9WVM8	X		266	21.7	N	1	1	1	1	1	1	1	1	1	1	1	1	1	1	1	1	NA	1	1	1	1	1	1	1	1	1	1	1	1	1	1	1	NA	1	1	1	1	1	1	1	1	1	1
AADAT	Q9WVM8	X		267	27	Y	1	1	1	1	1	1	0	1	1	1	1	1	1	1	1	1	NA	1	1	1	1	1	1	1	1	1	1	1	1	1	1	1	NA	1	1	1	1	1	1	1	1	0	1
AADAT	Q9WVM8	X		364	50.8	N	0	0	0	0	0	0	0	1	1	0	0	0	0	1	1	1	NA	0	0	1	1	1	1	0	0	0	1	1	0	1	0	0	0	1	1	1	1	1	1	1	1	1	1
AADAT	Q9WVM8	X		392	22.2	N	1	1	1	1	1	1	1	1	1	1	1	1	1	1	1	1	0	1	1	1	1	1	1	1	0	1	1	1	1	1	1	1	1	1	1	NA	1	1	1	1	NA	1	1
AADAT	Q9WVM8	X		396	13.7	N	0	0	0	0	0	0	0	0	0	0	0	0	0	0	0	1	1	0	0	0	0	0	0	0	0	1	1	1	1	1	0	0	0	0	0	NA	1	1	1	1	NA	0	1
AADAT	Q9WVM8	X		403	11.8	Y	1	1	1	1	1	1	1	1	1	1	1	1	1	1	1	1	NA	1	1	1	1	1	1	1	1	1	1	1	1	1	1	1	1	1	1	NA	1	1	1	1	NA	1	1
AADAT	Q9WVM8	X		424	17	N	1	1	1	1	1	1	1	1	1	1	1	1	1	1	0	1	NA	0	0	1	1	1	1	1	0	1	1	1	1	0	1	1	NA	1	1	0	0	0	0	0	NA	0	0
ABAT	P61922	X		13	47.7	N	1	1	1	1	1	1	0	NA	1	1	1	0	1	1	0	NA	0	1	1	1	1	0	0	1	0	1	1	1	1	1	1	1	1	1	1	1	1	1	1	1	1	1	0
ABAT	P61922	X		14	50.7	N	0	0	0	0	0	0	1	NA	0	0	0	0	0	0	0	NA	0	1	1	1	1	1	1	0	1	1	1	1	1	1	0	0	0	0	0	0	0	0	0	0	0	0	0
ABAT	P61922	X		25	27.2	N	1	1	1	1	1	1	1	NA	0	1	0	1	1	1	1	0	0	1	1	1	1	1	1	1	0	0	1	1	1	1	1	1	1	1	NA	1	0	0	0	0	NA	0	0
ABAT	P61922	X		29	41.3	N	1	1	1	1	1	1	1	NA	1	1	1	1	1	0	1	1	1	1	1	0	1	1	1	1	1	1	1	1	1	1	1	1	1	1	NA	1	1	1	1	1	NA	1	1
ABAT	P61922	X		102	31.2	N	1	1	1	1	1	1	1	1	1	1	1	1	1	1	1	1	1	1	1	1	1	1	1	1	1	1	1	1	1	1	1	1	1	1	1	1	1	1	1	1	1	1	1
ABAT	P61922	X		123	27.3	N	1	1	1	1	0	1	1	1	1	1	1	1	1	0	1	0	0	1	1	1	1	1	1	1	1	1	1	1	1	1	1	1	1	1	1	1	1	1	1	1	1	1	1
ABAT	P61922	X		149	14.5	N	1	1	1	1	1	1	1	1	1	1	1	1	1	1	1	1	1	1	1	1	1	1	1	1	1	1	1	1	1	1	1	1	1	1	1	1	1	1	1	1	1	1	1
ABAT	P61922	X		165	21.5	N	1	1	1	1	1	1	1	1	1	1	1	1	1	1	1	1	1	1	1	1	1	1	1	1	1	1	1	1	1	1	1	1	1	1	1	1	1	1	1	1	1	1	1
ABAT	P61922	X		181	32.5	N	1	1	1	1	1	1	1	1	1	1	1	0	1	0	1	0	0	1	1	1	1	1	1	1	0	1	1	1	1	1	1	1	1	0	0	0	0	0	0	0	1	0	0
ABAT	P61922	X		202	26	N	0	0	0	0	0	0	0	0	0	0	0	0	0	0	0	0	0	0	0	0	0	0	0	0	0	0	1	1	1	1	0	NA	0	0	0	0	0	0	0	0	0	1	1
ABAT	P61922	X		356	13.5	N	1	1	1	1	1	1	1	1	1	1	1	1	1	1	1	1	1	1	1	1	1	1	1	1	1	1	1	1	1	1	1	1	1	1	1	1	1	1	1	1	1	1	1
ABAT	P61922	X		373	34.2	N	0	0	0	0	0	0	0	0	0	0	0	0	0	0	1	0	0	1	1	0	0	0	0	1	1	1	1	1	1	1	0	0	0	0	0	0	0	0	0	0	0	0	0
[truncated: 7,211 more rows]
[truncated: 23 more columns]

## Sheet: E-Lysine per Species
Species	Total No. Conserved	Total No. Present	Matrix No. Conserved	Matrix No. Present	Cytosol No. Conserved	Cytosol No. Present	Acetylated No. Conserved	Acetylated No. Present	Non-acetylated No. Conserved	Non-acetylated No. Present	KC Paired No. Conserved	KC Paired No. Present	Not KC Paired No. Conserved	Not KC Paired No. Present	KS Paired No. Conserved	KS Paired No. Present	Not KS Paired No. Conserved	Not KS Paired No. Present	Acetylated Matrix No. Conserved	Acetylated Matrix No. Present	Non-acetylated Matrix No. Conserved	Non-acetylated Matrix No. Present	Acetylated Cytosol No. Conserved	Acetylated Cytosol No. Present	Non-acetylated Cytosol No. Conserved	Non-acetylated Cytosol No. Present	KC Paired Matrix No. Conserved	KC Paired Matrix No. Present	Not KC Paired Matrix No. Conserved	Not KC Paired Matrix No. Present	KC Paired Cytosol No. Conserved	KC Paired Cytosol No. Present	Not KC Paired Cytosol No. Conserved	Not KC Paired Cytosol No. Present	KS Paired Matrix No. Conserved	KS Paired Matrix No. Present	Not KS Paired Matrix No. Conserved	Not KS Paired Matrix No. Present	KS Paired Cytosol No. Conserved	KS Paired Cytosol No. Present	Not KS Paired Cytosol No. Conserved	Not KS Paired Cytosol No. Present	Total Fraction Conserved	Matrix Fraction Conserved	Cytosol Fraction Conserved	Acetylated Fraction Conserved	Non-acetylated Fraction Conserved	KC Paired Fraction Conserved	Not KC Paired Fraction Conserved
[truncated: 66 more rows]
[truncated: 18 more columns]

[truncated: 2 more sheets: F-Cysteine per Species, G-Serine per Species]
