# Supplementary material for: Proximal Cysteines that Enhance Lysine N-Acetylation of Cytosolic Proteins in Mice Are Less Conserved in Longer-Living Species
Source: Cell Rep. 2018 Aug 7;24(6):1445–55. doi: 10.1016/j.celrep.2018.07.007 (PMC6092265; doi:10.1016/j.celrep.2018.07.007)
Supplement: Table S5. PGLS Correction, Related to Figure 5 — P values adjusted for phylogeny. [file mmc6.xlsx]

## Sheet: Pairs < 11.5A
Table S5 PGLS correction. P-values adjusted for phylogeny. Related to Figure 5.
Correction using Phylogenetic Generalised Least Squares
			Regression			Pagel's λ	PGLS
			Intercept	Slope	p-value		Intercept	Slope	p-value
Acetylated: Non-acetylated	Cytosol (Fig 5A)	Acetylated CysLys:Non-acetylated CysLys	1.09131	-0.0579281	1.36e-07	0.793275	0.999763	-0.039641	0.0009
		Acetylated SerLys:Non-acetylated SerLys	0.976752	-0.00847405	0.0922	1.01528	0.957258	-0.00646279	0.1435
	Matrix (Fig S3D)	Acetylated CysLys:Non-acetylated CysLys	1.18424	-0.0214004	0.356	0.950638	1.02307	0.00567416	0.8221
		Acetylated SerLys:Non-acetylated SerLys	0.892849	0.0250241	0.0223	1.01594	0.892453	0.0194355	0.0357
CysLys:SerLys	Cytosol (Fig 5C)	Acetylated CysLys:Acetylated SerLys	1.22221	-0.0637863	1.18e-06	0.758149	1.14194	-0.042959	0.0019
		Non-acetylated CysLys:Non-acetylated SerLys	1.0924	-0.00807213	0.156	1.0517	1.06845	0.00137926	0.7237
	Matrix (Fig S5A)	Acetylated CysLys:Acetylated SerLys	1.33377	-0.0315533	0.129	0.913539	1.26413	-0.00822076	0.7802
		Non-acetylated CysLys:Non-acetylated SerLys	1.01748	0.0190121	0.136	1.06196	1.1234	0.00550798	0.6328
Proximal Acetylated:All Other	CysLys (Fig 5D)	Cys from acetylated CysLys:All other Cys	1.07064	-0.0398275	0.000224	0.805197	0.994511	-0.0266302	0.0267
		Lys from acetylated CysLys:All other Lys	1.07986	-0.0226753	0.000507	0.146997	1.02088	-0.0208279	0.0021
	SerLys (Fig 5D)	Ser from acetylated SerLys:All other Ser	0.966249	0.000322607	0.949	0.955395	0.956787	0.00237324	0.6631
		Lys from acetylated SerLys:All other Lys	0.988429	-0.00396444	0.459	0.820185	0.968464	-0.00263691	0.6562
